# Supplementary material for: Transcriptomic Divergence and Associated Markers Between Genomic Lineages of Silver Catfish ( Rhamdia quelen )
Source: Ecol Evol. 2025 Mar 13;15(3):e71021. doi: 10.1002/ece3.71021 (PMC11904098; doi:10.1002/ece3.71021)
Supplement: Supplementary file 3 — Data S3. [file ECE3-15-e71021-s005.xlsx]

## Sheet: Transcriptome annotation
Supplemental file III. Annotation of the Rhamdia quelen de novo transcriptome
Transcript	Annotation UniProt Reference Clusters 90	Annotation based on nucleotide Genbank database	GO ID	GO name and category	KEGG Orthology	Gene ID (KOBAS)	Gene name	KEGG Pathway
Contig10	Ribonuclease H n=5 Tax=Salarias fasciatus TaxID=181472 RepID=A0A672GBB4_SALFA	uncharacterized protein LOC103399007, partial [Cynoglossus semilaevis]				dre:110439817
Contig1000	WAPL domain-containing protein n=5 Tax=Siluroidei TaxID=1489793 RepID=A0A5N5MLP2_PANHP	PREDICTED: wings apart-like protein homolog isoform X1 [Ictalurus punctatus]_x0001_XP_017339013.1 PREDICTED: wings apart-like protein homolog isoform X1 [Ictalurus punctatus]_x0001_XP_017339014.1 PREDICTED: wings apart-like protein homolog isoform X1 [Ictalurus punctatus]_x0001_XP_017339015.1 PREDICTED: wings apart-like protein homolog isoform X1 [Ictalurus punctatus]				dre:100141368	waplb
Contig10000	uncharacterized protein LOC117827597 n=1 Tax=Notolabrus celidotus TaxID=1203425 RepID=UPI00148FC081	uncharacterized protein LOC117827597 [Notolabrus celidotus]				dre:110439859
Contig10001	ETS domain-containing protein n=2 Tax=Siluroidei TaxID=1489793 RepID=A0A5N5NJV4_PANHP	hypothetical protein AMELA_G00264440 [Ameiurus melas]			K04375	dre:567895	elk1	Focal adhesion , dre04510; GnRH signaling pathway , dre04912; Insulin signaling pathway , dre04910; MAPK signaling pathway , dre04010; ErbB signaling pathway , dre04012
Contig10003	Amine oxidase n=1 Tax=Ictalurus punctatus TaxID=7998 RepID=A0A2D0SN35_ICTPU	LOW QUALITY PROTEIN: primary amine oxidase, liver isozyme-like [Tachysurus fulvidraco]			K00276	dre:541429	aoc2	Metabolic pathways , dre01100; Glycine;serine and threonine metabolism , dre00260; beta-Alanine metabolism , dre00410; Tyrosine metabolism , dre00350; Phenylalanine metabolism , dre00360
Contig10004	solute carrier family 41 member 2 n=5 Tax=Siluroidei TaxID=1489793 RepID=A0A2D0T4B0_ICTPU	solute carrier family 41 member 2 [Pangasianodon hypophthalmus]_x0001_XP_026779253.2 solute carrier family 41 member 2 [Pangasianodon hypophthalmus]_x0001_KAB5541975.1 hypothetical protein PHYPO_G00086140 [Pangasianodon hypophthalmus]	MF:GO:0008324; CC:GO:0016021; BP:GO:0098655	MF:cation transmembrane transporter activity; CC:integral component of membrane; BP:cation transmembrane transport	K15122	dre:566242	slc41a2b
Contig10008	prolactin regulatory element-binding protein isoform X1 n=2 Tax=Ictalurus punctatus TaxID=7998 RepID=A0A2D0RN00_ICTPU	PREDICTED: prolactin regulatory element-binding protein isoform X1 [Ictalurus punctatus]	CC:GO:0016021	CC:integral component of membrane	K14003	dre:436911	preb	Protein processing in endoplasmic reticulum , dre04141
Contig10009	Uncharacterized protein n=2 Tax=Pangasianodon hypophthalmus TaxID=310915 RepID=A0A5N5N781_PANHP	cilia- and flagella-associated protein 99 isoform X1 [Pangasianodon hypophthalmus]_x0001_XP_026790338.2 cilia- and flagella-associated protein 99 isoform X1 [Pangasianodon hypophthalmus]_x0001_KAB5562346.1 hypothetical protein PHYPO_G00016780 [Pangasianodon hypophthalmus]				dre:100534701	cfap99
Contig10012	Serine/threonine-protein phosphatase 2A activator n=7 Tax=Otophysi TaxID=186626 RepID=A0A5N5JY11_PANHP	serine/threonine-protein phosphatase 2A activator isoform X3 [Pangasianodon hypophthalmus]_x0001_KAB5522523.1 hypothetical protein PHYPO_G00160490 [Pangasianodon hypophthalmus]	BP:GO:0000413; MF:GO:0003755; CC:GO:0005737; MF:GO:0019211; BP:GO:0043085	BP:protein peptidyl-prolyl isomerization; MF:peptidyl-prolyl cis-trans isomerase activity; CC:cytoplasm; MF:phosphatase activator activity; BP:positive regulation of catalytic activity	K17605	dre:445031	ptpa
Contig10014	myelin and lymphocyte protein-like n=2 Tax=Ictalurus punctatus TaxID=7998 RepID=A0A2D0Q7D9_ICTPU	PREDICTED: myelin and lymphocyte protein-like [Ictalurus punctatus]_x0001_XP_017314614.1 PREDICTED: myelin and lymphocyte protein-like [Ictalurus punctatus]	CC:GO:0016021	CC:integral component of membrane		dre:768299	zgc:153665
Contig10019	Uncharacterized protein n=1 Tax=Pangasianodon hypophthalmus TaxID=310915 RepID=A0A5N5KZ73_PANHP	hypothetical protein PHYPO_G00122020 [Pangasianodon hypophthalmus]				None
Contig10021	ERCC4 domain-containing protein n=5 Tax=Siluroidei TaxID=1489793 RepID=A0A5N5MKH6_PANHP	DNA repair endonuclease XPF, partial [Clarias magur]			K10848	dre:327322	ercc4	Nucleotide excision repair , dre03420; Fanconi anemia pathway , dre03460
Contig10022	dihydropteridine reductase-like n=3 Tax=Siluroidei TaxID=1489793 RepID=A0A2D0RIL9_ICTPU	PREDICTED: dihydropteridine reductase-like [Ictalurus punctatus]	MF:GO:0016491; BP:GO:0055114	MF:oxidoreductase activity; BP:obsolete oxidation-reduction process	K00357	dre:566323	qdpra	Metabolic pathways , dre01100; Folate biosynthesis , dre00790
Contig10027	forkhead box protein O3-like n=5 Tax=Siluroidei TaxID=1489793 RepID=A0A2D0RPU1_ICTPU	forkhead box protein O3a [Pangasianodon hypophthalmus]_x0001_KAB5562195.1 hypothetical protein PHYPO_G00015180 [Pangasianodon hypophthalmus]			K09408	dre:494532	foxo3a	Mitophagy - animal , dre04137; Cellular senescence , dre04218; FoxO signaling pathway , dre04068
Contig10028	forkhead box protein O3 n=4 Tax=Siluroidei TaxID=1489793 RepID=A0A2D0T0N1_ICTPU	forkhead box protein O3B [Pangasianodon hypophthalmus]			K09408	dre:30296	foxo3b	Mitophagy - animal , dre04137; Cellular senescence , dre04218; FoxO signaling pathway , dre04068
Contig1003	probable methyltransferase-like protein 15 isoform X2 n=1 Tax=Tachysurus fulvidraco TaxID=1234273 RepID=UPI000F5130D7	probable methyltransferase-like protein 15 isoform X2 [Tachysurus fulvidraco]				dre:560573	mettl15
Contig10032	alpha-endosulfine-like n=3 Tax=Characiphysae TaxID=186628 RepID=A0A2D0RCV3_ICTPU	PREDICTED: alpha-endosulfine-like [Ictalurus punctatus]_x0001_XP_027005667.1 alpha-endosulfine-like [Tachysurus fulvidraco]	MF:GO:0004864; CC:GO:0005737; BP:GO:0007049; BP:GO:0032515; BP:GO:0051301	MF:protein phosphatase inhibitor activity; CC:cytoplasm; BP:cell cycle; BP:negative regulation of phosphoprotein phosphatase activity; BP:cell division		dre:100317933	ensab
Contig10033	SAC domain-containing protein n=2 Tax=Siluroidei TaxID=1489793 RepID=A0A5N5JI60_PANHP	hypothetical protein AMELA_G00017970 [Ameiurus melas]			K22913	dre:100334605	fig4a	Metabolic pathways , dre01100; Inositol phosphate metabolism , dre00562
Contig10034	MFS domain-containing protein n=1 Tax=Pangasianodon hypophthalmus TaxID=310915 RepID=A0A5N5KDW9_PANHP	monocarboxylate transporter 13 [Pangasianodon hypophthalmus]_x0001_XP_034154813.1 monocarboxylate transporter 13 [Pangasianodon hypophthalmus]_x0001_KAB5528514.1 hypothetical protein PHYPO_G00141070 [Pangasianodon hypophthalmus]	CC:GO:0016021; MF:GO:0022857; BP:GO:0055085	CC:integral component of membrane; MF:transmembrane transporter activity; BP:transmembrane transport		dre:574425	zgc:114041
Contig10036	dynein heavy chain 12, axonemal-like n=3 Tax=Ictalurus punctatus TaxID=7998 RepID=A0A2D0TAW8_ICTPU	PREDICTED: dynein heavy chain 12, axonemal-like [Ictalurus punctatus]_x0001_XP_017352007.1 PREDICTED: dynein heavy chain 12, axonemal-like [Ictalurus punctatus]	BP:GO:0016567; BP:GO:0035556	BP:protein ubiquitination; BP:intracellular signal transduction	K10336	dre:100535284	asb14b
Contig10037	Myosin_tail_1 domain-containing protein n=4 Tax=Siluroidei TaxID=1489793 RepID=A0A2D0S961_ICTPU	PREDICTED: putative uncharacterized protein MYH16 isoform X1 [Ictalurus punctatus]	MF:GO:0003774; CC:GO:0016459	MF:motor activity; CC:myosin complex		dre:100333572
Contig10038	mitogen-activated protein kinase-binding protein 1-like isoform X1 n=4 Tax=Siluroidei TaxID=1489793 RepID=A0A2D0RNS0_ICTPU	mitogen-activated protein kinase-binding protein 1 isoform X4 [Pangasianodon hypophthalmus]_x0001_KAB5562233.1 hypothetical protein PHYPO_G00015570 [Pangasianodon hypophthalmus]			K21763	dre:100535386	mapkbp1
Contig10046	Cadherin-22 n=6 Tax=Siluroidei TaxID=1489793 RepID=W5U8Y8_ICTPU	cadherin-22 isoform X1 [Pangasianodon hypophthalmus]_x0001_XP_034155578.1 cadherin-22 isoform X1 [Pangasianodon hypophthalmus]_x0001_XP_034155580.1 cadherin-22 isoform X1 [Pangasianodon hypophthalmus]_x0001_XP_034155583.1 cadherin-22 isoform X1 [Pangasianodon hypophthalmus]_x0001_XP_034155587.1 cadherin-22 isoform X1 [Pangasianodon hypophthalmus]_x0001_XP_034155592.1 cadherin-22 isoform X1 [Panga…			K06812	dre:100536716
Contig10047	heterogeneous nuclear ribonucleoprotein A/B-like isoform X2 n=1 Tax=Ictalurus punctatus TaxID=7998 RepID=A0A2D0RIV1_ICTPU	Heterogeneous nuclear ribonucleoprotein A/B [Bagarius yarrelli]	MF:GO:0003723	MF:RNA binding	K13044	dre:321466	hnrnpaba
Contig10053	Kin17_mid domain-containing protein n=3 Tax=Siluroidei TaxID=1489793 RepID=A0A5N5LHK9_PANHP	DNA/RNA-binding protein KIN17 [Tachysurus fulvidraco]			K13102	dre:555316	kin
Contig10054	rho GTPase-activating protein 22-like isoform X1 n=7 Tax=Siluroidei TaxID=1489793 RepID=A0A2D0SAM5_ICTPU	rho GTPase-activating protein 22 isoform X2 [Pangasianodon hypophthalmus]_x0001_KAB5555253.1 hypothetical protein PHYPO_G00031380 [Pangasianodon hypophthalmus]	MF:GO:0005096; BP:GO:0007165; BP:GO:0043547	MF:GTPase activator activity; BP:signal transduction; BP:positive regulation of GTPase activity	K20642	dre:555573	si:dkey-191m6.4
Contig10057	Zinc transporter ZIP9 n=7 Tax=Characiphysae TaxID=186628 RepID=W5UDE4_ICTPU	zinc transporter ZIP9 isoform X2 [Pangasianodon hypophthalmus]			K14715	dre:541413	slc39a9
Contig10058	Large neuromedin N n=3 Tax=Siluroidei TaxID=1489793 RepID=A0A2D0QRV8_ICTPU	PREDICTED: neurotensin/neuromedin N [Ictalurus punctatus]	MF:GO:0005184; CC:GO:0005576; BP:GO:0007165	MF:neuropeptide hormone activity; CC:extracellular region; BP:signal transduction	K05235	dre:101884890	nts	Neuroactive ligand-receptor interaction , dre04080
Contig10059	Neurotrypsin n=9 Tax=Characiphysae TaxID=186628 RepID=A0A2D0S7L0_ICTPU	neurotrypsin [Pangasianodon hypophthalmus]_x0001_KAB5555651.1 hypothetical protein PHYPO_G00036560 [Pangasianodon hypophthalmus]	MF:GO:0004252; MF:GO:0005044; BP:GO:0006508; BP:GO:0006897; CC:GO:0016020	MF:serine-type endopeptidase activity; MF:scavenger receptor activity; BP:proteolysis; BP:endocytosis; CC:membrane	K09624	dre:799158	si:ch73-127m5.1
Contig1006	Uncharacterized protein n=2 Tax=Electrophorus electricus TaxID=8005 RepID=A0A4W4GHL9_ELEEL	cytochrome c oxidase subunit 4 isoform 2, mitochondrial-like isoform X1 [Tachysurus fulvidraco]				dre:393776	cox4i2	Metabolic pathways , dre01100; Cardiac muscle contraction , dre04260; Oxidative phosphorylation , dre00190
Contig10060	Neurotrypsin n=6 Tax=Siluroidei TaxID=1489793 RepID=A0A2D0QLA3_ICTPU	neurotrypsin [Pangasianodon hypophthalmus]_x0001_KAB5581531.1 hypothetical protein PHYPO_G00176790 [Pangasianodon hypophthalmus]	MF:GO:0004252; MF:GO:0005044; BP:GO:0006508; BP:GO:0006897; CC:GO:0016020	MF:serine-type endopeptidase activity; MF:scavenger receptor activity; BP:proteolysis; BP:endocytosis; CC:membrane	K09624	dre:562156	si:ch211-51a6.2
Contig10063	Uncharacterized protein n=9 Tax=Characiphysae TaxID=186628 RepID=A0A3B4C0Y2_PYGNA	glutamate decarboxylase 1 [Clarias magur]	MF:GO:0016831; BP:GO:0019752; MF:GO:0030170	MF:carboxy-lyase activity; BP:carboxylic acid metabolic process; MF:pyridoxal phosphate binding	K01580	dre:378441	gad1b	Metabolic pathways , dre01100; Butanoate metabolism , dre00650; beta-Alanine metabolism , dre00410; Taurine and hypotaurine metabolism , dre00430; Alanine;aspartate and glutamate metabolism , dre00250
Contig10065	class I histocompatibility antigen, F10 alpha chain-like n=1 Tax=Tachysurus fulvidraco TaxID=1234273 RepID=UPI000F506895	class I histocompatibility antigen, F10 alpha chain-like [Tachysurus fulvidraco]				dre:393557	mhc1uxa2	Phagosome , dre04145; Cell adhesion molecules (CAMs) , dre04514; Herpes simplex virus 1 infection , dre05168; Endocytosis , dre04144; Cellular senescence , dre04218
Contig10066	H-2 class I histocompatibility antigen, TLA(B) alpha chain-like n=1 Tax=Ictalurus punctatus TaxID=7998 RepID=A0A2D0QH51_ICTPU	PREDICTED: H-2 class I histocompatibility antigen, TLA(B) alpha chain-like [Ictalurus punctatus]	CC:GO:0016020; CC:GO:0016021	CC:membrane; CC:integral component of membrane		dre:393557	mhc1uxa2	Phagosome , dre04145; Cell adhesion molecules (CAMs) , dre04514; Herpes simplex virus 1 infection , dre05168; Endocytosis , dre04144; Cellular senescence , dre04218
Contig10068	LOW QUALITY PROTEIN: L-fucose kinase-like n=5 Tax=Siluroidei TaxID=1489793 RepID=A0A2D0SDR5_ICTPU	L-fucose kinase isoform X1 [Pangasianodon hypophthalmus]_x0001_KAB5565944.1 hypothetical protein PHYPO_G00247350 [Pangasianodon hypophthalmus]	MF:GO:0005524; MF:GO:0016772	MF:ATP binding; MF:transferase activity, transferring phosphorus-containing groups	K05305	dre:100150934	fuk	Metabolic pathways , dre01100; Amino sugar and nucleotide sugar metabolism , dre00520; Fructose and mannose metabolism , dre00051
Contig10069	UPF0688 protein C1orf174 homolog n=1 Tax=Ictalurus punctatus TaxID=7998 RepID=A0A2D0QZF6_ICTPU	UPF0688 protein C1orf174 homolog [Pangasianodon hypophthalmus]				dre:795658	si:ch211-147a11.3
Contig10070	40S ribosomal protein S26 n=1 Tax=Taeniopygia guttata TaxID=59729 RepID=A0A674GK93_TAEGU	hypothetical protein G4228_001700 [Cervus hanglu yarkandensis]	MF:GO:0003735; CC:GO:0005840; BP:GO:0006412	MF:structural constituent of ribosome; CC:ribosome; BP:translation		dre:393715	rps26l	Ribosome , dre03010
Contig10071	uncharacterized protein LOC108269466 n=1 Tax=Ictalurus punctatus TaxID=7998 RepID=A0A2D0RLP4_ICTPU	PREDICTED: uncharacterized protein LOC108269466 [Ictalurus punctatus]_x0001_XP_017330866.1 PREDICTED: uncharacterized protein LOC108269466 [Ictalurus punctatus]_x0001_XP_017330867.1 PREDICTED: uncharacterized protein LOC108269466 [Ictalurus punctatus]				dre:561960	si:dkey-229e3.2
Contig10074	TLC domain-containing protein n=3 Tax=Siluroidei TaxID=1489793 RepID=A0A5N5M7A4_PANHP	hypothetical protein AMELA_G00099970 [Ameiurus melas]				dre:450051	tlcd1
Contig10084	Polypeptide N-acetylgalactosaminyltransferase n=9 Tax=Characiphysae TaxID=186628 RepID=A0A5N5PD53_PANHP	polypeptide N-acetylgalactosaminyltransferase 3 [Pangasianodon hypophthalmus]_x0001_XP_026769047.1 polypeptide N-acetylgalactosaminyltransferase 3 [Pangasianodon hypophthalmus]_x0001_XP_034160536.1 polypeptide N-acetylgalactosaminyltransferase 3 [Pangasianodon hypophthalmus]_x0001_XP_034160538.1 polypeptide N-acetylgalactosaminyltransferase 3 [Pangasianodon hypophthalmus]_x0001_KAB5577178.1 hypot…	CC:GO:0000139; BP:GO:0006486; CC:GO:0016021; MF:GO:0016757; MF:GO:0030246	CC:Golgi membrane; BP:protein glycosylation; CC:integral component of membrane; MF:transferase activity, transferring glycosyl groups; MF:carbohydrate binding	K00710	dre:100331984	galnt3	Metabolic pathways , dre01100; Mucin type O-glycan biosynthesis , dre00512
Contig10085	LOW QUALITY PROTEIN: protein CLEC16A n=1 Tax=Tachysurus fulvidraco TaxID=1234273 RepID=UPI000F4E9D3B	PREDICTED: protein CLEC16A isoform X4 [Ictalurus punctatus]			K19513	dre:393184	clec16a
Contig10087	SAM domain-containing protein n=5 Tax=Pangasianodon hypophthalmus TaxID=310915 RepID=A0A5N5N390_PANHP	protein bicaudal C homolog 1-B isoform X1 [Pangasianodon hypophthalmus]			K18756	dre:568201	bicc1a
Contig10088	ATP-dependent DNA helicase 2 subunit 1 n=3 Tax=Siluroidei TaxID=1489793 RepID=A0A2D0S923_ICTPU	PREDICTED: X-ray repair cross-complementing protein 6 [Ictalurus punctatus]	BP:GO:0000723; MF:GO:0003678; MF:GO:0003684; BP:GO:0006303; BP:GO:0010212; BP:GO:0032508; MF:GO:0042162; CC:GO:0043564	BP:telomere maintenance; MF:DNA helicase activity; MF:damaged DNA binding; BP:double-strand break repair via nonhomologous end joining; BP:response to ionizing radiation; BP:DNA duplex unwinding; MF:telomeric DNA binding; CC:Ku70:Ku80 complex	K10884	dre:334488	xrcc6	Non-homologous end-joining , dre03450
Contig1009	LOW QUALITY PROTEIN: structure-specific endonuclease subunit SLX4 n=1 Tax=Tachysurus fulvidraco TaxID=1234273 RepID=UPI000F516F75	LOW QUALITY PROTEIN: structure-specific endonuclease subunit SLX4 [Pangasianodon hypophthalmus]			K10484	dre:100538153	slx4	Fanconi anemia pathway , dre03460
Contig10090	THAP-type domain-containing protein n=2 Tax=Siluroidei TaxID=1489793 RepID=A0A5N5K4V2_PANHP	hypothetical protein AMELA_G00031870 [Ameiurus melas]				dre:751672	arl14ep
Contig10092	alcohol dehydrogenase class-3-like isoform X1 n=3 Tax=Siluroidei TaxID=1489793 RepID=A0A2D0RFL6_ICTPU	PREDICTED: alcohol dehydrogenase class-3-like [Ictalurus punctatus]	MF:GO:0008270; MF:GO:0016491; BP:GO:0055114	MF:zinc ion binding; MF:oxidoreductase activity; BP:obsolete oxidation-reduction process	K00121	dre:402939	zgc:77938
Contig10095	Obg-like ATPase 1 n=1 Tax=Bagarius yarrelli TaxID=175774 RepID=A0A556VBB5_BAGYA	obg-like ATPase 1 isoform X1 [Pangasianodon hypophthalmus]_x0001_KAB5584588.1 hypothetical protein PHYPO_G00109260 [Pangasianodon hypophthalmus]	MF:GO:0005524; MF:GO:0005525; CC:GO:0005730; CC:GO:0005737; MF:GO:0016887; MF:GO:0043022; MF:GO:0043023	MF:ATP binding; MF:GTP binding; CC:nucleolus; CC:cytoplasm; MF:ATPase activity; MF:ribosome binding; MF:ribosomal large subunit binding	K19788	dre:326864	ola1
Contig10096	Ig-like domain-containing protein n=3 Tax=Siluroidei TaxID=1489793 RepID=A0A5N5L421_PANHP	leucine-rich repeat neuronal protein 2 [Pangasianodon hypophthalmus]_x0001_XP_034169871.1 leucine-rich repeat neuronal protein 2 [Pangasianodon hypophthalmus]			K24492	dre:558051	lrrn2
Contig10098	Integrin beta n=2 Tax=Ictalurus punctatus TaxID=7998 RepID=A0A2D0RWT3_ICTPU	PREDICTED: integrin beta-7-like isoform X1 [Ictalurus punctatus]	BP:GO:0007160; BP:GO:0007229; CC:GO:0008305; MF:GO:0038023	BP:cell-matrix adhesion; BP:integrin-mediated signaling pathway; CC:integrin complex; MF:signaling receptor activity	K06590	dre:797491	itgb7
Contig10099	E3 ubiquitin-protein ligase UBR5 isoform X4 n=1 Tax=Pangasianodon hypophthalmus TaxID=310915 RepID=UPI000F006DDA	LOW QUALITY PROTEIN: E3 ubiquitin-protein ligase UBR5 [Pangasianodon hypophthalmus]			K10593	dre:334627	ubr5	Ubiquitin mediated proteolysis , dre04120
Contig10101	metal-response element-binding transcription factor 2 n=1 Tax=Pangasianodon hypophthalmus TaxID=310915 RepID=UPI000EFF9B00	LOW QUALITY PROTEIN: metal-response element-binding transcription factor 2 [Pangasianodon hypophthalmus]			K11485	dre:692292	mtf2
Contig10105	Reverse transcriptase domain-containing protein n=3 Tax=Oreochromis niloticus TaxID=8128 RepID=A0A669EYL6_ORENI	#N/A				None
Contig10108	Integrase catalytic domain-containing protein n=1 Tax=Collichthys lucidus TaxID=240159 RepID=A0A4U5TV50_COLLU	hypothetical protein D9C73_028136 [Collichthys lucidus]	MF:GO:0003676; BP:GO:0015074	MF:nucleic acid binding; BP:DNA integration		dre:108182237
Contig10109	OMPdecase n=3 Tax=Siluroidei TaxID=1489793 RepID=A0A2D0R3U1_ICTPU	uridine 5'-monophosphate synthase [Pangasianodon hypophthalmus]			K13421	dre:393143	umps	Metabolic pathways , dre01100; Drug metabolism - other enzymes , dre00983; Pyrimidine metabolism , dre00240
Contig10110	Reverse transcriptase domain-containing protein n=1 Tax=Nothobranchius korthausae TaxID=1143690 RepID=A0A1A8GMK6_9TELE	uncharacterized protein LOC111947633 [Oryzias latipes]				dre:108192163
Contig10111	Uncharacterized protein n=1 Tax=Pangasianodon hypophthalmus TaxID=310915 RepID=A0A5N5MNE4_PANHP	junctional protein associated with coronary artery disease [Pangasianodon hypophthalmus]_x0001_XP_026771059.2 junctional protein associated with coronary artery disease [Pangasianodon hypophthalmus]_x0001_XP_026771060.2 junctional protein associated with coronary artery disease [Pangasianodon hypophthalmus]_x0001_XP_026771061.2 junctional protein associated with coronary artery disease [Pangasian…	CC:GO:0005911	CC:cell-cell junction		dre:100001168	jcada
Contig10112	zinc finger and BTB domain-containing protein 12 isoform X1 n=3 Tax=Tachysurus fulvidraco TaxID=1234273 RepID=UPI000F4EB6BE	zinc finger and BTB domain-containing protein 12-like isoform X2 [Pangasianodon hypophthalmus]			K10499	dre:559081	zbtb12.2
Contig10117	granulins-like isoform X1 n=4 Tax=Pangasianodon hypophthalmus TaxID=310915 RepID=UPI000EFFE865	hypothetical protein PHYPO_G00040520 [Pangasianodon hypophthalmus]	CC:GO:0005576	CC:extracellular region		dre:791524	grna
Contig10120	polymeric immunoglobulin receptor-like n=1 Tax=Pangasianodon hypophthalmus TaxID=310915 RepID=UPI000EFE8614	PREDICTED: polymeric immunoglobulin receptor-like isoform X4 [Ictalurus punctatus]	CC:GO:0110165	CC:cellular anatomical entity		dre:101883506
Contig10121	LOW QUALITY PROTEIN: leucine-rich repeat-containing protein 34 n=1 Tax=Ictalurus punctatus TaxID=7998 RepID=A0A2D0PQF7_ICTPU	PREDICTED: LOW QUALITY PROTEIN: leucine-rich repeat-containing protein 34 [Ictalurus punctatus]				dre:556175	lrrc34
Contig10123	SAP domain-containing protein n=1 Tax=Pangasianodon hypophthalmus TaxID=310915 RepID=A0A5N5L4P6_PANHP	SAP domain-containing ribonucleoprotein [Pangasianodon hypophthalmus]_x0001_KAB5537056.1 hypothetical protein PHYPO_G00114440 [Pangasianodon hypophthalmus]			K18732	dre:554106	sarnp
Contig1013	protein unc-13 homolog A-like n=4 Tax=Siluroidei TaxID=1489793 RepID=UPI000EFDC7CC	protein unc-13 homolog A isoform X1 [Pangasianodon hypophthalmus]			K15293	dre:100534673
Contig10131	transmembrane protein 56-B-like n=2 Tax=Siluroidei TaxID=1489793 RepID=A0A2D0STA0_ICTPU	TLC domain-containing protein 4-B-like [Pangasianodon hypophthalmus]_x0001_XP_034166730.1 TLC domain-containing protein 4-B-like [Pangasianodon hypophthalmus]				dre:100137126	si:dkey-10f21.4
Contig10134	lysophosphatidic acid phosphatase type 6 n=2 Tax=Siluroidei TaxID=1489793 RepID=A0A2D0R766_ICTPU	lysophosphatidic acid phosphatase type 6 [Pangasianodon hypophthalmus]_x0001_KAB5576847.1 hypothetical protein PHYPO_G00203220 [Pangasianodon hypophthalmus]			K14395	dre:558758	acp6
Contig10138	Reverse transcriptase domain-containing protein n=1 Tax=Oryzias latipes TaxID=8090 RepID=A0A3P9LI88_ORYLA	uncharacterized protein K02A2.6-like [Oryzias melastigma]				dre:101884733
Contig10139	Vang-like protein n=25 Tax=Clupeocephala TaxID=186625 RepID=A0A3B4CPN0_PYGNA	hypothetical protein G5714_008662 [Onychostoma macrolepis]	CC:GO:0005886; BP:GO:0007275; CC:GO:0016021	CC:plasma membrane; BP:multicellular organism development; CC:integral component of membrane	K04510	dre:245949	vangl2	Wnt signaling pathway , dre04310
Contig10140	armadillo repeat-containing protein 4 n=1 Tax=Pangasianodon hypophthalmus TaxID=310915 RepID=UPI00147FF3CA	armadillo repeat-containing protein 4 [Pangasianodon hypophthalmus]_x0001_XP_034165331.1 armadillo repeat-containing protein 4 [Pangasianodon hypophthalmus]			K24125	dre:799229	armc4
Contig10142	Peroxisomal membrane protein PEX16 n=4 Tax=Siluroidei TaxID=1489793 RepID=A0A5N5P7P2_PANHP	peroxisomal biogenesis factor 16 [Pangasianodon hypophthalmus]_x0001_KAB5575093.1 hypothetical protein PHYPO_G00216860 [Pangasianodon hypophthalmus]	CC:GO:0005778; BP:GO:0007031	CC:peroxisomal membrane; BP:peroxisome organization	K13335	dre:573990	pex16	Peroxisome , dre04146
Contig10150	Carbohydrate sulfotransferase n=2 Tax=Siluroidei TaxID=1489793 RepID=A0A2D0SLR6_ICTPU	carbohydrate sulfotransferase 11 [Pangasianodon hypophthalmus]_x0001_KAB5545968.1 hypothetical protein PHYPO_G00066740 [Pangasianodon hypophthalmus]	CC:GO:0000139; MF:GO:0008146; CC:GO:0016021; BP:GO:0016051	CC:Golgi membrane; MF:sulfotransferase activity; CC:integral component of membrane; BP:carbohydrate biosynthetic process	K01017	dre:565671	si:ch211-236h17.3	Glycosaminoglycan biosynthesis - chondroitin sulfate / dermatan sulfate , dre00532
Contig10153	RNA-binding protein 27 n=3 Tax=Siluroidei TaxID=1489793 RepID=W5UES1_ICTPU	PREDICTED: RNA-binding protein 27 isoform X1 [Ictalurus punctatus]	MF:GO:0003723; BP:GO:0006397; MF:GO:0046872	MF:RNA binding; BP:mRNA processing; MF:metal ion binding	K13193	dre:100332262	rbm27
Contig10154	Uncharacterized protein n=1 Tax=Pangasianodon hypophthalmus TaxID=310915 RepID=A0A5N5NME8_PANHP	kazal-type serine peptidase inhibitor domain 3 [Pangasianodon hypophthalmus]_x0001_KAB5567923.1 hypothetical protein PHYPO_G00238360 [Pangasianodon hypophthalmus]	BP:GO:0001558; MF:GO:0005520; CC:GO:0005576	BP:regulation of cell growth; MF:insulin-like growth factor binding; CC:extracellular region		dre:100000101	kazald3
Contig10157	DUF4585 domain-containing protein n=1 Tax=Pangasianodon hypophthalmus TaxID=310915 RepID=A0A5N5PKK3_PANHP	uncharacterized protein C4orf54 homolog [Pangasianodon hypophthalmus]_x0001_KAB5579467.1 hypothetical protein PHYPO_G00195390 [Pangasianodon hypophthalmus]				dre:101884490	si:dkey-38l22.2
Contig10161	neurogenic differentiation factor 6 n=4 Tax=Siluroidei TaxID=1489793 RepID=A0A2D0QLY8_ICTPU	neurogenic differentiation factor 6-A [Pangasianodon hypophthalmus]_x0001_XP_026781892.2 neurogenic differentiation factor 6-A [Pangasianodon hypophthalmus]			K09080	dre:114414	neurod6a
Contig10162	roundabout homolog 3 isoform X1 n=6 Tax=Siluroidei TaxID=1489793 RepID=A0A2D0SSM1_ICTPU	PREDICTED: roundabout homolog 3 isoform X2 [Ictalurus punctatus]	CC:GO:0016021	CC:integral component of membrane	K06755	dre:30770	robo3
Contig10164	DNA cross-link repair 1A protein isoform X1 n=2 Tax=Ictalurus punctatus TaxID=7998 RepID=A0A2D0S7D0_ICTPU	PREDICTED: DNA cross-link repair 1A protein isoform X1 [Ictalurus punctatus]	MF:GO:0003677; CC:GO:0005634; BP:GO:0006281; BP:GO:0006974	MF:DNA binding; CC:nucleus; BP:DNA repair; BP:cellular response to DNA damage stimulus	K15340	dre:324964	dclre1a
Contig10169	protocadherin-17 isoform X1 n=5 Tax=Siluroidei TaxID=1489793 RepID=A0A2D0RUU9_ICTPU	PREDICTED: protocadherin-17 isoform X1 [Ictalurus punctatus]	MF:GO:0005509; CC:GO:0005886; BP:GO:0007156; BP:GO:0007411; CC:GO:0016021; BP:GO:0048675; BP:GO:0060219	MF:calcium ion binding; CC:plasma membrane; BP:homophilic cell adhesion via plasma membrane adhesion molecules; BP:axon guidance; CC:integral component of membrane; BP:axon extension; BP:camera-type eye photoreceptor cell differentiation	K16499	dre:561336	pcdh17
Contig1017	Uncharacterized protein n=3 Tax=Siluroidei TaxID=1489793 RepID=A0A5N5K1B7_PANHP	RNA demethylase ALKBH5 [Pangasianodon hypophthalmus]			K10767	dre:570158	alkbh5
Contig10170	Exocyst complex component 3 n=4 Tax=Siluroidei TaxID=1489793 RepID=A0A5N5KZH7_PANHP	exocyst complex component 3 isoform X1 [Pangasianodon hypophthalmus]_x0001_XP_026801927.1 exocyst complex component 3 isoform X1 [Pangasianodon hypophthalmus]_x0001_XP_034170450.1 exocyst complex component 3 isoform X1 [Pangasianodon hypophthalmus]_x0001_KAB5535857.1 hypothetical protein PHYPO_G00122780 [Pangasianodon hypophthalmus]	CC:GO:0000145; BP:GO:0006887	CC:exocyst; BP:exocytosis	K06110	dre:334015	exoc3
Contig10177	piggyBac transposable element-derived protein 4-like n=1 Tax=Stegastes partitus TaxID=144197 RepID=UPI0004964191	PREDICTED: piggyBac transposable element-derived protein 4-like, partial [Stegastes partitus]				dre:570815	dusp26
Contig10178	solute carrier family 35 member G2-like n=1 Tax=Tachysurus fulvidraco TaxID=1234273 RepID=UPI000F4D44A1	solute carrier family 35 member G2-like [Pangasianodon hypophthalmus]_x0001_XP_034166683.1 solute carrier family 35 member G2-like [Pangasianodon hypophthalmus]_x0001_XP_034166684.1 solute carrier family 35 member G2-like [Pangasianodon hypophthalmus]_x0001_XP_034166685.1 solute carrier family 35 member G2-like [Pangasianodon hypophthalmus]_x0001_KAB5550711.1 hypothetical protein PHYPO_G00057040 …	CC:GO:0016021	CC:integral component of membrane		dre:541438	slc35g2b
Contig1018	CYTOSOL_AP domain-containing protein n=4 Tax=Siluroidei TaxID=1489793 RepID=A0A5N5PXZ3_PANHP	probable aminopeptidase NPEPL1 [Pangasianodon hypophthalmus]			K09611	dre:550383	npepl1
Contig10181	tripartite motif-containing protein 16-like n=1 Tax=Tachysurus fulvidraco TaxID=1234273 RepID=UPI000F5051D7	tripartite motif-containing protein 16-like [Tachysurus fulvidraco]				dre:692298	ftr14
Contig10185	S-adenosylmethionine sensor upstream of mTORC1 n=4 Tax=Siluroidei TaxID=1489793 RepID=A0A2D0RHB9_ICTPU	S-adenosylmethionine sensor upstream of mTORC1 [Pangasianodon hypophthalmus]_x0001_KAB5571520.1 hypothetical protein PHYPO_G00225850 [Pangasianodon hypophthalmus]	MF:GO:0008168; BP:GO:0032259	MF:methyltransferase activity; BP:methylation	K18849	dre:558558	bmt2
Contig10187	Ribosomal protein S6 kinase n=27 Tax=Osteoglossocephalai TaxID=1489341 RepID=W5UGD0_ICTPU	ribosomal protein S6 kinase alpha-3 isoform X1 [Tachysurus fulvidraco]			K04373	dre:338219	rps6ka3a	Oocyte meiosis , dre04114; Progesterone-mediated oocyte maturation , dre04914; MAPK signaling pathway , dre04010; mTOR signaling pathway , dre04150
Contig1019	DDE_Tnp_1_7 domain-containing protein n=1 Tax=Paramormyrops kingsleyae TaxID=1676925 RepID=A0A3B3TB08_9TELE	piggyBac transposable element-derived protein 2-like [Pseudochaenichthys georgianus]				dre:101882122
Contig10190	beta-1,3-galactosyltransferase 2 n=1 Tax=Pangasianodon hypophthalmus TaxID=310915 RepID=UPI000EFF488D	beta-1,3-galactosyltransferase 2 [Pangasianodon hypophthalmus]			K07820	dre:404633	b3galt2	Metabolic pathways , dre01100; Glycosphingolipid biosynthesis - lacto and neolacto series , dre00601
Contig10191	Methylmalonyl-CoA isomerase n=7 Tax=Ostariophysi TaxID=32519 RepID=W5UJ84_ICTPU	methylmalonyl-CoA mutase, mitochondrial [Pangasianodon hypophthalmus]_x0001_XP_026800379.1 methylmalonyl-CoA mutase, mitochondrial [Pangasianodon hypophthalmus]_x0001_KAB5539850.1 hypothetical protein PHYPO_G00093910 [Pangasianodon hypophthalmus]	MF:GO:0004494; MF:GO:0031419; MF:GO:0046872	MF:methylmalonyl-CoA mutase activity; MF:cobalamin binding; MF:metal ion binding	K01847	dre:569581	mut	Metabolic pathways , dre01100; Glyoxylate and dicarboxylate metabolism , dre00630; Carbon metabolism , dre01200; Valine;leucine and isoleucine degradation , dre00280; Propanoate metabolism , dre00640
Contig10193	Serine/threonine-protein kinase n=8 Tax=Otophysi TaxID=186626 RepID=W5UHN2_ICTPU	serine/threonine-protein kinase pim-1 isoform X1 [Pangasianodon hypophthalmus]_x0001_KAB5567213.1 hypothetical protein PHYPO_G00230210 [Pangasianodon hypophthalmus]	MF:GO:0000166; MF:GO:0004672; BP:GO:0016310	MF:nucleotide binding; MF:protein kinase activity; BP:phosphorylation		dre:572469	pim1	AGE-RAGE signaling pathway in diabetic complications , dre04933
Contig10194	vacuolar protein sorting-associated protein 53 homolog n=1 Tax=Chanos chanos TaxID=29144 RepID=UPI0011F2F98E	vacuolar protein sorting-associated protein 53 homolog [Pangasianodon hypophthalmus]_x0001_KAB5550354.1 hypothetical protein PHYPO_G00052820 [Pangasianodon hypophthalmus]	CC:GO:0000938; CC:GO:0005829; BP:GO:0042147	CC:GARP complex; CC:cytosol; BP:retrograde transport, endosome to Golgi	K20299	dre:492817	vps53
Contig10195	carcinoembryonic antigen-related cell adhesion molecule 5-like isoform X1 n=1 Tax=Ictalurus punctatus TaxID=7998 RepID=A0A2D0SU73_ICTPU	PREDICTED: carcinoembryonic antigen-related cell adhesion molecule 5-like isoform X1 [Ictalurus punctatus]	CC:GO:0016020	CC:membrane		dre:110440199
Contig10196	NLR family CARD domain-containing protein 3-like isoform X1 n=3 Tax=Pangasianodon hypophthalmus TaxID=310915 RepID=UPI000F0068AE	LOW QUALITY PROTEIN: NLR family CARD domain-containing protein 3-like [Pangasianodon hypophthalmus]				dre:795914	si:ch211-278p9.4
Contig10199	Uncharacterized protein n=1 Tax=Pangasianodon hypophthalmus TaxID=310915 RepID=A0A5N5L433_PANHP	uncharacterized protein C3orf14 homolog [Pangasianodon hypophthalmus]_x0001_XP_026791034.2 uncharacterized protein C3orf14 homolog [Pangasianodon hypophthalmus]_x0001_KAB5536856.1 hypothetical protein PHYPO_G00112110 [Pangasianodon hypophthalmus]				dre:100148013	si:dkey-274m17.3
Contig102	uncharacterized protein LOC113026373 isoform X1 n=4 Tax=Astatotilapia calliptera TaxID=8154 RepID=UPI000E3FC367	uncharacterized protein LOC113026373 isoform X2 [Astatotilapia calliptera]				dre:797542	si:dkey-3k20.1
Contig10200	mevalonate kinase isoform X1 n=2 Tax=Tachysurus fulvidraco TaxID=1234273 RepID=UPI000F4DAA52	mevalonate kinase isoform X2 [Pangasianodon hypophthalmus]_x0001_KAB5528251.1 hypothetical protein PHYPO_G00138150 [Pangasianodon hypophthalmus]	MF:GO:0004496; MF:GO:0005524; CC:GO:0005737; BP:GO:0006695; BP:GO:0016310; BP:GO:0019287	MF:mevalonate kinase activity; MF:ATP binding; CC:cytoplasm; BP:cholesterol biosynthetic process; BP:phosphorylation; BP:isopentenyl diphosphate biosynthetic process, mevalonate pathway	K00869	dre:492477	mvk	Metabolic pathways , dre01100; Terpenoid backbone biosynthesis , dre00900; Peroxisome , dre04146
Contig10201	zinc finger MYM-type protein 1-like n=1 Tax=Microcaecilia unicolor TaxID=1415580 RepID=UPI001186C58E	zinc finger MYM-type protein 1-like [Clarias magur]				dre:101883134
Contig10203	c-SKI_SMAD_bind domain-containing protein n=4 Tax=Pangasianodon hypophthalmus TaxID=310915 RepID=A0A5N5L2P0_PANHP	v-ski avian sarcoma viral oncogene homolog b isoform X1 [Pangasianodon hypophthalmus]_x0001_KAB5537003.1 hypothetical protein PHYPO_G00113800 [Pangasianodon hypophthalmus]	MF:GO:0046332	MF:SMAD binding		dre:30113	skib
Contig10206	Phosphatidylethanolamine N-methyltransferase n=4 Tax=Siluroidei TaxID=1489793 RepID=E3TG86_ICTPU	phosphatidylethanolamine N-methyltransferase isoform X1 [Pangasianodon hypophthalmus]_x0001_KAB5555237.1 hypothetical protein PHYPO_G00031190 [Pangasianodon hypophthalmus]	MF:GO:0000773; MF:GO:0004608; CC:GO:0005783; CC:GO:0005789; BP:GO:0006656; CC:GO:0016021; MF:GO:0016627; CC:GO:0031966; BP:GO:0032259; BP:GO:0055114; MF:GO:0080101	MF:phosphatidyl-N-methylethanolamine N-methyltransferase activity; MF:phosphatidylethanolamine N-methyltransferase activity; CC:endoplasmic reticulum; CC:endoplasmic reticulum membrane; BP:phosphatidylcholine biosynthetic process; CC:integral component of membrane; MF:oxidoreductase activity, acting on the CH-CH group of donors; CC:mitochondrial membrane; BP:methylation; BP:obsolete oxidation-red…	K00551	dre:393127	pemt	Glycerophospholipid metabolism , dre00564; Metabolic pathways , dre01100
Contig10207	ras-related protein Rab-33B-like n=3 Tax=Siluroidei TaxID=1489793 RepID=A0A2D0R6C8_ICTPU	PREDICTED: ras-related protein Rab-33B-like [Ictalurus punctatus]	MF:GO:0003924; MF:GO:0005525; BP:GO:0032482	MF:GTPase activity; MF:GTP binding; BP:Rab protein signal transduction	K07920	dre:492776	zgc:101559
Contig10208	E3 ubiquitin-protein ligase RNF103 n=7 Tax=Otophysi TaxID=186626 RepID=W5UJX5_ICTPU	PREDICTED: E3 ubiquitin-protein ligase RNF103 [Ictalurus punctatus]	MF:GO:0004842; CC:GO:0016021; BP:GO:0016567	MF:ubiquitin-protein transferase activity; CC:integral component of membrane; BP:protein ubiquitination	K15695	dre:447861	rnf103
Contig10209	Multifunctional fusion protein n=6 Tax=Ostariophysi TaxID=32519 RepID=W5UCR2_ICTPU	delta-1-pyrroline-5-carboxylate dehydrogenase, mitochondrial [Pangasianodon hypophthalmus]_x0001_KAB5537165.1 hypothetical protein PHYPO_G00115720 [Pangasianodon hypophthalmus]	MF:GO:0003842; BP:GO:0010133; MF:GO:0016620; BP:GO:0055114	MF:1-pyrroline-5-carboxylate dehydrogenase activity; BP:proline catabolic process to glutamate; MF:oxidoreductase activity, acting on the aldehyde or oxo group of donors, NAD or NADP as acceptor; BP:obsolete oxidation-reduction process	K00294	dre:394133	aldh4a1	Metabolic pathways , dre01100; Arginine and proline metabolism , dre00330; Alanine;aspartate and glutamate metabolism , dre00250
Contig10216	tubulin polyglutamylase TTLL5 isoform X1 n=2 Tax=Ictalurus punctatus TaxID=7998 RepID=A0A2D0RN95_ICTPU	tubulin polyglutamylase TTLL5 isoform X3 [Pangasianodon hypophthalmus]			K16602	dre:100006339	ttll5
Contig10218	DUF4592 domain-containing protein n=11 Tax=Pangasianodon hypophthalmus TaxID=310915 RepID=A0A5N5NW42_PANHP	acrosomal protein KIAA1210 isoform X5 [Pangasianodon hypophthalmus]_x0001_KAB5571013.1 hypothetical protein PHYPO_G00220030 [Pangasianodon hypophthalmus]				dre:321250	zgc:66433
Contig10219	Nuclear protein MDM1 n=3 Tax=Ictalurus punctatus TaxID=7998 RepID=A0A2D0T5S1_ICTPU	PREDICTED: nuclear protein MDM1 isoform X1 [Ictalurus punctatus]	MF:GO:0008017; BP:GO:0046600	MF:microtubule binding; BP:negative regulation of centriole replication	K17886	dre:557148	mdm1
Contig1022	PP1c_bdg domain-containing protein n=1 Tax=Pangasianodon hypophthalmus TaxID=310915 RepID=A0A5N5L2Y9_PANHP	protein phosphatase 1 regulatory subunit 15A [Pangasianodon hypophthalmus]_x0001_KAB5536960.1 hypothetical protein PHYPO_G00113310 [Pangasianodon hypophthalmus]			K17558	dre:100538163	ppp1r15b
Contig10222	Uncharacterized protein n=1 Tax=Pangasianodon hypophthalmus TaxID=310915 RepID=A0A5N5MNZ0_PANHP	proton channel OTOP3-like [Pangasianodon hypophthalmus]_x0001_KAB5555881.1 hypothetical protein PHYPO_G00039230 [Pangasianodon hypophthalmus]	CC:GO:0016021	CC:integral component of membrane		dre:494472	otop2
Contig10224	Protein kinase C n=2 Tax=Siluroidei TaxID=1489793 RepID=A0A2D0QKN0_ICTPU	hypothetical protein AMELA_G00042770 [Ameiurus melas]			K18051	dre:100144561	prkcha	Vascular smooth muscle contraction , dre04270
Contig10225	Protein tweety homolog n=6 Tax=Siluroidei TaxID=1489793 RepID=A0A5N5MLK0_PANHP	protein tweety homolog 2 isoform X3 [Pangasianodon hypophthalmus]_x0001_KAB5555912.1 hypothetical protein PHYPO_G00039570 [Pangasianodon hypophthalmus]	MF:GO:0005254; CC:GO:0005886; CC:GO:0034707; BP:GO:1902476	MF:chloride channel activity; CC:plasma membrane; CC:chloride channel complex; BP:chloride transmembrane transport	K22641	dre:436763	ttyh2
Contig10228	DNA helicase n=5 Tax=Characiphysae TaxID=186628 RepID=A0A2D0SQV7_ICTPU	chromodomain-helicase-DNA-binding protein 1 isoform X1 [Tachysurus fulvidraco]_x0001_XP_026997029.1 chromodomain-helicase-DNA-binding protein 1 isoform X1 [Tachysurus fulvidraco]_x0001_XP_026997030.1 chromodomain-helicase-DNA-binding protein 1 isoform X1 [Tachysurus fulvidraco]			K11367	dre:563236	chd1
Contig10229	Uncharacterized protein n=3 Tax=Pangasianodon hypophthalmus TaxID=310915 RepID=A0A5N5KCM1_PANHP	hypothetical protein PHYPO_G00137740 [Pangasianodon hypophthalmus]	MF:GO:0008237	MF:metallopeptidase activity		dre:100003937	adamts12
Contig1023	protocadherin gamma-A10-like n=2 Tax=Siluroidei TaxID=1489793 RepID=A0A2D0SDP7_ICTPU	protocadherin gamma-A11-like [Pangasianodon hypophthalmus]				dre:554075	pcdh2g28
Contig10239	uncharacterized protein LOC113084562 n=1 Tax=Carassius auratus TaxID=7957 RepID=UPI000E42C0E5	uncharacterized protein LOC113084562 [Carassius auratus]				None
Contig10240	Interleukin-11 receptor subunit alpha n=4 Tax=Siluroidei TaxID=1489793 RepID=W5UE52_ICTPU	interleukin-11 receptor subunit alpha [Pangasianodon hypophthalmus]_x0001_KAB5543676.1 hypothetical protein PHYPO_G00082160 [Pangasianodon hypophthalmus]	CC:GO:0016021	CC:integral component of membrane	K05056	dre:334010	il11ra	Cytokine-cytokine receptor interaction , dre04060
Contig10242	neuronal acetylcholine receptor subunit alpha-7-like n=5 Tax=Siluroidei TaxID=1489793 RepID=A0A2D0QIB7_ICTPU	PREDICTED: neuronal acetylcholine receptor subunit alpha-7-like [Ictalurus punctatus]	MF:GO:0004888; CC:GO:0016021; MF:GO:0022848; BP:GO:0034220; CC:GO:0045211; BP:GO:0060079	MF:transmembrane signaling receptor activity; CC:integral component of membrane; MF:acetylcholine-gated cation-selective channel activity; BP:ion transmembrane transport; CC:postsynaptic membrane; BP:excitatory postsynaptic potential	K04809	dre:394199	chrna7	Calcium signaling pathway , dre04020; Neuroactive ligand-receptor interaction , dre04080
Contig10244	Epithelial membrane protein 2 n=1 Tax=Bagarius yarrelli TaxID=175774 RepID=A0A556VX13_BAGYA	Epithelial membrane protein 2 [Bagarius yarrelli]	CC:GO:0016021	CC:integral component of membrane		dre:445506	emp2
Contig10246	selenoprotein H n=1 Tax=Ictalurus punctatus TaxID=7998 RepID=A0A2D0RFF7_ICTPU	PREDICTED: selenoprotein H [Ictalurus punctatus]_x0001_XP_017329275.1 PREDICTED: selenoprotein H [Ictalurus punctatus]				dre:347743	selenoh
Contig10247	EH-domain-containing 4 (Fragment) n=38 Tax=Clupeocephala TaxID=186625 RepID=F1QZ37_DANRE	LOW QUALITY PROTEIN: EH domain-containing protein 4 [Pangasianodon hypophthalmus]			K12477	dre:569546	ehd4	Endocytosis , dre04144
Contig1025	Mitogen-activated protein kinase n=1 Tax=Oryzias latipes TaxID=8090 RepID=A0A3P9MB09_ORYLA	mitogen-activated protein kinase 1 [Pangasianodon hypophthalmus]_x0001_XP_026787207.1 mitogen-activated protein kinase 1 [Pangasianodon hypophthalmus]_x0001_KAB5528678.1 hypothetical protein PHYPO_G00142980 [Pangasianodon hypophthalmus]	BP:GO:0000165; MF:GO:0004707; MF:GO:0005524	BP:MAPK cascade; MF:MAP kinase activity; MF:ATP binding	K04371	dre:360144	mapk1	Gap junction , dre04540; NOD-like receptor signaling pathway , dre04621; Apoptosis , dre04210; TGF-beta signaling pathway , dre04350; Autophagy - animal , dre04140; Oocyte meiosis , dre04114; Progesterone-mediated oocyte maturation , dre04914; Vascular smooth muscle contraction , dre04270; C-type lectin receptor signaling pathway , dre04625; Focal adhesion , dre04510; AGE-RAGE signaling pathway i…
Contig10250	angiomotin-like protein 2 n=2 Tax=Siluroidei TaxID=1489793 RepID=A0A2D0RZ04_ICTPU	hypothetical protein AMELA_G00191310 [Ameiurus melas]			K06104	dre:558920	amotl2a	Tight junction , dre04530
Contig10251	Phenylalanyl-tRNA synthetase beta subunit n=4 Tax=Siluroidei TaxID=1489793 RepID=A0A2D0SUI6_ICTPU	PREDICTED: phenylalanine--tRNA ligase beta subunit [Ictalurus punctatus]	MF:GO:0000287; MF:GO:0003723; MF:GO:0004826; MF:GO:0005524; CC:GO:0005737; BP:GO:0006432	MF:magnesium ion binding; MF:RNA binding; MF:phenylalanine-tRNA ligase activity; MF:ATP binding; CC:cytoplasm; BP:phenylalanyl-tRNA aminoacylation	K01890	dre:493608	farsb	Aminoacyl-tRNA biosynthesis , dre00970
Contig10254	synaptojanin-1 isoform X6 n=1 Tax=Pangasianodon hypophthalmus TaxID=310915 RepID=UPI00147A6C9F	synaptojanin-1 isoform X6 [Pangasianodon hypophthalmus]			K20279	dre:337236	synj1	Metabolic pathways , dre01100; Phosphatidylinositol signaling system , dre04070; Inositol phosphate metabolism , dre00562
Contig10259	nuclear RNA export factor 1-like n=2 Tax=Siluroidei TaxID=1489793 RepID=A0A2D0SYR3_ICTPU	#N/A				dre:323865	nxf1	Herpes simplex virus 1 infection , dre05168; RNA transport , dre03013; Ribosome biogenesis in eukaryotes , dre03008; mRNA surveillance pathway , dre03015
Contig10265	uncharacterized protein LOC113067372 n=3 Tax=Carassius auratus TaxID=7957 RepID=UPI000E3FA41E	uncharacterized protein LOC113067372 [Carassius auratus]_x0001_XP_026095532.1 uncharacterized protein LOC113067372 [Carassius auratus]				None
Contig10270	uncharacterized protein LOC111583003 n=1 Tax=Amphiprion ocellaris TaxID=80972 RepID=UPI000C303A68	PREDICTED: uncharacterized protein LOC107389948 [Nothobranchius furzeri]				dre:103909784
Contig10276	Reverse transcriptase domain-containing protein n=4 Tax=Astyanax mexicanus TaxID=7994 RepID=A0A3B1IBU2_ASTMX	CR1-3 [Lycodichthys dearborni]				None
Contig10278	laccase domain-containing protein 1 n=2 Tax=Siluroidei TaxID=1489793 RepID=A0A2D0R4T5_ICTPU	laccase domain-containing protein 1 [Pangasianodon hypophthalmus]_x0001_KAB5577085.1 hypothetical protein PHYPO_G00205910 [Pangasianodon hypophthalmus]	MF:GO:0004000; MF:GO:0004731; MF:GO:0016740; MF:GO:0017061; MF:GO:0046872	MF:adenosine deaminase activity; MF:purine-nucleoside phosphorylase activity; MF:transferase activity; MF:S-methyl-5-thioadenosine phosphorylase activity; MF:metal ion binding	K05810	dre:100005054	lacc1
Contig10279	Reverse transcriptase domain-containing protein n=1 Tax=Astyanax mexicanus TaxID=7994 RepID=A0A3B1IT35_ASTMX	LINE-1 reverse transcriptase -like protein [Triplophysa tibetana]	MF:GO:0003964; BP:GO:0006278	MF:RNA-directed DNA polymerase activity; BP:RNA-dependent DNA biosynthetic process		dre:101883768
Contig10280	Uncharacterized protein (Fragment) n=1 Tax=Nothobranchius rachovii TaxID=451742 RepID=A0A1A8RVU6_9TELE	hypothetical protein AMELA_G00069870 [Ameiurus melas]				None
Contig10281	Uncharacterized protein n=1 Tax=Pangasianodon hypophthalmus TaxID=310915 RepID=A0A5N5JGD6_PANHP	BCL2 modifying factor 2 [Pangasianodon hypophthalmus]_x0001_XP_034157926.1 BCL2 modifying factor 2 [Pangasianodon hypophthalmus]_x0001_KAB5517054.1 hypothetical protein PHYPO_G00185050 [Pangasianodon hypophthalmus]	BP:GO:0006915	BP:apoptotic process	K17460	None
Contig1029	SLAM family member 7-like isoform X2 n=1 Tax=Pangasianodon hypophthalmus TaxID=310915 RepID=UPI00147C01C4	SLAM family member 7-like isoform X2 [Pangasianodon hypophthalmus]			K06479	dre:101882182	si:ch211-209f23.6
Contig10304	Integrator complex subunit 1 n=1 Tax=Ictalurus punctatus TaxID=7998 RepID=W5UKI5_ICTPU	integrator complex subunit 1 isoform X2 [Pangasianodon hypophthalmus]			K13138	dre:562131	ints1
Contig1031	zinc finger CCCH domain-containing protein 13 isoform X1 n=3 Tax=Astyanax mexicanus TaxID=7994 RepID=UPI000BBDE0BB	zinc finger CCCH domain-containing protein 13 isoform X2 [Tachysurus fulvidraco]			K22909	dre:560041	zc3h13
Contig10310	protein FAM219A isoform X1 n=10 Tax=Ostariophysi TaxID=32519 RepID=A0A2D0SXI6_ICTPU	PREDICTED: protein FAM219A isoform X1 [Ictalurus punctatus]				dre:445197	fam219aa
Contig10312	Alpha-N-acetylneuraminide alpha-2,8-sialyltransferase n=7 Tax=Siluroidei TaxID=1489793 RepID=W5UDP5_ICTPU	alpha-N-acetylneuraminide alpha-2,8-sialyltransferase [Tachysurus fulvidraco]			K03371	dre:553210	st8sia1	Metabolic pathways , dre01100; Glycosphingolipid biosynthesis - lacto and neolacto series , dre00601; Glycosphingolipid biosynthesis - ganglio series , dre00604; Glycosphingolipid biosynthesis - globo and isoglobo series , dre00603
Contig10316	kelch domain-containing protein 8A-like n=7 Tax=Characiphysae TaxID=186628 RepID=A0A2D0TB11_ICTPU	kelch domain-containing protein 8A isoform X1 [Pangasianodon hypophthalmus]				dre:794258	klhdc8a
Contig10317	actin-binding LIM protein 3 isoform X1 n=30 Tax=Characiphysae TaxID=186628 RepID=A0A2D0RJ96_ICTPU	actin-binding LIM protein 3 isoform X3 [Pangasianodon hypophthalmus]			K07520	dre:566821	ablim3
Contig10324	PH domain-containing protein n=3 Tax=Pangasianodon hypophthalmus TaxID=310915 RepID=A0A5N5LCT7_PANHP	connector enhancer of kinase suppressor of ras 3-like [Pangasianodon hypophthalmus]			K23784	dre:767791	ipcef1
Contig10327	proline-rich protein 5-like isoform X1 n=5 Tax=Siluroidei TaxID=1489793 RepID=A0A2D0RHR9_ICTPU	proline-rich protein 5a [Pangasianodon hypophthalmus]_x0001_KAB5571482.1 hypothetical protein PHYPO_G00225430 [Pangasianodon hypophthalmus]			K20411	dre:555584	prr5a	mTOR signaling pathway , dre04150
Contig10328	Endonuclease-reverse transcriptase n=3 Tax=Labeo rohita TaxID=84645 RepID=A0A498M6E7_LABRO	endonuclease-reverse transcriptase [Labeo rohita]	MF:GO:0003964; MF:GO:0004519; BP:GO:0006278; BP:GO:0090305	MF:RNA-directed DNA polymerase activity; MF:endonuclease activity; BP:RNA-dependent DNA biosynthetic process; BP:nucleic acid phosphodiester bond hydrolysis		None
Contig10329	DUF3456 domain-containing protein n=3 Tax=Pangasianodon hypophthalmus TaxID=310915 RepID=A0A5N5KZU6_PANHP	protein canopy-1 isoform X1 [Pangasianodon hypophthalmus]_x0001_XP_026796632.1 protein canopy-1 isoform X1 [Pangasianodon hypophthalmus]_x0001_XP_034170431.1 protein canopy-1 isoform X1 [Pangasianodon hypophthalmus]			K22936	dre:402819	cnpy1
Contig10331	Protein-arginine deiminase n=2 Tax=Pangasianodon hypophthalmus TaxID=310915 RepID=A0A5N5PYK1_PANHP	protein-arginine deiminase type-2 isoform X2 [Pangasianodon hypophthalmus]_x0001_KAB5584071.1 hypothetical protein PHYPO_G00103210 [Pangasianodon hypophthalmus]	MF:GO:0004668; MF:GO:0005509; CC:GO:0005737; BP:GO:0018101	MF:protein-arginine deiminase activity; MF:calcium ion binding; CC:cytoplasm; BP:protein citrullination	K01481	dre:386792	padi2
Contig10334	beta-1 adrenergic receptor isoform X1 n=6 Tax=Siluroidei TaxID=1489793 RepID=A0A2D0S5U7_ICTPU	beta-1 adrenergic receptor [Pangasianodon hypophthalmus]			K04141	dre:557194	adrb1	Gap junction , dre04540; Calcium signaling pathway , dre04020; Neuroactive ligand-receptor interaction , dre04080; Adrenergic signaling in cardiomyocytes , dre04261
Contig10336	Uncharacterized protein n=2 Tax=Pangasianodon hypophthalmus TaxID=310915 RepID=A0A5N5PQ69_PANHP	hypothetical protein AMELA_G00049910 [Ameiurus melas]			K12163	dre:100148477	zfand4
Contig10337	chromodomain-helicase-DNA-binding protein 5 isoform X2 n=1 Tax=Tachysurus fulvidraco TaxID=1234273 RepID=UPI000F5043F0	chromodomain-helicase-DNA-binding protein 5 isoform X3 [Tachysurus fulvidraco]				dre:553422	chd5
Contig10339	MPN domain-containing protein n=6 Tax=Otophysi TaxID=186626 RepID=A0A3B4BYP1_PYGNA	MPN domain-containing protein [Pangasianodon hypophthalmus]_x0001_KAB5567116.1 hypothetical protein PHYPO_G00229050 [Pangasianodon hypophthalmus]	BP:GO:0006508; MF:GO:0008237; MF:GO:0070122	BP:proteolysis; MF:metallopeptidase activity; MF:isopeptidase activity	K24173	dre:559169	mpnd
Contig10341	Uncharacterized protein n=2 Tax=Pangasianodon hypophthalmus TaxID=310915 RepID=A0A5N5PZ12_PANHP	putative tripartite motif-containing protein 75 [Pangasianodon hypophthalmus]				dre:100329882	trim107
Contig10344	SH3 domain-containing protein n=15 Tax=Siluroidei TaxID=1489793 RepID=A0A5N5LH37_PANHP	epidermal growth factor receptor kinase substrate 8a isoform X1 [Pangasianodon hypophthalmus]_x0001_XP_026779227.2 epidermal growth factor receptor kinase substrate 8a isoform X1 [Pangasianodon hypophthalmus]_x0001_XP_026779228.2 epidermal growth factor receptor kinase substrate 8a isoform X1 [Pangasianodon hypophthalmus]_x0001_XP_034169287.1 epidermal growth factor receptor kinase substrate 8a i…	MF:GO:0003779; MF:GO:0035591; BP:GO:0051016; BP:GO:0051017	MF:actin binding; MF:signaling adaptor activity; BP:barbed-end actin filament capping; BP:actin filament bundle assembly	K17277	dre:393212	eps8a
Contig10347	syntaxin-6 isoform X1 n=4 Tax=Siluroidei TaxID=1489793 RepID=A0A2D0RSS7_ICTPU	syntaxin-6 [Pangasianodon hypophthalmus]			K08498	dre:550577	stx6	SNARE interactions in vesicular transport , dre04130
Contig10349	RanGAP1_C domain-containing protein n=2 Tax=Pygocentrus nattereri TaxID=42514 RepID=A0A3B4CCZ1_PYGNA	ran GTPase-activating protein 1-like [Tachysurus fulvidraco]			K14319	dre:767677	rangap1a	RNA transport , dre03013
Contig10350	RanGAP1_C domain-containing protein n=5 Tax=Siluroidei TaxID=1489793 RepID=A0A5N5JJQ2_PANHP	LOW QUALITY PROTEIN: ran GTPase-activating protein 1a [Pangasianodon hypophthalmus]				dre:767677	rangap1a	RNA transport , dre03013
Contig10351	complement component C1q receptor n=1 Tax=Pangasianodon hypophthalmus TaxID=310915 RepID=UPI000F00E4BB	complement component C1q receptor [Pangasianodon hypophthalmus]			K06702	dre:101882826
Contig10352	neurexin-1 isoform X1 n=3 Tax=Pangasianodon hypophthalmus TaxID=310915 RepID=UPI000EFE77A2	PREDICTED: neurexin-1 isoform X8 [Ictalurus punctatus]	CC:GO:0016021	CC:integral component of membrane	K07377	dre:565531	nrxn1a	Cell adhesion molecules (CAMs) , dre04514
Contig10354	neurexin-1a isoform X1 n=15 Tax=Siluroidei TaxID=1489793 RepID=A0A2D0SA51_ICTPU	neurexin 1a isoform X7 [Pangasianodon hypophthalmus]			K07377	dre:565531	nrxn1a	Cell adhesion molecules (CAMs) , dre04514
Contig10358	neurexin 3a isoform X6 n=1 Tax=Pangasianodon hypophthalmus TaxID=310915 RepID=UPI00147E8D1B	neurexin 3a isoform X5 [Pangasianodon hypophthalmus]			K07377	dre:563598	nrxn3a	Cell adhesion molecules (CAMs) , dre04514
Contig10360	Uncharacterized protein n=2 Tax=Siluroidei TaxID=1489793 RepID=A0A5N5MX47_PANHP	hypothetical protein AMELA_G00136560 [Ameiurus melas]			K07369	dre:259196	malt2	C-type lectin receptor signaling pathway , dre04625
Contig10364	mediator of DNA damage checkpoint protein 1 isoform X1 n=5 Tax=Ictalurus punctatus TaxID=7998 RepID=A0A2D0R4V4_ICTPU	PREDICTED: mediator of DNA damage checkpoint protein 1 isoform X3 [Ictalurus punctatus]			K20780	dre:569805	mdc1
Contig10365	Uncharacterized protein n=1 Tax=Pangasianodon hypophthalmus TaxID=310915 RepID=A0A5N5KR98_PANHP	collagen, type XXVIII, alpha 1b [Pangasianodon hypophthalmus]_x0001_KAB5532891.1 hypothetical protein PHYPO_G00125310 [Pangasianodon hypophthalmus]			K23619	dre:100332225	col28a1b
Contig10366	Uncharacterized protein n=1 Tax=Pangasianodon hypophthalmus TaxID=310915 RepID=A0A5N5PRH8_PANHP	uncharacterized protein LOC113539337 [Pangasianodon hypophthalmus]_x0001_XP_026790856.2 uncharacterized protein LOC113539337 [Pangasianodon hypophthalmus]_x0001_KAB5581457.1 hypothetical protein PHYPO_G00175980 [Pangasianodon hypophthalmus]	CC:GO:0016021	CC:integral component of membrane		dre:324205	wu:fc21g02
Contig10368	Transmembrane protein 168 n=2 Tax=Siluroidei TaxID=1489793 RepID=W5UDQ3_ICTPU	transmembrane protein 168 [Pangasianodon hypophthalmus]_x0001_KAB5571521.1 hypothetical protein PHYPO_G00225860 [Pangasianodon hypophthalmus]	CC:GO:0016021	CC:integral component of membrane		dre:558640	tmem168b
Contig10371	Limkain-b1 n=5 Tax=Siluroidei TaxID=1489793 RepID=A0A2D0S631_ICTPU	meiosis regulator and mRNA stability factor 1 isoform X1 [Pangasianodon hypophthalmus]_x0001_KAB5584493.1 hypothetical protein PHYPO_G00108200 [Pangasianodon hypophthalmus]			K17573	dre:100005105	marf1
Contig10373	Gamma-butyrobetaine hydroxylase n=5 Tax=Siluroidei TaxID=1489793 RepID=W5UMA1_ICTPU	hypothetical protein PHYPO_G00145840 [Pangasianodon hypophthalmus]	MF:GO:0005506; MF:GO:0008336; BP:GO:0045329; BP:GO:0055114	MF:iron ion binding; MF:gamma-butyrobetaine dioxygenase activity; BP:carnitine biosynthetic process; BP:obsolete oxidation-reduction process	K00471	dre:572649	bbox1	Lysine degradation , dre00310
Contig10375	intersectin-2b n=2 Tax=Pangasianodon hypophthalmus TaxID=310915 RepID=UPI00147C17F2	intersectin-2b [Pangasianodon hypophthalmus]			K20045	dre:445153	itsn2b
Contig10377	death-associated protein kinase 2-like isoform X1 n=4 Tax=Siluroidei TaxID=1489793 RepID=A0A2D0T7I8_ICTPU	PREDICTED: death-associated protein kinase 2-like isoform X1 [Ictalurus punctatus]	MF:GO:0004674; MF:GO:0005524; BP:GO:0006468	MF:protein serine/threonine kinase activity; MF:ATP binding; BP:protein phosphorylation	K08803	dre:555536	si:dkey-240h12.4	Autophagy - animal , dre04140
Contig10379	Olfactomedin-like domain-containing protein n=3 Tax=Pangasianodon hypophthalmus TaxID=310915 RepID=A0A5N5LAP7_PANHP	olfactomedin-like 2Ba isoform X2 [Pangasianodon hypophthalmus]				dre:557997	olfml2ba
Contig1038	Uncharacterized protein n=1 Tax=Sparus aurata TaxID=8175 RepID=A0A671V4V2_SPAAU	Protein FAM200A [Larimichthys crocea]	MF:GO:0046983	MF:protein dimerization activity		dre:108183297
Contig10380	Uncharacterized protein n=1 Tax=Pangasianodon hypophthalmus TaxID=310915 RepID=A0A5N5Q5E9_PANHP	CCN family member 3-like [Pangasianodon hypophthalmus]_x0001_KAB5586318.1 hypothetical protein PHYPO_G00000230 [Pangasianodon hypophthalmus]	CC:GO:0005576	CC:extracellular region	K23571	dre:321449	ccn2a	Apelin signaling pathway , dre04371
Contig10383	Ubiquitin-activating enzyme E1 n=2 Tax=Pangasianodon hypophthalmus TaxID=310915 RepID=A0A5N5PY99_PANHP	ubiquitin-like modifier-activating enzyme 1 [Pangasianodon hypophthalmus]_x0001_KAB5583958.1 hypothetical protein PHYPO_G00101860 [Pangasianodon hypophthalmus]	MF:GO:0005524; BP:GO:0006464; MF:GO:0008641	MF:ATP binding; BP:cellular protein modification process; MF:ubiquitin-like modifier activating enzyme activity	K03178	dre:100001302	uba7	Ubiquitin mediated proteolysis , dre04120
Contig10391	Uncharacterized protein n=1 Tax=Acanthochromis polyacanthus TaxID=80966 RepID=A0A3Q1F710_9TELE	#N/A				None
Contig10392	uncharacterized protein C2orf50 homolog n=2 Tax=Siluroidei TaxID=1489793 RepID=A0A2D0QL19_ICTPU	PREDICTED: uncharacterized protein C2orf50 homolog [Ictalurus punctatus]				dre:568411	si:dkey-18j18.3
Contig10395	Uncharacterized protein (Fragment) n=1 Tax=Elysia chlorotica TaxID=188477 RepID=A0A433TS45_ELYCH	hypothetical protein EGW08_007823, partial [Elysia chlorotica]	CC:GO:0016020; CC:GO:0016021	CC:membrane; CC:integral component of membrane		None
Contig10398	LOW QUALITY PROTEIN: E3 ubiquitin-protein ligase HUWE1 n=1 Tax=Tachysurus fulvidraco TaxID=1234273 RepID=UPI000F4E3149	PREDICTED: E3 ubiquitin-protein ligase HUWE1 isoform X6 [Ictalurus punctatus]	MF:GO:0004842; MF:GO:0008270; BP:GO:0016567	MF:ubiquitin-protein transferase activity; MF:zinc ion binding; BP:protein ubiquitination	K10592	dre:559439	huwe1	Ubiquitin mediated proteolysis , dre04120
Contig10400	nuclear factor, interleukin 3 regulated, member 5 n=1 Tax=Pangasianodon hypophthalmus TaxID=310915 RepID=UPI0014812D91	nuclear factor, interleukin 3 regulated, member 5 [Pangasianodon hypophthalmus]_x0001_XP_034164277.1 nuclear factor, interleukin 3 regulated, member 5 [Pangasianodon hypophthalmus]_x0001_XP_034164278.1 nuclear factor, interleukin 3 regulated, member 5 [Pangasianodon hypophthalmus]			K09059	dre:335737	nfil3-5
Contig10405	nectin-3-like isoform X2 n=1 Tax=Pangasianodon hypophthalmus TaxID=310915 RepID=UPI00147DA83A	hypothetical protein AMELA_G00296220 [Ameiurus melas]				dre:562856
Contig10409	Reverse transcriptase domain-containing protein n=1 Tax=Astyanax mexicanus TaxID=7994 RepID=A0A3B1IPZ4_ASTMX	uncharacterized protein LOC118225401 [Anguilla anguilla]	MF:GO:0003964; BP:GO:0006278	MF:RNA-directed DNA polymerase activity; BP:RNA-dependent DNA biosynthetic process		None
Contig10411	Reverse transcriptase domain-containing protein n=1 Tax=Astyanax mexicanus TaxID=7994 RepID=A0A3B1IH61_ASTMX	pol-like protein [Danio rerio]				dre:110438160
Contig10412	protein KIBRA isoform X1 n=4 Tax=Siluroidei TaxID=1489793 RepID=A0A2D0SYE0_ICTPU	PREDICTED: protein KIBRA isoform X1 [Ictalurus punctatus]	BP:GO:0032475; BP:GO:0071599	BP:otolith formation; BP:otic vesicle development	K16685	dre:560785	wwc1
Contig10415	Uncharacterized protein n=2 Tax=Pangasianodon hypophthalmus TaxID=310915 RepID=A0A5N5P731_PANHP	WASP homolog-associated protein with actin, membranes and microtubules [Pangasianodon hypophthalmus]_x0001_KAB5574601.1 hypothetical protein PHYPO_G00210900 [Pangasianodon hypophthalmus]	MF:GO:0003779	MF:actin binding	K20479	dre:110438074	whamm	Tight junction , dre04530
Contig10416	Arf-GAP with coiled-coil, ANK repeat and PH domain-containing protein 2 n=8 Tax=Siluroidei TaxID=1489793 RepID=W5UG84_ICTPU	hypothetical protein AMELA_G00062870 [Ameiurus melas]			K12489	dre:561771	acap1	Endocytosis , dre04144
Contig10420	Uncharacterized protein n=1 Tax=Pangasianodon hypophthalmus TaxID=310915 RepID=A0A5N5MFZ9_PANHP	uncharacterized protein LOC113527928 [Pangasianodon hypophthalmus]_x0001_KAB5554094.1 hypothetical protein PHYPO_G00046230 [Pangasianodon hypophthalmus]				dre:100000748
Contig10428	Formin-like protein 3 n=4 Tax=Ictalurus punctatus TaxID=7998 RepID=W5UJ40_ICTPU	PREDICTED: formin-like protein 3 isoform X1 [Ictalurus punctatus]_x0001_XP_017342844.1 PREDICTED: formin-like protein 3 isoform X1 [Ictalurus punctatus]	BP:GO:0002040; MF:GO:0003779; BP:GO:0008360; BP:GO:0016477; BP:GO:0030041; MF:GO:0031267; BP:GO:0046847	BP:sprouting angiogenesis; MF:actin binding; BP:regulation of cell shape; BP:cell migration; BP:actin filament polymerization; MF:small GTPase binding; BP:filopodium assembly		dre:407694	fmnl3
Contig10431	Uncharacterized protein n=7 Tax=Characoidei TaxID=1489739 RepID=A0A3B4CPI6_PYGNA	formin-like protein 2 isoform X1 [Pangasianodon hypophthalmus]			K23957	dre:100006456	fmnl2a
Contig10432	Pyroglutamyl-peptidase I n=2 Tax=Siluroidei TaxID=1489793 RepID=W5UJX4_ICTPU	pyroglutamyl-peptidase 1 [Tachysurus fulvidraco]			K01304	dre:553547	pgpep1
Contig10441	Purine nucleoside phosphorylase n=4 Tax=Siluroidei TaxID=1489793 RepID=A0A2D0S3D8_ICTPU	hypothetical protein AMELA_G00077100 [Ameiurus melas]			K03783	dre:402940	pnp4b
Contig10448	uncharacterized protein LOC106579815 n=1 Tax=Salmo salar TaxID=8030 RepID=A0A1S3NJA0_SALSA	PREDICTED: uncharacterized protein LOC106579815 [Salmo salar]				dre:565641	si:ch211-113d22.2
Contig10450	UPAR/Ly6 domain-containing protein n=1 Tax=Pangasianodon hypophthalmus TaxID=310915 RepID=A0A5N5LVC8_PANHP	urokinase plasminogen activator surface receptor-like [Clarias magur]				dre:100333430	si:ch211-134a4.5
Contig10451	Carbonic anhydrase VIII n=119 Tax=Clupeocephala TaxID=186625 RepID=B0V1F9_DANRE	PREDICTED: carbonic anhydrase-related protein [Ictalurus punctatus]_x0001_XP_017346698.1 PREDICTED: carbonic anhydrase-related protein [Ictalurus punctatus]	MF:GO:0004089; MF:GO:0008270; BP:GO:0021549; BP:GO:0036269; BP:GO:0043009	MF:carbonate dehydratase activity; MF:zinc ion binding; BP:cerebellum development; BP:swimming behavior; BP:chordate embryonic development	K01672	dre:550233	ca8	Metabolic pathways , dre01100; Nitrogen metabolism , dre00910
Contig10453	leucine-rich repeat-containing protein 14-like isoform X1 n=3 Tax=Siluroidei TaxID=1489793 RepID=A0A2D0RDD6_ICTPU	leucine-rich repeat-containing protein 14 [Pangasianodon hypophthalmus]_x0001_KAB5578982.1 hypothetical protein PHYPO_G00189310 [Pangasianodon hypophthalmus]				dre:569854	si:ch73-174h16.4
Contig10454	RUN and FYVE domain-containing protein 1-like n=3 Tax=Siluroidei TaxID=1489793 RepID=A0A2D0RI12_ICTPU	RUN and FYVE domain-containing protein 1 [Pangasianodon hypophthalmus]_x0001_KAB5570938.1 hypothetical protein PHYPO_G00219230 [Pangasianodon hypophthalmus]	MF:GO:0046872	MF:metal ion binding	K12482	dre:100330077	rufy1	Endocytosis , dre04144
Contig10456	calcium channel flower homolog n=2 Tax=Ictalurus TaxID=7997 RepID=A0A2D0T170_ICTPU	calcium channel flower homolog isoform X1 [Pangasianodon hypophthalmus]_x0001_XP_026784825.1 calcium channel flower homolog isoform X1 [Pangasianodon hypophthalmus]_x0001_KAB5549101.1 hypothetical protein PHYPO_G00063420 [Pangasianodon hypophthalmus]	CC:GO:0016021	CC:integral component of membrane		dre:100333889	si:ch73-209e20.5
Contig1046	Palmitoyltransferase n=3 Tax=Siluroidei TaxID=1489793 RepID=A0A2D0RJF3_ICTPU	PREDICTED: probable palmitoyltransferase ZDHHC24 [Ictalurus punctatus]	CC:GO:0016021; MF:GO:0019706	CC:integral component of membrane; MF:protein-cysteine S-palmitoyltransferase activity	K18932	dre:436596	zdhhc24
Contig10463	UPF0538 protein C2orf76 homolog n=5 Tax=Characiphysae TaxID=186628 RepID=A0A2D0R517_ICTPU	UPF0538 protein C2orf76 homolog isoform X1 [Tachysurus fulvidraco]				dre:447937	zgc:101851
Contig10466	zinc finger protein 830 n=1 Tax=Pangasianodon hypophthalmus TaxID=310915 RepID=UPI00147C6A55	zinc finger protein 830 [Pangasianodon hypophthalmus]			K13104	dre:402963	zgc:77398
Contig10470	B30.2/SPRY domain-containing protein n=5 Tax=Pangasianodon hypophthalmus TaxID=310915 RepID=A0A5N5PJQ4_PANHP	E3 ubiquitin-protein ligase TRIM39-like isoform X1 [Pangasianodon hypophthalmus]_x0001_XP_034159164.1 E3 ubiquitin-protein ligase TRIM39-like isoform X1 [Pangasianodon hypophthalmus]				dre:794946	si:dkey-18p12.4
Contig10474	kinesin-like protein KIF20B isoform X1 n=3 Tax=Ictalurus punctatus TaxID=7998 RepID=A0A2D0SBH6_ICTPU	PREDICTED: kinesin-like protein KIF20B isoform X2 [Ictalurus punctatus]	MF:GO:0003777; MF:GO:0005524; BP:GO:0007018; MF:GO:0008017	MF:microtubule motor activity; MF:ATP binding; BP:microtubule-based movement; MF:microtubule binding	K10402	dre:100007502	kif20bb
Contig10476	N-chimaerin n=10 Tax=Actinopteri TaxID=186623 RepID=A0A2D0R276_ICTPU	N-chimaerin [Pangasianodon hypophthalmus]_x0001_XP_034160584.1 N-chimaerin [Pangasianodon hypophthalmus]_x0001_KAB5577144.1 hypothetical protein PHYPO_G00206560 [Pangasianodon hypophthalmus]	MF:GO:0005096; BP:GO:0043547; MF:GO:0046872; BP:GO:0051056	MF:GTPase activator activity; BP:positive regulation of GTPase activity; MF:metal ion binding; BP:regulation of small GTPase mediated signal transduction	K20630	dre:406273	chn1
Contig10477	Integrin_alpha2 domain-containing protein n=2 Tax=Pangasianodon hypophthalmus TaxID=310915 RepID=A0A5N5PEJ7_PANHP	hypothetical protein AMELA_G00085660 [Ameiurus melas]			K06483	dre:100331333	itga4	Cell adhesion molecules (CAMs) , dre04514; Intestinal immune network for IgA production , dre04672; Focal adhesion , dre04510; ECM-receptor interaction , dre04512; Regulation of actin cytoskeleton , dre04810
Contig10479	Small conductance calcium-activated potassium channel protein 3 n=1 Tax=Liparis tanakae TaxID=230148 RepID=A0A4Z2I214_9TELE	hypothetical protein HGM15179_020702 [Zosterops borbonicus]				dre:564698	si:dkey-76p7.5
Contig10483	FAST kinase domain-containing protein 2, mitochondrial n=2 Tax=Ictalurus punctatus TaxID=7998 RepID=A0A2D0Q281_ICTPU	FAST kinase domain-containing protein 2, mitochondrial [Pangasianodon hypophthalmus]			K18190	dre:564382	fastkd2
Contig10484	PINc domain-containing protein (Fragment) n=2 Tax=Pangasianodon hypophthalmus TaxID=310915 RepID=A0A5N5JDT0_PANHP	hypothetical protein PHYPO_G00186590, partial [Pangasianodon hypophthalmus]				dre:559432	swt1
Contig10486	Protein arginine N-methyltransferase 5 n=10 Tax=Clupeocephala TaxID=186625 RepID=A0A3B4CWQ1_PYGNA	protein arginine N-methyltransferase 5 [Pangasianodon hypophthalmus]_x0001_KAB5579849.1 hypothetical protein PHYPO_G00199680 [Pangasianodon hypophthalmus]	CC:GO:0005634; CC:GO:0005829; MF:GO:0008469; BP:GO:0034969; BP:GO:0035246	CC:nucleus; CC:cytosol; MF:histone-arginine N-methyltransferase activity; BP:histone arginine methylation; BP:peptidyl-arginine N-methylation	K02516	dre:368664	prmt5	RNA transport , dre03013
Contig105	DNA-binding protein RFX5 isoform X1 n=1 Tax=Tachysurus fulvidraco TaxID=1234273 RepID=UPI000F4EA426	DNA-binding protein RFX5 isoform X1 [Tachysurus fulvidraco]			K08061	dre:101884332	rfx5
Contig10500	armadillo repeat protein deleted in velo-cardio-facial syndrome homolog isoform X1 n=14 Tax=Siluroidei TaxID=1489793 RepID=A0A2D0SNF7_ICTPU	armadillo repeat protein deleted in velo-cardio-facial syndrome homolog isoform X1 [Pangasianodon hypophthalmus]_x0001_KAB5543322.1 hypothetical protein PHYPO_G00077700 [Pangasianodon hypophthalmus]	CC:GO:0005634; CC:GO:0005737; CC:GO:0005886; BP:GO:0007275; BP:GO:0016339	CC:nucleus; CC:cytoplasm; CC:plasma membrane; BP:multicellular organism development; BP:calcium-dependent cell-cell adhesion via plasma membrane cell adhesion molecules		dre:572216	arvcfa
Contig10503	Proline dehydrogenase n=2 Tax=Siluroidei TaxID=1489793 RepID=W5UIE6_ICTPU	hydroxyproline dehydrogenase [Pangasianodon hypophthalmus]_x0001_KAB5555288.1 hypothetical protein PHYPO_G00031990 [Pangasianodon hypophthalmus]	MF:GO:0004657; BP:GO:0006562; BP:GO:0055114	MF:proline dehydrogenase activity; BP:proline catabolic process; BP:obsolete oxidation-reduction process	K11394	dre:436664	zgc:92040	Metabolic pathways , dre01100; Arginine and proline metabolism , dre00330
Contig10508	uncharacterized protein LOC108265359 isoform X1 n=2 Tax=Ictalurus punctatus TaxID=7998 RepID=A0A2D0QXQ8_ICTPU	PREDICTED: uncharacterized protein LOC108265359 isoform X2 [Ictalurus punctatus]				None
Contig10509	3-keto-steroid reductase n=3 Tax=Siluroidei TaxID=1489793 RepID=A0A556TY03_BAGYA	3-keto-steroid reductase [Bagarius yarrelli]	MF:GO:0000253; BP:GO:0006695; CC:GO:0016021; BP:GO:0055114	MF:3-keto sterol reductase activity; BP:cholesterol biosynthetic process; CC:integral component of membrane; BP:obsolete oxidation-reduction process	K13373	dre:768185	hsd17b7	Metabolic pathways , dre01100; Steroid hormone biosynthesis , dre00140; Steroid biosynthesis , dre00100
Contig10514	uncharacterized protein LOC113038303 n=1 Tax=Carassius auratus TaxID=7957 RepID=UPI000E40E0FD	uncharacterized protein LOC113038303 [Carassius auratus]	MF:GO:0003676; MF:GO:0004190; BP:GO:0006508; MF:GO:0008270; BP:GO:0015074	MF:nucleic acid binding; MF:aspartic-type endopeptidase activity; BP:proteolysis; MF:zinc ion binding; BP:DNA integration		dre:556215	cuzd1.1
Contig10515	hyaluronidase-2-like n=1 Tax=Tachysurus fulvidraco TaxID=1234273 RepID=UPI000F4E56B7	hyaluronidase-2 [Pangasianodon hypophthalmus]_x0001_KAB5583971.1 hypothetical protein PHYPO_G00102010 [Pangasianodon hypophthalmus]	MF:GO:0004415; BP:GO:0005975	MF:hyalurononglucosaminidase activity; BP:carbohydrate metabolic process	K01197	dre:567869	hyal2a	Metabolic pathways , dre01100; Glycosaminoglycan degradation , dre00531
Contig10524	Yif1b n=12 Tax=Siluroidei TaxID=1489793 RepID=E3TDX9_ICTPU	hypothetical protein AMELA_G00040820 [Ameiurus melas]			K20362	dre:492462	yif1b
Contig10526	magnesium transporter NIPA2-like n=3 Tax=Siluroidei TaxID=1489793 RepID=A0A2D0T1S6_ICTPU	PREDICTED: magnesium transporter NIPA2-like [Ictalurus punctatus]	MF:GO:0015095; CC:GO:0016021; BP:GO:1903830	MF:magnesium ion transmembrane transporter activity; CC:integral component of membrane; BP:magnesium ion transmembrane transport	K22733	dre:436937	nipal4
Contig10534	microfibril-associated glycoprotein 3 n=1 Tax=Ictalurus punctatus TaxID=7998 RepID=A0A2D0SYE4_ICTPU	PREDICTED: microfibril-associated glycoprotein 3 [Ictalurus punctatus]	CC:GO:0016021	CC:integral component of membrane		dre:557798	mfap3l
Contig10535	DDE_3 domain-containing protein n=1 Tax=Xiphophorus maculatus TaxID=8083 RepID=A0A3B5PW02_XIPMA	Transposable element Tc3 [Labeo rohita]_x0001_RXN36553.1 Transposable element Tc3 [Labeo rohita]				None
Contig10536	uncharacterized protein LOC113643799 n=1 Tax=Tachysurus fulvidraco TaxID=1234273 RepID=UPI000F4E39C9	uncharacterized protein LOC113650172 [Tachysurus fulvidraco]			K06511	dre:100331505	si:cabz01074946.1
Contig10537	collagen alpha-2(IX) chain n=1 Tax=Tachysurus fulvidraco TaxID=1234273 RepID=UPI000F4FBF2D	collagen alpha-2(IX) chain [Tachysurus fulvidraco]	CC:GO:0005581	CC:collagen trimer	K08131	dre:321212	col9a2	Focal adhesion , dre04510; ECM-receptor interaction , dre04512
Contig10538	DDE_3 domain-containing protein n=1 Tax=Poecilia latipinna TaxID=48699 RepID=A0A3B3TZ51_9TELE	Transposable element Tc3 [Labeo rohita]_x0001_RXN36553.1 Transposable element Tc3 [Labeo rohita]				None
Contig10539	CRAL-TRIO domain-containing protein n=4 Tax=Siluroidei TaxID=1489793 RepID=A0A5N5NWY7_PANHP	retinaldehyde-binding protein 1b [Pangasianodon hypophthalmus]_x0001_KAB5571458.1 hypothetical protein PHYPO_G00225180 [Pangasianodon hypophthalmus]			K19625	dre:402990	rlbp1b
Contig10544	Coiled-coil domain-containing protein 86 n=2 Tax=Siluroidei TaxID=1489793 RepID=A0A2D0QGK5_ICTPU	hypothetical protein AMELA_G00271340 [Ameiurus melas]			K14822	dre:559409	si:ch211-217k17.7
Contig10548	uncharacterized protein LOC111190584 n=1 Tax=Astyanax mexicanus TaxID=7994 RepID=UPI000BBD686E	uncharacterized protein LOC111190584 [Astyanax mexicanus]				None
Contig10549	protocadherin-15a isoform X1 n=3 Tax=Pangasianodon hypophthalmus TaxID=310915 RepID=UPI00147983D0	protocadherin-15a isoform X2 [Pangasianodon hypophthalmus]			K16500	dre:368476	pcdh15a
Contig10551	Phosphatidylinositol 3,4,5-trisphosphate 3-phosphatase and dual-specificity protein phosphatase PTEN n=4 Tax=Siluroidei TaxID=1489793 RepID=A0A2D0RMF6_ICTPU	phosphatidylinositol 3,4,5-trisphosphate 3-phosphatase and dual-specificity protein phosphatase PTEN-like [Tachysurus fulvidraco]			K01110	dre:794088	ptena	Metabolic pathways , dre01100; Autophagy - animal , dre04140; Focal adhesion , dre04510; p53 signaling pathway , dre04115; Cellular senescence , dre04218; Phosphatidylinositol signaling system , dre04070; Inositol phosphate metabolism , dre00562; FoxO signaling pathway , dre04068; mTOR signaling pathway , dre04150
Contig10553	cwf21 domain-containing protein n=5 Tax=Pangasianodon hypophthalmus TaxID=310915 RepID=A0A5N5MEG4_PANHP	hypothetical protein PHYPO_G00039980 [Pangasianodon hypophthalmus]				None
Contig10555	F-box domain-containing protein n=4 Tax=Siluroidei TaxID=1489793 RepID=A0A5N5KK51_PANHP	F-box/LRR-repeat protein 6 [Pangasianodon hypophthalmus]_x0001_XP_026785357.2 F-box/LRR-repeat protein 6 [Pangasianodon hypophthalmus]_x0001_KAB5530759.1 hypothetical protein PHYPO_G00133090 [Pangasianodon hypophthalmus]			K10272	dre:323163	fbxl6
Contig10560	Zinc finger CCHC domain-containing 3 n=3 Tax=Labeo rohita TaxID=84645 RepID=A0A498MZD9_LABRO	zinc finger CCHC domain-containing 3 [Labeo rohita]_x0001_RXN22056.1 zinc finger CCHC domain-containing 3 [Labeo rohita]	BP:GO:0002218; MF:GO:0003690; MF:GO:0003723; MF:GO:0008270	BP:activation of innate immune response; MF:double-stranded DNA binding; MF:RNA binding; MF:zinc ion binding		dre:110438159	zcchc3
Contig10561	Uncharacterized protein n=1 Tax=Pangasianodon hypophthalmus TaxID=310915 RepID=A0A5N5JUH3_PANHP	kelch-like protein 33 [Pangasianodon hypophthalmus]_x0001_KAB5518417.1 hypothetical protein PHYPO_G00165630 [Pangasianodon hypophthalmus]			K13957	dre:101887026	si:ch211-63p21.8
Contig10562	uncharacterized protein LOC108258727 n=1 Tax=Ictalurus punctatus TaxID=7998 RepID=A0A2D0Q6T0_ICTPU	PREDICTED: uncharacterized protein LOC108258727 [Ictalurus punctatus]			K20733	dre:799116	mslna
Contig10565	TMEM219 domain-containing protein n=22 Tax=Clupeocephala TaxID=186625 RepID=A0A3B1IYC8_ASTMX	transmembrane protein 248 [Pangasianodon hypophthalmus]_x0001_KAB5522607.1 hypothetical protein PHYPO_G00161480 [Pangasianodon hypophthalmus]	CC:GO:0016021	CC:integral component of membrane		dre:541403	tmem248
Contig10567	J domain-containing protein n=4 Tax=Siluroidei TaxID=1489793 RepID=A0A5N5PBD8_PANHP	dnaJ homolog subfamily B member 11 [Pangasianodon hypophthalmus]_x0001_KAB5576872.1 hypothetical protein PHYPO_G00203500 [Pangasianodon hypophthalmus]	BP:GO:0006457; MF:GO:0051082	BP:protein folding; MF:unfolded protein binding	K09517	dre:386709	dnajb11	Protein processing in endoplasmic reticulum , dre04141
Contig1057	DDE_3 domain-containing protein n=1 Tax=Oncorhynchus mykiss TaxID=8022 RepID=A0A060YJL2_ONCMY	unnamed protein product [Oncorhynchus mykiss]				None
Contig10574	ryanodine receptor 1-like isoform X15 n=1 Tax=Pangasianodon hypophthalmus TaxID=310915 RepID=UPI00147C907E	ryanodine receptor 1-like isoform X15 [Pangasianodon hypophthalmus]			K04961	dre:570245	ryr1b	Calcium signaling pathway , dre04020; Apelin signaling pathway , dre04371
Contig10575	trichohyalin-like isoform X1 n=4 Tax=Ictalurus punctatus TaxID=7998 RepID=A0A2D0PVJ4_ICTPU	golgin subfamily A member 6-like protein 22 isoform X4 [Pangasianodon hypophthalmus]				None
Contig10576	Uncharacterized protein n=6 Tax=Pangasianodon hypophthalmus TaxID=310915 RepID=A0A5N5KSC6_PANHP	hypothetical protein PHYPO_G00130010 [Pangasianodon hypophthalmus]				None
Contig10578	RING-type domain-containing protein n=5 Tax=Siluroidei TaxID=1489793 RepID=A0A5N5KR74_PANHP	PREDICTED: RNA-binding protein MEX3A [Ictalurus punctatus]	MF:GO:0003723	MF:RNA binding	K15686	dre:100332760	mex3a
Contig10579	RING-type domain-containing protein n=4 Tax=Siluroidei TaxID=1489793 RepID=A0A5N5MVF7_PANHP	RNA-binding protein MEX3B [Tachysurus fulvidraco]			K15686	dre:569582	mex3b
Contig10582	NSFL1 cofactor p47 n=4 Tax=Siluroidei TaxID=1489793 RepID=A0A556U2G8_BAGYA	NSFL1 cofactor p47 [Clarias magur]	CC:GO:0005795	CC:Golgi stack	K14012	dre:492805	nsfl1c	Protein processing in endoplasmic reticulum , dre04141
Contig10583	group 3 secretory phospholipase A2 n=1 Tax=Pangasianodon hypophthalmus TaxID=310915 RepID=UPI00147FB477	group 3 secretory phospholipase A2 [Pangasianodon hypophthalmus]			K01047	dre:641423	pla2g3	Glycerophospholipid metabolism , dre00564; Metabolic pathways , dre01100; Vascular smooth muscle contraction , dre04270; Arachidonic acid metabolism , dre00590; Ether lipid metabolism , dre00565; Linoleic acid metabolism , dre00591; alpha-Linolenic acid metabolism , dre00592
Contig10585	Trimeric intracellular cation channel type A n=1 Tax=Ictalurus punctatus TaxID=7998 RepID=E3TG94_ICTPU	trimeric intracellular cation channel type A [Pangasianodon hypophthalmus]_x0001_KAB5559276.1 hypothetical protein PHYPO_G00027240 [Pangasianodon hypophthalmus]	MF:GO:0005261; CC:GO:0016021; BP:GO:0098655; BP:GO:0098662	MF:cation channel activity; CC:integral component of membrane; BP:cation transmembrane transport; BP:inorganic cation transmembrane transport	K24013	dre:393874	tmem38a
Contig10589	olfactory receptor 4K2-like n=1 Tax=Ictalurus punctatus TaxID=7998 RepID=A0A2D0QPF0_ICTPU	PREDICTED: olfactory receptor 4K2-like [Ictalurus punctatus]	MF:GO:0004930; BP:GO:0007186; CC:GO:0016021	MF:G protein-coupled receptor activity; BP:G protein-coupled receptor signaling pathway; CC:integral component of membrane		dre:101885642
Contig10592	Integrase catalytic domain-containing protein n=2 Tax=Clupeocephala TaxID=186625 RepID=A0A484CPB0_PERFV	PREDICTED: uncharacterized protein LOC109082404 isoform X1 [Cyprinus carpio]_x0001_XP_018952831.1 PREDICTED: uncharacterized protein LOC109082404 isoform X2 [Cyprinus carpio]				dre:110440208
Contig10594	Reverse transcriptase domain-containing protein n=1 Tax=Astyanax mexicanus TaxID=7994 RepID=A0A3B1JFC8_ASTMX	uncharacterized protein LOC114427641 [Parambassis ranga]				None
Contig1060	uncharacterized protein LOC117599227 n=1 Tax=Pangasianodon hypophthalmus TaxID=310915 RepID=UPI00147F59EF	uncharacterized protein LOC117599227 [Pangasianodon hypophthalmus]				dre:564423	vsig8b
Contig10616	uncharacterized protein LOC115548474 n=1 Tax=Gadus morhua TaxID=8049 RepID=UPI0011B4F8F7	uncharacterized protein LOC115548474 [Gadus morhua]				dre:108180185
Contig10623	Zinc transporter 4 n=3 Tax=Siluroidei TaxID=1489793 RepID=W5ULR9_ICTPU	zinc transporter 4 [Pangasianodon hypophthalmus]_x0001_KAB5574609.1 hypothetical protein PHYPO_G00210980 [Pangasianodon hypophthalmus]	MF:GO:0008324; CC:GO:0016021; BP:GO:0098655	MF:cation transmembrane transporter activity; CC:integral component of membrane; BP:cation transmembrane transport	K14691	dre:393616	slc30a4
Contig10625	Uncharacterized protein n=1 Tax=Pangasianodon hypophthalmus TaxID=310915 RepID=A0A5N5LAH7_PANHP	hypothetical protein PHYPO_G00092590 [Pangasianodon hypophthalmus]	CC:GO:0016020; CC:GO:0016021	CC:membrane; CC:integral component of membrane		None
Contig10628	BRCA1-A complex subunit Abraxas 1 n=3 Tax=Siluroidei TaxID=1489793 RepID=A0A2D0T1H6_ICTPU	BRCA1-A complex subunit Abraxas 1 [Pangasianodon hypophthalmus]_x0001_KAB5548998.1 hypothetical protein PHYPO_G00062160 [Pangasianodon hypophthalmus]			K20774	dre:449820	abraxas1	Homologous recombination , dre03440
Contig10631	G-protein coupled receptor 4 n=5 Tax=Siluroidei TaxID=1489793 RepID=A0A2D0SX46_ICTPU	PREDICTED: G-protein coupled receptor 4-like [Ictalurus punctatus]	MF:GO:0004930; BP:GO:0007186; CC:GO:0016021	MF:G protein-coupled receptor activity; BP:G protein-coupled receptor signaling pathway; CC:integral component of membrane	K04312	dre:563762	gpr4
Contig10633	Retrovirus-related Pol polyprotein from transposon 17.6 n=1 Tax=Collichthys lucidus TaxID=240159 RepID=A0A4U5TWD4_COLLU	Retrovirus-related Pol polyprotein from transposon 17.6 [Collichthys lucidus]				dre:108190122
Contig10638	39S ribosomal protein L51, mitochondrial n=2 Tax=Pangasianodon hypophthalmus TaxID=310915 RepID=A0A5N5Q5M4_PANHP	39S ribosomal protein L51, mitochondrial [Pangasianodon hypophthalmus]			K17432	dre:797002	mrpl51
Contig10643	ryanodine receptor 1-like isoform X1 n=7 Tax=Ictalurus punctatus TaxID=7998 RepID=A0A2D0SNI0_ICTPU	PREDICTED: ryanodine receptor 1-like isoform X3 [Ictalurus punctatus]	MF:GO:0005219; CC:GO:0016021; BP:GO:0051209	MF:ryanodine-sensitive calcium-release channel activity; CC:integral component of membrane; BP:release of sequestered calcium ion into cytosol		dre:798565	ryr1a	Calcium signaling pathway , dre04020; Apelin signaling pathway , dre04371
Contig10645	EGF_CA domain-containing protein n=7 Tax=Siluroidei TaxID=1489793 RepID=A0A5N5PRJ8_PANHP	cartilage acidic protein 1 isoform X1 [Pangasianodon hypophthalmus]_x0001_XP_026788861.2 cartilage acidic protein 1 isoform X1 [Pangasianodon hypophthalmus]_x0001_KAB5581743.1 hypothetical protein PHYPO_G00179200 [Pangasianodon hypophthalmus]	MF:GO:0005509	MF:calcium ion binding		dre:565516	crtac1b
Contig10646	secreted frizzled-related protein 5 n=7 Tax=Characiphysae TaxID=186628 RepID=A0A2D0QPE4_ICTPU	secreted frizzled-related protein 5 [Pangasianodon hypophthalmus]_x0001_KAB5581741.1 hypothetical protein PHYPO_G00179180 [Pangasianodon hypophthalmus]	CC:GO:0005576; BP:GO:0007275; BP:GO:0030111; BP:GO:0030510	CC:extracellular region; BP:multicellular organism development; BP:regulation of Wnt signaling pathway; BP:regulation of BMP signaling pathway	K02222	dre:117510	sfrp5	Wnt signaling pathway , dre04310
Contig10648	Uncharacterized protein n=1 Tax=Astyanax mexicanus TaxID=7994 RepID=A0A3B1JJS8_ASTMX	uncharacterized protein LOC113024943 [Astatotilapia calliptera]				dre:110438216
Contig10651	Transposase domain-containing protein n=1 Tax=Danio rerio TaxID=7955 RepID=A0JPR9_DANRE	#N/A				None
Contig10652	Kinesin motor domain-containing protein n=4 Tax=Siluroidei TaxID=1489793 RepID=A0A5N5N635_PANHP	kinesin-like protein KIF28P [Pangasianodon hypophthalmus]				dre:100537112	kif28
Contig1067	SGNH_hydro domain-containing protein n=1 Tax=Pygocentrus nattereri TaxID=42514 RepID=A0A3B4DG23_PYGNA	uncharacterized protein LOC111190062 [Astyanax mexicanus]				None
Contig10675	Uncharacterized protein n=1 Tax=Oryzias latipes TaxID=8090 RepID=A0A3P9LLK3_ORYLA	uncharacterized protein LOC116373668 [Oncorhynchus kisutch]				dre:108184914
Contig10676	Uncharacterized protein n=1 Tax=Pangasianodon hypophthalmus TaxID=310915 RepID=A0A5N5JJ34_PANHP	uncharacterized protein C5orf49 homolog [Pangasianodon hypophthalmus]_x0001_KAB5517780.1 hypothetical protein PHYPO_G00171090 [Pangasianodon hypophthalmus]				dre:100317613	si:dkeyp-46h3.1
Contig10679	potassium voltage-gated channel subfamily B member 2-like n=1 Tax=Tachysurus fulvidraco TaxID=1234273 RepID=UPI000F4D41CC	potassium voltage-gated channel subfamily B member 2 [Pangasianodon hypophthalmus]			K04886	dre:566883	si:dkey-192j17.1
Contig10683	HTH_Tnp_Tc3_2 domain-containing protein n=3 Tax=Salmoninae TaxID=504568 RepID=A0A4W5L9G2_9TELE	CCR4-NOT transcription complex subunit 1 [Varanus komodoensis]	MF:GO:0003677; BP:GO:0006313; BP:GO:0015074	MF:DNA binding; BP:transposition, DNA-mediated; BP:DNA integration		None
Contig10688	Uncharacterized protein n=6 Tax=Pangasianodon hypophthalmus TaxID=310915 RepID=A0A5N5Q6R4_PANHP	GON-4-like protein isoform X1 [Pangasianodon hypophthalmus]_x0001_KAB5586907.1 hypothetical protein PHYPO_G00006800 [Pangasianodon hypophthalmus]	MF:GO:0003677; MF:GO:0003714; CC:GO:0005634; BP:GO:0030183; BP:GO:0045892	MF:DNA binding; MF:transcription corepressor activity; CC:nucleus; BP:B cell differentiation; BP:negative regulation of transcription, DNA-templated	K23804	dre:555764	gon4l
Contig10689	Translation initiation factor eIF-2B subunit alpha n=5 Tax=Siluroidei TaxID=1489793 RepID=E3TGM6_ICTPU	translation initiation factor eIF-2B subunit alpha [Pangasianodon hypophthalmus]_x0001_KAB5528360.1 hypothetical protein PHYPO_G00139380 [Pangasianodon hypophthalmus]	BP:GO:0044237	BP:cellular metabolic process	K03239	dre:415150	eif2b1	Herpes simplex virus 1 infection , dre05168; RNA transport , dre03013
Contig10691	RanGAP1_C domain-containing protein n=3 Tax=Siluroidei TaxID=1489793 RepID=A0A5N5MKQ8_PANHP	PREDICTED: ran GTPase-activating protein 1-like [Ictalurus punctatus]_x0001_XP_017339950.1 PREDICTED: ran GTPase-activating protein 1-like [Ictalurus punctatus]	MF:GO:0005096; BP:GO:0007165; BP:GO:0043547	MF:GTPase activator activity; BP:signal transduction; BP:positive regulation of GTPase activity	K14319	dre:568424	rangap1b
Contig10692	LRRCT domain-containing protein n=4 Tax=Siluroidei TaxID=1489793 RepID=A0A5N5MJU5_PANHP	hypothetical protein AMELA_G00117020 [Ameiurus melas]				dre:654829	lgi1b
Contig10693	platelet-derived growth factor receptor-like protein n=2 Tax=Siluroidei TaxID=1489793 RepID=A0A2D0SG17_ICTPU	hypothetical protein PHYPO_G00240480 [Pangasianodon hypophthalmus]				dre:393284	pdgfrl
Contig10699	Eyes absent homolog n=14 Tax=Otomorpha TaxID=186634 RepID=A0A2D0RZE4_ICTPU	hypothetical protein AMELA_G00188230 [Ameiurus melas]			K17620	dre:447819	eya2
Contig107	VWFA domain-containing protein n=1 Tax=Pangasianodon hypophthalmus TaxID=310915 RepID=A0A5N5PPB9_PANHP	von Willebrand factor A domain-containing protein 7-like [Pangasianodon hypophthalmus]_x0001_KAB5581390.1 hypothetical protein PHYPO_G00175100 [Pangasianodon hypophthalmus]				dre:565211	vwa11
Contig10701	sphingosine-1-phosphate lyase 1 n=4 Tax=Siluroidei TaxID=1489793 RepID=A0A2D0QPH5_ICTPU	sphingosine-1-phosphate lyase 1 [Pangasianodon hypophthalmus]_x0001_KAB5581646.1 hypothetical protein PHYPO_G00178150 [Pangasianodon hypophthalmus]	MF:GO:0016831; BP:GO:0019752; MF:GO:0030170	MF:carboxy-lyase activity; BP:carboxylic acid metabolic process; MF:pyridoxal phosphate binding	K01634	dre:100037312	sgpl1	Metabolic pathways , dre01100; Sphingolipid metabolism , dre00600
Contig10702	zinc finger MYM-type protein 1-like isoform X1 n=1 Tax=Cyprinus carpio TaxID=7962 RepID=UPI0008FA40E3	PREDICTED: zinc finger MYM-type protein 1-like isoform X1 [Cyprinus carpio]_x0001_XP_018977509.1 PREDICTED: zinc finger MYM-type protein 1-like isoform X2 [Cyprinus carpio]_x0001_XP_018977510.1 PREDICTED: zinc finger MYM-type protein 1-like isoform X3 [Cyprinus carpio]				dre:101883134
Contig10703	Endonuclease n=1 Tax=Oryzias melastigma TaxID=30732 RepID=A0A3B3BMY4_ORYME	PREDICTED: uncharacterized protein LOC106581772, partial [Salmo salar]				dre:100149980	lrfn4b
Contig10704	Tyrosine-protein kinase RYK n=12 Tax=Siluroidei TaxID=1489793 RepID=W5UFB4_ICTPU	tyrosine-protein kinase RYK isoform X1 [Pangasianodon hypophthalmus]_x0001_KAB5584264.1 hypothetical protein PHYPO_G00105450 [Pangasianodon hypophthalmus]	MF:GO:0004672; MF:GO:0005524; BP:GO:0006468; CC:GO:0016021	MF:protein kinase activity; MF:ATP binding; BP:protein phosphorylation; CC:integral component of membrane	K05128	dre:558502	ryk	Wnt signaling pathway , dre04310
Contig10706	A disintegrin and metalloproteinase with thrombospondin motifs 8-like n=2 Tax=Siluroidei TaxID=1489793 RepID=A0A2D0QBY4_ICTPU	A disintegrin and metalloproteinase with thrombospondin motifs 8 [Pangasianodon hypophthalmus]_x0001_KAB5522487.1 hypothetical protein PHYPO_G00160050 [Pangasianodon hypophthalmus]	MF:GO:0004222; BP:GO:0006508; MF:GO:0008270; CC:GO:0016021; CC:GO:0062023	MF:metalloendopeptidase activity; BP:proteolysis; MF:zinc ion binding; CC:integral component of membrane; CC:collagen-containing extracellular matrix	K08623	dre:569618	adamts8a
Contig10707	Uncharacterized protein n=1 Tax=Triplophysa tibetana TaxID=1572043 RepID=A0A5A9NQU6_9TELE	dopamine receptor D4b isoform X2 [Scophthalmus maximus]				dre:108180169
Contig10713	E3 SUMO-protein ligase CBX4 n=1 Tax=Ictalurus punctatus TaxID=7998 RepID=A0A2D0S5J1_ICTPU	PREDICTED: E3 SUMO-protein ligase CBX4 [Ictalurus punctatus]	CC:GO:0005634; MF:GO:0016874	CC:nucleus; MF:ligase activity	K11452	dre:573110	cbx4
Contig10716	GDP-Man:Man(3)GlcNAc(2)-PP-Dol alpha-1,2-mannosyltransferase n=3 Tax=Siluroidei TaxID=1489793 RepID=A0A2D0Q2Z5_ICTPU	hypothetical protein AMELA_G00232200 [Ameiurus melas]			K03844	dre:407614	alg11	Metabolic pathways , dre01100; N-Glycan biosynthesis , dre00510
Contig10720	Zinc finger protein 4 n=1 Tax=Triplophysa tibetana TaxID=1572043 RepID=A0A5A9P6Q0_9TELE	methylcytosine dioxygenase TET3 isoform X1, partial [Clarias magur]				dre:103283056	tet3
Contig10722	FAM83 domain-containing protein n=1 Tax=Pangasianodon hypophthalmus TaxID=310915 RepID=A0A5N5L301_PANHP	protein FAM83D [Pangasianodon hypophthalmus]_x0001_KAB5536992.1 hypothetical protein PHYPO_G00113670 [Pangasianodon hypophthalmus]			K16805	dre:492689	fam83d
Contig10725	UDENN FLCN/SMCR8-type domain-containing protein n=1 Tax=Pangasianodon hypophthalmus TaxID=310915 RepID=A0A5N5K0H6_PANHP	guanine nucleotide exchange protein smcr8b [Pangasianodon hypophthalmus]_x0001_KAB5523223.1 hypothetical protein PHYPO_G00150030 [Pangasianodon hypophthalmus]			K23611	dre:407723	smcr8b
Contig10727	ELL-associated factor 1 n=4 Tax=Siluroidei TaxID=1489793 RepID=A0A2D0T7H5_ICTPU	ELL-associated factor 1 [Tachysurus fulvidraco]			K15186	dre:415205	eaf1
Contig10728	EAF domain-containing protein n=1 Tax=Electrophorus electricus TaxID=8005 RepID=A0A4W4GMY6_ELEEL	PREDICTED: ELL-associated factor 2-like [Ictalurus punctatus]_x0001_XP_017324884.1 PREDICTED: ELL-associated factor 2-like [Ictalurus punctatus]	BP:GO:0006355; CC:GO:0032783	BP:regulation of transcription, DNA-templated; CC:super elongation complex	K15186	dre:415252	eaf2
Contig10734	Reverse transcriptase domain-containing protein n=1 Tax=Astyanax mexicanus TaxID=7994 RepID=A0A3B1IH61_ASTMX	pol-like protein [Danio rerio]				dre:110438160
Contig10735	uncharacterized protein LOC108179569 n=1 Tax=Danio rerio TaxID=7955 RepID=UPI000B42E514	uncharacterized protein LOC108179569 [Danio rerio]				dre:108179569
Contig10743	kalirin-like isoform X3 n=1 Tax=Tachysurus fulvidraco TaxID=1234273 RepID=UPI000F50035B	kalirin isoform X1 [Pangasianodon hypophthalmus]_x0001_KAB5577115.1 hypothetical protein PHYPO_G00206240 [Pangasianodon hypophthalmus]				dre:100148988	kalrna
Contig10749	E3 ubiquitin-protein ligase TRIM39-like n=1 Tax=Pangasianodon hypophthalmus TaxID=310915 RepID=UPI001479E470	E3 ubiquitin-protein ligase TRIM39-like [Pangasianodon hypophthalmus]_x0001_XP_034153852.1 E3 ubiquitin-protein ligase TRIM39-like [Pangasianodon hypophthalmus]				dre:393144	trim25	RIG-I-like receptor signaling pathway , dre04622
Contig1075	polyadenylate-binding protein-interacting protein 2B-like n=1 Tax=Tachysurus fulvidraco TaxID=1234273 RepID=UPI000F4F8625	polyadenylate-binding protein-interacting protein 2B-like [Tachysurus fulvidraco]				dre:393739	paip2b
Contig10751	Growth factor receptor-bound protein 10 n=6 Tax=Siluroidei TaxID=1489793 RepID=W5UJY8_ICTPU	hypothetical protein AMELA_G00171780 [Ameiurus melas]			K20064	dre:446167	grb10a
Contig10754	Uncharacterized protein n=5 Tax=Pangasianodon hypophthalmus TaxID=310915 RepID=A0A5N5MG91_PANHP	cilia- and flagella-associated protein 251-like [Pangasianodon hypophthalmus]				dre:100332682	bod1l1
Contig1076	Complex I-B15 n=3 Tax=Siluroidei TaxID=1489793 RepID=E3TDZ1_ICTPU	hypothetical protein AMELA_G00221190 [Ameiurus melas]			K03960	dre:406306	ndufb4	Metabolic pathways , dre01100; Oxidative phosphorylation , dre00190
Contig10760	Transcriptional regulator n=6 Tax=Siluroidei TaxID=1489793 RepID=W5U5R6_ICTPU	transcriptional regulator Myc-B [Pangasianodon hypophthalmus]_x0001_XP_034160053.1 transcriptional regulator Myc-B [Pangasianodon hypophthalmus]				dre:30686	myca
Contig10769	ribosomal RNA-processing protein 7 homolog A n=3 Tax=Siluroidei TaxID=1489793 RepID=A0A2D0S132_ICTPU	ribosomal RNA-processing protein 7 homolog A [Pangasianodon hypophthalmus]_x0001_KAB5517583.1 hypothetical protein PHYPO_G00168810 [Pangasianodon hypophthalmus]	MF:GO:0003723	MF:RNA binding	K14545	dre:550241	rrp7a	Ribosome biogenesis in eukaryotes , dre03008
Contig1077	Uncharacterized protein n=1 Tax=Pygocentrus nattereri TaxID=42514 RepID=A0A3B4D827_PYGNA	syncytin-1-like [Anguilla anguilla]				dre:110437924
Contig10770	disks large-associated protein 1 isoform X4 n=1 Tax=Tachysurus fulvidraco TaxID=1234273 RepID=UPI000F4F2107	disks large-associated protein 1 isoform X1 [Tachysurus fulvidraco]			K15008	dre:569898	dlgap1a
Contig10774	DBF4-type domain-containing protein n=2 Tax=Pangasianodon hypophthalmus TaxID=310915 RepID=A0A5N5MLQ2_PANHP	protein DBF4 homolog A [Pangasianodon hypophthalmus]_x0001_XP_034165123.1 protein DBF4 homolog A [Pangasianodon hypophthalmus]_x0001_KAB5555146.1 hypothetical protein PHYPO_G00030140 [Pangasianodon hypophthalmus]	MF:GO:0003676; MF:GO:0008270	MF:nucleic acid binding; MF:zinc ion binding		dre:566753	dbf4b
Contig10778	IF rod domain-containing protein n=6 Tax=Characiphysae TaxID=186628 RepID=W5K3M6_ASTMX	desmin b [Pangasianodon hypophthalmus]_x0001_KAB5584434.1 hypothetical protein PHYPO_G00107480 [Pangasianodon hypophthalmus]	CC:GO:0005882	CC:intermediate filament	K07610	dre:768287	desmb
Contig10781	Aquaglyceroporin-3 n=3 Tax=Siluroidei TaxID=1489793 RepID=A0A2D0PRH9_ICTPU	PREDICTED: aquaporin-3-like [Ictalurus punctatus]	MF:GO:0005372; BP:GO:0006833; MF:GO:0015105; MF:GO:0015168; MF:GO:0015204; MF:GO:0015267; BP:GO:0015700; BP:GO:0015793; CC:GO:0016021; BP:GO:0050934; BP:GO:0071918	MF:water transmembrane transporter activity; BP:water transport; MF:arsenite transmembrane transporter activity; MF:glycerol transmembrane transporter activity; MF:urea transmembrane transporter activity; MF:channel activity; BP:arsenite transport; BP:glycerol transport; CC:integral component of membrane; BP:late stripe melanocyte differentiation; BP:urea transmembrane transport	K09876	dre:406777	aqp3a
Contig10783	PPM-type phosphatase domain-containing protein n=4 Tax=Siluroidei TaxID=1489793 RepID=A0A5N5P7A3_PANHP	pyruvate dehydrogenase [acetyl-transferring]-phosphatase 2, mitochondrial [Pangasianodon hypophthalmus]_x0001_KAB5575238.1 hypothetical protein PHYPO_G00218520 [Pangasianodon hypophthalmus]	MF:GO:0004722; BP:GO:0006470; MF:GO:0046872	MF:protein serine/threonine phosphatase activity; BP:protein dephosphorylation; MF:metal ion binding	K01102	dre:58149	pdp2
Contig10784	Uncharacterized protein n=1 Tax=Astyanax mexicanus TaxID=7994 RepID=A0A3B1KJY1_ASTMX	hypothetical protein, partial [Elizabethkingia anophelis]				None
Contig10787	Uncharacterized protein n=1 Tax=Astyanax mexicanus TaxID=7994 RepID=A0A3B1IN69_ASTMX	hypothetical protein BBD30_01555 [Elizabethkingia anophelis]				None
Contig1079	Glutamine--fructose-6-phosphate transaminase (isomerizing) n=5 Tax=Characiphysae TaxID=186628 RepID=W5USY8_ICTPU	glutamine--fructose-6-phosphate aminotransferase [isomerizing] 2 [Pangasianodon hypophthalmus]_x0001_KAB5548745.1 hypothetical protein PHYPO_G00059090 [Pangasianodon hypophthalmus]	MF:GO:0004360; MF:GO:0097367; BP:GO:1901137	MF:glutamine-fructose-6-phosphate transaminase (isomerizing) activity; MF:carbohydrate derivative binding; BP:carbohydrate derivative biosynthetic process	K00820	dre:569945	gfpt2	Metabolic pathways , dre01100; Amino sugar and nucleotide sugar metabolism , dre00520; Alanine;aspartate and glutamate metabolism , dre00250
Contig10791	Uncharacterized protein n=1 Tax=Mastacembelus armatus TaxID=205130 RepID=A0A3Q3MSQ0_9TELE	#N/A				None
Contig10793	neuropilin-2 isoform X2 n=1 Tax=Tachysurus fulvidraco TaxID=1234273 RepID=UPI000F50E9EE	hypothetical protein AMELA_G00228890 [Ameiurus melas]	BP:GO:0001525; MF:GO:0005021; BP:GO:0007411; CC:GO:0016021; MF:GO:0017154; BP:GO:0038084; MF:GO:0046872; BP:GO:0071526	BP:angiogenesis; MF:vascular endothelial growth factor-activated receptor activity; BP:axon guidance; CC:integral component of membrane; MF:semaphorin receptor activity; BP:vascular endothelial growth factor signaling pathway; MF:metal ion binding; BP:semaphorin-plexin signaling pathway		None
Contig10799	lipoma HMGIC fusion partner-like 3 protein n=3 Tax=Siluroidei TaxID=1489793 RepID=A0A2D0QY34_ICTPU	LHFPL tetraspan subfamily member 3 protein isoform X1 [Pangasianodon hypophthalmus]			K23893	dre:565558	lhfpl4b
Contig1080	MHC class I antigen (Fragment) n=1 Tax=Clarias gariepinus TaxID=13013 RepID=C1IQ67_CLAGA	BOLA class I histocompatibility antigen, alpha chain BL3-7-like isoform X1 [Tachysurus fulvidraco]_x0001_XP_027019126.1 BOLA class I histocompatibility antigen, alpha chain BL3-7-like isoform X1 [Tachysurus fulvidraco]				dre:393557	mhc1uxa2	Phagosome , dre04145; Cell adhesion molecules (CAMs) , dre04514; Herpes simplex virus 1 infection , dre05168; Endocytosis , dre04144; Cellular senescence , dre04218
Contig10802	NACHT domain-containing protein n=5 Tax=Pangasianodon hypophthalmus TaxID=310915 RepID=A0A5N5M826_PANHP	hypothetical protein PHYPO_G00055360 [Pangasianodon hypophthalmus]			K22614	dre:568118	si:ch211-149a19.3
Contig10803	LYR motif-containing protein 4 n=2 Tax=Stylophora pistillata TaxID=50429 RepID=A0A2B4RTJ4_STYPI	LYR motif-containing protein 4 [Stylophora pistillata]	MF:GO:0003676; MF:GO:0008270	MF:nucleic acid binding; MF:zinc ion binding		dre:100535543
Contig10806	Reverse transcriptase domain-containing protein n=2 Tax=Danio rerio TaxID=7955 RepID=A0A0G2KTU9_DANRE	pol-like protein [Danio rerio]				dre:103911479
Contig10808	uncharacterized protein LOC110440208 n=1 Tax=Danio rerio TaxID=7955 RepID=UPI000B43F124	uncharacterized protein LOC110440208 [Danio rerio]				dre:110440208
Contig10809	Four and a half LIM domains 2a-like n=2 Tax=Scleropages formosus TaxID=113540 RepID=A0A0P7WHC2_SCLFO	four and a half LIM domains protein 2-like isoform X1 [Oncorhynchus nerka]_x0001_XP_029502131.1 four and a half LIM domains protein 2-like isoform X1 [Oncorhynchus nerka]				dre:450007	fhl2b
Contig10810	Tax1-binding protein 3 n=10 Tax=Osteoglossocephalai TaxID=1489341 RepID=W5U9L4_ICTPU	hypothetical protein AMELA_G00140240 [Ameiurus melas]			K24067	dre:406779	tax1bp3
Contig10820	Intraflagellar transport protein 27 n=5 Tax=Siluroidei TaxID=1489793 RepID=W5UD42_ICTPU	intraflagellar transport protein 27 homolog isoform X1 [Pangasianodon hypophthalmus]_x0001_XP_026789207.1 intraflagellar transport protein 27 homolog isoform X1 [Pangasianodon hypophthalmus]_x0001_XP_034170578.1 intraflagellar transport protein 27 homolog isoform X1 [Pangasianodon hypophthalmus]_x0001_KAB5584529.1 hypothetical protein PHYPO_G00108590 [Pangasianodon hypophthalmus]	MF:GO:0003924; MF:GO:0005525; BP:GO:0007165; CC:GO:0016020	MF:GTPase activity; MF:GTP binding; BP:signal transduction; CC:membrane	K07934	dre:494045	ift27
Contig10822	Putative 149 kDa protein ORF 2 n=1 Tax=Collichthys lucidus TaxID=240159 RepID=A0A4U5TVG4_COLLU	putative 149 kDa protein ORF 2 [Collichthys lucidus]				None
Contig1083	Reverse transcriptase domain-containing protein n=2 Tax=Astyanax mexicanus TaxID=7994 RepID=A0A3B1J6A4_ASTMX	reverse transcriptase [Anguilla japonica]	MF:GO:0003964; BP:GO:0006278	MF:RNA-directed DNA polymerase activity; BP:RNA-dependent DNA biosynthetic process		dre:325221	ell
Contig10831	ANK_REP_REGION domain-containing protein n=4 Tax=Siluroidei TaxID=1489793 RepID=A0A5N5KYS6_PANHP	PREDICTED: transient receptor potential cation channel subfamily A member 1-like isoform X2 [Ictalurus punctatus]	MF:GO:0005216; CC:GO:0016021; BP:GO:0034220	MF:ion channel activity; CC:integral component of membrane; BP:ion transmembrane transport		None
Contig10832	Nuclear factor 1 n=1 Tax=Bagarius yarrelli TaxID=175774 RepID=A0A556TKY8_BAGYA	Nuclear factor 1 X-type [Bagarius yarrelli]				None
Contig10833	Hexosyltransferase n=6 Tax=Siluroidei TaxID=1489793 RepID=A0A2D0S4Q8_ICTPU	LOW QUALITY PROTEIN: chondroitin sulfate synthase 2 [Pangasianodon hypophthalmus]			K00747	dre:103911184	chpfb
Contig10837	Sodium/nucleoside cotransporter n=3 Tax=Siluroidei TaxID=1489793 RepID=A0A2D0QSD1_ICTPU	sodium/nucleoside cotransporter 1 isoform X1 [Pangasianodon hypophthalmus]			K11536	dre:571287	slc28a1
Contig10838	myeloid leukemia factor 1 n=1 Tax=Ictalurus punctatus TaxID=7998 RepID=A0A2D0TAL6_ICTPU	PREDICTED: myeloid leukemia factor 1 [Ictalurus punctatus]	CC:GO:0005737	CC:cytoplasm	K15622	dre:553527	mlf1
Contig10839	Ig heavy chain Mem5-like n=1 Tax=Ictalurus punctatus TaxID=7998 RepID=A0A2D0SG71_ICTPU	hypothetical protein AMELA_G00020700, partial [Ameiurus melas]			K06856	dre:100535958	ighv4-5	Phagosome , dre04145; Intestinal immune network for IgA production , dre04672; Calcium signaling pathway , dre04020
Contig1084	tRNA wybutosine-synthesizing protein 2 homolog n=2 Tax=Pangasianodon hypophthalmus TaxID=310915 RepID=A0A5N5NW77_PANHP	hypothetical protein PHYPO_G00222110 [Pangasianodon hypophthalmus]	BP:GO:0006886; BP:GO:0006887; BP:GO:0008033; MF:GO:0016740; MF:GO:0031267	BP:intracellular protein transport; BP:exocytosis; BP:tRNA processing; MF:transferase activity; MF:small GTPase binding	K17598	dre:553322	sytl4
Contig10840	cAMP-regulated phosphoprotein 19a n=10 Tax=Cypriniformes TaxID=7952 RepID=Q6PFV1_DANRE	cAMP-regulated phosphoprotein 19a [Pangasianodon hypophthalmus]_x0001_KAB5574626.1 hypothetical protein PHYPO_G00211160 [Pangasianodon hypophthalmus]	MF:GO:0004864; CC:GO:0005737; BP:GO:0007049; BP:GO:0032515; BP:GO:0051301	MF:protein phosphatase inhibitor activity; CC:cytoplasm; BP:cell cycle; BP:negative regulation of phosphoprotein phosphatase activity; BP:cell division		dre:393603	arpp19a
Contig10841	focal adhesion kinase 1 isoform X4 n=4 Tax=Pangasianodon hypophthalmus TaxID=310915 RepID=UPI00147E512E	focal adhesion kinase 1 isoform X4 [Pangasianodon hypophthalmus]				None
Contig10842	potassium channel subfamily K member 1-like n=2 Tax=Pangasianodon hypophthalmus TaxID=310915 RepID=UPI000F00F108	potassium channel subfamily K member 1-like [Pangasianodon hypophthalmus]			K04912	dre:793480	kcnk1a
Contig10845	Pre-mRNA-splicing factor RBM22 n=27 Tax=Clupeocephala TaxID=186625 RepID=RBM22_DANRE	pre-mRNA-splicing factor RBM22 [Pangasianodon hypophthalmus]_x0001_KAB5548737.1 hypothetical protein PHYPO_G00059000 [Pangasianodon hypophthalmus]	MF:GO:0003676; MF:GO:0003723; CC:GO:0005681; MF:GO:0046872	MF:nucleic acid binding; MF:RNA binding; CC:spliceosomal complex; MF:metal ion binding	K12872	dre:406495	rbm22	Spliceosome , dre03040
Contig10847	little elongation complex subunit 1 n=1 Tax=Ictalurus punctatus TaxID=7998 RepID=A0A2D0QYV3_ICTPU	PREDICTED: little elongation complex subunit 1 [Ictalurus punctatus]				dre:327355	ice1
Contig10850	PID domain-containing protein n=6 Tax=Siluroidei TaxID=1489793 RepID=A0A5N5PZX0_PANHP	PTB domain-containing engulfment adapter protein 1 isoform X1 [Pangasianodon hypophthalmus]			K23285	dre:368404	gulp1a
Contig10857	Uncharacterized protein n=2 Tax=Pangasianodon hypophthalmus TaxID=310915 RepID=A0A5N5LL26_PANHP	ras-related protein Rab-3C-like [Tachysurus fulvidraco]_x0001_XP_026995455.1 ras-related protein Rab-3C-like [Tachysurus fulvidraco]_x0001_KAF4082178.1 hypothetical protein AMELA_G00148660 [Ameiurus melas]			K07883	dre:436803	rab3c
Contig10867	ubiquitin carboxyl-terminal hydrolase 2-like isoform X2 n=1 Tax=Sinocyclocheilus grahami TaxID=75366 RepID=UPI0007AC9F20	PREDICTED: ubiquitin carboxyl-terminal hydrolase 2-like isoform X2 [Ictalurus punctatus]	MF:GO:0004843; BP:GO:0006511; BP:GO:0016579	MF:thiol-dependent ubiquitin-specific protease activity; BP:ubiquitin-dependent protein catabolic process; BP:protein deubiquitination		dre:494031	usp2a
Contig10869	transcription cofactor vestigial-like protein 3 isoform X1 n=3 Tax=Siluroidei TaxID=1489793 RepID=A0A2D0R266_ICTPU	transcription cofactor vestigial-like protein 3 [Pangasianodon hypophthalmus]_x0001_KAB5577089.1 hypothetical protein PHYPO_G00205950 [Pangasianodon hypophthalmus]	CC:GO:0005634; BP:GO:0006355	CC:nucleus; BP:regulation of transcription, DNA-templated		dre:100331764	vgll3
Contig1087	dynein heavy chain 1, axonemal isoform X1 n=6 Tax=Siluroidei TaxID=1489793 RepID=A0A2D0PK34_ICTPU	PREDICTED: dynein heavy chain 1, axonemal isoform X2 [Ictalurus punctatus]	BP:GO:0003341; MF:GO:0003777; MF:GO:0005524; CC:GO:0005858; MF:GO:0016887	BP:cilium movement; MF:microtubule motor activity; MF:ATP binding; CC:axonemal dynein complex; MF:ATPase activity	K10408	dre:100317899	dnah1
Contig1088	Epimerase domain-containing protein n=1 Tax=Pangasianodon hypophthalmus TaxID=310915 RepID=A0A5N5N473_PANHP	L-threonine 3-dehydrogenase, mitochondrial-like [Pangasianodon hypophthalmus]_x0001_KAB5562169.1 hypothetical protein PHYPO_G00014900 [Pangasianodon hypophthalmus]				dre:406528	tdh	Metabolic pathways , dre01100; Glycine;serine and threonine metabolism , dre00260
Contig10880	Uncharacterized protein n=2 Tax=Pangasianodon hypophthalmus TaxID=310915 RepID=A0A5N5N6I9_PANHP	uncharacterized protein si:ch211-248a14.8 isoform X1 [Pangasianodon hypophthalmus]_x0001_KAB5561966.1 hypothetical protein PHYPO_G00012540 [Pangasianodon hypophthalmus]	CC:GO:0016021	CC:integral component of membrane		dre:100001321	si:ch211-248a14.8
Contig10881	Transmembrane protein 199 n=3 Tax=Siluroidei TaxID=1489793 RepID=W5ULI3_ICTPU	hypothetical protein PHYPO_G00052710 [Pangasianodon hypophthalmus]	CC:GO:0016021; BP:GO:0070072	CC:integral component of membrane; BP:vacuolar proton-transporting V-type ATPase complex assembly	K23542	dre:100001648	tmem199
Contig10892	Fork-head domain-containing protein n=9 Tax=Characiphysae TaxID=186628 RepID=A0A5N5N5D9_PANHP	PREDICTED: hepatocyte nuclear factor 3-alpha [Ictalurus punctatus]	MF:GO:0000976; MF:GO:0003700; CC:GO:0005634; BP:GO:0006355; MF:GO:0008134; MF:GO:0019904; BP:GO:0048319	MF:transcription regulatory region sequence-specific DNA binding; MF:DNA-binding transcription factor activity; CC:nucleus; BP:regulation of transcription, DNA-templated; MF:transcription factor binding; MF:protein domain specific binding; BP:axial mesoderm morphogenesis	K09387	dre:30541	foxa1
Contig109	RNA helicase n=17 Tax=Clupeocephala TaxID=186625 RepID=A0A2D0Q5M2_ICTPU	ATP-dependent RNA helicase DDX39A-like [Tachysurus fulvidraco]			K13182	dre:406249	ddx39ab
Contig1090	Uncharacterized protein n=3 Tax=Pangasianodon hypophthalmus TaxID=310915 RepID=A0A5N5M1S3_PANHP	uncharacterized protein LOC113535433 isoform X1 [Pangasianodon hypophthalmus]_x0001_KAB5549135.1 hypothetical protein PHYPO_G00063820 [Pangasianodon hypophthalmus]	MF:GO:0003723	MF:RNA binding		dre:570835
Contig10901	Reverse transcriptase domain-containing protein n=1 Tax=Kryptolebias marmoratus TaxID=37003 RepID=A0A3Q3AHM4_KRYMA	uncharacterized protein LOC115584445 [Sparus aurata]				dre:103911503	si:ch211-196c10.15
Contig10904	Beta-soluble NSF attachment protein n=74 Tax=Actinopterygii TaxID=7898 RepID=W5UKX9_ICTPU	PREDICTED: beta-soluble NSF attachment protein [Ictalurus punctatus]	BP:GO:0006886; BP:GO:0045494	BP:intracellular protein transport; BP:photoreceptor cell maintenance		dre:568195	napbb
Contig10905	general transcription factor II-I repeat domain-containing protein 2-like n=5 Tax=Percomorphaceae TaxID=1489872 RepID=UPI00072E5CC3	general transcription factor II-I repeat domain-containing protein 2-like [Penaeus vannamei]				dre:103911107
Contig10924	MAGUK p55 subfamily member 2 n=3 Tax=Siluroidei TaxID=1489793 RepID=W5UAT4_ICTPU	MAGUK p55 subfamily member 2a [Pangasianodon hypophthalmus]_x0001_KAB5553621.1 hypothetical protein PHYPO_G00040740 [Pangasianodon hypophthalmus]			K24048	dre:562207	mpp2a
Contig10934	protein FAM83F-like n=1 Tax=Ictalurus punctatus TaxID=7998 RepID=A0A2D0S5S1_ICTPU	PREDICTED: protein FAM83F-like [Ictalurus punctatus]			K23930	dre:492354	fam83fb
Contig10937	putative nuclease HARBI1 isoform X1 n=5 Tax=Notothenioidei TaxID=8205 RepID=UPI00146C46D3	putative nuclease HARBI1 isoform X1 [Pseudochaenichthys georgianus]				dre:100536291	zmp:0000000634
Contig10938	uncharacterized protein LOC109616568 n=1 Tax=Esox lucius TaxID=8010 RepID=UPI0009733E91	uncharacterized protein LOC109616568 [Esox lucius]				dre:568385	si:dkeyp-38g8.5
Contig10940	butyrophilin subfamily 1 member A1-like isoform X31 n=1 Tax=Ictalurus punctatus TaxID=7998 RepID=A0A2D0RBR7_ICTPU	hypothetical protein AMELA_G00061700 [Ameiurus melas]				dre:100170790	btr09
Contig10945	Reverse transcriptase domain-containing protein n=1 Tax=Astyanax mexicanus TaxID=7994 RepID=A0A3B1KDT3_ASTMX	uncharacterized protein LOC113645369 [Tachysurus fulvidraco]				None
Contig10946	acyl-CoA-binding domain-containing protein 4-like isoform X1 n=4 Tax=Siluroidei TaxID=1489793 RepID=A0A2D0SRT7_ICTPU	actin-fragmin kinase isoform X2 [Pangasianodon hypophthalmus]				dre:101885043	zmp:0000001301
Contig10948	Smg4_UPF3 domain-containing protein n=5 Tax=Siluroidei TaxID=1489793 RepID=A0A5N5NV06_PANHP	regulator of nonsense transcripts 3B isoform X1 [Pangasianodon hypophthalmus]_x0001_KAB5571224.1 hypothetical protein PHYPO_G00222580 [Pangasianodon hypophthalmus]	BP:GO:0000184; MF:GO:0003676	BP:nuclear-transcribed mRNA catabolic process, nonsense-mediated decay; MF:nucleic acid binding	K14328	dre:393929	upf3b	RNA transport , dre03013; mRNA surveillance pathway , dre03015
Contig10950	polycystic kidney disease protein 1-like 2 n=1 Tax=Ictalurus punctatus TaxID=7998 RepID=A0A2D0RTW9_ICTPU	PREDICTED: polycystic kidney disease protein 1-like 2 [Ictalurus punctatus]	MF:GO:0004096; CC:GO:0016021; MF:GO:0020037; BP:GO:0055114; BP:GO:0098869	MF:catalase activity; CC:integral component of membrane; MF:heme binding; BP:obsolete oxidation-reduction process; BP:cellular oxidant detoxification		dre:565944	pkd1l3
Contig10951	uncharacterized protein LOC115109279 n=1 Tax=Oncorhynchus nerka TaxID=8023 RepID=UPI0011308C05	uncharacterized protein LOC115109279 [Oncorhynchus nerka]				dre:110440208
Contig10954	thioredoxin domain-containing protein 9 n=1 Tax=Tachysurus fulvidraco TaxID=1234273 RepID=UPI000F5120A9	LOW QUALITY PROTEIN: thioredoxin domain-containing protein 9 [Pangasianodon hypophthalmus]				dre:336625	txndc9
Contig10955	39S ribosomal protein L30, mitochondrial n=1 Tax=Ictalurus punctatus TaxID=7998 RepID=A0A2D0R4S9_ICTPU	hypothetical protein AMELA_G00093340 [Ameiurus melas]			K02907	dre:553799	mrpl30	Ribosome , dre03010
Contig10956	uncharacterized protein LOC109141790 isoform X1 n=2 Tax=Larimichthys crocea TaxID=215358 RepID=UPI000F5EE746	uncharacterized protein LOC109141790 isoform X2 [Larimichthys crocea]				dre:101883290
Contig10959	Uncharacterized protein (Fragment) n=1 Tax=Scyliorhinus torazame TaxID=75743 RepID=A0A401QF34_SCYTO	flagellar hook-length control protein FliK [Fluoribacter gormanii]				None
Contig10961	Uncharacterized protein n=3 Tax=Danio rerio TaxID=7955 RepID=A0A2R8PZC6_DANRE	receptor-type tyrosine-protein phosphatase gamma-like [Chanos chanos]				dre:100149980	lrfn4b
Contig10962	protein LBH-like isoform X1 n=2 Tax=Ictalurus punctatus TaxID=7998 RepID=A0A2D0QRJ3_ICTPU	PREDICTED: protein LBH-like isoform X1 [Ictalurus punctatus]				dre:100000094	lbhl
Contig10963	Uncharacterized protein n=1 Tax=Salmo trutta TaxID=8032 RepID=A0A673XZK4_SALTR	Dedicator of cytokinesis protein 10 [Cricetulus griseus]				dre:100000949	dock10
Contig10968	Integrase catalytic domain-containing protein n=2 Tax=Astyanax mexicanus TaxID=7994 RepID=A0A3B1JFC5_ASTMX	#N/A				None
Contig10970	Reverse transcriptase domain-containing protein n=1 Tax=Sinocyclocheilus grahami TaxID=75366 RepID=A0A672KCT5_SINGR	ReO_6 [Oryzias latipes]	MF:GO:0003824; CC:GO:0016020	MF:catalytic activity; CC:membrane		None
Contig10977	Uncharacterized protein n=3 Tax=Siluroidei TaxID=1489793 RepID=A0A5N5P4I7_PANHP	probable G-protein coupled receptor 149 [Pangasianodon hypophthalmus]_x0001_KAB5574675.1 hypothetical protein PHYPO_G00211740 [Pangasianodon hypophthalmus]	CC:GO:0016021	CC:integral component of membrane	K08433	None
Contig10978	ACSA (Fragment) n=1 Tax=Poeciliopsis prolifica TaxID=188132 RepID=A0A0S7MI02_9TELE	acetyl-coenzyme A synthetase, cytoplasmic-like [Salvelinus alpinus]				dre:560020	acss2l	Metabolic pathways , dre01100; Glyoxylate and dicarboxylate metabolism , dre00630; Carbon metabolism , dre01200; Glycolysis / Gluconeogenesis , dre00010; Pyruvate metabolism , dre00620; Propanoate metabolism , dre00640
Contig10982	Gamma-aminobutyric acid (GABA) B receptor, 2 n=49 Tax=Osteoglossocephalai TaxID=1489341 RepID=Q1LUN9_DANRE	gamma-aminobutyric acid type B receptor subunit 2 isoform X1 [Pangasianodon hypophthalmus]_x0001_KAB5530844.1 hypothetical protein PHYPO_G00134010 [Pangasianodon hypophthalmus]	MF:GO:0004965; CC:GO:0005886; BP:GO:0007186; CC:GO:0016021	MF:G protein-coupled GABA receptor activity; CC:plasma membrane; BP:G protein-coupled receptor signaling pathway; CC:integral component of membrane	K04615	dre:560267	gabbr2	Neuroactive ligand-receptor interaction , dre04080
Contig10983	Uncharacterized protein n=1 Tax=Pygocentrus nattereri TaxID=42514 RepID=A0A3B4CL51_PYGNA	PREDICTED: uncharacterized protein LOC108412876 [Pygocentrus nattereri]	MF:GO:0005509; BP:GO:0007267; BP:GO:0007275; BP:GO:0016539; BP:GO:0016540	MF:calcium ion binding; BP:cell-cell signaling; BP:multicellular organism development; BP:intein-mediated protein splicing; BP:protein autoprocessing		dre:30444	shhb	Hedgehog signaling pathway , dre04340
Contig11001	protein SERAC1 isoform X1 n=6 Tax=Siluroidei TaxID=1489793 RepID=A0A2D0Q0R7_ICTPU	PREDICTED: protein SERAC1 isoform X1 [Ictalurus punctatus]			K23504	dre:568022	serac1
Contig11003	myc target protein 1 homolog isoform X1 n=2 Tax=Tachysurus fulvidraco TaxID=1234273 RepID=UPI000F50B160	myc target protein 1 homolog isoform X1 [Tachysurus fulvidraco]	CC:GO:0016021; BP:GO:0035162	CC:integral component of membrane; BP:embryonic hemopoiesis		dre:796556	myct1a
Contig11005	ZnMc domain-containing protein n=1 Tax=Pangasianodon hypophthalmus TaxID=310915 RepID=A0A5N5M433_PANHP	stromelysin-3 [Pangasianodon hypophthalmus]_x0001_KAB5549281.1 hypothetical protein PHYPO_G00065590 [Pangasianodon hypophthalmus]	MF:GO:0004222; BP:GO:0006508; BP:GO:0007275; MF:GO:0008270; CC:GO:0031012	MF:metalloendopeptidase activity; BP:proteolysis; BP:multicellular organism development; MF:zinc ion binding; CC:extracellular matrix	K07993	dre:565793	mmp11b
Contig1101	Uncharacterized protein n=2 Tax=Pangasianodon hypophthalmus TaxID=310915 RepID=A0A5N5PSV8_PANHP	coiled-coil domain-containing protein 28B isoform X2 [Pangasianodon hypophthalmus]_x0001_KAB5582151.1 hypothetical protein PHYPO_G00183890 [Pangasianodon hypophthalmus]				dre:559814	ccdc28b
Contig11011	SH2 domain-containing protein n=4 Tax=Siluroidei TaxID=1489793 RepID=A0A5N5MKP0_PANHP	hypothetical protein AMELA_G00113140 [Ameiurus melas]				dre:560557	sh2d4bb
Contig11012	DH domain-containing protein n=2 Tax=Pangasianodon hypophthalmus TaxID=310915 RepID=A0A5N5PX01_PANHP	rho guanine nucleotide exchange factor 19 isoform X1 [Pangasianodon hypophthalmus]_x0001_KAB5584205.1 hypothetical protein PHYPO_G00104690 [Pangasianodon hypophthalmus]	MF:GO:0005085; BP:GO:0035556	MF:guanyl-nucleotide exchange factor activity; BP:intracellular signal transduction	K20691	dre:558551	si:ch73-15b2.5
Contig11013	Translocator protein n=1 Tax=Bagarius yarrelli TaxID=175774 RepID=A0A556VYA3_BAGYA	Translocator protein [Bagarius yarrelli]	CC:GO:0016021	CC:integral component of membrane	K05770	dre:450011	tspo	Neuroactive ligand-receptor interaction , dre04080
Contig11014	uncharacterized protein LOC113050139 n=1 Tax=Carassius auratus TaxID=7957 RepID=UPI000E40284D	uncharacterized protein LOC113050139 [Carassius auratus]				dre:110438973
Contig11017	Eukaryotic translation initiation factor 1A domain-containing protein n=2 Tax=Ictalurus punctatus TaxID=7998 RepID=W5U907_ICTPU	hypothetical protein AMELA_G00034620 [Ameiurus melas]			K15025	dre:393440	eif1ad
Contig11023	Abhydrolase domain-containing protein 3 n=6 Tax=Siluroidei TaxID=1489793 RepID=W5UEN1_ICTPU	phospholipase ABHD3 [Tachysurus fulvidraco]			K13696	dre:447830	abhd3
Contig1103	Transmembrane channel-like protein n=1 Tax=Bagarius yarrelli TaxID=175774 RepID=A0A556TYD7_BAGYA	Proprotein convertase subtilisin/kexin type 5 [Bagarius yarrelli]				dre:571235	pcsk5a
Contig11030	Tetraspanin n=9 Tax=Characiphysae TaxID=186628 RepID=A0A2D0QV65_ICTPU	tetraspanin-9-like isoform X1 [Tachysurus fulvidraco]			K17350	dre:555341	tspan9a
Contig11033	Endothelial cell-selective adhesion molecule n=1 Tax=Bagarius yarrelli TaxID=175774 RepID=A0A556TJZ8_BAGYA	Endothelial cell-selective adhesion molecule [Bagarius yarrelli]	CC:GO:0016021; BP:GO:0098609	CC:integral component of membrane; BP:cell-cell adhesion	K06787	dre:799432	esama
Contig11035	Serine/threonine/tyrosine-interacting protein a n=19 Tax=Otomorpha TaxID=186634 RepID=E3TF02_ICTPU	hypothetical protein AMELA_G00119460 [Ameiurus melas]			K18042	dre:554088	styx
Contig11036	[Heparan sulfate]-glucosamine N-sulfotransferase n=6 Tax=Ostariophysi TaxID=32519 RepID=A0A556TXH5_BAGYA	PREDICTED: bifunctional heparan sulfate N-deacetylase/N-sulfotransferase 1-like [Ictalurus punctatus]	BP:GO:0001570; MF:GO:0015016; CC:GO:0016021; MF:GO:0016787; BP:GO:0051923	BP:vasculogenesis; MF:[heparan sulfate]-glucosamine N-sulfotransferase activity; CC:integral component of membrane; MF:hydrolase activity; BP:sulfation	K02576	dre:570459	ndst1b	Metabolic pathways , dre01100; Glycosaminoglycan biosynthesis - heparan sulfate / heparin , dre00534
Contig11037	LOW QUALITY PROTEIN: BICD family-like cargo adapter 1 n=1 Tax=Tachysurus fulvidraco TaxID=1234273 RepID=UPI000F4F5FE9	hypothetical protein PHYPO_G00234240 [Pangasianodon hypophthalmus]			K16756	dre:100537719	bicdl1
Contig1104	uncharacterized protein LOC111196391 n=1 Tax=Astyanax mexicanus TaxID=7994 RepID=UPI000BBE0250	uncharacterized protein LOC111194152 [Astyanax mexicanus]				dre:100149980	lrfn4b
Contig11042	Uncharacterized protein n=1 Tax=Anguilla anguilla TaxID=7936 RepID=A0A0E9WSC5_ANGAN	polyadenylate-binding protein 1-like [Tachysurus fulvidraco]_x0001_XP_027004801.1 polyadenylate-binding protein 1-like [Tachysurus fulvidraco]				None
Contig11043	ribonuclease H1 isoform X1 n=2 Tax=Tachysurus fulvidraco TaxID=1234273 RepID=UPI000F4FA428	ribonuclease H1 isoform X1 [Tachysurus fulvidraco]_x0001_XP_027022117.1 ribonuclease H1 isoform X1 [Tachysurus fulvidraco]			K03469	dre:436932	rnaseh1	DNA replication , dre03030
Contig11047	Uncharacterized protein n=1 Tax=Pangasianodon hypophthalmus TaxID=310915 RepID=A0A5N5P4K9_PANHP	protein mono-ADP-ribosyltransferase PARP12-like [Pangasianodon hypophthalmus]_x0001_KAB5574770.1 hypothetical protein PHYPO_G00212870 [Pangasianodon hypophthalmus]	MF:GO:0003950; MF:GO:0046872	MF:NAD+ ADP-ribosyltransferase activity; MF:metal ion binding	K15259	dre:567195	parp12a
Contig1105	Endonuclease n=1 Tax=Astyanax mexicanus TaxID=7994 RepID=A0A3B1KEA5_ASTMX	Transposon Tf2-9 polyprotein [Anabarilius grahami]	MF:GO:0005488; BP:GO:0006807; BP:GO:0043170; BP:GO:0044238	MF:binding; BP:nitrogen compound metabolic process; BP:macromolecule metabolic process; BP:primary metabolic process		dre:100149980	lrfn4b
Contig11050	girdin-like n=3 Tax=Siluroidei TaxID=1489793 RepID=A0A2D0RKB1_ICTPU	LOW QUALITY PROTEIN: girdin [Pangasianodon hypophthalmus]				dre:100330741	ccdc88b
Contig11052	LOW QUALITY PROTEIN: FAST kinase domain-containing protein 4 n=1 Tax=Tachysurus fulvidraco TaxID=1234273 RepID=UPI000F4D422C	FAST kinase domain-containing protein 4 [Pangasianodon hypophthalmus]_x0001_XP_034153949.1 FAST kinase domain-containing protein 4 [Pangasianodon hypophthalmus]				dre:562388	tbrg4
Contig11054	phospholipid phosphatase-related protein type 5-like n=2 Tax=Siluroidei TaxID=1489793 RepID=A0A2D0STA2_ICTPU	phospholipid phosphatase-related protein type 5a [Pangasianodon hypophthalmus]			K19581	dre:100006660	plppr5a
Contig11059	Uncharacterized protein n=1 Tax=Pangasianodon hypophthalmus TaxID=310915 RepID=A0A5N5Q463_PANHP	hypothetical protein PHYPO_G00004620 [Pangasianodon hypophthalmus]			K23879	dre:335453	grnb
Contig11060	protein O-GlcNAcase-like isoform X1 n=5 Tax=Siluroidei TaxID=1489793 RepID=A0A2D0RDH9_ICTPU	protein O-GlcNAcase [Pangasianodon hypophthalmus]_x0001_KAB5579161.1 hypothetical protein PHYPO_G00191940 [Pangasianodon hypophthalmus]	BP:GO:0008152; MF:GO:0016787; MF:GO:0016798	BP:metabolic process; MF:hydrolase activity; MF:hydrolase activity, acting on glycosyl bonds	K15719	dre:100538182	si:dkey-183c6.8
Contig11062	TAFH domain-containing protein n=1 Tax=Pangasianodon hypophthalmus TaxID=310915 RepID=A0A5N5LBA9_PANHP	transcription initiation factor TFIID subunit 4 [Pangasianodon hypophthalmus]_x0001_KAB5539788.1 hypothetical protein PHYPO_G00093190 [Pangasianodon hypophthalmus]	CC:GO:0005669; BP:GO:0006352; BP:GO:0006355; MF:GO:0046982	CC:transcription factor TFIID complex; BP:DNA-templated transcription, initiation; BP:regulation of transcription, DNA-templated; MF:protein heterodimerization activity	K03129	dre:100150678	taf4b	Basal transcription factors , dre03022
Contig11063	sterol regulatory element-binding protein 1 isoform X2 n=13 Tax=Siluroidei TaxID=1489793 RepID=A0A2D0PPZ9_ICTPU	PREDICTED: sterol regulatory element-binding protein 1 isoform X2 [Ictalurus punctatus]	MF:GO:0046983	MF:protein dimerization activity	K07197	dre:793274	srebf1	Insulin signaling pathway , dre04910
Contig11068	SPRY domain-containing protein 3 isoform X1 n=2 Tax=Siluroidei TaxID=1489793 RepID=A0A2D0SIQ0_ICTPU	SPRY domain-containing protein 3 [Pangasianodon hypophthalmus]_x0001_XP_026776557.1 SPRY domain-containing protein 3 [Pangasianodon hypophthalmus]_x0001_XP_026776558.1 SPRY domain-containing protein 3 [Pangasianodon hypophthalmus]_x0001_KAB5546600.1 hypothetical protein PHYPO_G00073930 [Pangasianodon hypophthalmus]				dre:100005036	spryd3
Contig1107	uncharacterized protein LOC111194299 n=1 Tax=Astyanax mexicanus TaxID=7994 RepID=UPI000BBD6D1B	uncharacterized protein LOC111194299 [Astyanax mexicanus]				None
Contig11072	BTB domain-containing protein n=3 Tax=Ostariophysi TaxID=32519 RepID=A0A4W4FKT3_ELEEL	potassium voltage-gated channel subfamily C member 1 isoform X2 [Tachysurus fulvidraco]				None
Contig11073	MFS domain-containing protein n=5 Tax=Characiphysae TaxID=186628 RepID=A0A5N5LUJ9_PANHP	PREDICTED: solute carrier family 17 member 9 [Ictalurus punctatus]	CC:GO:0016021; MF:GO:0022857; BP:GO:0055085	CC:integral component of membrane; MF:transmembrane transporter activity; BP:transmembrane transport	K12303	dre:436908	slc17a9b
Contig11074	Cyclin-Q n=4 Tax=Siluroidei TaxID=1489793 RepID=A0A2D0SM24_ICTPU	PREDICTED: cyclin-related protein FAM58A isoform X2 [Ictalurus punctatus]_x0001_XP_017343327.1 PREDICTED: cyclin-related protein FAM58A isoform X2 [Ictalurus punctatus]_x0001_XP_017343328.1 PREDICTED: cyclin-related protein FAM58A isoform X2 [Ictalurus punctatus]	BP:GO:0000079; BP:GO:0006357; MF:GO:0016538; CC:GO:0042025	BP:regulation of cyclin-dependent protein serine/threonine kinase activity; BP:regulation of transcription by RNA polymerase II; MF:cyclin-dependent protein serine/threonine kinase regulator activity; CC:host cell nucleus	K23964	dre:553650	ccnq
Contig11076	DUF667 domain-containing protein n=6 Tax=Bilateria TaxID=33213 RepID=T1J549_STRMM	cilia- and flagella-associated protein 20 [Limulus polyphemus]				dre:393784	cfap20
Contig11077	Calponin n=2 Tax=Pygocentrus nattereri TaxID=42514 RepID=A0A3B4CV95_PYGNA	calponin-3-like isoform X2 [Chanos chanos]				dre:326931	cnn3a
Contig11079	zinc finger protein 518B n=2 Tax=Pangasianodon hypophthalmus TaxID=310915 RepID=UPI000EFFA499	uncharacterized protein LOC113528520 [Pangasianodon hypophthalmus]_x0001_XP_026772917.2 uncharacterized protein LOC113528520 [Pangasianodon hypophthalmus]_x0001_XP_034166155.1 uncharacterized protein LOC113528520 [Pangasianodon hypophthalmus]				dre:101882293	znf518b
Contig1108	calponin homology domain-containing protein DDB_G0272472-like n=1 Tax=Pangasianodon hypophthalmus TaxID=310915 RepID=UPI00147E982A	calponin homology domain-containing protein, partial [Clarias magur]				dre:101884777
Contig11080	cDNA, clone cssl:d0411 n=17 Tax=Cyprinidae TaxID=7953 RepID=A4JYS4_DANRE	semaphorin-4C [Pangasianodon hypophthalmus]_x0001_KAB5528739.1 hypothetical protein PHYPO_G00143650 [Pangasianodon hypophthalmus]	CC:GO:0016021; MF:GO:0030215	CC:integral component of membrane; MF:semaphorin receptor binding	K06521	dre:561895	sema4c
Contig11081	neogenin-like isoform X1 n=18 Tax=Siluroidei TaxID=1489793 RepID=A0A2D0SF40_ICTPU	PREDICTED: neogenin-like isoform X2 [Ictalurus punctatus]	CC:GO:0005887; BP:GO:0007411; BP:GO:0030513; MF:GO:0038023; BP:GO:0055072	CC:integral component of plasma membrane; BP:axon guidance; BP:positive regulation of BMP signaling pathway; MF:signaling receptor activity; BP:iron ion homeostasis	K06766	dre:100332721
Contig11089	probable ribonuclease ZC3H12B isoform X1 n=7 Tax=Siluroidei TaxID=1489793 RepID=A0A2D0QBF7_ICTPU	PREDICTED: probable ribonuclease ZC3H12B isoform X2 [Ictalurus punctatus]	MF:GO:0046872	MF:metal ion binding	K18668	dre:100002370	zc3h12b
Contig11091	Domain E (Fragment) n=2 Tax=Pangasianodon hypophthalmus TaxID=310915 RepID=A0A5N5LBB3_PANHP	hypothetical protein PHYPO_G00095550, partial [Pangasianodon hypophthalmus]	BP:GO:0006777; BP:GO:0032324	BP:Mo-molybdopterin cofactor biosynthetic process; BP:molybdopterin cofactor biosynthetic process	K15376	dre:100007749	gphnb	Metabolic pathways , dre01100; Folate biosynthesis , dre00790
Contig11095	Uncharacterized protein n=3 Tax=Pangasianodon hypophthalmus TaxID=310915 RepID=A0A5N5MWP2_PANHP	egl nine homolog 1 isoform X1 [Pangasianodon hypophthalmus]_x0001_KAB5559457.1 hypothetical protein PHYPO_G00029330 [Pangasianodon hypophthalmus]	MF:GO:0005506; MF:GO:0016705; MF:GO:0031418; BP:GO:0055114	MF:iron ion binding; MF:oxidoreductase activity, acting on paired donors, with incorporation or reduction of molecular oxygen; MF:L-ascorbic acid binding; BP:obsolete oxidation-reduction process	K09592	dre:436868	egln1b
Contig11096	Pre-mRNA-processing factor 40 A n=18 Tax=Characiphysae TaxID=186628 RepID=W5U955_ICTPU	pre-mRNA-processing factor 40 homolog A isoform X2 [Pangasianodon hypophthalmus]			K12821	dre:321555	prpf40a	Spliceosome , dre03040
Contig11097	acidPPc domain-containing protein n=2 Tax=Siluroidei TaxID=1489793 RepID=A0A5N5JT72_PANHP	PREDICTED: inactive phospholipid phosphatase 7-like [Ictalurus punctatus]	CC:GO:0016021	CC:integral component of membrane		dre:568758
Contig11098	PDZ domain-containing protein n=1 Tax=Pangasianodon hypophthalmus TaxID=310915 RepID=A0A5N5PRW5_PANHP	synaptopodin 2-like protein [Pangasianodon hypophthalmus]_x0001_KAB5581526.1 hypothetical protein PHYPO_G00176730 [Pangasianodon hypophthalmus]				dre:563843	synpo2la
Contig111	RNA-directed DNA polymerase n=9 Tax=Ovalentaria TaxID=1489908 RepID=A0A1A8NHH2_9TELE	uncharacterized protein LOC102229526 isoform X1 [Xiphophorus maculatus]_x0001_XP_023207252.1 uncharacterized protein LOC102229526 isoform X1 [Xiphophorus maculatus]				dre:393899	stau2
Contig1110	Fibrinogen C-terminal domain-containing protein n=4 Tax=Siluroidei TaxID=1489793 RepID=A0A5N5LBC7_PANHP	PREDICTED: fibrinogen-like protein 1 [Ictalurus punctatus]_x0001_XP_017311251.1 PREDICTED: fibrinogen-like protein 1 [Ictalurus punctatus]				dre:559151	si:ch211-203k16.3
Contig11101	BTB domain-containing protein n=8 Tax=Ostariophysi TaxID=32519 RepID=A0A3B1J453_ASTMX	hypothetical protein AMELA_G00006770 [Ameiurus melas]			K04893	dre:327415	kcnd3
Contig11112	Uncharacterized protein n=4 Tax=Siluroidei TaxID=1489793 RepID=A0A5N5Q6I2_PANHP	neurobeachin-like protein 2 isoform X4 [Pangasianodon hypophthalmus]			K23286	dre:100330830	nbeal2
Contig11113	B-cell CLL/lymphoma 7 protein family member B-B n=5 Tax=Characiphysae TaxID=186628 RepID=W5UAW4_ICTPU	LOW QUALITY PROTEIN: B-cell CLL/lymphoma 7 protein family member B-B-like [Tachysurus fulvidraco]				dre:81595	bcl7bb
Contig11116	PIPK domain-containing protein n=3 Tax=Sinocyclocheilus TaxID=75365 RepID=A0A672PZN4_SINGR	phosphatidylinositol 5-phosphate 4-kinase type-2 alpha [Tachysurus fulvidraco]_x0001_XP_027029573.1 phosphatidylinositol 5-phosphate 4-kinase type-2 alpha [Tachysurus fulvidraco]			K00920	dre:560360	pip4k2aa	Metabolic pathways , dre01100; Phosphatidylinositol signaling system , dre04070; Inositol phosphate metabolism , dre00562; Regulation of actin cytoskeleton , dre04810
Contig11118	Ubiquitin carboxyl-terminal hydrolase 12A n=39 Tax=Otomorpha TaxID=186634 RepID=UBP12_DANRE	Ubiquitin carboxyl-terminal hydrolase 12A [Anabarilius grahami]	MF:GO:0004843; BP:GO:0006511; BP:GO:0016579	MF:thiol-dependent ubiquitin-specific protease activity; BP:ubiquitin-dependent protein catabolic process; BP:protein deubiquitination	K11842	dre:565736	usp12a
Contig11119	SLAIN motif-containing protein 2 n=1 Tax=Bagarius yarrelli TaxID=175774 RepID=A0A556U6P8_BAGYA	SLAIN motif-containing protein 2 isoform X4 [Pangasianodon hypophthalmus]				dre:557946	slain2
Contig1112	Ig-like domain-containing protein n=1 Tax=Pangasianodon hypophthalmus TaxID=310915 RepID=A0A5N5KAA6_PANHP	hypothetical protein PHYPO_G00138060 [Pangasianodon hypophthalmus]	CC:GO:0016021	CC:integral component of membrane		dre:30757	mhc1uba
Contig11120	SLAIN motif-containing protein 2 isoform X1 n=11 Tax=Siluroidei TaxID=1489793 RepID=A0A2D0PYN9_ICTPU	SLAIN motif-containing protein 2 isoform X4 [Pangasianodon hypophthalmus]			K16580	dre:557946	slain2
Contig11123	Secretory carrier-associated membrane protein n=5 Tax=Siluroidei TaxID=1489793 RepID=A0A2D0RTU0_ICTPU	hypothetical protein PHYPO_G00026280 [Pangasianodon hypophthalmus]	BP:GO:0015031; CC:GO:0016021	BP:protein transport; CC:integral component of membrane	K19995	dre:562881	scamp4
Contig11128	RING finger protein 141 n=2 Tax=Ictalurus TaxID=7997 RepID=A0A2D0QTL6_ICTPU	RING finger protein 141 [Pangasianodon hypophthalmus]_x0001_KAB5574837.1 hypothetical protein PHYPO_G00213740 [Pangasianodon hypophthalmus]	MF:GO:0046872	MF:metal ion binding		dre:414846	rnf141
Contig11133	Uncharacterized protein n=7 Tax=Pangasianodon hypophthalmus TaxID=310915 RepID=A0A5N5P5G5_PANHP	hypothetical protein PHYPO_G00216050 [Pangasianodon hypophthalmus]			K20478	dre:797650	si:ch211-220f16.2
Contig11137	uncharacterized protein LOC111610280 isoform X1 n=7 Tax=Xiphophorus TaxID=8082 RepID=UPI000C6EF4FA	uncharacterized protein LOC116714123 isoform X1 [Xiphophorus hellerii]_x0001_XP_032410345.1 uncharacterized protein LOC116714123 isoform X1 [Xiphophorus hellerii]				dre:103909784
Contig11142	LOW QUALITY PROTEIN: arf-GAP with SH3 domain, ANK repeat and PH domain-containing protein 1 n=5 Tax=Pangasianodon hypophthalmus TaxID=310915 RepID=UPI00147F4BDA	LOW QUALITY PROTEIN: arf-GAP with SH3 domain, ANK repeat and PH domain-containing protein 1 [Pangasianodon hypophthalmus]			K12488	dre:565859	asap1b	Endocytosis , dre04144
Contig11143	arf-GAP with SH3 domain, ANK repeat and PH domain-containing protein 1-like isoform X6 n=1 Tax=Tachysurus fulvidraco TaxID=1234273 RepID=UPI000F4F3EA7	arf-GAP with SH3 domain, ANK repeat and PH domain-containing protein 1a isoform X2 [Pangasianodon hypophthalmus]			K12488	dre:100170829	asap1a	Endocytosis , dre04144
Contig11144	Peroxin-1 n=3 Tax=Siluroidei TaxID=1489793 RepID=A0A2D0PWV9_ICTPU	peroxisome biogenesis factor 1 isoform X1 [Pangasianodon hypophthalmus]_x0001_KAB5530837.1 hypothetical protein PHYPO_G00133930 [Pangasianodon hypophthalmus]	MF:GO:0005524; CC:GO:0005778; BP:GO:0006625	MF:ATP binding; CC:peroxisomal membrane; BP:protein targeting to peroxisome	K13338	dre:793906	pex1	Peroxisome , dre04146
Contig11145	Tetraspanin n=3 Tax=Siluroidei TaxID=1489793 RepID=A0A5N5KBV1_PANHP	tetraspanin-15 [Pangasianodon hypophthalmus]_x0001_KAB5528294.1 hypothetical protein PHYPO_G00138610 [Pangasianodon hypophthalmus]	CC:GO:0016021	CC:integral component of membrane	K17297	dre:550500	zgc:110329
Contig11152	WW domain-binding protein 11 isoform X1 n=5 Tax=Siluroidei TaxID=1489793 RepID=A0A2D0S411_ICTPU	hypothetical protein AMELA_G00176260 [Ameiurus melas]			K12866	dre:402950	wbp11	Spliceosome , dre03040
Contig11157	Hedgehog protein n=5 Tax=Pangasianodon hypophthalmus TaxID=310915 RepID=A0A5N5LVH9_PANHP	hypothetical protein PHYPO_G00068820 [Pangasianodon hypophthalmus]	CC:GO:0005615; CC:GO:0005886; BP:GO:0007267; BP:GO:0007275; MF:GO:0008233; BP:GO:0016539; BP:GO:0016540; CC:GO:0035097; MF:GO:0042800; MF:GO:0046872; BP:GO:0051568	CC:extracellular space; CC:plasma membrane; BP:cell-cell signaling; BP:multicellular organism development; MF:peptidase activity; BP:intein-mediated protein splicing; BP:protein autoprocessing; CC:histone methyltransferase complex; MF:histone methyltransferase activity (H3-K4 specific); MF:metal ion binding; BP:histone H3-K4 methylation	K09187	dre:100536523	kmt2d	Lysine degradation , dre00310
Contig11159	Leukocyte elastase inhibitor n=6 Tax=Ictalurus TaxID=7997 RepID=E3TC25_ICTFU	leukocyte elastase inhibitor [Ictalurus furcatus]	MF:GO:0004601; CC:GO:0005615; BP:GO:0055114; BP:GO:0098869	MF:peroxidase activity; CC:extracellular space; BP:obsolete oxidation-reduction process; BP:cellular oxidant detoxification	K13963	dre:569051	serpinb14
Contig11168	Uncharacterized protein n=1 Tax=Pangasianodon hypophthalmus TaxID=310915 RepID=A0A5N5M5Q5_PANHP	bcl-2-binding component 3 [Pangasianodon hypophthalmus]_x0001_KAB5550327.1 hypothetical protein PHYPO_G00052530 [Pangasianodon hypophthalmus]	CC:GO:0005739; BP:GO:0090200; BP:GO:0097193	CC:mitochondrion; BP:positive regulation of release of cytochrome c from mitochondria; BP:intrinsic apoptotic signaling pathway		dre:751763	bbc3
Contig11170	Propionate--CoA ligase n=11 Tax=Characiphysae TaxID=186628 RepID=A0A2D0SIW7_ICTPU	acetyl-coenzyme A synthetase, cytoplasmic isoform X1 [Pangasianodon hypophthalmus]_x0001_KAB5546453.1 hypothetical protein PHYPO_G00072200 [Pangasianodon hypophthalmus]	MF:GO:0003824	MF:catalytic activity	K01895	dre:436914	acss2	Metabolic pathways , dre01100; Glyoxylate and dicarboxylate metabolism , dre00630; Carbon metabolism , dre01200; Glycolysis / Gluconeogenesis , dre00010; Pyruvate metabolism , dre00620; Propanoate metabolism , dre00640
Contig11172	SAM pointed domain-containing Ets transcription factor-like n=2 Tax=Siluroidei TaxID=1489793 RepID=A0A2D0SL77_ICTPU	PREDICTED: SAM pointed domain-containing Ets transcription factor-like [Ictalurus punctatus]	MF:GO:0003700; CC:GO:0005634; BP:GO:0006355; CC:GO:0042025; MF:GO:0043565	MF:DNA-binding transcription factor activity; CC:nucleus; BP:regulation of transcription, DNA-templated; CC:host cell nucleus; MF:sequence-specific DNA binding		dre:100003543	spdef
Contig11173	PDZ domain-containing protein n=7 Tax=Characiphysae TaxID=186628 RepID=A0A5N5PJD3_PANHP	PDZ domain-containing protein GIPC2 [Pangasianodon hypophthalmus]_x0001_KAB5579769.1 hypothetical protein PHYPO_G00198790 [Pangasianodon hypophthalmus]			K20056	dre:393904	gipc2
Contig11174	protein Niban-like n=2 Tax=Ictalurus punctatus TaxID=7998 RepID=A0A2D0Q362_ICTPU	protein Niban 1a isoform X2 [Pangasianodon hypophthalmus]				dre:559657	niban1a
Contig11175	Uncharacterized protein n=12 Tax=Siluroidei TaxID=1489793 RepID=A0A5N5NWL5_PANHP	AP-1 complex-associated regulatory protein isoform X1 [Pangasianodon hypophthalmus]_x0001_KAB5571328.1 hypothetical protein PHYPO_G00223770 [Pangasianodon hypophthalmus]	CC:GO:0005829; BP:GO:0034315; MF:GO:0035650; BP:GO:0048203; BP:GO:1900025; BP:GO:2000146	CC:cytosol; BP:regulation of Arp2/3 complex-mediated actin nucleation; MF:AP-1 adaptor complex binding; BP:vesicle targeting, trans-Golgi to endosome; BP:negative regulation of substrate adhesion-dependent cell spreading; BP:negative regulation of cell motility		dre:100332265	ap1ar
Contig11176	C-C motif chemokine 18-like n=1 Tax=Tachysurus fulvidraco TaxID=1234273 RepID=UPI000F4F8BE0	hypothetical protein AMELA_G00011020 [Ameiurus melas]				None
Contig11180	Kinesin motor domain-containing protein n=4 Tax=Siluroidei TaxID=1489793 RepID=A0A5N5PR30_PANHP	kinesin-like protein KIF15-A isoform X1 [Pangasianodon hypophthalmus]_x0001_KAB5582202.1 hypothetical protein PHYPO_G00184430 [Pangasianodon hypophthalmus]	MF:GO:0003777; MF:GO:0005524; BP:GO:0007018; MF:GO:0008017	MF:microtubule motor activity; MF:ATP binding; BP:microtubule-based movement; MF:microtubule binding	K10400	dre:573988	kif15
Contig11187	contactin-3-like n=4 Tax=Siluroidei TaxID=1489793 RepID=A0A2D0SGS5_ICTPU	contactin-3 [Pangasianodon hypophthalmus]_x0001_XP_026777100.1 contactin-3 [Pangasianodon hypophthalmus]			K06761	dre:100000688	cntn3a.2
Contig11201	[Histone H3]-lysine(4) N-trimethyltransferase n=11 Tax=Pangasianodon hypophthalmus TaxID=310915 RepID=A0A5N5Q5R3_PANHP	histone-lysine N-methyltransferase 2C isoform X5 [Pangasianodon hypophthalmus]				dre:560793	kmt2ca	Lysine degradation , dre00310
Contig11202	histone-lysine N-methyltransferase 2C isoform X9 n=1 Tax=Pangasianodon hypophthalmus TaxID=310915 RepID=UPI00147E8A24	histone-lysine N-methyltransferase 2C isoform X7 [Pangasianodon hypophthalmus]	MF:GO:0042800; CC:GO:0044666; MF:GO:0046872; BP:GO:0051568	MF:histone methyltransferase activity (H3-K4 specific); CC:MLL3/4 complex; MF:metal ion binding; BP:histone H3-K4 methylation	K09188	dre:560793	kmt2ca	Lysine degradation , dre00310
Contig11204	uncharacterized protein LOC111194348 n=1 Tax=Astyanax mexicanus TaxID=7994 RepID=UPI000BBDD94E	uncharacterized protein LOC111194348, partial [Astyanax mexicanus]				None
Contig11206	uncharacterized protein LOC113578354 isoform X1 n=4 Tax=Electrophorus electricus TaxID=8005 RepID=UPI000F09E66C	uncharacterized protein si:ch73-347e22.4 isoform X3 [Electrophorus electricus]				None
Contig11211	histamine N-methyltransferase isoform X2 n=1 Tax=Pangasianodon hypophthalmus TaxID=310915 RepID=UPI000F0084A0	histamine N-methyltransferase isoform X2 [Pangasianodon hypophthalmus]				dre:445242	hnmt	Metabolic pathways , dre01100; Histidine metabolism , dre00340
Contig11213	PDZ binding kinase n=1 Tax=Astyanax mexicanus TaxID=7994 RepID=W5LFH9_ASTMX	lymphokine-activated killer T-cell-originated protein kinase homolog [Pangasianodon hypophthalmus]_x0001_XP_034169372.1 lymphokine-activated killer T-cell-originated protein kinase homolog [Pangasianodon hypophthalmus]_x0001_XP_034169373.1 lymphokine-activated killer T-cell-originated protein kinase homolog [Pangasianodon hypophthalmus]_x0001_KAB5540022.1 hypothetical protein PHYPO_G00096350 [Pan…	BP:GO:0000278; MF:GO:0004674; MF:GO:0005524; BP:GO:0006468	BP:mitotic cell cycle; MF:protein serine/threonine kinase activity; MF:ATP binding; BP:protein phosphorylation	K08865	dre:360218	pbk
Contig11215	UDP-glucuronosyltransferase n=3 Tax=Siluroidei TaxID=1489793 RepID=A0A2D0Q9H1_ICTPU	PREDICTED: UDP-glucuronosyltransferase 2C1-like isoform X2 [Ictalurus punctatus]				dre:553952	ugt2a2	Metabolic pathways , dre01100; Ascorbate and aldarate metabolism , dre00053; Retinol metabolism , dre00830; Steroid hormone biosynthesis , dre00140; Pentose and glucuronate interconversions , dre00040; Drug metabolism - other enzymes , dre00983; Metabolism of xenobiotics by cytochrome P450 , dre00980; Drug metabolism - cytochrome P450 , dre00982; Porphyrin and chlorophyll metabolism , dre00860
Contig11216	Uncharacterized protein n=2 Tax=Pangasianodon hypophthalmus TaxID=310915 RepID=A0A5N5L287_PANHP	hypothetical protein PHYPO_G00111660 [Pangasianodon hypophthalmus]	MF:GO:0003677; MF:GO:0003700; BP:GO:0006355; CC:GO:0016602	MF:DNA binding; MF:DNA-binding transcription factor activity; BP:regulation of transcription, DNA-templated; CC:CCAAT-binding factor complex	K08064	dre:83915	nfya
Contig11219	G_PROTEIN_RECEP_F1_2 domain-containing protein n=4 Tax=Siluroidei TaxID=1489793 RepID=A0A5N5LW04_PANHP	neurotensin receptor type 1 [Pangasianodon hypophthalmus]_x0001_XP_026776920.2 neurotensin receptor type 1 [Pangasianodon hypophthalmus]_x0001_XP_034167533.1 neurotensin receptor type 1 [Pangasianodon hypophthalmus]_x0001_KAB5546391.1 hypothetical protein PHYPO_G00071500 [Pangasianodon hypophthalmus]	BP:GO:0007218; CC:GO:0016021; MF:GO:0016492	BP:neuropeptide signaling pathway; CC:integral component of membrane; MF:G protein-coupled neurotensin receptor activity	K04211	dre:569344	ntsr1	Calcium signaling pathway , dre04020; Neuroactive ligand-receptor interaction , dre04080
Contig11222	Uncharacterized protein n=1 Tax=Pangasianodon hypophthalmus TaxID=310915 RepID=A0A5N5PW93_PANHP	uncharacterized protein apof [Pangasianodon hypophthalmus]_x0001_KAB5583769.1 hypothetical protein PHYPO_G00099450 [Pangasianodon hypophthalmus]				dre:793418	apof
Contig11231	Rab-GAP TBC domain-containing protein n=15 Tax=Characiphysae TaxID=186628 RepID=A0A5N5LHC8_PANHP	TBC1 domain family member 22A isoform X1 [Tachysurus fulvidraco]			K20360	dre:407720	tbc1d22a
Contig11233	Mab-21 domain-containing protein n=1 Tax=Pangasianodon hypophthalmus TaxID=310915 RepID=A0A5N5PRU1_PANHP	cyclic GMP-AMP synthase [Pangasianodon hypophthalmus]_x0001_KAB5581661.1 hypothetical protein PHYPO_G00178320 [Pangasianodon hypophthalmus]			K17834	dre:557043	mb21d1	Herpes simplex virus 1 infection , dre05168; Cytosolic DNA-sensing pathway , dre04623
Contig11235	Solute carrier family 7 member 7 n=2 Tax=Ostariophysi TaxID=32519 RepID=W5KUL3_ASTMX	Y+L amino acid transporter 1 isoform X1 [Pangasianodon hypophthalmus]_x0001_XP_026792153.1 Y+L amino acid transporter 1 isoform X1 [Pangasianodon hypophthalmus]_x0001_KAB5579288.1 hypothetical protein PHYPO_G00193380 [Pangasianodon hypophthalmus]	CC:GO:0016021; MF:GO:0022857; BP:GO:0055085	CC:integral component of membrane; MF:transmembrane transporter activity; BP:transmembrane transport	K13867	dre:641560	slc7a7
Contig1124	F-box/LRR-repeat protein 19 n=8 Tax=Siluroidei TaxID=1489793 RepID=W5URP5_ICTPU	hypothetical protein AMELA_G00244180 [Ameiurus melas]			K10285	dre:100101643	zgc:158376
Contig11245	Uncharacterized protein n=3 Tax=Pangasianodon hypophthalmus TaxID=310915 RepID=A0A5N5PCH3_PANHP	NXPE family member 3-like isoform X2 [Pangasianodon hypophthalmus]				dre:564277	nxpe3
Contig11247	calmodulin-regulated spectrin-associated protein 1-B-like isoform X1 n=11 Tax=Siluroidei TaxID=1489793 RepID=A0A2D0SXI0_ICTPU	neurogenic locus notch protein 1-like, partial [Clarias magur]	MF:GO:0005516; CC:GO:0005874; MF:GO:0008017; MF:GO:0030507; BP:GO:0031175	MF:calmodulin binding; CC:microtubule; MF:microtubule binding; MF:spectrin binding; BP:neuron projection development		dre:561094	camsap1b
Contig11252	Endonuclease n=1 Tax=Astyanax mexicanus TaxID=7994 RepID=A0A3B1KAR8_ASTMX	Retrovirus-related Pol polyprotein from transposon 297 [Triplophysa tibetana]	MF:GO:0005488	MF:binding		dre:100149980	lrfn4b
Contig11253	Endonuclease n=1 Tax=Astyanax mexicanus TaxID=7994 RepID=A0A3B1KEA5_ASTMX	Transposon Tf2-9 polyprotein [Anabarilius grahami]	MF:GO:0005488; BP:GO:0006807; BP:GO:0043170; BP:GO:0044238	MF:binding; BP:nitrogen compound metabolic process; BP:macromolecule metabolic process; BP:primary metabolic process		dre:100149980	lrfn4b
Contig11255	Endonuclease n=1 Tax=Astyanax mexicanus TaxID=7994 RepID=A0A3B1KEA5_ASTMX	unnamed protein product [Oncorhynchus mykiss]	MF:GO:0003676; BP:GO:0015074	MF:nucleic acid binding; BP:DNA integration		dre:100149980	lrfn4b
Contig11259	protein Red n=13 Tax=Actinopteri TaxID=186623 RepID=A0A2D0SZB0_ICTPU	PREDICTED: protein Red [Ictalurus punctatus]	CC:GO:0005634; BP:GO:0060047	CC:nucleus; BP:heart contraction	K13109	dre:322241	ik
Contig11267	SID1 transmembrane family, member 2 n=1 Tax=Oryzias latipes TaxID=8090 RepID=A0A3P9K8M9_ORYLA	#N/A				dre:796833	sidt2
Contig11272	extracellular matrix protein 2-like isoform X1 n=9 Tax=Siluroidei TaxID=1489793 RepID=A0A2D0QZL9_ICTPU	extracellular matrix protein 2 isoform X2 [Pangasianodon hypophthalmus]			K08119	dre:100170811	si:dkey-6n6.1
Contig11273	Uncharacterized protein n=1 Tax=Sinocyclocheilus grahami TaxID=75366 RepID=A0A672K582_SINGR	Echinoderm microtubule associated protein like 1 [Danio rerio]_x0001_AAI64638.1 Eml1 protein [Danio rerio]	BP:GO:0036368	BP:cone photoresponse recovery		None
Contig11278	Zinc finger protein 341 n=1 Tax=Platysternon megacephalum TaxID=55544 RepID=A0A4D9EEX4_9SAUR	LIM domain only protein 3 isoform X2 [Esox lucius]	MF:GO:0046872	MF:metal ion binding	K24098	dre:553774	lmo3
Contig1128	Tumor susceptibility 101a n=30 Tax=Clupeocephala TaxID=186625 RepID=F1QGE6_DANRE	tumor susceptibility gene 101 protein [Pangasianodon hypophthalmus]_x0001_KAB5565533.1 hypothetical protein PHYPO_G00242690 [Pangasianodon hypophthalmus]	BP:GO:0006464; BP:GO:0015031	BP:cellular protein modification process; BP:protein transport	K12183	dre:415179	tsg101a	Endocytosis , dre04144
Contig11286	Uncharacterized protein n=6 Tax=Osteoglossocephalai TaxID=1489341 RepID=A0A3B4D0A8_PYGNA	zinc transporter 7 [Pangasianodon hypophthalmus]_x0001_KAB5559071.1 hypothetical protein PHYPO_G00024640 [Pangasianodon hypophthalmus]			K14692	dre:327439	slc30a7
Contig11287	secretory phospholipase A2 receptor-like n=1 Tax=Ictalurus punctatus TaxID=7998 RepID=A0A2D0R2E0_ICTPU	hypothetical protein AMELA_G00084900 [Ameiurus melas]				dre:101886741
Contig11289	Ubiquitin carboxyl-terminal hydrolase n=10 Tax=Siluroidei TaxID=1489793 RepID=W5UJY3_ICTPU	ubiquitin carboxyl-terminal hydrolase 20 isoform X2 [Pangasianodon hypophthalmus]_x0001_KAB5522506.1 hypothetical protein PHYPO_G00160260 [Pangasianodon hypophthalmus]	MF:GO:0004843; BP:GO:0006511; MF:GO:0008270; BP:GO:0016579	MF:thiol-dependent ubiquitin-specific protease activity; BP:ubiquitin-dependent protein catabolic process; MF:zinc ion binding; BP:protein deubiquitination	K11848	dre:393962	usp20
Contig11290	cAMP-dependent protein kinase catalytic subunit beta n=5 Tax=Otophysi TaxID=186626 RepID=Q6DBV8_DANRE	cAMP-dependent protein kinase catalytic subunit alpha [Pangasianodon hypophthalmus]_x0001_KAB5523709.1 hypothetical protein PHYPO_G00155630 [Pangasianodon hypophthalmus]	MF:GO:0004691; MF:GO:0005524; BP:GO:0006468; BP:GO:0010737; MF:GO:0034237; BP:GO:0071333	MF:cAMP-dependent protein kinase activity; MF:ATP binding; BP:protein phosphorylation; BP:protein kinase A signaling; MF:protein kinase A regulatory subunit binding; BP:cellular response to glucose stimulus	K04345	dre:445076	prkacab	Gap junction , dre04540; Calcium signaling pathway , dre04020; Hedgehog signaling pathway , dre04340; Wnt signaling pathway , dre04310; Autophagy - animal , dre04140; Oocyte meiosis , dre04114; Progesterone-mediated oocyte maturation , dre04914; Vascular smooth muscle contraction , dre04270; Tight junction , dre04530; Apelin signaling pathway , dre04371; Adrenergic signaling in cardiomyocytes , d…
Contig11292	Uncharacterized protein n=3 Tax=Pangasianodon hypophthalmus TaxID=310915 RepID=A0A5N5JKU5_PANHP	LOW QUALITY PROTEIN: FERM and PDZ domain-containing protein 1 [Pangasianodon hypophthalmus]			K23954	dre:101886200	frmpd1
Contig11293	Receptor protein-tyrosine kinase n=2 Tax=Siluroidei TaxID=1489793 RepID=A0A2D0Q1Z5_ICTPU	PREDICTED: ephrin type-A receptor 6-like [Ictalurus punctatus]	MF:GO:0005003; MF:GO:0005524; CC:GO:0005887; BP:GO:0018108; BP:GO:0048013	MF:ephrin receptor activity; MF:ATP binding; CC:integral component of plasma membrane; BP:peptidyl-tyrosine phosphorylation; BP:ephrin receptor signaling pathway	K05107	dre:100005538	epha6
Contig11297	C2H2-type domain-containing protein n=15 Tax=Siluroidei TaxID=1489793 RepID=A0A5N5LWA6_PANHP	PHD finger protein 20b isoform X3 [Pangasianodon hypophthalmus]			K18402	dre:445482	phf20b
Contig11299	uncharacterized protein LOC117943105 isoform X2 n=1 Tax=Etheostoma cragini TaxID=417921 RepID=UPI00155EC028	uncharacterized protein LOC117943105 isoform X2 [Etheostoma cragini]				None
Contig113	Uncharacterized protein TCIL3000_7_160 n=1 Tax=Trypanosoma congolense (strain IL3000) TaxID=1068625 RepID=G0UPA6_TRYCI	hypothetical protein FHG87_023701 [Trinorchestia longiramus]				None
Contig11305	Uncharacterized protein n=3 Tax=Siluroidei TaxID=1489793 RepID=A0A5N5MI18_PANHP	E3 ubiquitin-protein ligase RBBP6 isoform X1 [Pangasianodon hypophthalmus]_x0001_KAB5554153.1 hypothetical protein PHYPO_G00046920 [Pangasianodon hypophthalmus]	MF:GO:0003676; BP:GO:0006397; MF:GO:0008270; BP:GO:0016567; MF:GO:0061630	MF:nucleic acid binding; BP:mRNA processing; MF:zinc ion binding; BP:protein ubiquitination; MF:ubiquitin protein ligase activity	K10624	None
Contig11306	BCL2-associated athanogene 6 n=3 Tax=Siluroidei TaxID=1489793 RepID=A0A2D0SV15_ICTPU	LOW QUALITY PROTEIN: large proline-rich protein BAG6 [Pangasianodon hypophthalmus]			K23390	dre:83910	bag6
Contig11313	Uncharacterized protein n=2 Tax=Pangasianodon hypophthalmus TaxID=310915 RepID=A0A5N5KL94_PANHP	hypothetical protein PHYPO_G00136160 [Pangasianodon hypophthalmus]	CC:GO:0005885; BP:GO:0034314	CC:Arp2/3 protein complex; BP:Arp2/3 complex-mediated actin nucleation	K05757	dre:335474	arpc1b	Endocytosis , dre04144; Salmonella infection , dre05132; Regulation of actin cytoskeleton , dre04810
Contig11315	Uncharacterized protein n=1 Tax=Pangasianodon hypophthalmus TaxID=310915 RepID=A0A5N5PY28_PANHP	hypothetical protein PHYPO_G00101010 [Pangasianodon hypophthalmus]				None
Contig11317	Uncharacterized protein n=5 Tax=Clupeocephala TaxID=186625 RepID=A0A5N5NV05_PANHP	transmembrane protein 33 [Pangasianodon hypophthalmus]_x0001_KAB5570979.1 hypothetical protein PHYPO_G00219690 [Pangasianodon hypophthalmus]	CC:GO:0016021	CC:integral component of membrane	K20724	dre:327214	tmem33
Contig11318	Uncharacterized protein n=3 Tax=Pangasianodon hypophthalmus TaxID=310915 RepID=A0A5N5LUT1_PANHP	cell adhesion molecule L1-like a [Pangasianodon hypophthalmus]_x0001_XP_034167946.1 cell adhesion molecule L1-like a [Pangasianodon hypophthalmus]_x0001_XP_034167947.1 cell adhesion molecule L1-like a [Pangasianodon hypophthalmus]_x0001_XP_034167948.1 cell adhesion molecule L1-like a [Pangasianodon hypophthalmus]_x0001_KAB5546432.1 hypothetical protein PHYPO_G00071950 [Pangasianodon hypophthalmus]	CC:GO:0016021	CC:integral component of membrane	K06758	dre:566148	chl1a
Contig11319	RNA polymerase III subunit C3 n=5 Tax=Siluroidei TaxID=1489793 RepID=A0A2D0R7A2_ICTPU	DNA-directed RNA polymerase III subunit RPC3 isoform X1 [Pangasianodon hypophthalmus]_x0001_KAB5587000.1 hypothetical protein PHYPO_G00007930 [Pangasianodon hypophthalmus]	MF:GO:0003697; MF:GO:0003899; CC:GO:0005666; BP:GO:0006351	MF:single-stranded DNA binding; MF:DNA-directed 5'-3' RNA polymerase activity; CC:RNA polymerase III complex; BP:transcription, DNA-templated	K03023	dre:393201	polr3c	RNA polymerase , dre03020; Cytosolic DNA-sensing pathway , dre04623
Contig1132	Uncharacterized protein n=1 Tax=Pygocentrus nattereri TaxID=42514 RepID=A0A3B4CZC4_PYGNA	uncharacterized protein LOC111197415, partial [Astyanax mexicanus]				dre:110438149
Contig11321	nuclear receptor-interacting protein 1-like n=2 Tax=Siluroidei TaxID=1489793 RepID=A0A2D0SRK0_ICTPU	PREDICTED: nuclear receptor-interacting protein 1-like [Ictalurus punctatus]_x0001_XP_017345325.1 PREDICTED: nuclear receptor-interacting protein 1-like [Ictalurus punctatus]_x0001_XP_017345326.1 PREDICTED: nuclear receptor-interacting protein 1-like [Ictalurus punctatus]	MF:GO:0003712; MF:GO:0005102; CC:GO:0005634; BP:GO:0006357	MF:transcription coregulator activity; MF:signaling receptor binding; CC:nucleus; BP:regulation of transcription by RNA polymerase II	K17965	dre:100001853	nrip1b
Contig11322	SH2 domain-containing protein n=8 Tax=Siluroidei TaxID=1489793 RepID=A0A5N5PR08_PANHP	B-cell linker protein isoform X2 [Pangasianodon hypophthalmus]			K07371	dre:405764	blnk
Contig11326	Uncharacterized protein n=3 Tax=Siluroidei TaxID=1489793 RepID=A0A5N5N5Z9_PANHP	hypothetical protein AMELA_G00122360 [Ameiurus melas]			K17812	dre:553637	cyp1c1
Contig11327	Uncharacterized protein n=3 Tax=Siluroidei TaxID=1489793 RepID=A0A5N5NWA4_PANHP	PREDICTED: protein farnesyltransferase/geranylgeranyltransferase type-1 subunit alpha [Ictalurus punctatus]	MF:GO:0008318; BP:GO:0018342	MF:protein prenyltransferase activity; BP:protein prenylation	K05955	dre:555882	fnta	Terpenoid backbone biosynthesis , dre00900
Contig11332	Uncharacterized protein n=1 Tax=Pangasianodon hypophthalmus TaxID=310915 RepID=A0A5N5LVN5_PANHP	msx2-interacting protein [Pangasianodon hypophthalmus]_x0001_KAB5546221.1 hypothetical protein PHYPO_G00069570 [Pangasianodon hypophthalmus]	MF:GO:0003723	MF:RNA binding		dre:503940	spen
Contig11333	B box-type domain-containing protein n=2 Tax=Pangasianodon hypophthalmus TaxID=310915 RepID=A0A5N5NDH3_PANHP	hypothetical protein PHYPO_G00243400 [Pangasianodon hypophthalmus]	MF:GO:0008270	MF:zinc ion binding	K12020	dre:793099	trim44
Contig11339	Niemann-Pick C1 protein n=5 Tax=Siluroidei TaxID=1489793 RepID=A0A2D0T8D4_ICTPU	PREDICTED: Niemann-Pick C1 protein [Ictalurus punctatus]	BP:GO:0001666; MF:GO:0005319; CC:GO:0016021; BP:GO:0030301; BP:GO:0035855; BP:GO:0042632; BP:GO:0043009; BP:GO:0055113	BP:response to hypoxia; MF:lipid transporter activity; CC:integral component of membrane; BP:cholesterol transport; BP:megakaryocyte development; BP:cholesterol homeostasis; BP:chordate embryonic development; BP:epiboly involved in gastrulation with mouth forming second	K12385	dre:553330	npc1	Lysosome , dre04142
Contig1134	Uncharacterized protein n=2 Tax=Salmoninae TaxID=504568 RepID=A0A060X4I6_ONCMY	unnamed protein product [Oncorhynchus mykiss]	MF:GO:0003924; MF:GO:0005525; BP:GO:0007264; BP:GO:0044319; BP:GO:1902766	MF:GTPase activity; MF:GTP binding; BP:small GTPase mediated signal transduction; BP:wound healing, spreading of cells; BP:skeletal muscle satellite cell migration	K04513	dre:406411	rhoaa	NOD-like receptor signaling pathway , dre04621; Wnt signaling pathway , dre04310; TGF-beta signaling pathway , dre04350; Endocytosis , dre04144; Vascular smooth muscle contraction , dre04270; C-type lectin receptor signaling pathway , dre04625; Focal adhesion , dre04510; Tight junction , dre04530; Adherens junction , dre04520; mTOR signaling pathway , dre04150; Regulation of actin cytoskeleton , …
Contig11345	FERM and PDZ domain-containing protein 4 isoform X1 n=11 Tax=Siluroidei TaxID=1489793 RepID=A0A2D0R6D8_ICTPU	FERM and PDZ domain-containing protein 4 isoform X3 [Pangasianodon hypophthalmus]_x0001_KAB5576670.1 hypothetical protein PHYPO_G00200350 [Pangasianodon hypophthalmus]	CC:GO:0005856	CC:cytoskeleton	K23956	dre:403129	frmpd4
Contig11347	SH3 domain-containing protein n=4 Tax=Siluroidei TaxID=1489793 RepID=A0A5N5MF39_PANHP	periplakin [Pangasianodon hypophthalmus]_x0001_KAB5553648.1 hypothetical protein PHYPO_G00041020 [Pangasianodon hypophthalmus]	CC:GO:0005856; BP:GO:0045104	CC:cytoskeleton; BP:intermediate filament cytoskeleton organization	K10386	dre:449936	ppl
Contig11349	Uncharacterized protein n=1 Tax=Pangasianodon hypophthalmus TaxID=310915 RepID=A0A5N5MX92_PANHP	hypothetical protein PHYPO_G00022340 [Pangasianodon hypophthalmus]	MF:GO:0003723; MF:GO:0008270	MF:RNA binding; MF:zinc ion binding	K12896	dre:572211	srsf7b	Herpes simplex virus 1 infection , dre05168; Spliceosome , dre03040
Contig1135	Rho-related GTP-binding protein RhoA-D n=5 Tax=Otophysi TaxID=186626 RepID=A0A3N0YG89_ANAGA	Rho-related GTP-binding protein RhoA-D [Anabarilius grahami]			K04513	dre:436718	rhocb	NOD-like receptor signaling pathway , dre04621; Wnt signaling pathway , dre04310; TGF-beta signaling pathway , dre04350; Endocytosis , dre04144; Vascular smooth muscle contraction , dre04270; C-type lectin receptor signaling pathway , dre04625; Focal adhesion , dre04510; Tight junction , dre04530; Adherens junction , dre04520; mTOR signaling pathway , dre04150; Regulation of actin cytoskeleton , …
Contig11352	carbohydrate sulfotransferase 11 isoform X1 n=2 Tax=Tachysurus fulvidraco TaxID=1234273 RepID=UPI000F4D6A7F	carbohydrate sulfotransferase 11 isoform X1 [Pangasianodon hypophthalmus]_x0001_KAB5541976.1 hypothetical protein PHYPO_G00086150 [Pangasianodon hypophthalmus]	CC:GO:0000139; MF:GO:0008146; CC:GO:0016021; BP:GO:0016051	CC:Golgi membrane; MF:sulfotransferase activity; CC:integral component of membrane; BP:carbohydrate biosynthetic process	K01017	dre:404232	chst11	Glycosaminoglycan biosynthesis - chondroitin sulfate / dermatan sulfate , dre00532
Contig11355	Uncharacterized protein n=2 Tax=Pangasianodon hypophthalmus TaxID=310915 RepID=A0A5N5Q4D1_PANHP	coiled-coil domain-containing protein 178 [Pangasianodon hypophthalmus]_x0001_KAB5586689.1 hypothetical protein PHYPO_G00004500 [Pangasianodon hypophthalmus]				dre:794803	ccdc178
Contig11357	Amino acid transporter n=1 Tax=Ictalurus punctatus TaxID=7998 RepID=A0A2D0SHK0_ICTPU	hypothetical protein PHYPO_G00075400 [Pangasianodon hypophthalmus]	MF:GO:0015293; CC:GO:0016021; BP:GO:0055085	MF:symporter activity; CC:integral component of membrane; BP:transmembrane transport		dre:100463517	slc1a7b
Contig11361	Cyclic AMP-dependent transcription factor ATF-2 n=5 Tax=Siluroidei TaxID=1489793 RepID=W5UAI5_ICTPU	hypothetical protein PHYPO_G00137460 [Pangasianodon hypophthalmus]	MF:GO:0003677; MF:GO:0003700; CC:GO:0005634; BP:GO:0006355	MF:DNA binding; MF:DNA-binding transcription factor activity; CC:nucleus; BP:regulation of transcription, DNA-templated	K09047	dre:101886947	creb5a
Contig11364	Glucose transporter 2 (Fragment) n=2 Tax=Tachysurus fulvidraco TaxID=1234273 RepID=A0A4P8D3Z7_TACFU	LOW QUALITY PROTEIN: solute carrier family 2, facilitated glucose transporter member 2 [Pangasianodon hypophthalmus]			K07593	dre:322493	slc2a2
Contig11366	cerebellar degeneration-related protein 2-like n=4 Tax=Siluroidei TaxID=1489793 RepID=A0A2D0PPH8_ICTPU	cerebellar degeneration-related protein 2-like [Pangasianodon hypophthalmus]_x0001_KAB5554027.1 hypothetical protein PHYPO_G00045370 [Pangasianodon hypophthalmus]				dre:336227	cdr2l
Contig11369	Uncharacterized protein n=3 Tax=Siluroidei TaxID=1489793 RepID=A0A5N5P662_PANHP	hypothetical protein PHYPO_G00212480 [Pangasianodon hypophthalmus]			K14156	dre:563589	chkb	Glycerophospholipid metabolism , dre00564; Metabolic pathways , dre01100
Contig11370	uncharacterized protein LOC117810445 isoform X1 n=4 Tax=Notolabrus celidotus TaxID=1203425 RepID=UPI00148F5011	uncharacterized protein LOC117810445 isoform X1 [Notolabrus celidotus]			K22371	dre:541543	zgc:112970
Contig11372	ATP-binding domain-containing protein 4 n=5 Tax=Siluroidei TaxID=1489793 RepID=A0A5N5N4R3_PANHP	diphthine--ammonia ligase isoform X1 [Pangasianodon hypophthalmus]_x0001_KAB5562132.1 hypothetical protein PHYPO_G00014480 [Pangasianodon hypophthalmus]	MF:GO:0017178; BP:GO:0017183	MF:diphthine-ammonia ligase activity; BP:peptidyl-diphthamide biosynthetic process from peptidyl-histidine	K06927	dre:503603	dph6
Contig11373	Sema domain-containing protein n=8 Tax=Siluroidei TaxID=1489793 RepID=A0A5N5NJH9_PANHP	LOW QUALITY PROTEIN: plexin-B3 [Pangasianodon hypophthalmus]	CC:GO:0016021; MF:GO:0017154; BP:GO:0071526	CC:integral component of membrane; MF:semaphorin receptor activity; BP:semaphorin-plexin signaling pathway	K06821	dre:566546	plxnb3
Contig11374	non-canonical poly(A) RNA polymerase PAPD7-like n=3 Tax=Siluroidei TaxID=1489793 RepID=A0A2D0SXU8_ICTPU	terminal nucleotidyltransferase 4A-like [Pangasianodon hypophthalmus]_x0001_KAB5586586.1 hypothetical protein PHYPO_G00003410 [Pangasianodon hypophthalmus]	MF:GO:0004652; BP:GO:0043631	MF:polynucleotide adenylyltransferase activity; BP:RNA polyadenylation	K03514	dre:557829	papd7	RNA degradation , dre03018
Contig11379	Uncharacterized protein n=7 Tax=Siluroidei TaxID=1489793 RepID=A0A5N5J7S9_PANHP	hemicentin-2 isoform X6 [Pangasianodon hypophthalmus]			K17341	dre:565032	hmcn2
Contig11381	piggyBac transposable element-derived protein 4-like isoform X1 n=2 Tax=Austrofundulus limnaeus TaxID=52670 RepID=A0A2I4CY82_9TELE	PREDICTED: piggyBac transposable element-derived protein 4-like isoform X2 [Austrofundulus limnaeus]				None
Contig11383	piggyBac transposable element-derived protein 4-like isoform X1 n=2 Tax=Austrofundulus limnaeus TaxID=52670 RepID=A0A2I4CY82_9TELE	PREDICTED: piggyBac transposable element-derived protein 4-like isoform X1 [Austrofundulus limnaeus]				dre:110438038
Contig11384	UBC core domain-containing protein n=12 Tax=Neopterygii TaxID=41665 RepID=W5NDU6_LEPOC	PREDICTED: ubiquitin-conjugating enzyme E2 N [Lepisosteus oculatus]	MF:GO:0005524; CC:GO:0005634; BP:GO:0006301; BP:GO:0042769; MF:GO:0061631; BP:GO:0070534	MF:ATP binding; CC:nucleus; BP:postreplication repair; BP:DNA damage response, detection of DNA damage; MF:ubiquitin conjugating enzyme activity; BP:protein K63-linked ubiquitination	K10580	dre:406807	ube2na	Ubiquitin mediated proteolysis , dre04120
Contig11385	Ig-like domain-containing protein n=1 Tax=Astyanax mexicanus TaxID=7994 RepID=A0A3B1KHU2_ASTMX	immunoglobulin heavy chain variable region, partial [Salmo salar]				dre:100535958	ighv4-5	Phagosome , dre04145; Intestinal immune network for IgA production , dre04672; Calcium signaling pathway , dre04020
Contig11386	Phosphatidylinositol-4,5-bisphosphate 3-kinase n=55 Tax=Osteoglossocephalai TaxID=1489341 RepID=F8W2C2_DANRE	phosphatidylinositol 4,5-bisphosphate 3-kinase catalytic subunit alpha isoform isoform X1 [Pangasianodon hypophthalmus]			K00922	dre:561737	pik3ca	Herpes simplex virus 1 infection , dre05168; Metabolic pathways , dre01100; Apoptosis , dre04210; Autophagy - animal , dre04140; Progesterone-mediated oocyte maturation , dre04914; C-type lectin receptor signaling pathway , dre04625; Focal adhesion , dre04510; AGE-RAGE signaling pathway in diabetic complications , dre04933; Cellular senescence , dre04218; Phosphatidylinositol signaling system , d…
Contig11392	Cysteine desulfurase, mitochondrial n=5 Tax=Siluroidei TaxID=1489793 RepID=W5UFE6_ICTPU	PREDICTED: cysteine desulfurase, mitochondrial [Ictalurus punctatus]			K04487	dre:562714	nfs1	Metabolic pathways , dre01100; Thiamine metabolism , dre00730; Sulfur relay system , dre04122
Contig11393	Transposable element Tc1 transposase n=1 Tax=Lithobates catesbeianus TaxID=8400 RepID=C1C4F2_LITCT	Transposable element Tc1 transposase [Lithobates catesbeianus]	MF:GO:0003677; BP:GO:0006313; BP:GO:0015074	MF:DNA binding; BP:transposition, DNA-mediated; BP:DNA integration		None
Contig11394	zinc finger protein 2-like n=3 Tax=Siluroidei TaxID=1489793 RepID=A0A2D0R8M1_ICTPU	hypothetical protein PHYPO_G00197020 [Pangasianodon hypophthalmus]	MF:GO:0003676	MF:nucleic acid binding		dre:563659	si:dkey-154p10.3
Contig11395	RRM domain-containing protein n=1 Tax=Pangasianodon hypophthalmus TaxID=310915 RepID=A0A5N5M2X3_PANHP	RNA-binding protein 41 [Pangasianodon hypophthalmus]_x0001_KAB5548671.1 hypothetical protein PHYPO_G00058260 [Pangasianodon hypophthalmus]	MF:GO:0003723	MF:RNA binding		dre:492764	rbm41
Contig11398	dnaJ homolog subfamily C member 16-like n=6 Tax=Siluroidei TaxID=1489793 RepID=A0A2D0PLR5_ICTPU	dnaJ homolog subfamily C member 16 isoform X2 [Pangasianodon hypophthalmus]			K09536	dre:556590	dnajc16l
Contig1140	adenylate cyclase type 10-like n=1 Tax=Pangasianodon hypophthalmus TaxID=310915 RepID=UPI00147D2FE2	adenylate cyclase type 10-like [Pangasianodon hypophthalmus]				None
Contig11400	RNA-binding protein 20 isoform X1 n=3 Tax=Ictalurus punctatus TaxID=7998 RepID=A0A2D0Q9G2_ICTPU	hypothetical protein AMELA_G00001280 [Ameiurus melas]			K24052	dre:497540	rbm20
Contig11402	C1q domain-containing protein n=4 Tax=Pangasianodon hypophthalmus TaxID=310915 RepID=A0A5N5NEB5_PANHP	caprin-2 isoform X3 [Pangasianodon hypophthalmus]			K18744	dre:407729	caprin2
Contig11405	Trafficking protein particle complex subunit 5 n=8 Tax=Ostariophysi TaxID=32519 RepID=A0A3B4CLY9_PYGNA	trafficking protein particle complex subunit 5-like [Pangasianodon hypophthalmus]_x0001_XP_034157559.1 trafficking protein particle complex subunit 5-like [Pangasianodon hypophthalmus]_x0001_KAB5517671.1 hypothetical protein PHYPO_G00169930 [Pangasianodon hypophthalmus]	CC:GO:0005783; CC:GO:0005794; CC:GO:0030008; BP:GO:0048193	CC:endoplasmic reticulum; CC:Golgi apparatus; CC:TRAPP complex; BP:Golgi vesicle transport	K20280	dre:436755	trappc5
Contig11406	plectin-like isoform X4 n=48 Tax=Siluroidei TaxID=1489793 RepID=A0A2D0PUL4_ICTPU	plectin a isoform X3 [Pangasianodon hypophthalmus]	MF:GO:0003779; CC:GO:0005856; BP:GO:0045104	MF:actin binding; CC:cytoskeleton; BP:intermediate filament cytoskeleton organization	K10388	dre:567639	pleca
Contig11407	Solute carrier family 12 member 9 n=4 Tax=Siluroidei TaxID=1489793 RepID=A0A2D0QCI7_ICTPU	hypothetical protein PHYPO_G00162270 [Pangasianodon hypophthalmus]	BP:GO:0006811; CC:GO:0016021; MF:GO:0022857; BP:GO:0055085	BP:ion transport; CC:integral component of membrane; MF:transmembrane transporter activity; BP:transmembrane transport	K14429	dre:793341	slc12a9
Contig11408	zinc transporter ZIP12 isoform X1 n=4 Tax=Siluroidei TaxID=1489793 RepID=A0A2D0RD51_ICTPU	zinc transporter ZIP12 isoform X1 [Pangasianodon hypophthalmus]_x0001_KAB5579533.1 hypothetical protein PHYPO_G00196120 [Pangasianodon hypophthalmus]	CC:GO:0016021; BP:GO:0030001; MF:GO:0046873; BP:GO:0055085	CC:integral component of membrane; BP:metal ion transport; MF:metal ion transmembrane transporter activity; BP:transmembrane transport		dre:100002893	slc39a8	Ferroptosis , dre04216
Contig11410	V-type proton ATPase subunit n=1 Tax=Pangasianodon hypophthalmus TaxID=310915 RepID=A0A5N5M1K2_PANHP	unnamed protein product [Coregonus sp. 'balchen']				dre:450017	atp6v0e1	Phagosome , dre04145; Metabolic pathways , dre01100; Oxidative phosphorylation , dre00190
Contig11415	Uncharacterized protein n=1 Tax=Pangasianodon hypophthalmus TaxID=310915 RepID=A0A5N5PI84_PANHP	plectin [Pangasianodon hypophthalmus]_x0001_KAB5579292.1 hypothetical protein PHYPO_G00193430 [Pangasianodon hypophthalmus]	BP:GO:0006508; BP:GO:0044267	BP:proteolysis; BP:cellular protein metabolic process		dre:567639	pleca
Contig11416	NGFI-A-binding protein 1 isoform X1 n=5 Tax=Siluroidei TaxID=1489793 RepID=A0A2D0R2T7_ICTPU	PREDICTED: NGFI-A-binding protein 1 isoform X1 [Ictalurus punctatus]	MF:GO:0003712; CC:GO:0005634; BP:GO:0045892	MF:transcription coregulator activity; CC:nucleus; BP:negative regulation of transcription, DNA-templated	K22388	dre:564685	nab1b
Contig1142	Fam20C domain-containing protein n=4 Tax=Siluroidei TaxID=1489793 RepID=A0A5N5MHS3_PANHP	extracellular serine/threonine protein kinase FAM20C [Pangasianodon hypophthalmus]_x0001_KAB5553901.1 hypothetical protein PHYPO_G00044010 [Pangasianodon hypophthalmus]			K21958	dre:560397	fam20cb
Contig11421	uncharacterized protein LOC108266953 n=2 Tax=Ictalurus punctatus TaxID=7998 RepID=A0A2D0R6R4_ICTPU	PREDICTED: uncharacterized protein LOC108266953 [Ictalurus punctatus]	CC:GO:0016020; CC:GO:0016021	CC:membrane; CC:integral component of membrane	K05131	dre:777653	crfb2	Herpes simplex virus 1 infection , dre05168; Cytokine-cytokine receptor interaction , dre04060; NOD-like receptor signaling pathway , dre04621; Necroptosis , dre04217; Toll-like receptor signaling pathway , dre04620
Contig11427	FHA domain-containing protein n=4 Tax=Siluroidei TaxID=1489793 RepID=A0A5N5LBN3_PANHP	centrosomal protein of 170 kDa protein B [Pangasianodon hypophthalmus]_x0001_XP_034169565.1 centrosomal protein of 170 kDa protein B [Pangasianodon hypophthalmus]			K16463	dre:100318353	si:ch73-212j7.1
Contig1143	dystonin-like isoform X16 n=1 Tax=Electrophorus electricus TaxID=8005 RepID=UPI000F09A9EC	dystonin isoform X28 [Pangasianodon hypophthalmus]			K10382	dre:100333215	dst
Contig11433	Formyltetrahydrofolate dehydrogenase (Fragment) n=4 Tax=Siluroidei TaxID=1489793 RepID=A0A5N5LH16_PANHP	hypothetical protein PHYPO_G00086120, partial [Pangasianodon hypophthalmus]	CC:GO:0005737; BP:GO:0006730; BP:GO:0009058; BP:GO:0009258; CC:GO:0016021; MF:GO:0016155; MF:GO:0016620; MF:GO:0016742; BP:GO:0055114	CC:cytoplasm; BP:one-carbon metabolic process; BP:biosynthetic process; BP:10-formyltetrahydrofolate catabolic process; CC:integral component of membrane; MF:formyltetrahydrofolate dehydrogenase activity; MF:oxidoreductase activity, acting on the aldehyde or oxo group of donors, NAD or NADP as acceptor; MF:hydroxymethyl-, formyl- and related transferase activity; BP:obsolete oxidation-reduction p…	K00289	dre:100333269	aldh1l2	One carbon pool by folate , dre00670
Contig11434	Metallophos domain-containing protein n=2 Tax=Siluroidei TaxID=1489793 RepID=A0A5N5N6I3_PANHP	PREDICTED: transmembrane protein 62 [Ictalurus punctatus]	CC:GO:0016021; MF:GO:0016787	CC:integral component of membrane; MF:hydrolase activity		dre:402997	tmem62
Contig11444	pleckstrin homology-like domain family A member 2 n=6 Tax=Siluroidei TaxID=1489793 RepID=A0A2D0SG60_ICTPU	PREDICTED: pleckstrin homology-like domain family A member 2 [Ictalurus punctatus]	BP:GO:0043065; MF:GO:1901981	BP:positive regulation of apoptotic process; MF:phosphatidylinositol phosphate binding	K23793	dre:553622	phlda2
Contig1146	uncharacterized protein LOC107197436 n=1 Tax=Astyanax mexicanus TaxID=7994 RepID=UPI000BBD7FC7	uncharacterized protein LOC107197436 [Astyanax mexicanus]				dre:100538256
Contig11460	TATA box-binding protein-like protein 1 n=2 Tax=Pangasianodon hypophthalmus TaxID=310915 RepID=A0A5N5LTL2_PANHP	hypothetical protein PHYPO_G00068330 [Pangasianodon hypophthalmus]	MF:GO:0003677; BP:GO:0006352	MF:DNA binding; BP:DNA-templated transcription, initiation	K03120	dre:403035	tbpl1	Basal transcription factors , dre03022
Contig11462	Uncharacterized protein n=3 Tax=Pangasianodon hypophthalmus TaxID=310915 RepID=A0A5N5PPG8_PANHP	hypothetical protein PHYPO_G00176000 [Pangasianodon hypophthalmus]	CC:GO:0016020; CC:GO:0016021	CC:membrane; CC:integral component of membrane		dre:324205	wu:fc21g02
Contig11468	Uncharacterized protein n=1 Tax=Xenopus tropicalis TaxID=8364 RepID=A0A6I8Q5P6_XENTR	uncharacterized protein LOC116408016 [Xenopus tropicalis]				dre:100005637
Contig11469	Cyclin N-terminal domain-containing protein n=6 Tax=Siluroidei TaxID=1489793 RepID=A0A5N5LU58_PANHP	PREDICTED: CDK5 and ABL1 enzyme substrate 2-like isoform X1 [Ictalurus punctatus]	BP:GO:0051726	BP:regulation of cell cycle		dre:100148748	cables2a
Contig1147	S-adenosylmethionine synthase n=17 Tax=Clupeocephala TaxID=186625 RepID=A0A2D0QNM2_ICTPU	PREDICTED: S-adenosylmethionine synthase-like isoform X1 [Ictalurus punctatus]	MF:GO:0004478; MF:GO:0005524; BP:GO:0006556; BP:GO:0006730; MF:GO:0046872	MF:methionine adenosyltransferase activity; MF:ATP binding; BP:S-adenosylmethionine biosynthetic process; BP:one-carbon metabolic process; MF:metal ion binding	K00789	dre:334195	mat1a	Metabolic pathways , dre01100; Biosynthesis of amino acids , dre01230; Cysteine and methionine metabolism , dre00270
Contig11471	Putative transposase element L1Md-A101/L1Md-A102/L1Md-A2 n=4 Tax=Labeo rohita TaxID=84645 RepID=A0A498P3D6_LABRO	putative transposase element L1Md-A101/L1Md-A102/L1Md-A2 [Labeo rohita]				None
Contig11477	Peroxin-2 n=1 Tax=Ictalurus punctatus TaxID=7998 RepID=W5UCM8_ICTPU	PREDICTED: peroxisome biogenesis factor 2 [Ictalurus punctatus]	CC:GO:0016021; MF:GO:0046872	CC:integral component of membrane; MF:metal ion binding	K06664	dre:556228	pex2	Peroxisome , dre04146
Contig11478	SOSS complex subunit B2 n=6 Tax=Siluroidei TaxID=1489793 RepID=A0A2D0R385_ICTPU	PREDICTED: SOSS complex subunit B2 [Ictalurus punctatus]				dre:494100	nabp1a
Contig11479	uncharacterized protein LOC108183933 n=1 Tax=Danio rerio TaxID=7955 RepID=UPI000B447840	uncharacterized protein LOC108183933 [Danio rerio]				dre:108183933
Contig11485	uncharacterized protein LOC111190584 n=1 Tax=Astyanax mexicanus TaxID=7994 RepID=UPI000BBD686E	uncharacterized protein LOC111190584 [Astyanax mexicanus]				dre:100334599	hbae1.3
Contig11488	Receptor protein serine/threonine kinase n=1 Tax=Anabarilius grahami TaxID=495550 RepID=A0A3N0XGL1_ANAGA	Activin receptor type-1 [Anabarilius grahami]	MF:GO:0016301; BP:GO:0044237	MF:kinase activity; BP:cellular metabolic process		None
Contig1149	immunoglobulin lambda-1 light chain-like isoform X2 n=4 Tax=Pangasianodon hypophthalmus TaxID=310915 RepID=UPI000EFDD6BE	immunoglobulin lambda-1 light chain-like isoform X1 [Pangasianodon hypophthalmus]				dre:101884804
Contig11494	LOW QUALITY PROTEIN: uncharacterized protein LOC115374818 n=1 Tax=Myripristis murdjan TaxID=586833 RepID=UPI0011761EC7	LOW QUALITY PROTEIN: uncharacterized protein LOC115374818 [Myripristis murdjan]				None
Contig11496	MPN domain-containing protein n=11 Tax=Characiphysae TaxID=186628 RepID=A0A3B4CVD8_PYGNA	BRISC complex subunit Abraxas 2 isoform X1 [Pangasianodon hypophthalmus]_x0001_KAB5562437.1 hypothetical protein PHYPO_G00017760 [Pangasianodon hypophthalmus]	CC:GO:0005634	CC:nucleus	K20799	dre:406584	abraxas2
Contig11499	zinc finger protein 135-like isoform X1 n=1 Tax=Tachysurus fulvidraco TaxID=1234273 RepID=UPI000F5016B9	zinc finger protein 135-like isoform X1 [Tachysurus fulvidraco]			K09228	dre:110437795
Contig1150	Uncharacterized protein n=4 Tax=Siluroidei TaxID=1489793 RepID=A0A5N5MWI2_PANHP	cytoskeleton-associated protein 5-A-like [Pangasianodon hypophthalmus]_x0001_XP_034164861.1 cytoskeleton-associated protein 5-A-like [Pangasianodon hypophthalmus]_x0001_KAB5559474.1 hypothetical protein PHYPO_G00029570 [Pangasianodon hypophthalmus]	CC:GO:0000775; CC:GO:0000776; CC:GO:0000777; CC:GO:0005737	CC:chromosome, centromeric region; CC:kinetochore; CC:condensed chromosome kinetochore; CC:cytoplasm	K16803	dre:492614	ckap5
Contig11501	multidrug resistance-associated protein 7 isoform X1 n=6 Tax=Siluroidei TaxID=1489793 RepID=A0A2D0RRF3_ICTPU	LOW QUALITY PROTEIN: multidrug resistance-associated protein 7 [Pangasianodon hypophthalmus]			K05674	dre:556709	abcc10	ABC transporters , dre02010
Contig11502	N-acetyltransferase domain-containing protein n=3 Tax=Siluroidei TaxID=1489793 RepID=A0A5N5MFT0_PANHP	PREDICTED: N-acetylglutamate synthase, mitochondrial [Ictalurus punctatus]	MF:GO:0004042; BP:GO:0006526; MF:GO:0034618	MF:acetyl-CoA:L-glutamate N-acetyltransferase activity; BP:arginine biosynthetic process; MF:arginine binding	K11067	dre:557716	nags	Metabolic pathways , dre01100; Arginine biosynthesis , dre00220; 2-Oxocarboxylic acid metabolism , dre01210; Biosynthesis of amino acids , dre01230
Contig11504	DH domain-containing protein n=14 Tax=Siluroidei TaxID=1489793 RepID=A0A5N5LTU2_PANHP	hypothetical protein PHYPO_G00070050 [Pangasianodon hypophthalmus]	MF:GO:0005085	MF:guanyl-nucleotide exchange factor activity	K16727	dre:567649	arhgef10lb
Contig11507	Uncharacterized protein n=4 Tax=Siluroidei TaxID=1489793 RepID=A0A5N5JME5_PANHP	neuronal acetylcholine receptor subunit beta-3a [Pangasianodon hypophthalmus]_x0001_KAB5518563.1 hypothetical protein PHYPO_G00167480 [Pangasianodon hypophthalmus]	MF:GO:0004888; CC:GO:0016021; MF:GO:0022848; BP:GO:0034220; CC:GO:0045211; BP:GO:0060079	MF:transmembrane signaling receptor activity; CC:integral component of membrane; MF:acetylcholine-gated cation-selective channel activity; BP:ion transmembrane transport; CC:postsynaptic membrane; BP:excitatory postsynaptic potential	K04814	dre:794401	chrnb3a	Neuroactive ligand-receptor interaction , dre04080
Contig11509	ER lumen protein-retaining receptor n=1 Tax=Ictalurus punctatus TaxID=7998 RepID=A0A2D0S872_ICTPU	ER lumen protein-retaining receptor 2 [Astyanax mexicanus]	CC:GO:0005783; CC:GO:0005789; BP:GO:0006621; BP:GO:0015031; CC:GO:0016021; MF:GO:0046923	CC:endoplasmic reticulum; CC:endoplasmic reticulum membrane; BP:protein retention in ER lumen; BP:protein transport; CC:integral component of membrane; MF:ER retention sequence binding	K10949	dre:325464	kdelr2b
Contig11510	Uncharacterized protein n=2 Tax=Pangasianodon hypophthalmus TaxID=310915 RepID=A0A5N5MGA4_PANHP	hypothetical protein PHYPO_G00047320 [Pangasianodon hypophthalmus]	MF:GO:0005509; CC:GO:0005886; BP:GO:0007156; CC:GO:0016021	MF:calcium ion binding; CC:plasma membrane; BP:homophilic cell adhesion via plasma membrane adhesion molecules; CC:integral component of membrane	K16669	dre:101882648	fat4
Contig11511	uncharacterized protein LOC111190584 n=1 Tax=Astyanax mexicanus TaxID=7994 RepID=UPI000BBD686E	uncharacterized protein LOC111190584 [Astyanax mexicanus]				None
Contig11512	Delta-like protein n=4 Tax=Siluroidei TaxID=1489793 RepID=A0A2D0QNE4_ICTPU	hypothetical protein AMELA_G00043390 [Ameiurus melas]			K21635	dre:566455	jag2a	Notch signaling pathway , dre04330
Contig11515	Uncharacterized protein n=1 Tax=Pangasianodon hypophthalmus TaxID=310915 RepID=A0A5N5MVK5_PANHP	hypothetical protein PHYPO_G00021340 [Pangasianodon hypophthalmus]	MF:GO:0003735; CC:GO:0005840; BP:GO:0006412	MF:structural constituent of ribosome; CC:ribosome; BP:translation		dre:378961	rpl13	Ribosome , dre03010
Contig11517	CCHC-type domain-containing protein n=2 Tax=Pygocentrus nattereri TaxID=42514 RepID=A0A3B4CUH9_PYGNA	paraneoplastic antigen Ma2-like [Astyanax mexicanus]				dre:103909885
Contig1153	Uncharacterized protein n=2 Tax=Pocillopora damicornis TaxID=46731 RepID=A0A3M6V622_9CNID	hypothetical protein AC249_AIPGENE18730 [Exaiptasia diaphana]				None
Contig11534	Ras-related protein Rab-28 n=18 Tax=Clupeocephala TaxID=186625 RepID=E3TFX5_ICTPU	ras-related protein Rab-28 isoform X1 [Pangasianodon hypophthalmus]_x0001_KAB5554182.1 hypothetical protein PHYPO_G00047220 [Pangasianodon hypophthalmus]	MF:GO:0003924; MF:GO:0005525	MF:GTPase activity; MF:GTP binding	K07915	dre:326923	rab28
Contig11539	RNA-binding protein 4-like isoform X1 n=11 Tax=Characiphysae TaxID=186628 RepID=A0A2D0RAG0_ICTPU	hypothetical protein AMELA_G00060530 [Ameiurus melas]	MF:GO:0003723; MF:GO:0008270	MF:RNA binding; MF:zinc ion binding	K13189	dre:402858	rbm14b
Contig11540	RNA exonuclease 1 homolog isoform X1 n=3 Tax=Ictalurus punctatus TaxID=7998 RepID=A0A2D0QJT1_ICTPU	LOW QUALITY PROTEIN: RNA exonuclease 1 homolog [Pangasianodon hypophthalmus]			K14570	dre:564848	zgc:152968
Contig11552	Protein FAM46A n=1 Tax=Bagarius yarrelli TaxID=175774 RepID=A0A556V0A2_BAGYA	PREDICTED: protein FAM46B [Ictalurus punctatus]	MF:GO:1990817	MF:RNA adenylyltransferase activity	K23033	dre:777768	tent5ba
Contig11554	MACPF domain-containing protein n=1 Tax=Pangasianodon hypophthalmus TaxID=310915 RepID=A0A5N5PJX3_PANHP	complement component C8 alpha chain [Pangasianodon hypophthalmus]_x0001_KAB5578996.1 hypothetical protein PHYPO_G00189480 [Pangasianodon hypophthalmus]	CC:GO:0005579; BP:GO:0006956	CC:membrane attack complex; BP:complement activation	K03997	dre:445102	c8a
Contig11555	reprimo-like protein n=3 Tax=Siluroidei TaxID=1489793 RepID=A0A2D0QIN6_ICTPU	reprimo-like protein [Pangasianodon hypophthalmus]_x0001_XP_026994953.1 reprimo-like protein [Tachysurus fulvidraco]				dre:100073335	rprml
Contig11558	Proliferating cell nuclear antigen n=171 Tax=cellular organisms TaxID=131567 RepID=PCNA_DANRE	PREDICTED: proliferating cell nuclear antigen [Ictalurus punctatus]_x0001_XP_017574386.1 PREDICTED: proliferating cell nuclear antigen [Pygocentrus nattereri]_x0001_XP_018978900.1 PREDICTED: proliferating cell nuclear antigen [Cyprinus carpio]_x0001_XP_026798258.1 proliferating cell nuclear antigen [Pangasianodon hypophthalmus]_x0001_XP_027030506.1 proliferating cell nuclear antigen [Tachysurus f…	MF:GO:0003677; CC:GO:0005634; BP:GO:0006259; BP:GO:0006275; BP:GO:0009617; BP:GO:0014823; MF:GO:0030337	MF:DNA binding; CC:nucleus; BP:DNA metabolic process; BP:regulation of DNA replication; BP:response to bacterium; BP:response to activity; MF:DNA polymerase processivity factor activity	K04802	dre:30678	pcna	Nucleotide excision repair , dre03420; Tight junction , dre04530; Base excision repair , dre03410; Mismatch repair , dre03430; Cell cycle , dre04110; DNA replication , dre03030
Contig11559	PCI domain-containing protein n=4 Tax=Euacanthomorphacea TaxID=123369 RepID=A0A3Q1G142_9TELE	PREDICTED: 26S proteasome non-ATPase regulatory subunit 3 [Ictalurus punctatus]	CC:GO:0000502; BP:GO:0007420; BP:GO:0008345; MF:GO:0030234; BP:GO:0042176; BP:GO:0050790; BP:GO:0071599	CC:proteasome complex; BP:brain development; BP:larval locomotory behavior; MF:enzyme regulator activity; BP:regulation of protein catabolic process; BP:regulation of catalytic activity; BP:otic vesicle development	K03033	dre:393544	psmd3	Proteasome , dre03050
Contig1156	uncharacterized protein LOC117596280 n=1 Tax=Pangasianodon hypophthalmus TaxID=310915 RepID=UPI00147DC315	uncharacterized protein DAT39_004185, partial [Clarias magur]				dre:101886070
Contig11560	rab effector MyRIP isoform X1 n=2 Tax=Ictalurus punctatus TaxID=7998 RepID=A0A2D0PQS5_ICTPU	rab effector MyRIP isoform X2 [Pangasianodon hypophthalmus]			K22237	dre:567049	myrip
Contig11561	Uncharacterized protein n=1 Tax=Pangasianodon hypophthalmus TaxID=310915 RepID=A0A5N5MF64_PANHP	apoptosis regulator BAX-like [Pangasianodon hypophthalmus]_x0001_KAB5553659.1 hypothetical protein PHYPO_G00041150 [Pangasianodon hypophthalmus]	CC:GO:0016021; BP:GO:0042981	CC:integral component of membrane; BP:regulation of apoptotic process	K02159	dre:503609	baxb
Contig11567	Phosphate transporter n=18 Tax=Otophysi TaxID=186626 RepID=A0A2D0QZL2_ICTPU	sodium-dependent phosphate transporter 2 isoform X1 [Pangasianodon hypophthalmus]_x0001_XP_026768606.1 sodium-dependent phosphate transporter 2 isoform X1 [Pangasianodon hypophthalmus]_x0001_XP_026768615.1 sodium-dependent phosphate transporter 2 isoform X1 [Pangasianodon hypophthalmus]_x0001_XP_026768624.1 sodium-dependent phosphate transporter 2 isoform X1 [Pangasianodon hypophthalmus]_x0001_XP…	MF:GO:0005315; BP:GO:0006817; CC:GO:0016021; BP:GO:0055085	MF:inorganic phosphate transmembrane transporter activity; BP:phosphate ion transport; CC:integral component of membrane; BP:transmembrane transport	K14640	dre:321541	slc20a1b
Contig11569	voltage-dependent L-type calcium channel subunit beta-2-like isoform X5 n=1 Tax=Tachysurus fulvidraco TaxID=1234273 RepID=UPI000F509AEC	hypothetical protein AMELA_G00069390 [Ameiurus melas]	MF:GO:0005245; CC:GO:0005891; BP:GO:0070588	MF:voltage-gated calcium channel activity; CC:voltage-gated calcium channel complex; BP:calcium ion transmembrane transport		dre:558806	cacnb2b
Contig1157	Calcium-transporting ATPase n=1 Tax=Pangasianodon hypophthalmus TaxID=310915 RepID=A0A5N5JSZ5_PANHP	sarcoplasmic/endoplasmic reticulum calcium ATPase 1 [Pangasianodon hypophthalmus]_x0001_KAB5522461.1 hypothetical protein PHYPO_G00159780 [Pangasianodon hypophthalmus]	MF:GO:0005388; MF:GO:0005524; CC:GO:0016021; CC:GO:0033017; BP:GO:0070588	MF:calcium transmembrane transporter activity, phosphorylative mechanism; MF:ATP binding; CC:integral component of membrane; CC:sarcoplasmic reticulum membrane; BP:calcium ion transmembrane transport	K05853	dre:568671	atp2a3	Calcium signaling pathway , dre04020; Adrenergic signaling in cardiomyocytes , dre04261; Cardiac muscle contraction , dre04260
Contig11571	Sulfotransferase n=5 Tax=Siluroidei TaxID=1489793 RepID=A0A2D0PWG5_ICTPU	heparan sulfate glucosamine 3-O-sulfotransferase 4 [Pangasianodon hypophthalmus]			K09678	dre:563570	hs3st4
Contig11573	ATP synthase subunit C lysine N-methyltransferase-like n=1 Tax=Pangasianodon hypophthalmus TaxID=310915 RepID=UPI00147BC0F1	ATP synthase subunit C lysine N-methyltransferase-like [Pangasianodon hypophthalmus]				dre:567059	si:dkey-190g11.3
Contig1158	Small vasohibin-binding protein n=4 Tax=Siluroidei TaxID=1489793 RepID=A0A2D0PLK3_ICTPU	hypothetical protein AMELA_G00006140 [Ameiurus melas]			K23357	dre:798425	svbp
Contig11584	vacuolar protein sorting-associated protein 16 homolog n=1 Tax=Astyanax mexicanus TaxID=7994 RepID=UPI000BBDC1D8	vacuolar protein sorting-associated protein 16 homolog [Astyanax mexicanus]				None
Contig11587	Signal recognition particle receptor subunit beta n=1 Tax=Pangasianodon hypophthalmus TaxID=310915 RepID=A0A5N5KYI2_PANHP	signal recognition particle receptor subunit beta [Pangasianodon hypophthalmus]_x0001_KAB5535504.1 hypothetical protein PHYPO_G00118440 [Pangasianodon hypophthalmus]	CC:GO:0016021	CC:integral component of membrane	K12272	dre:436845	srprb	Protein export , dre03060
Contig11588	Arsenite methyltransferase n=3 Tax=Siluroidei TaxID=1489793 RepID=E3TE24_ICTPU	hypothetical protein AMELA_G00232560 [Ameiurus melas]			K07755	dre:664699	as3mt
Contig11593	Protein-L-isoaspartate O-methyltransferase domain-containing protein 2 n=4 Tax=Siluroidei TaxID=1489793 RepID=A0A556U2K9_BAGYA	protein-L-isoaspartate O-methyltransferase domain-containing protein 2 [Pangasianodon hypophthalmus]_x0001_KAB5546403.1 hypothetical protein PHYPO_G00071630 [Pangasianodon hypophthalmus]	MF:GO:0004719; BP:GO:0006479	MF:protein-L-isoaspartate (D-aspartate) O-methyltransferase activity; BP:protein methylation		dre:100536777
Contig11594	GRAM domain-containing protein n=4 Tax=Siluroidei TaxID=1489793 RepID=A0A5N5JI51_PANHP	PREDICTED: postacrosomal sheath WW domain-binding protein [Ictalurus punctatus]	BP:GO:0007343; CC:GO:0033011; BP:GO:0035038; BP:GO:0035039; MF:GO:0050699	BP:egg activation; CC:perinuclear theca; BP:female pronucleus assembly; BP:male pronucleus assembly; MF:WW domain binding	K22532	dre:325287	wbp2nl
Contig11597	tRNA dimethylallyltransferase n=5 Tax=Siluroidei TaxID=1489793 RepID=A0A2D0PX63_ICTPU	tRNA dimethylallyltransferase [Pangasianodon hypophthalmus]			K00791	dre:553523	trit1	Metabolic pathways , dre01100
Contig11598	cell division cycle-associated protein 7 n=2 Tax=Siluroidei TaxID=1489793 RepID=A0A2D0R486_ICTPU	cell division cycle-associated protein 7a [Pangasianodon hypophthalmus]_x0001_KAB5577136.1 hypothetical protein PHYPO_G00206470 [Pangasianodon hypophthalmus]	BP:GO:0006355; BP:GO:0042127	BP:regulation of transcription, DNA-templated; BP:regulation of cell population proliferation	K23408	dre:550236	cdca7a
Contig11599	Uncharacterized protein n=2 Tax=Pangasianodon hypophthalmus TaxID=310915 RepID=A0A5N5Q4Y2_PANHP	uncharacterized protein si:dkeyp-77h1.4 isoform X1 [Pangasianodon hypophthalmus]_x0001_KAB5587090.1 hypothetical protein PHYPO_G00008920 [Pangasianodon hypophthalmus]	CC:GO:0016020	CC:membrane		dre:497302	si:dkeyp-77h1.4
Contig11602	ABC transporter domain-containing protein n=4 Tax=Siluroidei TaxID=1489793 RepID=A0A5N5PQD6_PANHP	ATP-binding cassette sub-family G member 8 [Pangasianodon hypophthalmus]_x0001_KAB5581900.1 hypothetical protein PHYPO_G00180870 [Pangasianodon hypophthalmus]	MF:GO:0005524; CC:GO:0016021; MF:GO:0016887	MF:ATP binding; CC:integral component of membrane; MF:ATPase activity	K05684	dre:100136850	abcg8	ABC transporters , dre02010
Contig11603	Uncharacterized protein n=27 Tax=Otophysi TaxID=186626 RepID=A0A4W4FZR2_ELEEL	hypothetical protein PHYPO_G00159810 [Pangasianodon hypophthalmus]	MF:GO:0046872	MF:metal ion binding	K20129	dre:568480	ankfy1
Contig11609	Twinfilin-2 n=5 Tax=Siluroidei TaxID=1489793 RepID=W5U8K5_ICTPU	twinfilin-2 isoform X1 [Pangasianodon hypophthalmus]_x0001_KAB5584164.1 hypothetical protein PHYPO_G00104250 [Pangasianodon hypophthalmus]	MF:GO:0003779; BP:GO:0030837	MF:actin binding; BP:negative regulation of actin filament polymerization	K08870	dre:100310784	twf2
Contig11612	Receptor protein-tyrosine kinase n=2 Tax=Pangasianodon hypophthalmus TaxID=310915 RepID=A0A5N5L2U0_PANHP	ephrin type-B receptor 2b isoform X1 [Pangasianodon hypophthalmus]_x0001_KAB5537045.1 hypothetical protein PHYPO_G00114320 [Pangasianodon hypophthalmus]	MF:GO:0005003; MF:GO:0005524; CC:GO:0005887; BP:GO:0018108; BP:GO:0048013	MF:ephrin receptor activity; MF:ATP binding; CC:integral component of plasma membrane; BP:peptidyl-tyrosine phosphorylation; BP:ephrin receptor signaling pathway	K05111	dre:554232	ephb2b
Contig11614	dapper homolog 2 n=2 Tax=Ictalurus punctatus TaxID=7998 RepID=A0A2D0QPX5_ICTPU	hypothetical protein AMELA_G00044160 [Ameiurus melas]			K22154	dre:337795	dact2
Contig11616	ankyrin-2-like isoform X1 n=3 Tax=Ictalurus punctatus TaxID=7998 RepID=A0A2D0Q5C6_ICTPU	PREDICTED: ankyrin-2-like isoform X3 [Ictalurus punctatus]				dre:560699	si:ch211-214c7.4
Contig11618	NACHT, LRR and PYD domains-containing protein 1b allele 2-like n=1 Tax=Pangasianodon hypophthalmus TaxID=310915 RepID=UPI000F005D0D	uncharacterized protein LOC113662907 [Tachysurus fulvidraco]				dre:100330518	nlrb5
Contig1162	Uncharacterized protein n=1 Tax=Pangasianodon hypophthalmus TaxID=310915 RepID=A0A5N5P507_PANHP	semaphorin-7A [Pangasianodon hypophthalmus]_x0001_KAB5574682.1 hypothetical protein PHYPO_G00211810 [Pangasianodon hypophthalmus]	MF:GO:0030215	MF:semaphorin receptor binding	K06529	dre:100537452
Contig11621	rhophilin-2 isoform X1 n=6 Tax=Siluroidei TaxID=1489793 RepID=A0A2D0Q9X7_ICTPU	rhophilin-2 isoform X1 [Pangasianodon hypophthalmus]_x0001_KAB5526036.1 hypothetical protein PHYPO_G00147100 [Pangasianodon hypophthalmus]	BP:GO:0007165	BP:signal transduction		dre:321330	rhpn2
Contig11623	Dual specificity protein phosphatase n=3 Tax=Siluroidei TaxID=1489793 RepID=A0A2D0PHD0_ICTPU	hypothetical protein AMELA_G00005530 [Ameiurus melas]			K04459	dre:327246	dusp7	MAPK signaling pathway , dre04010
Contig11625	Uncharacterized protein n=1 Tax=Coregonus sp. 'balchen' TaxID=861768 RepID=A0A6F8ZSQ6_9TELE	unnamed protein product [Coregonus sp. 'balchen']				None
Contig11626	Sema domain-containing protein n=2 Tax=Siluroidei TaxID=1489793 RepID=A0A5N5Q624_PANHP	hypothetical protein AMELA_G00079950 [Ameiurus melas]			K06529	dre:559008
Contig11627	Uncharacterized protein n=3 Tax=Pangasianodon hypophthalmus TaxID=310915 RepID=A0A5N5KCT5_PANHP	titin isoform X1 [Pangasianodon hypophthalmus]_x0001_KAB5528450.1 hypothetical protein PHYPO_G00140350 [Pangasianodon hypophthalmus]				dre:751650	fam169aa
Contig11628	transcription factor HES-5-like n=1 Tax=Ictalurus punctatus TaxID=7998 RepID=A0A2D0PI44_ICTPU	PREDICTED: transcription factor HES-5-like [Ictalurus punctatus]	MF:GO:0046983	MF:protein dimerization activity	K06055	dre:30300	her2
Contig1163	RING-type E3 ubiquitin transferase n=4 Tax=Siluroidei TaxID=1489793 RepID=A0A2D0PRE4_ICTPU	E3 ubiquitin-protein ligase znrf3 [Pangasianodon hypophthalmus]_x0001_KAB5528726.1 hypothetical protein PHYPO_G00143490 [Pangasianodon hypophthalmus]	CC:GO:0016021	CC:integral component of membrane	K16273	dre:556813	znrf3	Wnt signaling pathway , dre04310
Contig11631	Uncharacterized protein n=10 Tax=Characiphysae TaxID=186628 RepID=W5LIZ4_ASTMX	amyloid-beta A4 precursor protein-binding family B member 3 isoform X1 [Pangasianodon hypophthalmus]				dre:101883158	apbb3
Contig11633	WD_REPEATS_REGION domain-containing protein n=4 Tax=Siluroidei TaxID=1489793 RepID=A0A5N5M4D1_PANHP	PREDICTED: dynein intermediate chain 1, axonemal isoform X1 [Ictalurus punctatus]			K10409	dre:555705	dnai1.2
Contig11634	Uncharacterized protein n=1 Tax=Pangasianodon hypophthalmus TaxID=310915 RepID=A0A5N5K673_PANHP	myosin heavy chain, non-muscle-like isoform X2, partial [Clarias magur]				dre:100148510
Contig11636	Mesoderm induction early response protein 1 n=3 Tax=Siluroidei TaxID=1489793 RepID=A0A2D0R9M0_ICTPU	hypothetical protein AMELA_G00056820 [Ameiurus melas]				dre:566167	mier1b
Contig1164	Uncharacterized protein n=2 Tax=Pangasianodon hypophthalmus TaxID=310915 RepID=A0A5N5L2I5_PANHP	inter-alpha-trypsin inhibitor heavy chain H3 [Pangasianodon hypophthalmus]				dre:613141	itih3b
Contig11646	Pyruvate dehydrogenase phosphatase regulatory subunit, mitochondrial n=3 Tax=Siluroidei TaxID=1489793 RepID=W5UC57_ICTPU	pyruvate dehydrogenase phosphatase regulatory subunit, mitochondrial [Pangasianodon hypophthalmus]_x0001_XP_026769906.1 pyruvate dehydrogenase phosphatase regulatory subunit, mitochondrial[Pangasianodon hypophthalmus]_x0001_XP_026769907.1 pyruvate dehydrogenase phosphatase regulatory subunit, mitochondrial[Pangasianodon hypophthalmus]_x0001_KAB5575170.1 hypothetical protein PHYPO_G00217790 [Panga…	MF:GO:0016491; BP:GO:0055114	MF:oxidoreductase activity; BP:obsolete oxidation-reduction process	K17509	dre:100330789	si:cabz01113374.3
Contig1165	C-Jun-amino-terminal kinase-interacting protein 3 isoform X1 n=25 Tax=Characiphysae TaxID=186628 RepID=A0A2D0PN73_ICTPU	C-Jun-amino-terminal kinase-interacting protein 3 isoform X5 [Pangasianodon hypophthalmus]			K04436	dre:100318355	mapk8ip3	MAPK signaling pathway , dre04010
Contig11651	CBFD_NFYB_HMF domain-containing protein n=3 Tax=Siluroidei TaxID=1489793 RepID=A0A5N5JGL5_PANHP	dr1-associated corepressor [Tachysurus fulvidraco]			K21752	dre:321681	drap1
Contig11652	ANK_REP_REGION domain-containing protein n=1 Tax=Pangasianodon hypophthalmus TaxID=310915 RepID=A0A5N5LCL2_PANHP	NF-kappa-B inhibitor epsilon [Pangasianodon hypophthalmus]_x0001_KAB5539971.1 hypothetical protein PHYPO_G00095490 [Pangasianodon hypophthalmus]			K05872	dre:790944	nfkbie	Adipocytokine signaling pathway , dre04920
Contig11654	WW domain-containing protein n=1 Tax=Pangasianodon hypophthalmus TaxID=310915 RepID=A0A5N5M559_PANHP	hypothetical protein PHYPO_G00050050 [Pangasianodon hypophthalmus]			K16462	None
Contig11659	RING-type E3 ubiquitin transferase n=2 Tax=Siluroidei TaxID=1489793 RepID=A0A2D0SMA7_ICTPU	E3 ubiquitin-protein ligase RNF114 [Pangasianodon hypophthalmus]_x0001_XP_034167571.1 E3 ubiquitin-protein ligase RNF114 [Pangasianodon hypophthalmus]_x0001_KAB5546010.1 hypothetical protein PHYPO_G00067180 [Pangasianodon hypophthalmus]	MF:GO:0046872	MF:metal ion binding	K15697	dre:414843	rnf114
Contig11660	Uncharacterized protein (Fragment) n=1 Tax=Coregonus sp. 'balchen' TaxID=861768 RepID=A0A6F9BTL7_9TELE	unnamed protein product, partial [Coregonus sp. 'balchen']	MF:GO:0005160; CC:GO:0005576; CC:GO:0005615; BP:GO:0007165; MF:GO:0008083; BP:GO:0051781	MF:transforming growth factor beta receptor binding; CC:extracellular region; CC:extracellular space; BP:signal transduction; MF:growth factor activity; BP:positive regulation of cell division		None
Contig11661	Olfactomedin-like domain-containing protein n=3 Tax=Siluroidei TaxID=1489793 RepID=A0A5N5NMA1_PANHP	PREDICTED: olfactomedin-like protein 2A [Ictalurus punctatus]				dre:100002223	olfml2a
Contig11662	protein lin-28 homolog B-like n=6 Tax=Siluroidei TaxID=1489793 RepID=A0A2D0Q149_ICTPU	PREDICTED: protein lin-28 homolog B-like [Ictalurus punctatus]	MF:GO:0003676; MF:GO:0008270; BP:GO:0043009	MF:nucleic acid binding; MF:zinc ion binding; BP:chordate embryonic development	K18754	dre:103752590	lin28b
Contig11667	Elongation factor Tu n=3 Tax=Siluroidei TaxID=1489793 RepID=A0A2D0S4P3_ICTPU	hypothetical protein AMELA_G00175580 [Ameiurus melas]			K02358	dre:541378	tufm
Contig11672	Uncharacterized protein n=3 Tax=Electrophorus electricus TaxID=8005 RepID=A0A4W4GZS9_ELEEL	#N/A				dre:445090	caprin1a
Contig11676	serum response factor-like isoform X1 n=2 Tax=Ictalurus punctatus TaxID=7998 RepID=A0A2D0RTZ0_ICTPU	serum response factor-like isoform X2 [Tachysurus fulvidraco]			K04378	dre:30431	srfa	MAPK signaling pathway , dre04010
Contig11680	Kinesin-like protein n=46 Tax=Percomorphaceae TaxID=1489872 RepID=I3J4N8_ORENI	hypothetical protein AMELA_G00081210 [Ameiurus melas]			K10406	dre:793121	si:ch211-257p13.3
Contig11682	catechol O-methyltransferase domain-containing protein 1 isoform X1 n=3 Tax=Siluroidei TaxID=1489793 RepID=A0A2D0S8A6_ICTPU	catechol O-methyltransferase domain-containing protein 1-like [Tachysurus fulvidraco]				dre:568094	comtd1
Contig11686	SEFIR domain-containing protein n=2 Tax=Pangasianodon hypophthalmus TaxID=310915 RepID=A0A5N5L3L0_PANHP	uncharacterized protein il17rc isoform X1 [Pangasianodon hypophthalmus]_x0001_XP_026791335.2 uncharacterized protein il17rc isoform X1 [Pangasianodon hypophthalmus]_x0001_KAB5536781.1 hypothetical protein PHYPO_G00111290 [Pangasianodon hypophthalmus]	CC:GO:0016021; BP:GO:0019221; MF:GO:0030368	CC:integral component of membrane; BP:cytokine-mediated signaling pathway; MF:interleukin-17 receptor activity	K05166	dre:100538314	il17rc	Cytokine-cytokine receptor interaction , dre04060
Contig11687	protein phosphatase 1 regulatory subunit 3C-B-like n=1 Tax=Pangasianodon hypophthalmus TaxID=310915 RepID=UPI000EFE3A15	protein phosphatase 1 regulatory subunit 3C-B-like [Pangasianodon hypophthalmus]			K07189	dre:406459	zgc:77112	Insulin signaling pathway , dre04910
Contig11688	CBM21 domain-containing protein n=1 Tax=Pangasianodon hypophthalmus TaxID=310915 RepID=A0A5N5LLY7_PANHP	protein phosphatase 1 regulatory subunit 3C-B-like [Pangasianodon hypophthalmus]_x0001_KAB5543805.1 hypothetical protein PHYPO_G00083850 [Pangasianodon hypophthalmus]			K07189	dre:393807	ppp1r3cb	Insulin signaling pathway , dre04910
Contig11690	butyrophilin subfamily 1 member A1-like isoform X30 n=1 Tax=Ictalurus punctatus TaxID=7998 RepID=A0A2D0RCY2_ICTPU	PREDICTED: butyrophilin subfamily 1 member A1-like isoform X30 [Ictalurus punctatus]	CC:GO:0016021	CC:integral component of membrane		dre:110438835
Contig11691	MFS domain-containing protein n=8 Tax=Characiphysae TaxID=186628 RepID=W5L2Q7_ASTMX	synaptic vesicle 2-related protein [Pangasianodon hypophthalmus]				dre:559162	svopa
Contig11693	phosphatidylinositol 3,4,5-trisphosphate-dependent Rac exchanger 2 protein n=1 Tax=Tachysurus fulvidraco TaxID=1234273 RepID=UPI000F4F951B	phosphatidylinositol 3,4,5-trisphosphate-dependent Rac exchanger 2 protein isoform X1 [Pangasianodon hypophthalmus]_x0001_KAB5533187.1 hypothetical protein PHYPO_G00128930 [Pangasianodon hypophthalmus]	MF:GO:0005085; BP:GO:0035556	MF:guanyl-nucleotide exchange factor activity; BP:intracellular signal transduction	K17588	dre:557288	prex2
Contig11694	protein yippee-like 3 isoform X1 n=2 Tax=Tachysurus fulvidraco TaxID=1234273 RepID=UPI000F4E423E	protein yippee-like 3 isoform X1 [Tachysurus fulvidraco]	BP:GO:0007420; MF:GO:0046872	BP:brain development; MF:metal ion binding		dre:368214	ypel3
Contig11695	Uncharacterized protein n=2 Tax=Pangasianodon hypophthalmus TaxID=310915 RepID=A0A5N5LHG4_PANHP	hypothetical protein PHYPO_G00089120 [Pangasianodon hypophthalmus]	MF:GO:0004861; CC:GO:0005634; BP:GO:0007050; BP:GO:0045736	MF:cyclin-dependent protein serine/threonine kinase inhibitor activity; CC:nucleus; BP:cell cycle arrest; BP:negative regulation of cyclin-dependent protein serine/threonine kinase activity		dre:100151464	cdkn1d
Contig11696	[Histone H3]-lysine(4) N-trimethyltransferase n=5 Tax=Siluroidei TaxID=1489793 RepID=A0A2D0SR05_ICTPU	PREDICTED: histone-lysine N-methyltransferase SETD1B [Ictalurus punctatus]			K11422	dre:567970	setd1ba	Lysine degradation , dre00310
Contig1170	Reverse transcriptase domain-containing protein n=1 Tax=Astyanax mexicanus TaxID=7994 RepID=A0A3B1KDT3_ASTMX	reverse transcriptase family protein, partial [Clarias magur]				None
Contig11704	cell adhesion molecule-related/down-regulated by oncogenes-like n=1 Tax=Tachysurus fulvidraco TaxID=1234273 RepID=UPI000F50EF6A	cell adhesion molecule-related/down-regulated by oncogenes [Pangasianodon hypophthalmus]_x0001_XP_026769802.2 cell adhesion molecule-related/down-regulated by oncogenes [Pangasianodon hypophthalmus]_x0001_XP_034161297.1 cell adhesion molecule-related/down-regulated by oncogenes [Pangasianodon hypophthalmus]_x0001_KAB5575002.1 hypothetical protein PHYPO_G00215650 [Pangasianodon hypophthalmus]	CC:GO:0005887; BP:GO:0007224; BP:GO:0045663; BP:GO:0045664; BP:GO:0048598	CC:integral component of plasma membrane; BP:smoothened signaling pathway; BP:positive regulation of myoblast differentiation; BP:regulation of neuron differentiation; BP:embryonic morphogenesis	K20033	dre:280652	cdon	Hedgehog signaling pathway , dre04340
Contig11705	uncharacterized protein LOC108359425 isoform X1 n=4 Tax=Rhagoletis zephyria TaxID=28612 RepID=UPI0008115E07	PREDICTED: uncharacterized protein LOC108359425 isoform X1 [Rhagoletis zephyria]				dre:100004718	rilpl2
Contig11706	uncharacterized protein LOC108359425 isoform X1 n=4 Tax=Rhagoletis zephyria TaxID=28612 RepID=UPI0008115E07	PREDICTED: uncharacterized protein LOC108359425 isoform X1 [Rhagoletis zephyria]				None
Contig1171	Reverse transcriptase domain-containing protein n=1 Tax=Xiphophorus maculatus TaxID=8083 RepID=A0A3B5RB71_XIPMA	LINE-1 reverse transcriptase -like protein [Triplophysa tibetana]	MF:GO:0003964; BP:GO:0006278	MF:RNA-directed DNA polymerase activity; BP:RNA-dependent DNA biosynthetic process		dre:110438160
Contig1172	UEV domain-containing protein n=3 Tax=Siluroidei TaxID=1489793 RepID=A0A5N5ND42_PANHP	hypothetical protein AMELA_G00158780 [Ameiurus melas]				dre:445225	uevld
Contig11722	Uncharacterized protein n=1 Tax=Pangasianodon hypophthalmus TaxID=310915 RepID=A0A5N5KKQ2_PANHP	transcription termination factor 3, mitochondrial [Pangasianodon hypophthalmus]_x0001_KAB5530953.1 hypothetical protein PHYPO_G00135230 [Pangasianodon hypophthalmus]	MF:GO:0003690; BP:GO:0006355	MF:double-stranded DNA binding; BP:regulation of transcription, DNA-templated	K15032	dre:436888	mterf3
Contig11726	Shugoshin_C domain-containing protein n=2 Tax=Pangasianodon hypophthalmus TaxID=310915 RepID=A0A5N5MIA8_PANHP	shugoshin 1 isoform X1 [Pangasianodon hypophthalmus]_x0001_KAB5554293.1 hypothetical protein PHYPO_G00048660 [Pangasianodon hypophthalmus]	BP:GO:0000280; CC:GO:0043229; BP:GO:0098813	BP:nuclear division; CC:intracellular organelle; BP:nuclear chromosome segregation	K11580	dre:791138	sgo1	Oocyte meiosis , dre04114
Contig11727	leucine-rich repeat neuronal protein 3 n=1 Tax=Tachysurus fulvidraco TaxID=1234273 RepID=UPI000F51533E	leucine-rich repeat neuronal protein 3 [Pangasianodon hypophthalmus]				dre:101887059	lrrn3a
Contig11728	Uncharacterized protein (Fragment) n=1 Tax=Lithobates catesbeianus TaxID=8400 RepID=A0A2G9RBT0_LITCT	hypothetical protein AB205_0079600, partial [Lithobates catesbeianus]				None
Contig11731	Uncharacterized protein n=3 Tax=Siluroidei TaxID=1489793 RepID=A0A5N5P6T7_PANHP	nectin cell adhesion molecule 1b [Pangasianodon hypophthalmus]_x0001_KAB5575007.1 hypothetical protein PHYPO_G00215710 [Pangasianodon hypophthalmus]	CC:GO:0005911; BP:GO:0007155; CC:GO:0016021; BP:GO:0019062; MF:GO:0042803; CC:GO:0045202; MF:GO:0050839; BP:GO:0051963	CC:cell-cell junction; BP:cell adhesion; CC:integral component of membrane; BP:virion attachment to host cell; MF:protein homodimerization activity; CC:synapse; MF:cell adhesion molecule binding; BP:regulation of synapse assembly	K06081	dre:557665	nectin1b	Cell adhesion molecules (CAMs) , dre04514; Herpes simplex virus 1 infection , dre05168; Adherens junction , dre04520
Contig11737	Pre-mRNA-splicing factor 38B n=2 Tax=Ovalentaria TaxID=1489908 RepID=A0A0S7M1D4_9TELE	pre-mRNA-splicing factor 38A-like [Carassius auratus]			K12849	dre:445089	prpf38a	Spliceosome , dre03040
Contig11739	Rab-GAP TBC domain-containing protein n=2 Tax=Pangasianodon hypophthalmus TaxID=310915 RepID=A0A5N5N6E4_PANHP	uncharacterized protein tbc1d12a [Pangasianodon hypophthalmus]_x0001_KAB5561896.1 hypothetical protein PHYPO_G00011780 [Pangasianodon hypophthalmus]			K20167	dre:100332088	tbc1d12b
Contig1174	Uncharacterized protein n=5 Tax=Astyanax mexicanus TaxID=7994 RepID=A0A3B1JH86_ASTMX	#N/A				None
Contig11741	MICOS complex subunit MIC60 isoform X2 n=1 Tax=Tachysurus fulvidraco TaxID=1234273 RepID=UPI000F4F8044	MICOS complex subunit MIC60 isoform X1 [Pangasianodon hypophthalmus]_x0001_KAB5571051.1 hypothetical protein PHYPO_G00220480 [Pangasianodon hypophthalmus]	CC:GO:0005743; CC:GO:0016021	CC:mitochondrial inner membrane; CC:integral component of membrane	K17785	dre:327206	immt
Contig11744	ELMO domain-containing protein n=3 Tax=Siluroidei TaxID=1489793 RepID=A0A5N5NKU2_PANHP	hypothetical protein AMELA_G00284710 [Ameiurus melas]			K23538	dre:100537442	elmod3
Contig11745	teneurin-3-like n=5 Tax=Siluroidei TaxID=1489793 RepID=A0A2D0RJH1_ICTPU	LOW QUALITY PROTEIN: teneurin-3 [Pangasianodon hypophthalmus]			K24473	dre:567508	si:dkey-237h12.3
Contig1175	Deoxyribonuclease n=1 Tax=Pangasianodon hypophthalmus TaxID=310915 RepID=A0A5N5L314_PANHP	deoxyribonuclease gamma-like [Pangasianodon hypophthalmus]_x0001_XP_026788768.1 deoxyribonuclease gamma-like [Pangasianodon hypophthalmus]_x0001_XP_026788769.1 deoxyribonuclease gamma-like [Pangasianodon hypophthalmus]_x0001_KAB5537109.1 hypothetical protein PHYPO_G00115040 [Pangasianodon hypophthalmus]	MF:GO:0004519; MF:GO:0004536; BP:GO:0006308; BP:GO:0090305	MF:endonuclease activity; MF:deoxyribonuclease activity; BP:DNA catabolic process; BP:nucleic acid phosphodiester bond hydrolysis	K11995	dre:445317	dnase1l4.1
Contig11750	U6 small nuclear RNA (adenine-(43)-N(6))-methyltransferase n=5 Tax=Siluroidei TaxID=1489793 RepID=A0A2D0STF2_ICTPU	hypothetical protein PHYPO_G00052850 [Pangasianodon hypophthalmus]	BP:GO:0001510; BP:GO:0010608; MF:GO:0120048	BP:RNA methylation; BP:posttranscriptional regulation of gene expression; MF:U6 snRNA (adenine-(43)-N(6))-methyltransferase activity	K11393	dre:445217	mettl16
Contig11755	HECT domain-containing protein n=11 Tax=Characiphysae TaxID=186628 RepID=A0A3B4BVM2_PYGNA	apoptosis-resistant E3 ubiquitin protein ligase 1 isoform X1 [Pangasianodon hypophthalmus]_x0001_KAB5562092.1 hypothetical protein PHYPO_G00014030 [Pangasianodon hypophthalmus]	MF:GO:0004842; CC:GO:0016021; BP:GO:0016567	MF:ubiquitin-protein transferase activity; CC:integral component of membrane; BP:protein ubiquitination	K22370	dre:100332031	arel1
Contig11757	Uncharacterized protein n=9 Tax=Pangasianodon hypophthalmus TaxID=310915 RepID=A0A5N5KBT7_PANHP	small G protein signaling modulator 1 isoform X5 [Pangasianodon hypophthalmus]			K21847	dre:100270734	sgsm1a
Contig11758	MFS domain-containing protein n=1 Tax=Pangasianodon hypophthalmus TaxID=310915 RepID=A0A5N5K8C9_PANHP	putative solute carrier family 22 member 31 [Pangasianodon hypophthalmus]_x0001_KAB5526020.1 hypothetical protein PHYPO_G00146870 [Pangasianodon hypophthalmus]	CC:GO:0016021; MF:GO:0022857; BP:GO:0055085	CC:integral component of membrane; MF:transmembrane transporter activity; BP:transmembrane transport		dre:570565	slc22a31
Contig11759	Uncharacterized protein n=1 Tax=Pangasianodon hypophthalmus TaxID=310915 RepID=A0A5N5N5Y0_PANHP	hypothetical protein AMELA_G00122600 [Ameiurus melas]				dre:110438033	inafm2
Contig1176	Uncharacterized protein n=3 Tax=Siluroidei TaxID=1489793 RepID=A0A556UY91_BAGYA	uncharacterized membrane protein C3orf80 [Pangasianodon hypophthalmus]				dre:101887089	c15h3orf80
Contig11760	plectin-like n=1 Tax=Ictalurus punctatus TaxID=7998 RepID=A0A2D0PX75_ICTPU	PREDICTED: plectin-like [Ictalurus punctatus]	CC:GO:0005856; BP:GO:0045104	CC:cytoskeleton; BP:intermediate filament cytoskeleton organization		dre:101885652	eppk1
Contig11762	Uncharacterized protein n=1 Tax=Pangasianodon hypophthalmus TaxID=310915 RepID=A0A5N5PXF2_PANHP	interleukin-12 receptor subunit beta-2 [Pangasianodon hypophthalmus]_x0001_KAB5584370.1 hypothetical protein PHYPO_G00106700 [Pangasianodon hypophthalmus]	MF:GO:0004896; CC:GO:0016021; BP:GO:0019221	MF:cytokine receptor activity; CC:integral component of membrane; BP:cytokine-mediated signaling pathway	K05064	dre:100134971	il12rb2	Cytokine-cytokine receptor interaction , dre04060
Contig11764	Uncharacterized protein n=2 Tax=Pangasianodon hypophthalmus TaxID=310915 RepID=A0A5N5PB15_PANHP	RANBP2-like and GRIP domain-containing protein 5/6 isoform X2 [Pangasianodon hypophthalmus]_x0001_KAB5576704.1 hypothetical protein PHYPO_G00201500 [Pangasianodon hypophthalmus]			K12172	dre:100317326	si:ch1073-55a19.2	RNA transport , dre03013
Contig11765	polyhomeotic-like protein 2 isoform X1 n=6 Tax=Siluroidei TaxID=1489793 RepID=A0A2D0RZF9_ICTPU	polyhomeotic-like protein 2b isoform X2 [Pangasianodon hypophthalmus]_x0001_XP_034153880.1 polyhomeotic-like protein 2b isoform X2 [Pangasianodon hypophthalmus]_x0001_XP_034153885.1 polyhomeotic-like protein 2b isoform X2 [Pangasianodon hypophthalmus]_x0001_KAB5584075.1 hypothetical protein PHYPO_G00103250 [Pangasianodon hypophthalmus]	CC:GO:0005634; MF:GO:0008270	CC:nucleus; MF:zinc ion binding	K11457	dre:394177	phc2b
Contig1177	Reverse transcriptase domain-containing protein n=1 Tax=Astatotilapia calliptera TaxID=8154 RepID=A0A3P8REW5_ASTCA	#N/A				None
Contig11772	MIP18 family protein FAM96A n=2 Tax=Siluroidei TaxID=1489793 RepID=A0A556THU7_BAGYA	MIP18 family protein FAM96A [Astyanax mexicanus]	BP:GO:0106035	BP:protein maturation by [4Fe-4S] cluster transfer		dre:406300	ciao2a
Contig11773	MHD domain-containing protein n=4 Tax=Siluroidei TaxID=1489793 RepID=A0A5N5LKS1_PANHP	AP-4 complex subunit mu-1 [Pangasianodon hypophthalmus]			K12402	dre:436945	ap4m1	Lysosome , dre04142
Contig11775	SAM domain-containing protein n=4 Tax=Siluroidei TaxID=1489793 RepID=A0A5N5LTP8_PANHP	lethal(3)malignant brain tumor-like protein 1 isoform X2 [Pangasianodon hypophthalmus]			K24387	dre:100321295	l3mbtl1
Contig11779	endonuclease domain-containing 1 protein-like n=1 Tax=Ictalurus punctatus TaxID=7998 RepID=A0A2D0QK79_ICTPU	PREDICTED: endonuclease domain-containing 1 protein-like [Ictalurus punctatus]	MF:GO:0003676; MF:GO:0004519; MF:GO:0016787; MF:GO:0046872; BP:GO:0090305	MF:nucleic acid binding; MF:endonuclease activity; MF:hydrolase activity; MF:metal ion binding; BP:nucleic acid phosphodiester bond hydrolysis		dre:101883376
Contig1178	acetylcholine receptor subunit gamma-like n=3 Tax=Siluroidei TaxID=1489793 RepID=A0A2D0QB90_ICTPU	acetylcholine receptor subunit epsilon [Pangasianodon hypophthalmus]_x0001_KAB5522676.1 hypothetical protein PHYPO_G00162210 [Pangasianodon hypophthalmus]	MF:GO:0004888; CC:GO:0016021; MF:GO:0022848; BP:GO:0034220; CC:GO:0045211; BP:GO:0060079	MF:transmembrane signaling receptor activity; CC:integral component of membrane; MF:acetylcholine-gated cation-selective channel activity; BP:ion transmembrane transport; CC:postsynaptic membrane; BP:excitatory postsynaptic potential	K04817	dre:445315	chrne	Neuroactive ligand-receptor interaction , dre04080
Contig11780	endonuclease domain-containing 1 protein-like n=1 Tax=Pangasianodon hypophthalmus TaxID=310915 RepID=UPI00147E4AC0	endonuclease domain-containing 1 protein-like [Pangasianodon hypophthalmus]	MF:GO:0003676; MF:GO:0004519; MF:GO:0016787; MF:GO:0046872; BP:GO:0090305	MF:nucleic acid binding; MF:endonuclease activity; MF:hydrolase activity; MF:metal ion binding; BP:nucleic acid phosphodiester bond hydrolysis		dre:101883376
Contig11783	uncharacterized protein LOC108256179 n=2 Tax=Siluroidei TaxID=1489793 RepID=A0A2D0PQH0_ICTPU	uncharacterized protein LOC113532732 isoform X1 [Pangasianodon hypophthalmus]_x0001_XP_034153767.1 uncharacterized protein LOC113532732 isoform X1 [Pangasianodon hypophthalmus]_x0001_KAB5532876.1 hypothetical protein PHYPO_G00125160 [Pangasianodon hypophthalmus]				dre:100003142	rpz5
Contig11785	2-oxoisovalerate dehydrogenase subunit alpha n=3 Tax=Siluroidei TaxID=1489793 RepID=A0A2D0QWU8_ICTPU	hypothetical protein AMELA_G00040690 [Ameiurus melas]			K00166	dre:554124	bckdha	Metabolic pathways , dre01100; Valine;leucine and isoleucine degradation , dre00280; Propanoate metabolism , dre00640
Contig11789	Dimer_Tnp_hAT domain-containing protein n=2 Tax=Paramormyrops kingsleyae TaxID=1676925 RepID=A0A3B3QSE0_9TELE	uncharacterized protein LOC103045430 [Astyanax mexicanus]				dre:101883290
Contig11795	uncharacterized protein LOC108276327 n=1 Tax=Ictalurus punctatus TaxID=7998 RepID=A0A2D0SM96_ICTPU	PREDICTED: uncharacterized protein LOC108276327 [Ictalurus punctatus]	MF:GO:0004672; MF:GO:0005524; BP:GO:0006468	MF:protein kinase activity; MF:ATP binding; BP:protein phosphorylation		dre:100005911	pimr49
Contig11799	Diphosphoinositol polyphosphate phosphohydrolase 1 n=1 Tax=Bagarius yarrelli TaxID=175774 RepID=A0A556U3N1_BAGYA	Diphosphoinositol polyphosphate phosphohydrolase 1 [Bagarius yarrelli]	MF:GO:0016787	MF:hydrolase activity	K07766	dre:450013	nudt3b
Contig118	Uncharacterized protein n=3 Tax=Pangasianodon hypophthalmus TaxID=310915 RepID=A0A5N5PK99_PANHP	hypothetical protein PHYPO_G00191890 [Pangasianodon hypophthalmus]	MF:GO:0004842; MF:GO:0008270; BP:GO:0016567	MF:ubiquitin-protein transferase activity; MF:zinc ion binding; BP:protein ubiquitination		dre:100151764	btr06
Contig11807	OX-2 membrane glycoprotein-like n=3 Tax=Siluroidei TaxID=1489793 RepID=A0A2D0Q5I8_ICTPU	OX-2 membrane glycoprotein-like [Pangasianodon hypophthalmus]_x0001_XP_026788161.1 OX-2 membrane glycoprotein-like [Pangasianodon hypophthalmus]_x0001_KAB5523580.1 hypothetical protein PHYPO_G00154240 [Pangasianodon hypophthalmus]	CC:GO:0016021	CC:integral component of membrane		dre:571844	zgc:172122
Contig1181	Deacetylase sirtuin-type domain-containing protein n=4 Tax=Siluroidei TaxID=1489793 RepID=A0A5N5MV66_PANHP	NAD-dependent protein deacetylase sirtuin-7 [Pangasianodon hypophthalmus]			K11417	dre:796135	sirt7
Contig11810	Proteasome activator complex subunit 1 n=4 Tax=Siluroidei TaxID=1489793 RepID=E3TG63_ICTPU	proteasome activator complex subunit 1 isoform X1 [Pangasianodon hypophthalmus]_x0001_KAB5586696.1 hypothetical protein PHYPO_G00004570 [Pangasianodon hypophthalmus]	CC:GO:0008537	CC:proteasome activator complex	K06696	dre:30648	psme1	Proteasome , dre03050
Contig11811	Uncharacterized protein n=3 Tax=Ostariophysi TaxID=32519 RepID=A0A4W4ETS3_ELEEL	proteasome activator complex subunit 1 isoform X1 [Pangasianodon hypophthalmus]_x0001_KAB5586696.1 hypothetical protein PHYPO_G00004570 [Pangasianodon hypophthalmus]	CC:GO:0008537	CC:proteasome activator complex		dre:30648	psme1	Proteasome , dre03050
Contig11815	Matrix metalloproteinase-14 n=2 Tax=Siluroidei TaxID=1489793 RepID=W5UBB3_ICTPU	matrix metalloproteinase-14a [Pangasianodon hypophthalmus]_x0001_KAB5579145.1 hypothetical protein PHYPO_G00191780 [Pangasianodon hypophthalmus]	MF:GO:0004222; BP:GO:0006508; MF:GO:0008270; CC:GO:0016021; CC:GO:0031012	MF:metalloendopeptidase activity; BP:proteolysis; MF:zinc ion binding; CC:integral component of membrane; CC:extracellular matrix	K07763	dre:373882	mmp14a	GnRH signaling pathway , dre04912
Contig11816	Krev interaction trapped protein 1 n=9 Tax=Characiphysae TaxID=186628 RepID=W6A2N1_ICTPU	krev interaction trapped protein 1, partial [Clarias magur]			K17705	dre:321836	krit1
Contig11817	Tetraspanin n=2 Tax=Tachysurus TaxID=641818 RepID=A0A2R4LGM1_TACVA	CD81 [Tachysurus vachellii]	CC:GO:0016021	CC:integral component of membrane	K06508	dre:58031	cd81a
Contig11822	collagen alpha-1(XXIII) chain isoform X1 n=9 Tax=Pangasianodon hypophthalmus TaxID=310915 RepID=UPI00147FA987	collagen alpha-1(XXIII) chain isoform X2 [Pangasianodon hypophthalmus]			K24355	dre:567373	si:dkeyp-44a8.4
Contig11828	DDE Tnp4 domain-containing protein n=5 Tax=Pangasianodon hypophthalmus TaxID=310915 RepID=A0A5N5MGY7_PANHP	uncharacterized protein LOC113528077 isoform X3 [Pangasianodon hypophthalmus]				dre:569097
Contig1183	Uncharacterized protein n=1 Tax=Pangasianodon hypophthalmus TaxID=310915 RepID=A0A5N5JSM8_PANHP	oncostatin-M-specific receptor subunit beta [Pangasianodon hypophthalmus]_x0001_KAB5522351.1 hypothetical protein PHYPO_G00158550 [Pangasianodon hypophthalmus]	CC:GO:0016021	CC:integral component of membrane		dre:100535993
Contig11830	arginine/serine-rich protein 1 n=2 Tax=Pangasianodon hypophthalmus TaxID=310915 RepID=UPI000EFE33AA	arginine/serine-rich protein 1, partial [Pangasianodon hypophthalmus]				None
Contig11831	transmembrane emp24 domain-containing protein 3-like n=1 Tax=Tachysurus fulvidraco TaxID=1234273 RepID=UPI000F50F358	transmembrane emp24 domain-containing protein 3-like [Tachysurus fulvidraco]			K20350	dre:336391	tmed3
Contig11832	Uncharacterized protein n=1 Tax=Pangasianodon hypophthalmus TaxID=310915 RepID=A0A5N5PKA2_PANHP	cytosolic beta-glucosidase [Pangasianodon hypophthalmus]_x0001_KAB5579401.1 hypothetical protein PHYPO_G00194620 [Pangasianodon hypophthalmus]	MF:GO:0004553; BP:GO:0005975	MF:hydrolase activity, hydrolyzing O-glycosyl compounds; BP:carbohydrate metabolic process	K05350	dre:553722	gba3	Metabolic pathways , dre01100; Starch and sucrose metabolism , dre00500
Contig11836	rho guanine nucleotide exchange factor 2-like isoform X1 n=10 Tax=Siluroidei TaxID=1489793 RepID=A0A2D0T837_ICTPU	rho guanine nucleotide exchange factor 2 isoform X2 [Pangasianodon hypophthalmus]			K12791	dre:561276	arhgef2	Tight junction , dre04530
Contig11839	Methylcytosine dioxygenase TET n=2 Tax=Pangasianodon hypophthalmus TaxID=310915 RepID=A0A5N5PQ90_PANHP	methylcytosine dioxygenase tet3-A [Pangasianodon hypophthalmus]_x0001_XP_026791729.2 methylcytosine dioxygenase tet3-A [Pangasianodon hypophthalmus]_x0001_XP_034158647.1 methylcytosine dioxygenase tet3-A [Pangasianodon hypophthalmus]_x0001_KAB5581814.1 hypothetical protein PHYPO_G00179960 [Pangasianodon hypophthalmus]	MF:GO:0003677; BP:GO:0006211; MF:GO:0008270; BP:GO:0055114; MF:GO:0070579; BP:GO:0080111	MF:DNA binding; BP:5-methylcytosine catabolic process; MF:zinc ion binding; BP:obsolete oxidation-reduction process; MF:methylcytosine dioxygenase activity; BP:DNA demethylation	K13097	dre:101883702	tet1
Contig1184	Mab-21 domain-containing protein n=8 Tax=Characiphysae TaxID=186628 RepID=W5K7K6_ASTMX	hypothetical protein AMELA_G00062370 [Ameiurus melas]				dre:100536810	tmem102
Contig11842	oral-facial-digital syndrome 1 protein n=1 Tax=Ictalurus punctatus TaxID=7998 RepID=A0A2D0R2F3_ICTPU	hypothetical protein AMELA_G00095310 [Ameiurus melas]			K16480	dre:327216	ofd1
Contig11844	Uncharacterized protein n=1 Tax=Pangasianodon hypophthalmus TaxID=310915 RepID=A0A5N5N317_PANHP	glutamate-rich protein 1 [Pangasianodon hypophthalmus]_x0001_KAB5561940.1 hypothetical protein PHYPO_G00012260 [Pangasianodon hypophthalmus]				dre:100002532	erich1
Contig11850	E3 ubiquitin-protein ligase Itchy-like isoform X1 n=4 Tax=Tachysurus fulvidraco TaxID=1234273 RepID=UPI000F4E87B5	E3 ubiquitin-protein ligase Itchy-like isoform X1 [Tachysurus fulvidraco]				dre:100330031	itchb	Ubiquitin mediated proteolysis , dre04120; Endocytosis , dre04144
Contig11851	E3 ubiquitin-protein ligase n=4 Tax=Characiphysae TaxID=186628 RepID=A0A2D0RYF2_ICTPU	hypothetical protein AMELA_G00188330 [Ameiurus melas]	BP:GO:0006511; BP:GO:0016567; MF:GO:0061630	BP:ubiquitin-dependent protein catabolic process; BP:protein ubiquitination; MF:ubiquitin protein ligase activity	K05632	dre:100331274	itcha	Ubiquitin mediated proteolysis , dre04120; Endocytosis , dre04144
Contig11854	uncharacterized protein LOC108277432 n=2 Tax=Siluroidei TaxID=1489793 RepID=A0A2D0SSK3_ICTPU	apolipoprotein A-IV [Pangasianodon hypophthalmus]			K08760	dre:100037332	zgc:162608
Contig11856	Sulfotransferase n=1 Tax=Electrophorus electricus TaxID=8005 RepID=A0A4W4DNM2_ELEEL	hypothetical protein AMELA_G00287500 [Ameiurus melas]				dre:323424	sult1st1
Contig11859	Hepatocyte cell adhesion molecule n=1 Tax=Ictalurus punctatus TaxID=7998 RepID=W5U9H7_ICTPU	PREDICTED: hepatocyte cell adhesion molecule-like [Ictalurus punctatus]	CC:GO:0016021	CC:integral component of membrane	K23116	dre:100333891	hepacam
Contig11862	Protein-serine/threonine phosphatase n=2 Tax=Siluroidei TaxID=1489793 RepID=W5U7R5_ICTPU	PREDICTED: carboxy-terminal domain RNA polymerase II polypeptide A small phosphatase 2 [Ictalurus punctatus]	BP:GO:0006470; MF:GO:0008420	BP:protein dephosphorylation; MF:RNA polymerase II CTD heptapeptide repeat phosphatase activity	K15731	dre:321465	ctdsp2
Contig11863	Uncharacterized protein n=3 Tax=Pangasianodon hypophthalmus TaxID=310915 RepID=A0A5N5PCE4_PANHP	transient receptor potential cation channel subfamily M member 2 [Pangasianodon hypophthalmus]			K04977	dre:799412	trpm2	NOD-like receptor signaling pathway , dre04621
Contig11865	SH3 domain-containing protein n=1 Tax=Pygocentrus nattereri TaxID=42514 RepID=A0A3B4DPL5_PYGNA	PREDICTED: nephrocystin-1 [Pygocentrus nattereri]	BP:GO:0048793	BP:pronephros development	K19657	dre:100002391	nphp1
Contig11869	Uncharacterized protein n=2 Tax=Pangasianodon hypophthalmus TaxID=310915 RepID=A0A5N5KZK8_PANHP	nucleolar pre-ribosomal-associated protein 1 isoform X2 [Pangasianodon hypophthalmus]_x0001_KAB5535628.1 hypothetical protein PHYPO_G00120070 [Pangasianodon hypophthalmus]			K14861	dre:100536352	urb1
Contig11872	cell surface glycoprotein 1-like n=1 Tax=Pangasianodon hypophthalmus TaxID=310915 RepID=UPI00147B14D2	cell surface glycoprotein 1-like [Pangasianodon hypophthalmus]_x0001_XP_026787954.2 cell surface glycoprotein 1-like [Pangasianodon hypophthalmus]				None
Contig11873	peroxisomal membrane protein 11A isoform X1 n=4 Tax=Siluroidei TaxID=1489793 RepID=A0A2D0Q8P1_ICTPU	peroxisomal membrane protein 11A [Pangasianodon hypophthalmus]			K13351	dre:565760	pex11a	Peroxisome , dre04146
Contig11879	DNA helicase n=4 Tax=Siluroidei TaxID=1489793 RepID=A0A2D0T5L4_ICTPU	ATP-dependent DNA helicase Q5 isoform X1 [Pangasianodon hypophthalmus]			K10902	dre:566553	recql5
Contig11880	5'-AMP-activated protein kinase subunit gamma-1-like isoform X2 n=3 Tax=Ictalurus punctatus TaxID=7998 RepID=A0A2D0R1S1_ICTPU	5'-AMP-activated protein kinase subunit gamma-3b isoform X1 [Pangasianodon hypophthalmus]			K07200	dre:678619	prkag3b	Adipocytokine signaling pathway , dre04920; Tight junction , dre04530; Apelin signaling pathway , dre04371; FoxO signaling pathway , dre04068; Insulin signaling pathway , dre04910
Contig11882	WD repeat and coiled-coil-containing protein n=2 Tax=Siluroidei TaxID=1489793 RepID=A0A5N5LB77_PANHP	WD repeat and coiled-coil-containing protein [Pangasianodon hypophthalmus]_x0001_XP_026800170.2 WD repeat and coiled-coil-containing protein [Pangasianodon hypophthalmus]_x0001_KAB5539852.1 hypothetical protein PHYPO_G00093930 [Pangasianodon hypophthalmus]	MF:GO:0004601; BP:GO:0006979; MF:GO:0020037; BP:GO:0055114; BP:GO:0098869	MF:peroxidase activity; BP:response to oxidative stress; MF:heme binding; BP:obsolete oxidation-reduction process; BP:cellular oxidant detoxification		dre:541407	wdcp
Contig11885	myozenin-2-like isoform X1 n=3 Tax=Ictalurus punctatus TaxID=7998 RepID=A0A2D0SCV1_ICTPU	myozenin-2 [Pangasianodon hypophthalmus]				dre:100148802	myoz3a
Contig11886	inositol monophosphatase 3 n=4 Tax=Siluroidei TaxID=1489793 RepID=A0A2D0T9I8_ICTPU	inositol monophosphatase 3 [Pangasianodon hypophthalmus]_x0001_KAB5535911.1 hypothetical protein PHYPO_G00123360 [Pangasianodon hypophthalmus]	BP:GO:0046854; BP:GO:0046855	BP:phosphatidylinositol phosphorylation; BP:inositol phosphate dephosphorylation	K15759	dre:641570	impad1	Metabolic pathways , dre01100; Phosphatidylinositol signaling system , dre04070; Inositol phosphate metabolism , dre00562; Sulfur metabolism , dre00920
Contig11888	DNA annealing helicase and endonuclease ZRANB3 isoform X1 n=3 Tax=Tachysurus fulvidraco TaxID=1234273 RepID=UPI000F4F7CBF	DNA annealing helicase and endonuclease ZRANB3 isoform X1 [Tachysurus fulvidraco]				dre:553237	zranb3
Contig11895	GABA(A) receptor subunit alpha-1 n=15 Tax=Clupeocephala TaxID=186625 RepID=A0A2D0SY10_ICTPU	hypothetical protein PHYPO_G00066360 [Pangasianodon hypophthalmus]	MF:GO:0004890; MF:GO:0005230; CC:GO:0005886; BP:GO:0006821; BP:GO:0007214; CC:GO:0016021; BP:GO:0034220	MF:GABA-A receptor activity; MF:extracellular ligand-gated ion channel activity; CC:plasma membrane; BP:chloride transport; BP:gamma-aminobutyric acid signaling pathway; CC:integral component of membrane; BP:ion transmembrane transport	K05175	dre:768183	gabra1	Neuroactive ligand-receptor interaction , dre04080
Contig119	E3 ubiquitin-protein ligase TRIM39-like isoform X1 n=15 Tax=Siluroidei TaxID=1489793 RepID=A0A2D0RCI4_ICTPU	PREDICTED: E3 ubiquitin-protein ligase TRIM39-like isoform X1 [Ictalurus punctatus]_x0001_XP_017327595.1 PREDICTED: E3 ubiquitin-protein ligase TRIM39-like isoform X1[Ictalurus punctatus]_x0001_XP_017327596.1 PREDICTED: E3 ubiquitin-protein ligase TRIM39-like isoform X1[Ictalurus punctatus]_x0001_XP_017327597.1 PREDICTED: E3 ubiquitin-protein ligase TRIM39-like isoform X1[Ictalurus punctatus]				dre:571141	btr25
Contig11903	Uncharacterized protein n=1 Tax=Pangasianodon hypophthalmus TaxID=310915 RepID=A0A5N5KCS8_PANHP	hypothetical protein PHYPO_G00144570 [Pangasianodon hypophthalmus]	CC:GO:0016020	CC:membrane		dre:100148510
Contig11904	CRC domain-containing protein n=3 Tax=Siluroidei TaxID=1489793 RepID=A0A5N5LMC8_PANHP	protein lin-54 homolog [Pangasianodon hypophthalmus]_x0001_XP_034168755.1 protein lin-54 homolog [Pangasianodon hypophthalmus]_x0001_KAB5543863.1 hypothetical protein PHYPO_G00084530 [Pangasianodon hypophthalmus]	CC:GO:0005634	CC:nucleus	K21776	dre:560688	lin54	Cellular senescence , dre04218
Contig1191	Uncharacterized protein n=1 Tax=Astyanax mexicanus TaxID=7994 RepID=A0A3B1JC62_ASTMX	Transposon Tf2-9 polyprotein [Anabarilius grahami]	MF:GO:0005488; BP:GO:0006807; BP:GO:0043170; BP:GO:0044238	MF:binding; BP:nitrogen compound metabolic process; BP:macromolecule metabolic process; BP:primary metabolic process		dre:100149980	lrfn4b
Contig11910	Beta-secretase 1 n=3 Tax=Otophysi TaxID=186626 RepID=A0A2D0T8P4_ICTPU	beta-secretase 1 [Pangasianodon hypophthalmus]_x0001_KAB5535566.1 hypothetical protein PHYPO_G00119150 [Pangasianodon hypophthalmus]	MF:GO:0004190; BP:GO:0006508; CC:GO:0016021	MF:aspartic-type endopeptidase activity; BP:proteolysis; CC:integral component of membrane	K04521	dre:403005	bace1
Contig11912	Chromobox protein 7 n=1 Tax=Ictalurus punctatus TaxID=7998 RepID=W5UAT9_ICTPU	PREDICTED: chromobox protein homolog 7-like [Ictalurus punctatus]_x0001_XP_017337422.1 PREDICTED: chromobox protein homolog 7-like [Ictalurus punctatus]	CC:GO:0035102	CC:PRC1 complex	K11454	dre:550551	cbx7a
Contig11918	Rho GTPase-activating protein 24 n=10 Tax=Siluroidei TaxID=1489793 RepID=W5UR97_ICTPU	rho GTPase-activating protein 24 isoform X1 [Pangasianodon hypophthalmus]_x0001_KAB5549318.1 hypothetical protein PHYPO_G00065980 [Pangasianodon hypophthalmus]	MF:GO:0005096; BP:GO:0007165; BP:GO:0043547	MF:GTPase activator activity; BP:signal transduction; BP:positive regulation of GTPase activity	K20642	dre:100005116	arhgap24
Contig11920	Uncharacterized protein n=1 Tax=Pangasianodon hypophthalmus TaxID=310915 RepID=A0A5N5K9P3_PANHP	uncharacterized protein LOC117595994 [Pangasianodon hypophthalmus]_x0001_XP_034155305.1 uncharacterized protein LOC117595994 [Pangasianodon hypophthalmus]_x0001_KAB5528198.1 hypothetical protein PHYPO_G00137620 [Pangasianodon hypophthalmus]				None
Contig11921	Uncharacterized protein n=1 Tax=Pangasianodon hypophthalmus TaxID=310915 RepID=A0A5N5K9P3_PANHP	hypothetical protein AMELA_G00243490 [Ameiurus melas]				None
Contig11923	transmembrane protein 200A isoform X1 n=5 Tax=Siluroidei TaxID=1489793 RepID=A0A2D0Q083_ICTPU	transmembrane protein 200A isoform X1 [Pangasianodon hypophthalmus]				dre:556369	tmem200a
Contig11926	Ribosomal RNA-processing protein 4 n=8 Tax=Ostariophysi TaxID=32519 RepID=E3TE21_ICTPU	exosome complex component RRP4 [Pangasianodon hypophthalmus]_x0001_KAB5522384.1 hypothetical protein PHYPO_G00158920 [Pangasianodon hypophthalmus]	CC:GO:0000178; MF:GO:0003723	CC:exosome (RNase complex); MF:RNA binding	K03679	dre:550234	exosc2	RNA degradation , dre03018
Contig11929	RNA helicase n=2 Tax=Characiphysae TaxID=186628 RepID=A0A2D0RY69_ICTPU	hypothetical protein AMELA_G00188310 [Ameiurus melas]	MF:GO:0003676; MF:GO:0004386; MF:GO:0005524	MF:nucleic acid binding; MF:helicase activity; MF:ATP binding	K13181	dre:378844	ddx27
Contig11935	G_PROTEIN_RECEP_F3_4 domain-containing protein n=4 Tax=Siluroidei TaxID=1489793 RepID=A0A5N5NIJ4_PANHP	hypothetical protein AMELA_G00264480 [Ameiurus melas]				dre:568484	grm6a	Neuroactive ligand-receptor interaction , dre04080
Contig11937	G_PROTEIN_RECEP_F3_4 domain-containing protein n=5 Tax=Characiphysae TaxID=186628 RepID=A0A3B4DPF4_PYGNA	metabotropic glutamate receptor 4 isoform X1 [Pangasianodon hypophthalmus]_x0001_XP_034169742.1 metabotropic glutamate receptor 4 isoform X1 [Pangasianodon hypophthalmus]_x0001_XP_034169744.1 metabotropic glutamate receptor 4 isoform X1 [Pangasianodon hypophthalmus]			K04607	dre:567181	grm4	Neuroactive ligand-receptor interaction , dre04080
Contig11948	Desmin n=9 Tax=Otophysi TaxID=186626 RepID=W5ULZ3_ICTPU	desmin a isoform X2 [Pangasianodon hypophthalmus]			K07610	dre:30148	desma
Contig11949	Uncharacterized protein n=1 Tax=Eimeria brunetti TaxID=51314 RepID=U6LS22_9EIME	hypothetical protein, conserved [Eimeria brunetti]				None
Contig11952	transmembrane protein 241 isoform X1 n=7 Tax=Siluroidei TaxID=1489793 RepID=A0A2D0QVE4_ICTPU	transmembrane protein 241 isoform X1 [Pangasianodon hypophthalmus]_x0001_KAB5586569.1 hypothetical protein PHYPO_G00003200 [Pangasianodon hypophthalmus]	CC:GO:0016021	CC:integral component of membrane		dre:101885957	tmem241
Contig11958	Reverse transcriptase domain-containing protein n=1 Tax=Hucho hucho TaxID=62062 RepID=A0A4W5M7B9_9TELE	PREDICTED: uncharacterized protein LOC109051463 [Cyprinus carpio]	CC:GO:0016020; CC:GO:0016021	CC:membrane; CC:integral component of membrane		None
Contig11959	serine/threonine-protein kinase TAO3-like n=8 Tax=Characiphysae TaxID=186628 RepID=A0A2D0RR19_ICTPU	serine/threonine-protein kinase TAO3 [Pangasianodon hypophthalmus]			K04429	dre:555650	taok3b	MAPK signaling pathway , dre04010
Contig1196	E3 ubiquitin-protein ligase Topors-like n=1 Tax=Pangasianodon hypophthalmus TaxID=310915 RepID=UPI000EFE8839	PREDICTED: E3 ubiquitin-protein ligase Topors isoform X1 [Ictalurus punctatus]_x0001_XP_017320403.1 PREDICTED: E3 ubiquitin-protein ligase Topors isoform X1 [Ictalurus punctatus]	MF:GO:0016874	MF:ligase activity	K10631	dre:324197	toporsa
Contig11960	zona pellucida sperm-binding protein 3-like isoform X1 n=2 Tax=Ictalurus punctatus TaxID=7998 RepID=A0A2D0PQV9_ICTPU	PREDICTED: zona pellucida sperm-binding protein 3-like isoform X2 [Ictalurus punctatus]			K19928	dre:327616	zp3d.1
Contig11967	Dynein, cytoplasmic 1, intermediate chain 2b n=22 Tax=Otomorpha TaxID=186634 RepID=A0A0R4IXD8_DANRE	hypothetical protein PHYPO_G00100440 [Pangasianodon hypophthalmus]			K10415	dre:561612	dync1i2b	Phagosome , dre04145; Salmonella infection , dre05132
Contig11970	Valyl-tRNA synthetase n=5 Tax=Siluroidei TaxID=1489793 RepID=W5UEZ5_ICTPU	hypothetical protein PHYPO_G00171030 [Pangasianodon hypophthalmus]			K01873	dre:100170827	vars2	Aminoacyl-tRNA biosynthesis , dre00970
Contig11978	Ankyrin repeat domain-containing protein 22 n=1 Tax=Ictalurus punctatus TaxID=7998 RepID=E3TGP3_ICTPU	ankyrin repeat domain-containing protein 22 [Ictalurus punctatus]				dre:393244	ankrd22
Contig11979	Ras-related protein Rab-11A n=19 Tax=Osteoglossocephalai TaxID=1489341 RepID=W5U764_ICTPU	ras-related protein Rab-11A-like [Tachysurus fulvidraco]			K07904	dre:386994	rab11al	Endocytosis , dre04144
Contig11982	teneurin-2 isoform X2 n=1 Tax=Pangasianodon hypophthalmus TaxID=310915 RepID=UPI00147AFC81	teneurin-2 isoform X6 [Pangasianodon hypophthalmus]				dre:563197	si:dkey-34l15.2
Contig11985	Asparagine synthetase [glutamine-hydrolyzing] n=2 Tax=Siluroidei TaxID=1489793 RepID=A0A5N5JEQ4_PANHP	asparagine synthetase [glutamine-hydrolyzing] [Pangasianodon hypophthalmus]_x0001_XP_026798180.2 asparagine synthetase [glutamine-hydrolyzing] [Pangasianodon hypophthalmus]_x0001_KAB5517749.1 hypothetical protein PHYPO_G00170750 [Pangasianodon hypophthalmus]	MF:GO:0004066; MF:GO:0005524; BP:GO:0006529	MF:asparagine synthase (glutamine-hydrolyzing) activity; MF:ATP binding; BP:asparagine biosynthetic process	K01953	dre:394138	asns	Metabolic pathways , dre01100; Biosynthesis of amino acids , dre01230; Alanine;aspartate and glutamate metabolism , dre00250
Contig11987	Tyrosine-protein kinase n=5 Tax=Siluroidei TaxID=1489793 RepID=A0A2D0RIR7_ICTPU	tyrosine-protein kinase ITK/TSK [Pangasianodon hypophthalmus]_x0001_KAB5571200.1 hypothetical protein PHYPO_G00222340 [Pangasianodon hypophthalmus]	MF:GO:0004715; MF:GO:0005524; BP:GO:0018108; BP:GO:0035556	MF:non-membrane spanning protein tyrosine kinase activity; MF:ATP binding; BP:peptidyl-tyrosine phosphorylation; BP:intracellular signal transduction	K07363	dre:798906	itk
Contig11988	Methyltransf_25 domain-containing protein n=3 Tax=Otophysi TaxID=186626 RepID=A0A5N5P598_PANHP	protein arginine N-methyltransferase 8-B-like [Tachysurus fulvidraco]			K11439	dre:556054
Contig11993	Uncharacterized protein n=1 Tax=Pangasianodon hypophthalmus TaxID=310915 RepID=A0A5N5JGC9_PANHP	fasciculation and elongation protein zeta-2 [Pangasianodon hypophthalmus]_x0001_KAB5517044.1 hypothetical protein PHYPO_G00184940 [Pangasianodon hypophthalmus]				dre:565010	si:ch211-57i17.1
Contig11995	VOC domain-containing protein n=2 Tax=Siluroidei TaxID=1489793 RepID=A0A5N5NUQ0_PANHP	glyoxalase domain-containing protein 5-like isoform X2 [Tachysurus fulvidraco]_x0001_XP_026994731.1 glyoxalase domain-containing protein 5-like isoform X2 [Tachysurus fulvidraco]_x0001_XP_026994733.1 glyoxalase domain-containing protein 5-like isoform X2 [Tachysurus fulvidraco]				dre:553706	glod5
Contig12001	Transforming growth factor beta n=1 Tax=Ictalurus punctatus TaxID=7998 RepID=W5UJT3_ICTPU	PREDICTED: transforming growth factor beta-1-like [Ictalurus punctatus]	CC:GO:0005615; BP:GO:0007165; MF:GO:0008083; BP:GO:0035677; BP:GO:0048840; BP:GO:0048920; BP:GO:0048922; BP:GO:0051781; BP:GO:0060218	CC:extracellular space; BP:signal transduction; MF:growth factor activity; BP:posterior lateral line neuromast hair cell development; BP:otolith development; BP:posterior lateral line neuromast primordium migration; BP:posterior lateral line neuromast deposition; BP:positive regulation of cell division; BP:hematopoietic stem cell differentiation	K13375	dre:359834	tgfb1a	Intestinal immune network for IgA production , dre04672; Cytokine-cytokine receptor interaction , dre04060; TGF-beta signaling pathway , dre04350; AGE-RAGE signaling pathway in diabetic complications , dre04933; Cellular senescence , dre04218; FoxO signaling pathway , dre04068; MAPK signaling pathway , dre04010; Cell cycle , dre04110
Contig12004	A disintegrin and metalloproteinase with thrombospondin motifs 13 isoform X1 n=3 Tax=Siluroidei TaxID=1489793 RepID=A0A2D0QXJ3_ICTPU	A disintegrin and metalloproteinase with thrombospondin motifs 13 [Pangasianodon hypophthalmus]_x0001_KAB5567760.1 hypothetical protein PHYPO_G00236570 [Pangasianodon hypophthalmus]	MF:GO:0004222; BP:GO:0006508	MF:metalloendopeptidase activity; BP:proteolysis	K08627	dre:100320289	adamts13
Contig12009	Complex I-51kD n=2 Tax=Pangasianodon hypophthalmus TaxID=310915 RepID=A0A5N5JF51_PANHP	hypothetical protein PHYPO_G00173120 [Pangasianodon hypophthalmus]	MF:GO:0005216; MF:GO:0008137; MF:GO:0010181; CC:GO:0016021; BP:GO:0034220; MF:GO:0051287; MF:GO:0051539; BP:GO:0055114	MF:ion channel activity; MF:NADH dehydrogenase (ubiquinone) activity; MF:FMN binding; CC:integral component of membrane; BP:ion transmembrane transport; MF:NAD binding; MF:4 iron, 4 sulfur cluster binding; BP:obsolete oxidation-reduction process	K03942	dre:445291	ndufv1	Metabolic pathways , dre01100; Oxidative phosphorylation , dre00190
Contig12013	Tropomodulin-4 n=5 Tax=Siluroidei TaxID=1489793 RepID=E3TFM9_ICTPU	PREDICTED: tropomodulin-4 isoform X1 [Ictalurus punctatus]	MF:GO:0005523; MF:GO:0051015; BP:GO:0051694	MF:tropomyosin binding; MF:actin filament binding; BP:pointed-end actin filament capping	K10370	dre:30441	tmod4
Contig12016	transmembrane protein 238-like n=1 Tax=Tachysurus fulvidraco TaxID=1234273 RepID=UPI000F515D68	transmembrane protein 238-like [Tachysurus fulvidraco]_x0001_XP_026999590.1 transmembrane protein 238-like [Tachysurus fulvidraco]				dre:100034506	tmem238a
Contig12019	1,2-dihydroxy-3-keto-5-methylthiopentene dioxygenase n=2 Tax=Pangasianodon hypophthalmus TaxID=310915 RepID=A0A5N5N3I1_PANHP	1,2-dihydroxy-3-keto-5-methylthiopentene dioxygenase [Tachysurus fulvidraco]			K08967	dre:324079	adi1	Metabolic pathways , dre01100; Cysteine and methionine metabolism , dre00270
Contig1202	beta-1,3-galactosyltransferase 2 n=1 Tax=Pangasianodon hypophthalmus TaxID=310915 RepID=UPI000EFDFE61	beta-1,3-galactosyltransferase 2 [Pangasianodon hypophthalmus]			K07820	dre:100003996	si:ch73-195i19.3	Metabolic pathways , dre01100; Glycosphingolipid biosynthesis - lacto and neolacto series , dre00601
Contig12028	UDP-glucuronosyltransferase n=1 Tax=Pangasianodon hypophthalmus TaxID=310915 RepID=A0A5N5P6A9_PANHP	UDP-glucuronosyltransferase 2B31-like [Pangasianodon hypophthalmus]_x0001_KAB5575142.1 hypothetical protein PHYPO_G00217480 [Pangasianodon hypophthalmus]	MF:GO:0015020; CC:GO:0016021	MF:glucuronosyltransferase activity; CC:integral component of membrane	K00699	dre:100415800	ugt5f1
Contig1203	Reverse transcriptase domain-containing protein n=5 Tax=Nothobranchius TaxID=28779 RepID=A0A1A8L6V8_9TELE	hypothetical protein, partial [bacterium 2013Ark19i]				dre:108192163
Contig12032	uncharacterized protein KIAA1143 homolog n=1 Tax=Tachysurus fulvidraco TaxID=1234273 RepID=UPI000F4F6A33	PREDICTED: uncharacterized protein KIAA1143 homolog [Sinocyclocheilus rhinocerous]				dre:327040	zgc:77056
Contig12036	Polypeptide N-acetylgalactosaminyltransferase n=111 Tax=Actinopterygii TaxID=7898 RepID=F1Q6D3_DANRE	PREDICTED: polypeptide N-acetylgalactosaminyltransferase 9 [Ictalurus punctatus]_x0001_XP_017307855.1 PREDICTED: polypeptide N-acetylgalactosaminyltransferase 9 [Ictalurus punctatus]	CC:GO:0000139; BP:GO:0006486; CC:GO:0016021; MF:GO:0016757; MF:GO:0030246	CC:Golgi membrane; BP:protein glycosylation; CC:integral component of membrane; MF:transferase activity, transferring glycosyl groups; MF:carbohydrate binding	K00710	dre:797549	galnt9	Metabolic pathways , dre01100; Mucin type O-glycan biosynthesis , dre00512
Contig1204	Reverse transcriptase domain-containing protein n=5 Tax=Nothobranchius TaxID=28779 RepID=A0A1A8L6V8_9TELE	hypothetical protein, partial [bacterium 2013Ark19i]				dre:108192163
Contig12040	Hexosyltransferase n=5 Tax=Siluroidei TaxID=1489793 RepID=A0A2D0S1L9_ICTPU	beta-1,3-galactosyltransferase 1 [Pangasianodon hypophthalmus]_x0001_KAB5584578.1 hypothetical protein PHYPO_G00109150 [Pangasianodon hypophthalmus]	CC:GO:0000139; BP:GO:0006486; CC:GO:0016021; MF:GO:0016757	CC:Golgi membrane; BP:protein glycosylation; CC:integral component of membrane; MF:transferase activity, transferring glycosyl groups	K07819	dre:571003	b3galt1b	Metabolic pathways , dre01100; Glycosphingolipid biosynthesis - lacto and neolacto series , dre00601
Contig12041	Zinc finger and BTB domain-containing protein 16-A n=1 Tax=Bagarius yarrelli TaxID=175774 RepID=A0A556UZN5_BAGYA	zinc finger and BTB domain-containing protein 16, partial [Clarias magur]	MF:GO:0003676	MF:nucleic acid binding		dre:323269	zbtb16a
Contig12045	mannose-1-phosphate guanyltransferase alpha-A n=1 Tax=Pangasianodon hypophthalmus TaxID=310915 RepID=UPI00147DBBE9	GDP-mannose pyrophosphorylase Aa [Ictalurus punctatus]_x0001_ADO29424.1 mannose-1-phosphate guanyltransferase alpha-a [Ictalurus punctatus]	BP:GO:0009058; MF:GO:0016779	BP:biosynthetic process; MF:nucleotidyltransferase activity	K00966	dre:431743	gmppaa	Metabolic pathways , dre01100; Amino sugar and nucleotide sugar metabolism , dre00520; Fructose and mannose metabolism , dre00051
Contig12049	Receptor protein-tyrosine kinase n=1 Tax=Pangasianodon hypophthalmus TaxID=310915 RepID=A0A5N5KZI7_PANHP	epidermal growth factor receptor [Pangasianodon hypophthalmus]_x0001_KAB5535867.1 hypothetical protein PHYPO_G00122890 [Pangasianodon hypophthalmus]	MF:GO:0004714; MF:GO:0005524; BP:GO:0007169; CC:GO:0016021; BP:GO:0018108	MF:transmembrane receptor protein tyrosine kinase activity; MF:ATP binding; BP:transmembrane receptor protein tyrosine kinase signaling pathway; CC:integral component of membrane; BP:peptidyl-tyrosine phosphorylation		dre:378478	egfra	Gap junction , dre04540; Calcium signaling pathway , dre04020; Endocytosis , dre04144; Focal adhesion , dre04510; GnRH signaling pathway , dre04912; FoxO signaling pathway , dre04068; MAPK signaling pathway , dre04010; ErbB signaling pathway , dre04012; Adherens junction , dre04520; Regulation of actin cytoskeleton , dre04810
Contig1205	Uncharacterized protein n=1 Tax=Larimichthys crocea TaxID=215358 RepID=A0A6G0HG16_LARCR	hypothetical protein D5F01_LYC23729 [Larimichthys crocea]				None
Contig12053	CAP-ZIP_m domain-containing protein n=2 Tax=Pangasianodon hypophthalmus TaxID=310915 RepID=A0A5N5M5S0_PANHP	hypothetical protein PHYPO_G00054040 [Pangasianodon hypophthalmus]			K18615	dre:751652	zgc:153184
Contig12056	L-serine-phosphatidylethanolamine phosphatidyltransferase n=2 Tax=Pangasianodon hypophthalmus TaxID=310915 RepID=A0A5N5KR47_PANHP	hypothetical protein PHYPO_G00124800 [Pangasianodon hypophthalmus]	BP:GO:0006659; CC:GO:0016021	BP:phosphatidylserine biosynthetic process; CC:integral component of membrane	K10602	dre:562764	trim32	Ubiquitin mediated proteolysis , dre04120
Contig12057	Receptor for retinol uptake STRA6 n=4 Tax=Siluroidei TaxID=1489793 RepID=W5U7K7_ICTPU	receptor for retinol uptake stra6 [Pangasianodon hypophthalmus]_x0001_KAB5565648.1 hypothetical protein PHYPO_G00243980 [Pangasianodon hypophthalmus]	CC:GO:0016021; MF:GO:0034632; BP:GO:0034633; MF:GO:0038023	CC:integral component of membrane; MF:retinol transmembrane transporter activity; BP:retinol transport; MF:signaling receptor activity	K23088	dre:724007	stra6
Contig12059	Tyrosine-protein kinase n=8 Tax=Characiphysae TaxID=186628 RepID=A0A3B4BTN8_PYGNA	tyrosine-protein kinase JAK1 [Pangasianodon hypophthalmus]_x0001_XP_026778823.1 tyrosine-protein kinase JAK1 [Pangasianodon hypophthalmus]_x0001_KAB5584324.1 hypothetical protein PHYPO_G00106120 [Pangasianodon hypophthalmus]	MF:GO:0004715; MF:GO:0005524; CC:GO:0005856; CC:GO:0016020; BP:GO:0018108; BP:GO:0035556	MF:non-membrane spanning protein tyrosine kinase activity; MF:ATP binding; CC:cytoskeleton; CC:membrane; BP:peptidyl-tyrosine phosphorylation; BP:intracellular signal transduction	K11217	dre:30280	jak1	Herpes simplex virus 1 infection , dre05168; NOD-like receptor signaling pathway , dre04621; Necroptosis , dre04217
Contig12064	nuclear body protein SP140-like n=1 Tax=Ictalurus punctatus TaxID=7998 RepID=A0A2D0S2Y4_ICTPU	PREDICTED: nuclear body protein SP140-like [Ictalurus punctatus]	MF:GO:0003677; CC:GO:0005634; CC:GO:0005737; BP:GO:0006417; BP:GO:0006959; MF:GO:0045182; MF:GO:0046872	MF:DNA binding; CC:nucleus; CC:cytoplasm; BP:regulation of translation; BP:humoral immune response; MF:translation regulator activity; MF:metal ion binding		dre:555649	sp100.3
Contig12065	tankyrase-2-like n=1 Tax=Balearica regulorum gibbericeps TaxID=100784 RepID=UPI00053271CA	PREDICTED: tankyrase-2-like, partial [Balearica regulorum gibbericeps]				dre:110438505
Contig12068	Paired mesoderm homeobox protein 1 n=5 Tax=Characiphysae TaxID=186628 RepID=W5UHU5_ICTPU	paired mesoderm homeobox protein 1a [Pangasianodon hypophthalmus]_x0001_AHH83733.1 paired related homeobox 1a, partial [Pangasianodon hypophthalmus]_x0001_KAB5550660.1 hypothetical protein PHYPO_G00056410 [Pangasianodon hypophthalmus]	CC:GO:0005634; BP:GO:0006355; BP:GO:0007275; MF:GO:0043565	CC:nucleus; BP:regulation of transcription, DNA-templated; BP:multicellular organism development; MF:sequence-specific DNA binding	K09329	dre:406431	prrx1a
Contig12070	uncharacterized protein KIAA0895-like n=4 Tax=Siluroidei TaxID=1489793 RepID=A0A2D0RSH5_ICTPU	uncharacterized protein KIAA0895-like isoform X1 [Pangasianodon hypophthalmus]_x0001_KAB5558870.1 hypothetical protein PHYPO_G00022220 [Pangasianodon hypophthalmus]				dre:562097
Contig12071	Kinetochore protein Spc25 n=3 Tax=Siluroidei TaxID=1489793 RepID=A0A2D0R382_ICTPU	kinetochore protein Spc25 [Pangasianodon hypophthalmus]_x0001_XP_026765793.1 kinetochore protein Spc25 [Pangasianodon hypophthalmus]_x0001_XP_034160791.1 kinetochore protein Spc25 [Pangasianodon hypophthalmus]_x0001_KAB5577184.1 hypothetical protein PHYPO_G00207030 [Pangasianodon hypophthalmus]	BP:GO:0007049; BP:GO:0051301	BP:cell cycle; BP:cell division	K11550	dre:100144563	spc25
Contig12074	Uncharacterized protein n=1 Tax=Scleropages formosus TaxID=113540 RepID=A0A0N8JYE5_SCLFO	hypothetical protein Z043_115192 [Scleropages formosus]	BP:GO:0006357; CC:GO:0032777	BP:regulation of transcription by RNA polymerase II; CC:Piccolo NuA4 histone acetyltransferase complex		dre:566102	epc1b
Contig12078	uncharacterized protein LOC114139645 n=1 Tax=Xiphophorus couchianus TaxID=32473 RepID=UPI0010163C63	uncharacterized protein LOC114139645 [Xiphophorus couchianus]				dre:108179085
Contig12081	Reverse transcriptase domain-containing protein n=1 Tax=Oreochromis niloticus TaxID=8128 RepID=A0A669DHM2_ORENI	unnamed protein product [Oncorhynchus mykiss]				None
Contig12082	Nuclear pore complex protein n=2 Tax=Characoidei TaxID=1489739 RepID=A0A3B4BX01_PYGNA	nuclear pore complex protein Nup107 [Pangasianodon hypophthalmus]_x0001_KAB5541901.1 hypothetical protein PHYPO_G00085290 [Pangasianodon hypophthalmus]	BP:GO:0006406; BP:GO:0006606; MF:GO:0017056; CC:GO:0031080; CC:GO:0031965	BP:mRNA export from nucleus; BP:protein import into nucleus; MF:structural constituent of nuclear pore; CC:nuclear pore outer ring; CC:nuclear membrane	K14301	dre:562350	nup107	RNA transport , dre03013
Contig12083	Predicted protein n=1 Tax=Nematostella vectensis TaxID=45351 RepID=A7SB05_NEMVE	predicted protein [Nematostella vectensis]	CC:GO:0016020; CC:GO:0016021	CC:membrane; CC:integral component of membrane		None
Contig12085	Uncharacterized protein n=2 Tax=Pygocentrus nattereri TaxID=42514 RepID=A0A3B4EB48_PYGNA	#N/A				None
Contig12090	prickle-like protein 1 n=5 Tax=Siluroidei TaxID=1489793 RepID=A0A2D0SDU5_ICTPU	hypothetical protein PHYPO_G00245620 [Pangasianodon hypophthalmus]	MF:GO:0008270	MF:zinc ion binding	K04511	dre:368249	prickle1a	Wnt signaling pathway , dre04310
Contig12097	O(6)-methylguanine-induced apoptosis 2 n=3 Tax=Ictalurus punctatus TaxID=7998 RepID=E3TGQ8_ICTPU	O(6)-methylguanine-induced apoptosis 2 [Ictalurus punctatus]_x0001_ADO29494.1 upf0490 protein c1orf201-like protein [Ictalurus punctatus]				dre:100002345	stpg1
Contig121	uncharacterized protein LOC110439519 n=1 Tax=Danio rerio TaxID=7955 RepID=UPI000B4376E0	uncharacterized protein LOC110439519 [Danio rerio]				dre:110439519
Contig12100	Uncharacterized protein n=1 Tax=Pangasianodon hypophthalmus TaxID=310915 RepID=A0A5N5P8F5_PANHP	protein ADM2 [Pangasianodon hypophthalmus]_x0001_KAB5575216.1 hypothetical protein PHYPO_G00218290 [Pangasianodon hypophthalmus]	MF:GO:0005179; CC:GO:0005576; BP:GO:0007165	MF:hormone activity; CC:extracellular region; BP:signal transduction		dre:100322075	adm2b
Contig12101	Fork-head domain-containing protein n=4 Tax=Siluroidei TaxID=1489793 RepID=A0A5N5PH96_PANHP	forkhead box protein F2a [Pangasianodon hypophthalmus]_x0001_KAB5579030.1 hypothetical protein PHYPO_G00189940 [Pangasianodon hypophthalmus]	MF:GO:0003700; CC:GO:0005634; BP:GO:0006355; MF:GO:0043565	MF:DNA-binding transcription factor activity; CC:nucleus; BP:regulation of transcription, DNA-templated; MF:sequence-specific DNA binding	K09399	dre:407681	foxf2a
Contig12102	frizzled-5 n=8 Tax=Ostariophysi TaxID=32519 RepID=A0A2D0R765_ICTPU	frizzled-5 [Pangasianodon hypophthalmus]_x0001_XP_026803001.2 frizzled-5 [Pangasianodon hypophthalmus]_x0001_KAB5576803.1 hypothetical protein PHYPO_G00202720 [Pangasianodon hypophthalmus]	MF:GO:0004888; BP:GO:0007275; CC:GO:0016021; BP:GO:0016055	MF:transmembrane signaling receptor activity; BP:multicellular organism development; CC:integral component of membrane; BP:Wnt signaling pathway	K02375	dre:30364	fzd5	Wnt signaling pathway , dre04310; Melanogenesis , dre04916; mTOR signaling pathway , dre04150
Contig12103	N-acetylglucosamine-1-phosphotransferase subunits alpha/beta n=2 Tax=Siluroidei TaxID=1489793 RepID=W5UIP3_ICTPU	N-acetylglucosamine-1-phosphotransferase subunits alpha/beta [Pangasianodon hypophthalmus]_x0001_KAB5565982.1 hypothetical protein PHYPO_G00247830 [Pangasianodon hypophthalmus]	MF:GO:0005509; CC:GO:0016021; MF:GO:0016772	MF:calcium ion binding; CC:integral component of membrane; MF:transferase activity, transferring phosphorus-containing groups	K08239	dre:553365	gnptab	Lysosome , dre04142
Contig12105	Uncharacterized protein n=1 Tax=Astyanax mexicanus TaxID=7994 RepID=A0A3B1J3T9_ASTMX	PREDICTED: uncharacterized protein LOC109084860 isoform X1 [Cyprinus carpio]				dre:110439519
Contig12106	zonadhesin-like n=1 Tax=Pangasianodon hypophthalmus TaxID=310915 RepID=UPI000EFFA0A7	LOW QUALITY PROTEIN: zonadhesin, like [Pangasianodon hypophthalmus]	MF:GO:0005509; CC:GO:0016021	MF:calcium ion binding; CC:integral component of membrane	K24831	dre:100147904	zanl
Contig12108	Peptidyl-prolyl cis-trans isomerase n=2 Tax=Otomorpha TaxID=186634 RepID=W5KK68_ASTMX	hypothetical protein AMELA_G00240030 [Ameiurus melas]			K12734	dre:415236	ppil3
Contig12109	3-hydroxy-3-methylglutaryl coenzyme A reductase n=7 Tax=Siluroidei TaxID=1489793 RepID=A0A2D0SZT8_ICTPU	hypothetical protein PHYPO_G00065760 [Pangasianodon hypophthalmus]	MF:GO:0004420; CC:GO:0005783; CC:GO:0005789; BP:GO:0008299; BP:GO:0015936; CC:GO:0016021; MF:GO:0050661; BP:GO:0055114	MF:hydroxymethylglutaryl-CoA reductase (NADPH) activity; CC:endoplasmic reticulum; CC:endoplasmic reticulum membrane; BP:isoprenoid biosynthetic process; BP:coenzyme A metabolic process; CC:integral component of membrane; MF:NADP binding; BP:obsolete oxidation-reduction process	K00021	dre:541479	hmgcrb	Metabolic pathways , dre01100; Terpenoid backbone biosynthesis , dre00900
Contig12112	protein NDRG1 n=1 Tax=Ictalurus punctatus TaxID=7998 RepID=A0A2D0S289_ICTPU	PREDICTED: protein NDRG1 [Ictalurus punctatus]	BP:GO:0032287; BP:GO:0042127; BP:GO:0045576	BP:peripheral nervous system myelin maintenance; BP:regulation of cell population proliferation; BP:mast cell activation	K18266	dre:792085	ndrg1a
Contig12118	uncharacterized protein LOC108274332 isoform X1 n=8 Tax=Siluroidei TaxID=1489793 RepID=A0A2D0SCG2_ICTPU	hypothetical protein PHYPO_G00038410 [Pangasianodon hypophthalmus]				dre:100001306	si:ch211-250n8.1
Contig12123	DDE_Tnp_1_7 domain-containing protein n=1 Tax=Fundulus heteroclitus TaxID=8078 RepID=A0A3Q2NS95_FUNHE	piggyBac transposable element-derived protein 3 [Fundulus heteroclitus]				None
Contig12125	Uncharacterized protein (Fragment) n=1 Tax=Scyliorhinus torazame TaxID=75743 RepID=A0A401QP98_SCYTO	hypothetical protein [Scyliorhinus torazame]				dre:555353	si:dkey-229d11.5
Contig12128	Protein unc-80-like protein n=1 Tax=Collichthys lucidus TaxID=240159 RepID=A0A4U5TW15_COLLU	Protein unc-80 -like protein [Collichthys lucidus]	MF:GO:0008168; MF:GO:0016706; BP:GO:0055114	MF:methyltransferase activity; MF:2-oxoglutarate-dependent dioxygenase activity; BP:obsolete oxidation-reduction process		None
Contig12129	Uncharacterized protein n=16 Tax=Neopterygii TaxID=41665 RepID=W5MWU8_LEPOC	ras suppressor protein 1 isoform X1 [Astyanax mexicanus]				dre:553276	rsu1
Contig12131	MAM and LDL-receptor class A domain-containing protein 1 n=1 Tax=Tachysurus fulvidraco TaxID=1234273 RepID=UPI000F4F1184	LOW QUALITY PROTEIN: MAM and LDL-receptor class A domain-containing protein 1 [Pangasianodon hypophthalmus]				dre:100148465	malrd1
Contig12134	t-SNARE coiled-coil homology domain-containing protein n=2 Tax=Pangasianodon hypophthalmus TaxID=310915 RepID=A0A5N5LCG7_PANHP	syntaxin-11-like [Pangasianodon hypophthalmus]	CC:GO:0016020; BP:GO:0016192	CC:membrane; BP:vesicle-mediated transport	K08487	dre:100005065	stx11b.2
Contig12136	Uncharacterized protein n=2 Tax=Pygocentrus nattereri TaxID=42514 RepID=A0A3B4DHR5_PYGNA	hypothetical protein PHYPO_G00246370 [Pangasianodon hypophthalmus]	BP:GO:0007165; MF:GO:0008083; CC:GO:0016021	BP:signal transduction; MF:growth factor activity; CC:integral component of membrane	K06828	dre:65231	mdkb
Contig12138	Alpha-1B adrenergic receptor n=1 Tax=Ictalurus punctatus TaxID=7998 RepID=A0A2D0RHY1_ICTPU	PREDICTED: alpha-1A adrenergic receptor-like [Ictalurus punctatus]	MF:GO:0004937; CC:GO:0005886; CC:GO:0016021; BP:GO:0019229; BP:GO:0055117; BP:GO:0071875	MF:alpha1-adrenergic receptor activity; CC:plasma membrane; CC:integral component of membrane; BP:regulation of vasoconstriction; BP:regulation of cardiac muscle contraction; BP:adrenergic receptor signaling pathway	K04136	dre:492486	adra1bb	Calcium signaling pathway , dre04020; Neuroactive ligand-receptor interaction , dre04080; Vascular smooth muscle contraction , dre04270; Adrenergic signaling in cardiomyocytes , dre04261
Contig12141	39S ribosomal protein L17, mitochondrial n=3 Tax=Siluroidei TaxID=1489793 RepID=W5UKI7_ICTPU	39S ribosomal protein L17, mitochondrial [Pangasianodon hypophthalmus]_x0001_KAB5533049.1 hypothetical protein PHYPO_G00127160 [Pangasianodon hypophthalmus]	MF:GO:0003735; CC:GO:0005840; BP:GO:0006412	MF:structural constituent of ribosome; CC:ribosome; BP:translation	K02879	dre:447945	mrpl17	Ribosome , dre03010
Contig12145	Reverse transcriptase domain-containing protein n=1 Tax=Astyanax mexicanus TaxID=7994 RepID=A0A3B1KHZ5_ASTMX	uncharacterized protein LOC104920990 isoform X1 [Larimichthys crocea]				dre:110438160
Contig12147	butyrophilin subfamily 1 member A1-like isoform X1 n=2 Tax=Pangasianodon hypophthalmus TaxID=310915 RepID=UPI00147B113A	butyrophilin subfamily 1 member A1-like isoform X1 [Pangasianodon hypophthalmus]				dre:100144555	btr22
Contig12148	regulator of G-protein signaling 9-binding protein n=5 Tax=Characiphysae TaxID=186628 RepID=A0A2D0QWL1_ICTPU	regulator of G-protein signaling 9-binding protein [Pangasianodon hypophthalmus]_x0001_KAB5575169.1 hypothetical protein PHYPO_G00217780 [Pangasianodon hypophthalmus]	CC:GO:0016021	CC:integral component of membrane		dre:559232	si:ch73-167i17.6
Contig12149	Centromere protein Q n=1 Tax=Pangasianodon hypophthalmus TaxID=310915 RepID=A0A5N5JVS8_PANHP	centromere protein Q [Pangasianodon hypophthalmus]_x0001_XP_034156215.1 centromere protein Q [Pangasianodon hypophthalmus]_x0001_KAB5523321.1 hypothetical protein PHYPO_G00151220 [Pangasianodon hypophthalmus]	CC:GO:0000775; CC:GO:0005634; CC:GO:0005694	CC:chromosome, centromeric region; CC:nucleus; CC:chromosome	K11509	dre:101885540	cenpq
Contig12150	Nicotinamide phosphoribosyltransferase n=18 Tax=Euteleosteomorpha TaxID=1489388 RepID=A0A1S3N0C6_SALSA	nicotinamide phosphoribosyltransferase [Pangasianodon hypophthalmus]_x0001_KAB5542040.1 hypothetical protein PHYPO_G00086860 [Pangasianodon hypophthalmus]	MF:GO:0004514; MF:GO:0005125; CC:GO:0005615; CC:GO:0005634; CC:GO:0005737; BP:GO:0007165; BP:GO:0009435; BP:GO:0032922; MF:GO:0047280	MF:nicotinate-nucleotide diphosphorylase (carboxylating) activity; MF:cytokine activity; CC:extracellular space; CC:nucleus; CC:cytoplasm; BP:signal transduction; BP:NAD biosynthetic process; BP:circadian regulation of gene expression; MF:nicotinamide phosphoribosyltransferase activity	K03462	dre:100330160	nampta	Metabolic pathways , dre01100; NOD-like receptor signaling pathway , dre04621; Nicotinate and nicotinamide metabolism , dre00760
Contig12153	Reverse transcriptase domain-containing protein n=6 Tax=Astyanax mexicanus TaxID=7994 RepID=A0A3B1JTD3_ASTMX	hypothetical protein, partial [Klebsiella variicola]				None
Contig12154	Reverse transcriptase domain-containing protein n=6 Tax=Astyanax mexicanus TaxID=7994 RepID=A0A3B1JTD3_ASTMX	hypothetical protein, partial [Klebsiella variicola]				None
Contig12162	Metalloendopeptidase n=2 Tax=Bagarius yarrelli TaxID=175774 RepID=A0A556TT85_BAGYA	High choriolytic enzyme 1 [Bagarius yarrelli]			K18543	dre:407971	he1.2
Contig12165	ULP_PROTEASE domain-containing protein n=6 Tax=Pangasianodon hypophthalmus TaxID=310915 RepID=A0A5N5N6J0_PANHP	sentrin-specific protease 6 isoform X1 [Pangasianodon hypophthalmus]_x0001_XP_026790087.2 sentrin-specific protease 6 isoform X1 [Pangasianodon hypophthalmus]_x0001_XP_034163752.1 sentrin-specific protease 6 isoform X1 [Pangasianodon hypophthalmus]_x0001_KAB5562383.1 hypothetical protein PHYPO_G00017170 [Pangasianodon hypophthalmus]	BP:GO:0006508; MF:GO:0008234	BP:proteolysis; MF:cysteine-type peptidase activity	K08595	dre:503939	senp6a
Contig12168	Solute carrier family 40 protein n=4 Tax=Siluroidei TaxID=1489793 RepID=W5ULW1_ICTPU	solute carrier family 40 member 1 [Tachysurus fulvidraco]_x0001_QHH26528.1 solute carrier family 40 member 1 [Tachysurus fulvidraco]	MF:GO:0005381; BP:GO:0006811; CC:GO:0016020; CC:GO:0016021; BP:GO:0034755	MF:iron ion transmembrane transporter activity; BP:ion transport; CC:membrane; CC:integral component of membrane; BP:iron ion transmembrane transport	K14685	dre:58153	slc40a1	Ferroptosis , dre04216
Contig12172	uncharacterized protein LOC108259332 n=1 Tax=Ictalurus punctatus TaxID=7998 RepID=A0A2D0QA07_ICTPU	PREDICTED: uncharacterized protein LOC108259332 [Ictalurus punctatus]	CC:GO:0016020; CC:GO:0016021	CC:membrane; CC:integral component of membrane		dre:797357	cd44a
Contig12173	Methylthioribulose-1-phosphate dehydratase n=2 Tax=Siluroidei TaxID=1489793 RepID=E3TG62_ICTPU	methylthioribulose-1-phosphate dehydratase [Pangasianodon hypophthalmus]_x0001_KAB5525968.1 hypothetical protein PHYPO_G00146310 [Pangasianodon hypophthalmus]	CC:GO:0005737; BP:GO:0006915; MF:GO:0008270; BP:GO:0019284; BP:GO:0019509; MF:GO:0046570	CC:cytoplasm; BP:apoptotic process; MF:zinc ion binding; BP:L-methionine salvage from S-adenosylmethionine; BP:L-methionine salvage from methylthioadenosine; MF:methylthioribulose 1-phosphate dehydratase activity	K08964	dre:447941	apip	Metabolic pathways , dre01100; Cysteine and methionine metabolism , dre00270
Contig12174	5,6-dihydroxyindole-2-carboxylic acid oxidase-like n=5 Tax=Siluroidei TaxID=1489793 RepID=A0A2D0QFY2_ICTPU	hypothetical protein AMELA_G00273170 [Ameiurus melas]			K00506	dre:437022	tyrp1b	Metabolic pathways , dre01100; Melanogenesis , dre04916; Tyrosine metabolism , dre00350
Contig12177	Solute carrier organic anion transporter family member n=3 Tax=Siluroidei TaxID=1489793 RepID=A0A556TWH1_BAGYA	solute carrier organic anion transporter family member 5A1 [Pangasianodon hypophthalmus]_x0001_KAB5533191.1 hypothetical protein PHYPO_G00128990 [Pangasianodon hypophthalmus]	CC:GO:0005886; BP:GO:0006811; CC:GO:0016021; MF:GO:0022857; BP:GO:0055085	CC:plasma membrane; BP:ion transport; CC:integral component of membrane; MF:transmembrane transporter activity; BP:transmembrane transport	K14356	dre:556735
Contig12178	MARVEL domain-containing protein n=3 Tax=Siluroidei TaxID=1489793 RepID=A0A5N5Q484_PANHP	hypothetical protein AMELA_G00079080 [Ameiurus melas]				dre:791163	cmtm8b
Contig12185	Ribonuclease H (Fragment) n=2 Tax=Nothobranchius TaxID=28779 RepID=A0A1A8PXA8_9TELE	hypothetical protein F2P81_007445 [Scophthalmus maximus]	MF:GO:0003676; MF:GO:0004523; BP:GO:0015074; BP:GO:0090502	MF:nucleic acid binding; MF:RNA-DNA hybrid ribonuclease activity; BP:DNA integration; BP:RNA phosphodiester bond hydrolysis, endonucleolytic		dre:110439519
Contig12186	SAM_MT_RSMB_NOP domain-containing protein n=2 Tax=Pangasianodon hypophthalmus TaxID=310915 RepID=A0A5N5Q4K2_PANHP	probable 28S rRNA (cytosine(4447)-C(5))-methyltransferase [Pangasianodon hypophthalmus]			K14835	dre:321130	nop2
Contig12187	Chemerin n=1 Tax=Pangasianodon hypophthalmus TaxID=310915 RepID=A0A5N5KSP3_PANHP	hypothetical protein PHYPO_G00128710 [Pangasianodon hypophthalmus]	MF:GO:0005102; CC:GO:0005576; BP:GO:0006954; BP:GO:0030154; BP:GO:0050994	MF:signaling receptor binding; CC:extracellular region; BP:inflammatory response; BP:cell differentiation; BP:regulation of lipid catabolic process		dre:792613	zgc:195173
Contig12188	mitochondrial glutamate carrier 1-like isoform X1 n=6 Tax=Siluroidei TaxID=1489793 RepID=A0A2D0RJ34_ICTPU	PREDICTED: mitochondrial glutamate carrier 1-like isoform X1 [Ictalurus punctatus]_x0001_XP_017330532.1 PREDICTED: mitochondrial glutamate carrier 1-like isoform X1[Ictalurus punctatus]	MF:GO:0005347; BP:GO:0015867; CC:GO:0016021; BP:GO:0055085	MF:ATP transmembrane transporter activity; BP:ATP transport; CC:integral component of membrane; BP:transmembrane transport	K15107	dre:568740	slc25a18
Contig12189	tetraspanin-31 n=1 Tax=Ictalurus punctatus TaxID=7998 RepID=A0A2D0PKB9_ICTPU	PREDICTED: tetraspanin-31 [Ictalurus punctatus]	CC:GO:0016021	CC:integral component of membrane	K17356	dre:393251	tspan31
Contig12190	protein FAM110B n=4 Tax=Siluroidei TaxID=1489793 RepID=A0A2D0SVW7_ICTPU	protein FAM110B [Pangasianodon hypophthalmus]_x0001_XP_026790910.2 protein FAM110B [Pangasianodon hypophthalmus]_x0001_XP_034166787.1 protein FAM110B [Pangasianodon hypophthalmus]_x0001_XP_034166788.1 protein FAM110B [Pangasianodon hypophthalmus]				dre:573995	fam110b
Contig12192	PHD finger protein 21A n=1 Tax=Bagarius yarrelli TaxID=175774 RepID=A0A556VBY6_BAGYA	PHD finger protein 21Aa isoform X3 [Pangasianodon hypophthalmus]			K24651	dre:497383	phf21aa
Contig12201	uncharacterized protein LOC110239425 n=1 Tax=Exaiptasia pallida TaxID=1720309 RepID=UPI00109B8C3D	uncharacterized protein LOC111610091 [Xiphophorus maculatus]				dre:110438149
Contig12202	Uncharacterized protein n=1 Tax=Pangasianodon hypophthalmus TaxID=310915 RepID=A0A5N5P503_PANHP	collagen and calcium-binding EGF domain-containing protein 1-like [Pangasianodon hypophthalmus]_x0001_KAB5574684.1 hypothetical protein PHYPO_G00211830 [Pangasianodon hypophthalmus]	MF:GO:0005509	MF:calcium ion binding	K19638	None
Contig12205	Ataxin-10 n=2 Tax=Siluroidei TaxID=1489793 RepID=W5UH68_ICTPU	protein Wnt-7b [Tachysurus fulvidraco]			K00572	dre:563427	wnt7ba	Wnt signaling pathway , dre04310; Melanogenesis , dre04916; mTOR signaling pathway , dre04150
Contig12206	uncharacterized protein LOC117545193 n=4 Tax=Gymnodraco acuticeps TaxID=8218 RepID=UPI001470A156	uncharacterized protein LOC117545193 [Gymnodraco acuticeps]				dre:108190980
Contig12213	ribonuclease inhibitor-like n=1 Tax=Tachysurus fulvidraco TaxID=1234273 RepID=UPI000F50AB7F	hypothetical protein AMELA_G00177580 [Ameiurus melas]				dre:568118	si:ch211-149a19.3
Contig12220	nicotinamide riboside kinase 2-like n=6 Tax=Siluroidei TaxID=1489793 RepID=A0A2D0QVT0_ICTPU	nicotinamide riboside kinase 2-like isoform X1 [Tachysurus fulvidraco]			K10524	dre:386710	mibp2	Metabolic pathways , dre01100; Nicotinate and nicotinamide metabolism , dre00760
Contig1223	Reverse transcriptase domain-containing protein n=1 Tax=Sinocyclocheilus grahami TaxID=75366 RepID=A0A672LUA9_SINGR	piezo-type mechanosensitive ion channel component 1-like [Gouania willdenowi]				dre:110439387
Contig12235	probable alpha-ketoglutarate-dependent hypophosphite dioxygenase n=1 Tax=Ictalurus punctatus TaxID=7998 RepID=A0A2D0REB3_ICTPU	PREDICTED: probable alpha-ketoglutarate-dependent hypophosphite dioxygenase [Ictalurus punctatus]_x0001_XP_017328884.1 PREDICTED: probable alpha-ketoglutarate-dependent hypophosphite dioxygenase [Ictalurus punctatus]_x0001_XP_017328885.1 PREDICTED: probable alpha-ketoglutarate-dependent hypophosphite dioxygenase [Ictalurus punctatus]	MF:GO:0051213; BP:GO:0055114	MF:dioxygenase activity; BP:obsolete oxidation-reduction process		dre:565650	zgc:174917
Contig12237	interferon-induced very large GTPase 1-like n=1 Tax=Pangasianodon hypophthalmus TaxID=310915 RepID=UPI000EFE59C0	PREDICTED: interferon-induced very large GTPase 1-like [Ictalurus punctatus]	MF:GO:0005525	MF:GTP binding		dre:101883092
Contig1224	Putative carboxypeptidase X1 n=1 Tax=Liparis tanakae TaxID=230148 RepID=A0A4Z2E6K3_9TELE	putative carboxypeptidase X1 [Liparis tanakae]				dre:100330305	cpxm1b
Contig12240	chromobox protein homolog 7-like n=1 Tax=Sinocyclocheilus anshuiensis TaxID=1608454 RepID=UPI0007B7EEDD	PREDICTED: chromobox protein homolog 7-like [Sinocyclocheilus anshuiensis]				dre:100149980	lrfn4b
Contig12243	CCHC-type domain-containing protein n=1 Tax=Astyanax mexicanus TaxID=7994 RepID=A0A3B1KHD7_ASTMX	Retrotransposon-derived protein PEG10 [Anabarilius grahami]	MF:GO:0003676; MF:GO:0008270	MF:nucleic acid binding; MF:zinc ion binding		dre:100149980	lrfn4b
Contig12244	CCHC-type domain-containing protein n=1 Tax=Astyanax mexicanus TaxID=7994 RepID=A0A3B1J024_ASTMX	Transposon Tf2-6 polyprotein [Anabarilius grahami]	MF:GO:0003676; MF:GO:0004190; BP:GO:0006508; MF:GO:0008270	MF:nucleic acid binding; MF:aspartic-type endopeptidase activity; BP:proteolysis; MF:zinc ion binding		dre:100149980	lrfn4b
Contig12253	Uncharacterized protein n=1 Tax=Salmo trutta TaxID=8032 RepID=A0A674C205_SALTR	hypothetical protein F7725_013352 [Dissostichus mawsoni]	MF:GO:0016740	MF:transferase activity		None
Contig12255	Reverse transcriptase domain-containing protein n=1 Tax=Oreochromis niloticus TaxID=8128 RepID=A0A669CFY9_ORENI	uncharacterized protein LOC114427641 [Parambassis ranga]				dre:108192163
Contig12258	Uncharacterized protein n=2 Tax=Pangasianodon hypophthalmus TaxID=310915 RepID=A0A5N5M492_PANHP	hypothetical protein PHYPO_G00066340 [Pangasianodon hypophthalmus]	MF:GO:0004890; MF:GO:0005230; CC:GO:0005886; CC:GO:0016021; BP:GO:0034220	MF:GABA-A receptor activity; MF:extracellular ligand-gated ion channel activity; CC:plasma membrane; CC:integral component of membrane; BP:ion transmembrane transport		dre:336252	gabrb2a	Neuroactive ligand-receptor interaction , dre04080
Contig12262	Integrase catalytic domain-containing protein n=7 Tax=Poeciliinae TaxID=586240 RepID=M4AZE1_XIPMA	uncharacterized protein LOC114161925 [Xiphophorus couchianus]				dre:108190122
Contig12264	protein APCDD1-like isoform X1 n=4 Tax=Siluroidei TaxID=1489793 RepID=A0A2D0TAM2_ICTPU	protein APCDD1-like isoform X2 [Pangasianodon hypophthalmus]				dre:100001408	apcdd1l
Contig12269	BRO1 domain-containing protein n=7 Tax=Siluroidei TaxID=1489793 RepID=A0A5N5KKN2_PANHP	programmed cell death 6-interacting protein isoform X1 [Pangasianodon hypophthalmus]_x0001_KAB5530915.1 hypothetical protein PHYPO_G00134840 [Pangasianodon hypophthalmus]			K12200	dre:406669	pdcd6ip	Endocytosis , dre04144
Contig12270	RING-CH-type domain-containing protein n=3 Tax=Siluroidei TaxID=1489793 RepID=A0A5N5PC58_PANHP	hypothetical protein AMELA_G00092740 [Ameiurus melas]	MF:GO:0008270; CC:GO:0016021	MF:zinc ion binding; CC:integral component of membrane	K10659	dre:562065	march4
Contig12275	Uncharacterized protein n=11 Tax=Astyanax mexicanus TaxID=7994 RepID=A0A3B1KC01_ASTMX	unnamed protein product [Oncorhynchus mykiss]				None
Contig12276	uncharacterized protein LOC113049510 isoform X1 n=8 Tax=Carassius auratus TaxID=7957 RepID=UPI000E424D27	uncharacterized protein LOC113106363 [Carassius auratus]				dre:108183934
Contig12277	uncharacterized protein LOC114858566 isoform X2 n=2 Tax=Betta splendens TaxID=158456 RepID=UPI0010F4B6A3	uncharacterized protein LOC114858566 isoform X2 [Betta splendens]				dre:101885398
Contig12278	ras-like protein family member 12 isoform X1 n=6 Tax=Siluroidei TaxID=1489793 RepID=A0A2D0RX31_ICTPU	ras-like protein family member 12 [Pangasianodon hypophthalmus]_x0001_KAB5558978.1 hypothetical protein PHYPO_G00023510 [Pangasianodon hypophthalmus]	MF:GO:0003924; MF:GO:0005525; BP:GO:0007165; CC:GO:0016020	MF:GTPase activity; MF:GTP binding; BP:signal transduction; CC:membrane	K07854	dre:393366	rasl12
Contig1228	myristoylated alanine-rich C-kinase substrate-like n=3 Tax=Siluroidei TaxID=1489793 RepID=A0A2D0RPH7_ICTPU	myristoylated alanine-rich C-kinase substrate-like [Tachysurus fulvidraco]			K12561	dre:323201	marcksb
Contig12281	LID domain-containing protein n=8 Tax=Otomorpha TaxID=186634 RepID=A0A5N5PPY0_PANHP	LIM domain-binding protein 1 isoform X2 [Clarias magur]	MF:GO:0003712; CC:GO:0005634; BP:GO:0006357; MF:GO:0030274	MF:transcription coregulator activity; CC:nucleus; BP:regulation of transcription by RNA polymerase II; MF:LIM domain binding	K15617	dre:30576	ldb1b
Contig12282	uncharacterized protein LOC111189652 isoform X1 n=3 Tax=Astyanax mexicanus TaxID=7994 RepID=UPI000BBD9C71	uncharacterized protein LOC111189652 isoform X1 [Astyanax mexicanus]				dre:100136843	zgc:174680
Contig12284	Uncharacterized protein n=1 Tax=Salmo trutta TaxID=8032 RepID=A0A674C7G8_SALTR	unnamed protein product [Oncorhynchus mykiss]	MF:GO:0003677; BP:GO:0006313; BP:GO:0015074	MF:DNA binding; BP:transposition, DNA-mediated; BP:DNA integration		None
Contig12286	Uncharacterized protein n=11 Tax=Astyanax mexicanus TaxID=7994 RepID=W5LU45_ASTMX	Transposable element [Takifugu flavidus]	MF:GO:0003677; BP:GO:0006313; BP:GO:0015074	MF:DNA binding; BP:transposition, DNA-mediated; BP:DNA integration		dre:326903	si:dkey-77f5.3
Contig12288	Reverse transcriptase domain-containing protein n=3 Tax=Oreochromis niloticus TaxID=8128 RepID=A0A669C0Q7_ORENI	hypothetical protein F2P81_006353 [Scophthalmus maximus]				None
Contig12290	protein FAM212B-like isoform X1 n=4 Tax=Siluroidei TaxID=1489793 RepID=A0A2D0PMC0_ICTPU	PREDICTED: protein FAM212B-like isoform X1 [Ictalurus punctatus]	MF:GO:0030291; BP:GO:0071901	MF:protein serine/threonine kinase inhibitor activity; BP:negative regulation of protein serine/threonine kinase activity		dre:101886856	fam212b
Contig12295	Uncharacterized protein n=1 Tax=Pangasianodon hypophthalmus TaxID=310915 RepID=A0A5N5MH57_PANHP	hypothetical protein PHYPO_G00040140 [Pangasianodon hypophthalmus]				dre:103910262
Contig12298	Down syndrome cell adhesion molecule-like protein 1 n=4 Tax=Characiphysae TaxID=186628 RepID=A0A2D0SU41_ICTPU	PREDICTED: Down syndrome cell adhesion molecule-like protein 1 [Ictalurus punctatus]	BP:GO:0007155; BP:GO:0007417; CC:GO:0016021	BP:cell adhesion; BP:central nervous system development; CC:integral component of membrane	K06768	dre:100002762	dscaml1
Contig12299	uncharacterized protein LOC116730458 n=1 Tax=Xiphophorus helleri TaxID=8084 RepID=UPI0013B42B83	uncharacterized protein LOC116730458 [Xiphophorus hellerii]				None
Contig123	putative nuclease HARBI1 n=6 Tax=Gadus morhua TaxID=8049 RepID=UPI0011B51320	putative nuclease HARBI1 [Gadus morhua]_x0001_XP_030204171.1 putative nuclease HARBI1 [Gadus morhua]_x0001_XP_030205483.1 putative nuclease HARBI1 [Gadus morhua]_x0001_XP_030205484.1 putative nuclease HARBI1 [Gadus morhua]_x0001_XP_030208496.1 putative nuclease HARBI1 [Gadus morhua]_x0001_XP_030208497.1 putative nuclease HARBI1 [Gadus morhua]_x0001_XP_030213136.1 putative nuclease HARBI1 [Gadus m…			K17578	dre:386639	zcchc9
Contig1230	rho-related GTP-binding protein RhoU-like n=5 Tax=Siluroidei TaxID=1489793 RepID=A0A2D0QQM0_ICTPU	ras homolog family member Ua [Pangasianodon hypophthalmus]_x0001_KAB5581602.1 hypothetical protein PHYPO_G00177680 [Pangasianodon hypophthalmus]	MF:GO:0003924; MF:GO:0005525; BP:GO:0007264	MF:GTPase activity; MF:GTP binding; BP:small GTPase mediated signal transduction	K07865	dre:492802	rhoua
Contig12300	Tantalus domain-containing protein n=2 Tax=Pangasianodon hypophthalmus TaxID=310915 RepID=A0A5N5JTD3_PANHP	uncharacterized protein wu:fi75a02 isoform X1 [Pangasianodon hypophthalmus]_x0001_XP_026778190.2 uncharacterized protein wu:fi75a02 isoform X1 [Pangasianodon hypophthalmus]_x0001_KAB5522332.1 hypothetical protein PHYPO_G00158340 [Pangasianodon hypophthalmus]				dre:569699	wu:fi75a02
Contig12304	Arylesterase n=1 Tax=Pangasianodon hypophthalmus TaxID=310915 RepID=A0A5N5Q5A0_PANHP	serum paraoxonase/arylesterase 2-like [Pangasianodon hypophthalmus]_x0001_KAB5586513.1 hypothetical protein PHYPO_G00002600 [Pangasianodon hypophthalmus]	MF:GO:0004064	MF:arylesterase activity	K01045	dre:554122	pon3.1
Contig12309	unconventional myosin-Ih n=6 Tax=Siluroidei TaxID=1489793 RepID=A0A2D0PJS8_ICTPU	LOW QUALITY PROTEIN: unconventional myosin-Ih [Pangasianodon hypophthalmus]			K10356	dre:556606	myo1ha
Contig1231	Transmembrane protein 63C n=9 Tax=Siluroidei TaxID=1489793 RepID=W5UL77_ICTPU	calcium permeable stress-gated cation channel 1 isoform X1 [Tachysurus fulvidraco]	CC:GO:0016021	CC:integral component of membrane	K21989	dre:100000800	tmem63c
Contig12311	Nuclear receptor subfamily 6 group A member 1-A n=9 Tax=Otomorpha TaxID=186634 RepID=GCNFA_DANRE	nuclear receptor subfamily 6 group A member 1-A isoform X1 [Pangasianodon hypophthalmus]			K08561	dre:30506	nr6a1a
Contig12321	transcription factor PU.1 isoform X1 n=8 Tax=Siluroidei TaxID=1489793 RepID=A0A2D0Q501_ICTPU	hypothetical protein AMELA_G00031890 [Ameiurus melas]			K09438	dre:30117	spi1b
Contig12326	Uncharacterized protein n=1 Tax=Oncorhynchus mykiss TaxID=8022 RepID=A0A060Y8N7_ONCMY	unnamed protein product [Oncorhynchus mykiss]				None
Contig12334	Nucleolar protein of 40 kDa n=4 Tax=Siluroidei TaxID=1489793 RepID=A0A556TPD5_BAGYA	Nucleolar protein of 40 kDa [Bagarius yarrelli]	MF:GO:0003676; MF:GO:0008270	MF:nucleic acid binding; MF:zinc ion binding		dre:393516	zcchc17
Contig12346	focal adhesion kinase 1-like isoform X1 n=2 Tax=Cyprinus carpio TaxID=7962 RepID=UPI0008F9F733	PREDICTED: focal adhesion kinase 1-like isoform X2 [Cyprinus carpio]				None
Contig12351	lysine-specific histone demethylase 1B isoform X1 n=7 Tax=Siluroidei TaxID=1489793 RepID=A0A2D0SEL6_ICTPU	lysine-specific histone demethylase 1B isoform X2 [Pangasianodon hypophthalmus]_x0001_KAB5565404.1 hypothetical protein PHYPO_G00241000 [Pangasianodon hypophthalmus]	MF:GO:0003677; MF:GO:0008270; MF:GO:0016491; BP:GO:0055114	MF:DNA binding; MF:zinc ion binding; MF:oxidoreductase activity; BP:obsolete oxidation-reduction process	K19413	dre:100331367
Contig12355	uncharacterized protein LOC113531200 isoform X1 n=1 Tax=Pangasianodon hypophthalmus TaxID=310915 RepID=UPI000F00B4A2	hypothetical protein PHYPO_G00162360 [Pangasianodon hypophthalmus]				dre:564114	si:dkey-58f10.7
Contig12360	Reverse transcriptase domain-containing protein n=2 Tax=Hucho hucho TaxID=62062 RepID=A0A4W5R6M7_9TELE	unnamed protein product, partial [Oncorhynchus mykiss]				None
Contig12361	Predicted protein n=3 Tax=Mesangiospermae TaxID=1437183 RepID=F2DIX9_HORVV	predicted protein [Hordeum vulgare subsp. vulgare]				None
Contig12365	COMM domain-containing protein 5 n=1 Tax=Ictalurus punctatus TaxID=7998 RepID=W5UCW7_ICTPU	PREDICTED: COMM domain-containing protein 5-like [Ictalurus punctatus]			K22561	dre:445159	commd5
Contig12368	Muscle-restricted coiled-coil protein n=2 Tax=Siluroidei TaxID=1489793 RepID=W5U869_ICTPU	caveolae-associated protein 4b [Pangasianodon hypophthalmus]_x0001_KAB5586565.1 hypothetical protein PHYPO_G00003160 [Pangasianodon hypophthalmus]	BP:GO:0035023	BP:regulation of Rho protein signal transduction		dre:494036	cavin4b
Contig12369	LOW QUALITY PROTEIN: NACHT, LRR and PYD domains-containing protein 3-like n=2 Tax=Pangasianodon hypophthalmus TaxID=310915 RepID=UPI00147AC747	LOW QUALITY PROTEIN: NACHT, LRR and PYD domains-containing protein 3-like [Pangasianodon hypophthalmus]				dre:101885252
Contig12376	alpha-2-macroglobulin-like n=1 Tax=Ictalurus punctatus TaxID=7998 RepID=A0A2D0STC9_ICTPU	PREDICTED: alpha-2-macroglobulin-like [Ictalurus punctatus]	MF:GO:0004866; CC:GO:0005615; BP:GO:0010951	MF:endopeptidase inhibitor activity; CC:extracellular space; BP:negative regulation of endopeptidase activity		dre:100006972	a2ml
Contig12379	zinc-binding protein A33-like n=2 Tax=Siluroidei TaxID=1489793 RepID=A0A2D0PU89_ICTPU	PREDICTED: zinc-binding protein A33-like [Ictalurus punctatus]	MF:GO:0008270	MF:zinc ion binding		dre:566281	trim35-13
Contig12382	N-acyl-L-amino-acid amidohydrolase n=3 Tax=Siluroidei TaxID=1489793 RepID=A0A5N5L3K2_PANHP	hypothetical protein AMELA_G00002920 [Ameiurus melas]			K14677	dre:393970	acy1	Metabolic pathways , dre01100; Arginine biosynthesis , dre00220; 2-Oxocarboxylic acid metabolism , dre01210; Biosynthesis of amino acids , dre01230
Contig12384	Ubiquitin-like modifier-activating enzyme ATG7 n=4 Tax=Siluroidei TaxID=1489793 RepID=A0A2D0PLJ0_ICTPU	ubiquitin-like modifier-activating enzyme ATG7 [Pangasianodon hypophthalmus]			K08337	dre:100333016	atg7	Autophagy - animal , dre04140; Autophagy - other , dre04136; Ferroptosis , dre04216
Contig12387	WD repeat-containing protein WRAP73 n=4 Tax=Siluroidei TaxID=1489793 RepID=A0A2D0QVY0_ICTPU	hypothetical protein AMELA_G00287050 [Ameiurus melas]				dre:334381	wrap73
Contig1239	Adenylate cyclase n=4 Tax=Siluroidei TaxID=1489793 RepID=A0A5N5PBG3_PANHP	adenylate cyclase type 5 isoform X1 [Pangasianodon hypophthalmus]_x0001_KAB5577000.1 hypothetical protein PHYPO_G00204950 [Pangasianodon hypophthalmus]	MF:GO:0004016; MF:GO:0005524; CC:GO:0005886; BP:GO:0006171; CC:GO:0016021; BP:GO:0035556; MF:GO:0046872	MF:adenylate cyclase activity; MF:ATP binding; CC:plasma membrane; BP:cAMP biosynthetic process; CC:integral component of membrane; BP:intracellular signal transduction; MF:metal ion binding	K08045	dre:562619	adcy5	Gap junction , dre04540; Metabolic pathways , dre01100; Oocyte meiosis , dre04114; Progesterone-mediated oocyte maturation , dre04914; Vascular smooth muscle contraction , dre04270; Apelin signaling pathway , dre04371; Adrenergic signaling in cardiomyocytes , dre04261; GnRH signaling pathway , dre04912; Melanogenesis , dre04916; Purine metabolism , dre00230
Contig12391	Apoptosis-inducing factor 3 n=1 Tax=Bagarius yarrelli TaxID=175774 RepID=A0A556V494_BAGYA	apoptosis-inducing factor 3 isoform X2 [Pangasianodon hypophthalmus]			K22747	dre:100150876	aifm3
Contig12392	Uncharacterized protein n=1 Tax=Callorhinchus milii TaxID=7868 RepID=A0A4W3H4G5_CALMI	PAN/Apple domain [Trinorchestia longiramus]				None
Contig12400	Uncharacterized protein n=2 Tax=Pangasianodon hypophthalmus TaxID=310915 RepID=A0A5N5P4Y0_PANHP	A-kinase-interacting protein 1 [Pangasianodon hypophthalmus]				dre:562301	akip1
Contig1241	probable fibrosin-1 isoform X1 n=21 Tax=Siluroidei TaxID=1489793 RepID=A0A2D0S8E5_ICTPU	autism susceptibility gene 2 protein isoform X4 [Pangasianodon hypophthalmus]_x0001_KAB5555537.1 hypothetical protein PHYPO_G00035330 [Pangasianodon hypophthalmus]			K23214	dre:100535921	fbrs
Contig12418	HTH_Tnp_Tc3_2 domain-containing protein n=1 Tax=Salmo trutta TaxID=8032 RepID=A0A673Y5E3_SALTR	unnamed protein product [Oncorhynchus mykiss]	MF:GO:0003677; BP:GO:0006313; BP:GO:0015074	MF:DNA binding; BP:transposition, DNA-mediated; BP:DNA integration		dre:100535241	thbs2a	Phagosome , dre04145; Focal adhesion , dre04510; ECM-receptor interaction , dre04512
Contig1242	calcium homeostasis endoplasmic reticulum protein-like n=1 Tax=Tursiops truncatus TaxID=9739 RepID=A0A2U4CMT4_TURTR	hypothetical protein CCH79_00016833 [Gambusia affinis]	MF:GO:0003723; BP:GO:0006396; BP:GO:0006874	MF:RNA binding; BP:RNA processing; BP:cellular calcium ion homeostasis	K12841	dre:337851	cherp	Spliceosome , dre03040
Contig12420	Protein kish n=3 Tax=Clupeocephala TaxID=186625 RepID=A0A4W4ERM0_ELEEL	protein kish-B [Pangasianodon hypophthalmus]_x0001_KAB5536917.1 hypothetical protein PHYPO_G00112800 [Pangasianodon hypophthalmus]				dre:445304	tmem167b
Contig12421	bile acid receptor isoform X1 n=8 Tax=Siluroidei TaxID=1489793 RepID=A0A2D0QV01_ICTPU	hypothetical protein AMELA_G00039360 [Ameiurus melas]			K08537	dre:436847	nr1h4
Contig12423	lymphatic vessel endothelial hyaluronic acid receptor 1-like n=1 Tax=Tachysurus fulvidraco TaxID=1234273 RepID=UPI000F4F6A9A	lymphatic vessel endothelial hyaluronic acid receptor 1-like [Tachysurus fulvidraco]	MF:GO:0005540; BP:GO:0007155; CC:GO:0016020; CC:GO:0016021	MF:hyaluronic acid binding; BP:cell adhesion; CC:membrane; CC:integral component of membrane	K19012	dre:560618	lyve1a
Contig12430	Uncharacterized protein n=1 Tax=Fundulus heteroclitus TaxID=8078 RepID=A0A3Q2PWK9_FUNHE	Transposable element [Collichthys lucidus]	MF:GO:0003677; BP:GO:0006313; BP:GO:0015074	MF:DNA binding; BP:transposition, DNA-mediated; BP:DNA integration	K00683	dre:795685	qpct
Contig12431	Dolichyl-diphosphooligosaccharide--protein glycotransferase n=2 Tax=Perca flavescens TaxID=8167 RepID=A0A484CR75_PERFV	LOW QUALITY PROTEIN: dolichyl-diphosphooligosaccharide--protein glycosyltransferase subunit STT3A [Pangasianodon hypophthalmus]			K07151	dre:266797	stt3a	Metabolic pathways , dre01100; Protein processing in endoplasmic reticulum , dre04141; N-Glycan biosynthesis , dre00510
Contig12438	Queuine tRNA-ribosyltransferase catalytic subunit 1 n=8 Tax=Characiphysae TaxID=186628 RepID=A0A2D0PTF9_ICTPU	hypothetical protein AMELA_G00245840 [Ameiurus melas]			K00777	dre:393985	qtrt1
Contig12439	Uncharacterized protein n=1 Tax=Pangasianodon hypophthalmus TaxID=310915 RepID=A0A5N5KRL1_PANHP	receptor activity-modifying protein 3-like [Pangasianodon hypophthalmus]_x0001_KAB5533045.1 hypothetical protein PHYPO_G00127110 [Pangasianodon hypophthalmus]	CC:GO:0016020	CC:membrane	K08449	dre:436966	zgc:91818	Vascular smooth muscle contraction , dre04270
Contig12440	RanBP2-type domain-containing protein n=6 Tax=Characiphysae TaxID=186628 RepID=A0A3B4CK16_PYGNA	PREDICTED: YY1-associated factor 2 [Ictalurus punctatus]_x0001_XP_026775612.1 YY1-associated factor 2 [Pangasianodon hypophthalmus]_x0001_KAB5565798.1 hypothetical protein PHYPO_G00245640 [Pangasianodon hypophthalmus]_x0001_KAF4081476.1 hypothetical protein AMELA_G00161740 [Ameiurus melas]	MF:GO:0003713; MF:GO:0003714; BP:GO:0045893; MF:GO:0046872; BP:GO:1903507	MF:transcription coactivator activity; MF:transcription corepressor activity; BP:positive regulation of transcription, DNA-templated; MF:metal ion binding; BP:negative regulation of nucleic acid-templated transcription	K11468	dre:692296	yaf2
Contig12444	PPM-type phosphatase domain-containing protein n=4 Tax=Siluroidei TaxID=1489793 RepID=A0A5N5LKU2_PANHP	PREDICTED: protein phosphatase 1E [Ictalurus punctatus]	MF:GO:0004722; CC:GO:0005634; BP:GO:0006470; MF:GO:0046872	MF:protein serine/threonine phosphatase activity; CC:nucleus; BP:protein dephosphorylation; MF:metal ion binding	K17501	dre:553417	ppm1e
Contig12447	Uncharacterized protein n=1 Tax=Anabarilius grahami TaxID=495550 RepID=A0A3N0XW57_ANAGA	hypothetical protein DPX16_0257 [Anabarilius grahami]	CC:GO:0016021	CC:integral component of membrane		None
Contig12448	Uncharacterized protein n=3 Tax=Pangasianodon hypophthalmus TaxID=310915 RepID=A0A5N5M6H9_PANHP	B-cell receptor CD22 isoform X3 [Pangasianodon hypophthalmus]				dre:103909439
Contig12452	Voltage-dependent N-type calcium channel subunit alpha n=2 Tax=Pangasianodon hypophthalmus TaxID=310915 RepID=A0A5N5M295_PANHP	hypothetical protein PHYPO_G00064860 [Pangasianodon hypophthalmus]	MF:GO:0005245; CC:GO:0005891; BP:GO:0034765; BP:GO:0070588	MF:voltage-gated calcium channel activity; CC:voltage-gated calcium channel complex; BP:regulation of ion transmembrane transport; BP:calcium ion transmembrane transport		dre:562796	cacna1bb	Calcium signaling pathway , dre04020; MAPK signaling pathway , dre04010
Contig12455	Calcineurin-like EF-hand protein 1 n=26 Tax=Clupeocephala TaxID=186625 RepID=Q7T2F7_DANRE	calcineurin B homologous protein 1 [Pangasianodon hypophthalmus]_x0001_KAB5582097.1 hypothetical protein PHYPO_G00183270 [Pangasianodon hypophthalmus]	MF:GO:0005509	MF:calcium ion binding	K17610	dre:325361	chp1
Contig12457	Uncharacterized protein n=1 Tax=Pangasianodon hypophthalmus TaxID=310915 RepID=A0A5N5P427_PANHP	hypothetical protein PHYPO_G00210590 [Pangasianodon hypophthalmus]				dre:569436	rnh1
Contig12459	Uncharacterized protein n=1 Tax=Pangasianodon hypophthalmus TaxID=310915 RepID=A0A5N5PP90_PANHP	tapasin [Pangasianodon hypophthalmus]_x0001_KAB5581350.1 hypothetical protein PHYPO_G00174600 [Pangasianodon hypophthalmus]	CC:GO:0016020; BP:GO:0019885	CC:membrane; BP:antigen processing and presentation of endogenous peptide antigen via MHC class I	K08058	dre:100034470	tapbp.2	Herpes simplex virus 1 infection , dre05168
Contig12461	ATPase H(+)-transporting lysosomal accessory protein 2 n=6 Tax=Siluroidei TaxID=1489793 RepID=A0A2D0Q8F8_ICTPU	PREDICTED: renin receptor [Ictalurus punctatus]	CC:GO:0016021; BP:GO:0035622; MF:GO:0038023	CC:integral component of membrane; BP:intrahepatic bile duct development; MF:signaling receptor activity	K19514	dre:406296	atp6ap2
Contig12466	arginine-glutamic acid dipeptide repeats protein-like n=1 Tax=Salmo trutta TaxID=8032 RepID=UPI00113198AA	arginine-glutamic acid dipeptide repeats protein-like [Salmo trutta]				None
Contig12467	transmembrane protein 238-like n=1 Tax=Tachysurus fulvidraco TaxID=1234273 RepID=UPI000F50F435	transmembrane protein 238-like [Tachysurus fulvidraco]				dre:100148910	si:dkeyp-72e1.6
Contig1247	Uncharacterized protein n=3 Tax=Pangasianodon hypophthalmus TaxID=310915 RepID=A0A5N5PJ58_PANHP	desmoplakin isoform X1 [Pangasianodon hypophthalmus]_x0001_KAB5578911.1 hypothetical protein PHYPO_G00187900 [Pangasianodon hypophthalmus]	CC:GO:0005856; CC:GO:0030054; BP:GO:0045104; MF:GO:0050839; BP:GO:0098609	CC:cytoskeleton; CC:cell junction; BP:intermediate filament cytoskeleton organization; MF:cell adhesion molecule binding; BP:cell-cell adhesion	K10381	dre:324023	dspa
Contig1248	Reverse transcriptase domain-containing protein n=1 Tax=Oryzias melastigma TaxID=30732 RepID=A0A3B3CCL8_ORYME	PREDICTED: leucine-rich repeat extensin-like protein 1 [Nothobranchius furzeri]_x0001_KAF7211598.1 leucine-rich repeat extensin-like protein 1 [Nothobranchius furzeri]				None
Contig12480	Stathmin n=2 Tax=Pangasianodon hypophthalmus TaxID=310915 RepID=A0A5N5JIP0_PANHP	hypothetical protein PHYPO_G00172120 [Pangasianodon hypophthalmus]	BP:GO:0031110	BP:regulation of microtubule polymerization or depolymerization	K04381	dre:678630	stmn1a
Contig12484	general transcription factor II-I repeat domain-containing protein 2-like n=1 Tax=Pseudotrematomus bernacchii TaxID=40690 RepID=UPI00146DA186	general transcription factor II-I repeat domain-containing protein 2-like [Trematomus bernacchii]				dre:110437889
Contig12491	receptor-type tyrosine-protein phosphatase F isoform X13 n=1 Tax=Tachysurus fulvidraco TaxID=1234273 RepID=UPI000F4DF821	receptor-type tyrosine-protein phosphatase F isoform X9 [Tachysurus fulvidraco]				dre:140819	ptprfa	Cell adhesion molecules (CAMs) , dre04514; Insulin signaling pathway , dre04910; Adherens junction , dre04520
Contig125	G-protein coupled receptor 26 n=3 Tax=Siluroidei TaxID=1489793 RepID=A0A2D0S6S5_ICTPU	G-protein coupled receptor 26-like [Pangasianodon hypophthalmus]			K08411	dre:564928	gpr26
Contig12501	Non-specific serine/threonine protein kinase n=8 Tax=Siluroidei TaxID=1489793 RepID=A0A2D0RUC6_ICTPU	LOW QUALITY PROTEIN: leucine-rich repeat serine/threonine-protein kinase 1 [Pangasianodon hypophthalmus]			K08843	dre:100332050	lrrk1
Contig12504	Acid sphingomyelinase-like phosphodiesterase n=1 Tax=Pangasianodon hypophthalmus TaxID=310915 RepID=A0A5N5Q6D7_PANHP	acid sphingomyelinase-like phosphodiesterase 3b [Pangasianodon hypophthalmus]_x0001_KAB5586738.1 hypothetical protein PHYPO_G00005020 [Pangasianodon hypophthalmus]	MF:GO:0004767; CC:GO:0005615; BP:GO:0006685; MF:GO:0046872	MF:sphingomyelin phosphodiesterase activity; CC:extracellular space; BP:sphingomyelin catabolic process; MF:metal ion binding	K01128	dre:564392	smpdl3b
Contig12507	Integrase catalytic domain-containing protein n=1 Tax=Salmo trutta TaxID=8032 RepID=A0A674DKD0_SALTR	unnamed protein product [Oncorhynchus mykiss]	MF:GO:0003676; BP:GO:0015074	MF:nucleic acid binding; BP:DNA integration		dre:100149980	lrfn4b
Contig1251	Rho-GAP domain-containing protein n=3 Tax=Pangasianodon hypophthalmus TaxID=310915 RepID=A0A5N5M101_PANHP	rho GTPase-activating protein 24 isoform X3 [Pangasianodon hypophthalmus]_x0001_KAB5548747.1 hypothetical protein PHYPO_G00059110 [Pangasianodon hypophthalmus]			K20642	dre:570019	si:ch211-247j9.1
Contig12513	P-type Cu(+) transporter n=3 Tax=Siluroidei TaxID=1489793 RepID=A0A2D0S6X4_ICTPU	PREDICTED: copper-transporting ATPase 2-like isoform X1 [Ictalurus punctatus]	MF:GO:0005507; MF:GO:0005524; CC:GO:0016021; MF:GO:0019829; BP:GO:0030001; BP:GO:0098655	MF:copper ion binding; MF:ATP binding; CC:integral component of membrane; MF:ATPase-coupled cation transmembrane transporter activity; BP:metal ion transport; BP:cation transmembrane transport		dre:556499	atp7b
Contig12517	Queuosine salvage protein n=4 Tax=Siluroidei TaxID=1489793 RepID=E3TE17_ICTPU	LOW QUALITY PROTEIN: queuosine salvage protein [Pangasianodon hypophthalmus]				dre:566166	zgc:136564
Contig12524	T-box-containing protein TBX6L-like n=4 Tax=Siluroidei TaxID=1489793 RepID=A0A2D0QWV8_ICTPU	T-box transcription factor 16 [Pangasianodon hypophthalmus]			K10180	dre:30264	tbx16
Contig12527	DDE Tnp4 domain-containing protein n=1 Tax=Astyanax mexicanus TaxID=7994 RepID=A0A3B1IDV5_ASTMX	#N/A				dre:110438579
Contig12536	Reverse transcriptase domain-containing protein n=1 Tax=Astatotilapia calliptera TaxID=8154 RepID=A0A3P8QSK7_ASTCA	PREDICTED: RNA-directed DNA polymerase from mobile element jockey-like, partial [Austrofundulus limnaeus]	MF:GO:0003964; BP:GO:0006278	MF:RNA-directed DNA polymerase activity; BP:RNA-dependent DNA biosynthetic process		None
Contig12539	Uncharacterized protein n=1 Tax=Astyanax mexicanus TaxID=7994 RepID=A0A3B1J2B4_ASTMX	uncharacterized protein LOC111712736 isoform X2 [Eurytemora affinis]				None
Contig12541	Dynein assembly factor 4, axonemal n=2 Tax=Pangasianodon hypophthalmus TaxID=310915 RepID=A0A5N5P5W6_PANHP	dynein assembly factor 4, axonemal [Pangasianodon hypophthalmus]_x0001_KAB5574637.1 hypothetical protein PHYPO_G00211310 [Pangasianodon hypophthalmus]	BP:GO:0003341; CC:GO:0016021	BP:cilium movement; CC:integral component of membrane	K19758	dre:402988	dnaaf4
Contig12543	uncharacterized protein LOC109056073 n=1 Tax=Cyprinus carpio TaxID=7962 RepID=UPI0008F9F628	PREDICTED: uncharacterized protein LOC109056073 [Cyprinus carpio]				None
Contig12550	Very-long-chain 3-oxoacyl-CoA reductase-B n=1 Tax=Bagarius yarrelli TaxID=175774 RepID=A0A556TLJ2_BAGYA	Very-long-chain 3-oxoacyl-CoA reductase-B [Bagarius yarrelli]	CC:GO:0016021	CC:integral component of membrane		dre:322626	hsd17b12b	Metabolic pathways , dre01100; Fatty acid metabolism , dre01212; Steroid hormone biosynthesis , dre00140; Fatty acid elongation , dre00062; Biosynthesis of unsaturated fatty acids , dre01040
Contig12551	DDHD domain-containing protein n=2 Tax=Siluroidei TaxID=1489793 RepID=A0A5N5M7P3_PANHP	membrane-associated phosphatidylinositol transfer protein 3-like [Pangasianodon hypophthalmus]_x0001_XP_026780690.2 membrane-associated phosphatidylinositol transfer protein 3-like[Pangasianodon hypophthalmus]_x0001_XP_034166828.1 membrane-associated phosphatidylinositol transfer protein 3-like[Pangasianodon hypophthalmus]_x0001_KAB5550383.1 hypothetical protein PHYPO_G00053140 [Pangasianodon hyp…	MF:GO:0005548; BP:GO:0015914; MF:GO:0046872	MF:phospholipid transporter activity; BP:phospholipid transport; MF:metal ion binding		dre:337272	pitpnm3
Contig12552	Protein Wnt n=4 Tax=Siluroidei TaxID=1489793 RepID=A0A2D0T316_ICTPU	protein Wnt-16 [Pangasianodon hypophthalmus]_x0001_KAB5542016.1 hypothetical protein PHYPO_G00086580 [Pangasianodon hypophthalmus]	MF:GO:0005102; CC:GO:0005576; BP:GO:0007275; BP:GO:0016055	MF:signaling receptor binding; CC:extracellular region; BP:multicellular organism development; BP:Wnt signaling pathway		dre:791563	wnt16	Wnt signaling pathway , dre04310; Melanogenesis , dre04916; mTOR signaling pathway , dre04150
Contig12554	Lebercilin domain-containing protein n=2 Tax=Pangasianodon hypophthalmus TaxID=310915 RepID=A0A5N5LVT1_PANHP	lebercilin [Pangasianodon hypophthalmus]_x0001_XP_026800714.2 lebercilin [Pangasianodon hypophthalmus]_x0001_XP_026800715.2 lebercilin [Pangasianodon hypophthalmus]_x0001_XP_026800716.2 lebercilin [Pangasianodon hypophthalmus]_x0001_KAB5546113.1 hypothetical protein PHYPO_G00068390 [Pangasianodon hypophthalmus]				dre:100151323	lca5
Contig12556	Uncharacterized protein n=1 Tax=Pangasianodon hypophthalmus TaxID=310915 RepID=A0A5N5PWD1_PANHP	non-homologous end-joining factor 1 [Pangasianodon hypophthalmus]_x0001_XP_034169766.1 non-homologous end-joining factor 1 [Pangasianodon hypophthalmus]_x0001_XP_034169770.1 non-homologous end-joining factor 1 [Pangasianodon hypophthalmus]_x0001_KAB5583890.1 hypothetical protein PHYPO_G00101030 [Pangasianodon hypophthalmus]	CC:GO:0005634; BP:GO:0006302	CC:nucleus; BP:double-strand break repair	K10980	dre:406593	nhej1	Non-homologous end-joining , dre03450
Contig12557	Reverse transcriptase domain-containing protein n=2 Tax=Anabas testudineus TaxID=64144 RepID=A0A3Q1I1P2_ANATE	ORF2 [Dissostichus mawsoni]	MF:GO:0003677; MF:GO:0004843; CC:GO:0005634; BP:GO:0035522; BP:GO:1904888	MF:DNA binding; MF:thiol-dependent ubiquitin-specific protease activity; CC:nucleus; BP:monoubiquitinated histone H2A deubiquitination; BP:cranial skeletal system development		dre:561225	mysm1
Contig12558	Reverse transcriptase domain-containing protein n=1 Tax=Xiphophorus maculatus TaxID=8083 RepID=A0A3B5RAA6_XIPMA	mannosidase alpha class 2A member 1, partial [Nothobranchius furzeri]	MF:GO:0003964; BP:GO:0006278	MF:RNA-directed DNA polymerase activity; BP:RNA-dependent DNA biosynthetic process		dre:110438160
Contig12559	LINE-1 reverse transcriptase-like protein n=3 Tax=Triplophysa tibetana TaxID=1572043 RepID=A0A5A9MX91_9TELE	LINE-1 reverse transcriptase -like protein [Triplophysa tibetana]	MF:GO:0003964; BP:GO:0006278	MF:RNA-directed DNA polymerase activity; BP:RNA-dependent DNA biosynthetic process		None
Contig12562	uncharacterized protein LOC110439844 n=1 Tax=Danio rerio TaxID=7955 RepID=UPI000B449FDA	uncharacterized protein LOC110439844 [Danio rerio]				dre:110439844
Contig12565	Uncharacterized protein n=7 Tax=Siluroidei TaxID=1489793 RepID=A0A5N5JIT7_PANHP	ADP-ribosylation factor-binding protein GGA3 isoform X2 [Pangasianodon hypophthalmus]_x0001_KAB5517660.1 hypothetical protein PHYPO_G00169800 [Pangasianodon hypophthalmus]	CC:GO:0005802; BP:GO:0006886; BP:GO:0016192; MF:GO:0031267	CC:trans-Golgi network; BP:intracellular protein transport; BP:vesicle-mediated transport; MF:small GTPase binding	K12404	dre:100334661	si:ch73-157i16.3	Lysosome , dre04142
Contig12567	Vitellogenin domain-containing protein n=1 Tax=Pangasianodon hypophthalmus TaxID=310915 RepID=A0A5N5PPY3_PANHP	microsomal triglyceride transfer protein large subunit-like [Pangasianodon hypophthalmus]_x0001_XP_034158719.1 microsomal triglyceride transfer protein large subunit-like [Pangasianodon hypophthalmus]_x0001_KAB5581712.1 hypothetical protein PHYPO_G00178870 [Pangasianodon hypophthalmus]	MF:GO:0005548; BP:GO:0015914	MF:phospholipid transporter activity; BP:phospholipid transport	K14463	dre:406207	mttp
Contig12570	GlcNAc-PI synthesis protein n=2 Tax=Siluroidei TaxID=1489793 RepID=W5UG29_ICTPU	phosphatidylinositol N-acetylglucosaminyltransferase subunit A [Pangasianodon hypophthalmus]_x0001_XP_026803035.2 phosphatidylinositol N-acetylglucosaminyltransferase subunit A [Pangasianodon hypophthalmus]_x0001_XP_026803036.2 phosphatidylinositol N-acetylglucosaminyltransferase subunit A [Pangasianodon hypophthalmus]_x0001_XP_026803038.2 phosphatidylinositol N-acetylglucosaminyltransferase subu…	BP:GO:0006506; CC:GO:0016021	BP:GPI anchor biosynthetic process; CC:integral component of membrane	K03857	dre:791759	piga	Metabolic pathways , dre01100; Glycosylphosphatidylinositol (GPI)-anchor biosynthesis , dre00563
Contig12571	AMOP domain-containing protein n=4 Tax=Siluroidei TaxID=1489793 RepID=A0A5N5N697_PANHP	PREDICTED: isthmin-2 isoform X1 [Ictalurus punctatus]			K24435	dre:100535376	ism2a
Contig12573	probable G-protein coupled receptor 179 n=1 Tax=Ictalurus punctatus TaxID=7998 RepID=A0A2D0RR25_ICTPU	PREDICTED: probable G-protein coupled receptor 179 [Ictalurus punctatus]	MF:GO:0004930; BP:GO:0007186; BP:GO:0007601; CC:GO:0016020; CC:GO:0016021	MF:G protein-coupled receptor activity; BP:G protein-coupled receptor signaling pathway; BP:visual perception; CC:membrane; CC:integral component of membrane	K22961	dre:100537469	si:ch211-156l18.8
Contig1258	Heparan-sulfate 6-O-sulfotransferase n=6 Tax=Siluroidei TaxID=1489793 RepID=W5U738_ICTPU	PREDICTED: heparan-sulfate 6-O-sulfotransferase 1-A [Ictalurus punctatus]	CC:GO:0016021; MF:GO:0017095	CC:integral component of membrane; MF:heparan sulfate 6-O-sulfotransferase activity	K02514	dre:553162	hs6st1a	Glycosaminoglycan biosynthesis - heparan sulfate / heparin , dre00534
Contig12584	polymeric immunoglobulin receptor-like n=1 Tax=Pangasianodon hypophthalmus TaxID=310915 RepID=UPI00147B14D7	polymeric immunoglobulin receptor-like [Pangasianodon hypophthalmus]				dre:556440	si:dkey-15j16.3
Contig12585	MHC class I antigen (Fragment) n=1 Tax=Clarias gariepinus TaxID=13013 RepID=C1IQ70_CLAGA	MHC class I antigen, partial [Clarias gariepinus]			K06751	dre:64886	mhc1ufa
Contig1259	Heparan-sulfate 6-O-sulfotransferase 1-B n=10 Tax=Ostariophysi TaxID=32519 RepID=H6S1B_DANRE	Heparan-sulfate 6-O-sulfotransferase 1-B [Bagarius yarrelli]			K02514	dre:791107	hs6st1b	Glycosaminoglycan biosynthesis - heparan sulfate / heparin , dre00534
Contig12591	Uncharacterized protein n=1 Tax=Lucilia cuprina TaxID=7375 RepID=A0A0L0CL74_LUCCU	hypothetical protein FF38_11303 [Lucilia cuprina]				None
Contig12592	U1 snRNP-binding protein homolog n=6 Tax=Ictalurus punctatus TaxID=7998 RepID=A0A2D0SNJ4_ICTPU	hypothetical protein AMELA_G00148820 [Ameiurus melas]			K13155	dre:569999	snrnp35
Contig12593	PH and SEC7 domain-containing protein 2-like isoform X1 n=3 Tax=Ictalurus punctatus TaxID=7998 RepID=A0A2D0QHG3_ICTPU	PREDICTED: PH and SEC7 domain-containing protein 2-like isoform X3 [Ictalurus punctatus]	MF:GO:0005085; BP:GO:0032012	MF:guanyl-nucleotide exchange factor activity; BP:regulation of ARF protein signal transduction		dre:570918	si:ch211-150i13.1	Endocytosis , dre04144
Contig12599	latent-transforming growth factor beta-binding protein 1 n=5 Tax=Siluroidei TaxID=1489793 RepID=A0A2D0RLK5_ICTPU	LOW QUALITY PROTEIN: latent-transforming growth factor beta-binding protein 1 [Pangasianodon hypophthalmus]			K19559	dre:562072	ltbp1	TGF-beta signaling pathway , dre04350
Contig126	protein EFR3 homolog B n=1 Tax=Astyanax mexicanus TaxID=7994 RepID=UPI000BBDC067	PREDICTED: protein EFR3 homolog B isoform X1 [Ictalurus punctatus]_x0001_XP_017311242.1 PREDICTED: protein EFR3 homolog B isoform X1 [Ictalurus punctatus]			K21842	dre:561353	efr3bb
Contig12611	Uncharacterized protein n=1 Tax=Esox lucius TaxID=8010 RepID=A0A3P9A6A8_ESOLU	Transposable element [Triplophysa tibetana]	MF:GO:0003677; BP:GO:0006313; BP:GO:0015074	MF:DNA binding; BP:transposition, DNA-mediated; BP:DNA integration		dre:326903	si:dkey-77f5.3
Contig12613	Transposase (Fragment) n=1 Tax=Oncorhynchus mykiss TaxID=8022 RepID=Q8AY83_ONCMY	transposase, partial [Oncorhynchus mykiss]	MF:GO:0003677; BP:GO:0006313; BP:GO:0015074	MF:DNA binding; BP:transposition, DNA-mediated; BP:DNA integration		None
Contig12618	LOW QUALITY PROTEIN: folliculin-interacting protein 1 n=1 Tax=Paralichthys olivaceus TaxID=8255 RepID=UPI00097CE672	PREDICTED: LOW QUALITY PROTEIN: folliculin-interacting protein 1 [Paralichthys olivaceus]			K20400	dre:324863	fnip1	mTOR signaling pathway , dre04150
Contig12623	Succinyl-CoA:3-ketoacid-coenzyme A transferase n=3 Tax=Characoidei TaxID=1489739 RepID=W5KET8_ASTMX	succinyl-CoA:3-ketoacid coenzyme A transferase 1, mitochondrial [Astyanax mexicanus]			K01027	dre:442923	oxct1a	Metabolic pathways , dre01100; Synthesis and degradation of ketone bodies , dre00072; Valine;leucine and isoleucine degradation , dre00280; Butanoate metabolism , dre00650
Contig12630	BZIP domain-containing protein n=1 Tax=Pangasianodon hypophthalmus TaxID=310915 RepID=A0A5N5MXT4_PANHP	cyclic AMP-responsive element-binding protein 3-like protein 3-A [Pangasianodon hypophthalmus]_x0001_XP_034164872.1 cyclic AMP-responsive element-binding protein 3-like protein 3-A [Pangasianodon hypophthalmus]_x0001_KAB5559191.1 hypothetical protein PHYPO_G00026150 [Pangasianodon hypophthalmus]	MF:GO:0003700; BP:GO:0030968; MF:GO:0035497; BP:GO:0045944	MF:DNA-binding transcription factor activity; BP:endoplasmic reticulum unfolded protein response; MF:cAMP response element binding; BP:positive regulation of transcription by RNA polymerase II	K09048	dre:553700	creb3l3a	Adrenergic signaling in cardiomyocytes , dre04261; Melanogenesis , dre04916
Contig12636	zinc finger protein GLIS2-like isoform X2 n=4 Tax=Siluroidei TaxID=1489793 RepID=A0A2D0SM89_ICTPU	PREDICTED: zinc finger protein GLIS2-like isoform X2 [Ictalurus punctatus]	BP:GO:0001947; BP:GO:0003341; MF:GO:0003676; BP:GO:0039023; BP:GO:0060028; BP:GO:0060972	BP:heart looping; BP:cilium movement; MF:nucleic acid binding; BP:pronephric duct morphogenesis; BP:convergent extension involved in axis elongation; BP:left/right pattern formation	K09233	dre:102725539	glis2b
Contig12638	Uncharacterized protein n=2 Tax=Pangasianodon hypophthalmus TaxID=310915 RepID=A0A5N5N3B5_PANHP	cathepsin L1-like [Pangasianodon hypophthalmus]_x0001_XP_034163925.1 cathepsin L1-like [Pangasianodon hypophthalmus]				dre:436641	ctsl.1	Phagosome , dre04145; Apoptosis , dre04210; Autophagy - animal , dre04140; Lysosome , dre04142
Contig12644	RRM domain-containing protein n=1 Tax=Sinocyclocheilus rhinocerous TaxID=307959 RepID=A0A673GJR0_9TELE	hypothetical protein AMELA_G00034670 [Ameiurus melas]	MF:GO:0003676	MF:nucleic acid binding		dre:323529	hnrnpa0a
Contig12648	DUF1713 domain-containing protein n=2 Tax=Siluroidei TaxID=1489793 RepID=A0A5N5LVY0_PANHP	aurora kinase A-interacting protein [Pangasianodon hypophthalmus]_x0001_KAB5546193.1 hypothetical protein PHYPO_G00069290 [Pangasianodon hypophthalmus]			K16830	dre:100126015	aurkaip1
Contig12652	Protein yippee-like n=3 Tax=Siluroidei TaxID=1489793 RepID=A0A5N5LCG2_PANHP	protein yippee-like 5 [Ictalurus punctatus]_x0001_ADO28658.1 yippee-like 5 [Ictalurus punctatus]	MF:GO:0046872	MF:metal ion binding	K23339	dre:100332089	ypel5
Contig12654	Kelch 14 n=2 Tax=Cyprinidae TaxID=7953 RepID=A0A498N7S4_LABRO	PREDICTED: kelch-like protein 14 [Ictalurus punctatus]_x0001_XP_017312816.1 PREDICTED: kelch-like protein 14 [Ictalurus punctatus]_x0001_XP_026781968.1 kelch-like protein 14 [Pangasianodon hypophthalmus]_x0001_KAB5586690.1 hypothetical protein PHYPO_G00004510 [Pangasianodon hypophthalmus]_x0001_KAF4087494.1 hypothetical protein AMELA_G00071340 [Ameiurus melas]			K10451	dre:794722	klhl14
Contig12659	Endo/exonuclease/phosphatase domain-containing protein n=1 Tax=Pangasianodon hypophthalmus TaxID=310915 RepID=A0A5N5Q511_PANHP	tyrosyl-DNA phosphodiesterase 2 [Pangasianodon hypophthalmus]_x0001_XP_026769284.2 tyrosyl-DNA phosphodiesterase 2 [Pangasianodon hypophthalmus]_x0001_XP_034169325.1 tyrosyl-DNA phosphodiesterase 2 [Pangasianodon hypophthalmus]_x0001_KAB5586413.1 hypothetical protein PHYPO_G00001320 [Pangasianodon hypophthalmus]			K19619	dre:101887157
Contig12665	60S ribosomal protein L34 n=1 Tax=Pundamilia nyererei TaxID=303518 RepID=A0A3B4H8I9_9CICH	PREDICTED: 60S ribosomal protein L34 [Pundamilia nyererei]				dre:394097	rpl34	Ribosome , dre03010
Contig12666	Sushi-repeat-containing protein SRPX n=5 Tax=Siluroidei TaxID=1489793 RepID=W5UKW1_ICTPU	sushi repeat-containing protein SRPX isoform X1 [Pangasianodon hypophthalmus]_x0001_KAB5576831.1 hypothetical protein PHYPO_G00203040 [Pangasianodon hypophthalmus]			K23818	dre:541513	srpx
Contig12671	dehydrogenase/reductase SDR family member 12-like n=1 Tax=Cyprinus carpio TaxID=7962 RepID=UPI0008FAB0A5	PREDICTED: dehydrogenase/reductase SDR family member 12-like [Cyprinus carpio]				dre:677747	flj13639
Contig12672	RHD domain-containing protein n=8 Tax=Siluroidei TaxID=1489793 RepID=A0A5N5LV04_PANHP	PREDICTED: nuclear factor of activated T-cells, cytoplasmic 2 isoform X1 [Ictalurus punctatus]	MF:GO:0003677; MF:GO:0003700; BP:GO:0006355	MF:DNA binding; MF:DNA-binding transcription factor activity; BP:regulation of transcription, DNA-templated	K17332	dre:100333254	nfatc2a	Wnt signaling pathway , dre04310; C-type lectin receptor signaling pathway , dre04625; Cellular senescence , dre04218; VEGF signaling pathway , dre04370
Contig12681	THAP-type domain-containing protein n=7 Tax=Siluroidei TaxID=1489793 RepID=A0A5N5KZP9_PANHP	THAP domain-containing protein 2 isoform X1 [Pangasianodon hypophthalmus]_x0001_KAB5535451.1 hypothetical protein PHYPO_G00117800 [Pangasianodon hypophthalmus]	MF:GO:0003677; MF:GO:0004803; BP:GO:0006313	MF:DNA binding; MF:transposase activity; BP:transposition, DNA-mediated		dre:100151273	si:ch73-382f3.1
Contig12682	M20_dimer domain-containing protein n=4 Tax=Siluroidei TaxID=1489793 RepID=A0A5N5LVY1_PANHP	N-fatty-acyl-amino acid synthase/hydrolase PM20D1.2 isoform X1 [Pangasianodon hypophthalmus]_x0001_XP_034167441.1 N-fatty-acyl-amino acid synthase/hydrolase PM20D1.2 isoform X1[Pangasianodon hypophthalmus]_x0001_KAB5546361.1 hypothetical protein PHYPO_G00071180 [Pangasianodon hypophthalmus]	MF:GO:0004181; BP:GO:0006508	MF:metallocarboxypeptidase activity; BP:proteolysis	K13049	dre:768158	pm20d1.2
Contig12685	Transposable element Tcb2 transposase n=1 Tax=Esox lucius TaxID=8010 RepID=C1BW73_ESOLU	Transposable element Tcb2 transposase [Esox lucius]				None
Contig12686	Uncharacterized protein (Fragment) n=1 Tax=Lottia gigantea TaxID=225164 RepID=V4AN44_LOTGI	hypothetical protein LOTGIDRAFT_86453, partial [Lottia gigantea]_x0001_ESO98577.1 hypothetical protein LOTGIDRAFT_86453, partial [Lottia gigantea]				None
Contig1269	disks large homolog 3 isoform X6 n=10 Tax=Siluroidei TaxID=1489793 RepID=A0A2D0RIM0_ICTPU	disks large homolog 3 isoform X2 [Pangasianodon hypophthalmus]			K21098	dre:564081	dlg3	Tight junction , dre04530
Contig12690	Uncharacterized protein n=2 Tax=Pangasianodon hypophthalmus TaxID=310915 RepID=A0A5N5JTX6_PANHP	uncharacterized protein LOC113531200 [Pangasianodon hypophthalmus]				dre:100002920	si:dkey-27p18.3
Contig127	potassium voltage-gated channel subfamily KQT member 5 isoform X1 n=20 Tax=Siluroidei TaxID=1489793 RepID=A0A2D0QMW3_ICTPU	PREDICTED: potassium voltage-gated channel subfamily KQT member 5 isoform X1 [Ictalurus punctatus]	MF:GO:0005249; CC:GO:0008076; BP:GO:0071805	MF:voltage-gated potassium channel activity; CC:voltage-gated potassium channel complex; BP:potassium ion transmembrane transport	K04930	dre:556841	kcnq5a
Contig12702	Fibrillar collagen NC1 domain-containing protein n=15 Tax=Siluroidei TaxID=1489793 RepID=A0A5N5Q5S4_PANHP	collagen, type XI, alpha 1a isoform X4 [Pangasianodon hypophthalmus]			K19721	dre:565402	col11a1a
Contig12705	Protein S100 n=2 Tax=Pangasianodon hypophthalmus TaxID=310915 RepID=A0A5N5M2F4_PANHP	hypothetical protein PHYPO_G00063630 [Pangasianodon hypophthalmus]	MF:GO:0005509; CC:GO:0016021	MF:calcium ion binding; CC:integral component of membrane	K23772	dre:554089	s100z
Contig12718	R3H domain-containing protein 1 isoform X1 n=10 Tax=Siluroidei TaxID=1489793 RepID=A0A2D0R6C1_ICTPU	PREDICTED: R3H domain-containing protein 1 isoform X4 [Ictalurus punctatus]	MF:GO:0003676	MF:nucleic acid binding		dre:110437712	r3hdm1
Contig12720	general transcription factor 3C polypeptide 4 isoform X1 n=4 Tax=Siluroidei TaxID=1489793 RepID=A0A2D0T1E9_ICTPU	general transcription factor 3C polypeptide 4 [Pangasianodon hypophthalmus]_x0001_XP_034167234.1 general transcription factor 3C polypeptide 4 [Pangasianodon hypophthalmus]_x0001_KAB5549265.1 hypothetical protein PHYPO_G00065430 [Pangasianodon hypophthalmus]			K11310	dre:568510	gtf3c4
Contig12722	ankyrin-1-like isoform X7 n=1 Tax=Pangasianodon hypophthalmus TaxID=310915 RepID=UPI000EFF0258	ankyrin-1a isoform X7 [Electrophorus electricus]				dre:449796	ank1a
Contig12728	Dual specificity protein phosphatase 16 n=4 Tax=Siluroidei TaxID=1489793 RepID=W5UQL6_ICTPU	dual specificity protein phosphatase 16 [Pangasianodon hypophthalmus]_x0001_XP_026778661.1 dual specificity protein phosphatase 16 [Pangasianodon hypophthalmus]_x0001_KAB5542110.1 hypothetical protein PHYPO_G00087670 [Pangasianodon hypophthalmus]	BP:GO:0000188; MF:GO:0004725; MF:GO:0017017; BP:GO:0035335	BP:inactivation of MAPK activity; MF:protein tyrosine phosphatase activity; MF:MAP kinase tyrosine/serine/threonine phosphatase activity; BP:peptidyl-tyrosine dephosphorylation	K04459	dre:406523	dusp16	MAPK signaling pathway , dre04010
Contig12730	uncharacterized protein LOC108261776 n=1 Tax=Ictalurus punctatus TaxID=7998 RepID=A0A2D0QIM7_ICTPU	hypothetical protein AMELA_G00070500 [Ameiurus melas]				None
Contig12731	Uncharacterized protein n=1 Tax=Pangasianodon hypophthalmus TaxID=310915 RepID=A0A5N5PAS0_PANHP	Fanconi anemia group B protein [Pangasianodon hypophthalmus]_x0001_XP_026766320.2 Fanconi anemia group B protein [Pangasianodon hypophthalmus]_x0001_XP_034160162.1 Fanconi anemia group B protein [Pangasianodon hypophthalmus]_x0001_XP_034160163.1 Fanconi anemia group B protein [Pangasianodon hypophthalmus]_x0001_KAB5576660.1 hypothetical protein PHYPO_G00200250 [Pangasianodon hypophthalmus]	BP:GO:0036297; CC:GO:0043240	BP:interstrand cross-link repair; CC:Fanconi anaemia nuclear complex	K10889	dre:108179053	fancb
Contig12732	Popeye domain-containing protein 3 n=3 Tax=Siluroidei TaxID=1489793 RepID=W5U8L5_ICTPU	popeye domain-containing protein 3 [Tachysurus fulvidraco]				dre:415108	popdc3
Contig12734	TAF domain-containing protein n=1 Tax=Pangasianodon hypophthalmus TaxID=310915 RepID=A0A5N5JSN5_PANHP	transcription initiation factor TFIID subunit 6 isoform X4 [Tachysurus fulvidraco]			K03131	dre:447818	taf6	Basal transcription factors , dre03022
Contig12735	Reverse transcriptase domain-containing protein n=1 Tax=Astatotilapia calliptera TaxID=8154 RepID=A0A3P8PIJ3_ASTCA	hypothetical protein F7725_006792 [Dissostichus mawsoni]				None
Contig12739	Tropomodulin-1 n=9 Tax=Characiphysae TaxID=186628 RepID=W5UK54_ICTPU	tropomodulin-1 isoform X1 [Pangasianodon hypophthalmus]_x0001_XP_034157258.1 tropomodulin-1 isoform X1 [Pangasianodon hypophthalmus]			K10370	dre:100149766	tmod1
Contig12745	CCHC-type domain-containing protein n=1 Tax=Astyanax mexicanus TaxID=7994 RepID=A0A3B1K736_ASTMX	hypothetical protein AMELA_G00063230 [Ameiurus melas]				dre:110440028
Contig12746	Endonuclease n=1 Tax=Astyanax mexicanus TaxID=7994 RepID=A0A3B1KEA5_ASTMX	Transposon Tf2-9 polyprotein [Anabarilius grahami]	MF:GO:0005488; BP:GO:0006807; BP:GO:0043170; BP:GO:0044238	MF:binding; BP:nitrogen compound metabolic process; BP:macromolecule metabolic process; BP:primary metabolic process		dre:100149980	lrfn4b
Contig12748	Uncharacterized protein n=1 Tax=Pygocentrus nattereri TaxID=42514 RepID=A0A3B4CVB7_PYGNA	Transposon Tf2-6 polyprotein [Anabarilius grahami]	MF:GO:0003676; CC:GO:0005634; MF:GO:0008270; BP:GO:0015074	MF:nucleic acid binding; CC:nucleus; MF:zinc ion binding; BP:DNA integration		dre:100149980	lrfn4b
Contig12756	Uncharacterized protein n=2 Tax=Pangasianodon hypophthalmus TaxID=310915 RepID=A0A5N5JI82_PANHP	hypothetical protein PHYPO_G00169430 [Pangasianodon hypophthalmus]	MF:GO:0005347; BP:GO:0015867; CC:GO:0016021; BP:GO:0055085	MF:ATP transmembrane transporter activity; BP:ATP transport; CC:integral component of membrane; BP:transmembrane transport	K15108	dre:403024	slc25a19
Contig12757	cytochrome c oxidase subunit NDUFA4-like n=3 Tax=Ostariophysi TaxID=32519 RepID=A0A2D0QFL9_ICTPU	PREDICTED: cytochrome c oxidase subunit NDUFA4-like [Sinocyclocheilus anshuiensis]_x0001_XP_016426970.1 PREDICTED: cytochrome c oxidase subunit NDUFA4-like [Sinocyclocheilus rhinocerous]			K03948	dre:406726	ndufa4l	Metabolic pathways , dre01100; Oxidative phosphorylation , dre00190
Contig12758	Cytochrome c oxidase subunit NDUFA4-like protein n=3 Tax=Otomorpha TaxID=186634 RepID=A0A498LZY1_LABRO	cytochrome c oxidase subunit NDUFA4-like isoform X1 [Tachysurus fulvidraco]				dre:406726	ndufa4l	Metabolic pathways , dre01100; Oxidative phosphorylation , dre00190
Contig12759	TNF_2 domain-containing protein n=1 Tax=Pangasianodon hypophthalmus TaxID=310915 RepID=A0A5N5LCC4_PANHP	tumor necrosis factor ligand superfamily member 6 [Pangasianodon hypophthalmus]_x0001_KAB5539736.1 hypothetical protein PHYPO_G00092600 [Pangasianodon hypophthalmus]	MF:GO:0005164; BP:GO:0006955; CC:GO:0016021	MF:tumor necrosis factor receptor binding; BP:immune response; CC:integral component of membrane	K04389	dre:735295	faslg	Herpes simplex virus 1 infection , dre05168; Cytokine-cytokine receptor interaction , dre04060; Apoptosis , dre04210; Necroptosis , dre04217; FoxO signaling pathway , dre04068; MAPK signaling pathway , dre04010
Contig12760	Homeobox domain-containing protein n=4 Tax=Sinocyclocheilus TaxID=75365 RepID=A0A671MYC8_9TELE	PREDICTED: homeobox protein Hox-C8 [Ictalurus punctatus]_x0001_XP_026776360.1 homeobox protein Hox-C8a isoform X2 [Pangasianodon hypophthalmus]_x0001_KAB5546587.1 hypothetical protein PHYPO_G00073800 [Pangasianodon hypophthalmus]_x0001_KAF4078586.1 hypothetical protein AMELA_G00200710 [Ameiurus melas]	MF:GO:0003700; CC:GO:0005634; BP:GO:0006355; BP:GO:0007275; MF:GO:0043565	MF:DNA-binding transcription factor activity; CC:nucleus; BP:regulation of transcription, DNA-templated; BP:multicellular organism development; MF:sequence-specific DNA binding	K09308	dre:449648	hoxc8a
Contig12763	homeobox protein engrailed-1 n=1 Tax=Tachysurus fulvidraco TaxID=1234273 RepID=UPI000F5086E4	homeobox protein engrailed-1 [Tachysurus fulvidraco]	CC:GO:0005634; BP:GO:0006355; BP:GO:0007275; MF:GO:0043565	CC:nucleus; BP:regulation of transcription, DNA-templated; BP:multicellular organism development; MF:sequence-specific DNA binding	K09319	dre:30244	en1a
Contig12766	prostaglandin E synthase 2 n=1 Tax=Ictalurus punctatus TaxID=7998 RepID=A0A2D0QX84_ICTPU	PREDICTED: prostaglandin E synthase 2 [Ictalurus punctatus]	MF:GO:0009055; MF:GO:0015035; BP:GO:0022900; BP:GO:0045454; MF:GO:0050220	MF:electron transfer activity; MF:protein disulfide oxidoreductase activity; BP:electron transport chain; BP:cell redox homeostasis; MF:prostaglandin-E synthase activity	K05309	dre:799964	ptgesl	Metabolic pathways , dre01100; Arachidonic acid metabolism , dre00590
Contig12768	LOW QUALITY PROTEIN: biogenesis of lysosome-related organelles complex 1 subunit 3 n=1 Tax=Pangasianodon hypophthalmus TaxID=310915 RepID=UPI000EFDDF8C	LOW QUALITY PROTEIN: biogenesis of lysosome-related organelles complex 1 subunit 3 [Pangasianodon hypophthalmus]			K20186	dre:553529	bloc1s3
Contig12769	Carbonate dehydratase IV n=1 Tax=Pangasianodon hypophthalmus TaxID=310915 RepID=A0A5N5NKM0_PANHP	carbonic anhydrase 15 [Pangasianodon hypophthalmus]_x0001_XP_026801708.1 carbonic anhydrase 15 [Pangasianodon hypophthalmus]_x0001_XP_026801709.1 carbonic anhydrase 15 [Pangasianodon hypophthalmus]_x0001_XP_026801710.1 carbonic anhydrase 15 [Pangasianodon hypophthalmus]_x0001_XP_026801711.1 carbonic anhydrase 15 [Pangasianodon hypophthalmus]_x0001_XP_026801712.1 carbonic anhydrase 15 [Pangasianod…	MF:GO:0004089; CC:GO:0005886; MF:GO:0008270; CC:GO:0031225	MF:carbonate dehydratase activity; CC:plasma membrane; MF:zinc ion binding; CC:anchored component of membrane	K01672	dre:568143	car15	Metabolic pathways , dre01100; Nitrogen metabolism , dre00910
Contig1277	myosin-binding protein C, cardiac-type isoform X1 n=9 Tax=Siluroidei TaxID=1489793 RepID=UPI00147AFD18	LOW QUALITY PROTEIN: myosin-binding protein C, cardiac-type-like [Tachysurus fulvidraco]				dre:556489	mybpc3
Contig12771	N-acetyltransferase domain-containing protein 1 n=1 Tax=Pangasianodon hypophthalmus TaxID=310915 RepID=A0A5N5MGA0_PANHP	protein NATD1 [Pangasianodon hypophthalmus]_x0001_KAB5554042.1 hypothetical protein PHYPO_G00045550 [Pangasianodon hypophthalmus]			K06975	dre:552994	im:6904045
Contig12772	Palmitoyltransferase n=3 Tax=Siluroidei TaxID=1489793 RepID=W5U766_ICTPU	PREDICTED: probable palmitoyltransferase ZDHHC12 [Ictalurus punctatus]	CC:GO:0016021; MF:GO:0019706	CC:integral component of membrane; MF:protein-cysteine S-palmitoyltransferase activity	K18932	dre:569129	zdhhc12b
Contig12775	androgen receptor n=1 Tax=Ictalurus punctatus TaxID=7998 RepID=A0A2D0QCB7_ICTPU	PREDICTED: androgen receptor [Ictalurus punctatus]	BP:GO:0001556; MF:GO:0003707; MF:GO:0004879; MF:GO:0005497; CC:GO:0005634; BP:GO:0006357; BP:GO:0007283; BP:GO:0008049; MF:GO:0008270; BP:GO:0008584; BP:GO:0030522; CC:GO:0042025; BP:GO:0043401; MF:GO:0043565	BP:oocyte maturation; MF:steroid hormone receptor activity; MF:nuclear receptor activity; MF:androgen binding; CC:nucleus; BP:regulation of transcription by RNA polymerase II; BP:spermatogenesis; BP:male courtship behavior; MF:zinc ion binding; BP:male gonad development; BP:intracellular receptor signaling pathway; CC:host cell nucleus; BP:steroid hormone mediated signaling pathway; MF:sequence-s…	K08557	dre:100005148	ar	Oocyte meiosis , dre04114
Contig12776	60S ribosomal protein L35a n=2 Tax=Pangasianodon hypophthalmus TaxID=310915 RepID=A0A5N5P7N7_PANHP	hypothetical protein PHYPO_G00216740 [Pangasianodon hypophthalmus]	MF:GO:0003735; CC:GO:0005840; BP:GO:0006412	MF:structural constituent of ribosome; CC:ribosome; BP:translation	K02917	dre:436760	rpl35a	Ribosome , dre03010
Contig12777	uncharacterized protein LOC108268283 isoform X1 n=2 Tax=Ictalurus punctatus TaxID=7998 RepID=A0A2D0RDM4_ICTPU	PREDICTED: uncharacterized protein LOC108268283 isoform X1 [Ictalurus punctatus]_x0001_XP_017328634.1 PREDICTED: uncharacterized protein LOC108268283 isoform X1 [Ictalurus punctatus]_x0001_XP_017328635.1 PREDICTED: uncharacterized protein LOC108268283 isoform X1 [Ictalurus punctatus]	CC:GO:0016020; CC:GO:0016021	CC:membrane; CC:integral component of membrane		dre:795570
Contig12778	Ig-like domain-containing protein n=1 Tax=Pangasianodon hypophthalmus TaxID=310915 RepID=A0A5N5PJA0_PANHP	uncharacterized protein LOC113523983 [Pangasianodon hypophthalmus]_x0001_KAB5578961.1 hypothetical protein PHYPO_G00188500 [Pangasianodon hypophthalmus]	CC:GO:0016020	CC:membrane		dre:795570
Contig12783	C-C motif chemokine n=1 Tax=Ictalurus punctatus TaxID=7998 RepID=A0A2D0REK8_ICTPU	hypothetical protein AMELA_G00057630 [Ameiurus melas]				None
Contig12784	basal body-orientation factor 1 isoform X1 n=2 Tax=Tachysurus fulvidraco TaxID=1234273 RepID=UPI000F4E7A9E	basal body-orientation factor 1 isoform X1 [Tachysurus fulvidraco]				None
Contig12785	epidermal growth factor receptor kinase substrate 8-like protein 2 n=2 Tax=Pangasianodon hypophthalmus TaxID=310915 RepID=UPI00147AC0BD	epidermal growth factor receptor kinase substrate 8-like protein 2 [Pangasianodon hypophthalmus]			K17277	dre:564779	si:dkey-287h13.1
Contig12786	Uncharacterized protein n=2 Tax=Takifugu rubripes TaxID=31033 RepID=A0A674MWC2_TAKRU	LOW QUALITY PROTEIN: uncharacterized protein LOC106676862 [Maylandia zebra]				dre:100149980	lrfn4b
Contig12788	E2F_TDP domain-containing protein n=4 Tax=Siluroidei TaxID=1489793 RepID=A0A5N5JJX9_PANHP	transcription factor E2F3 [Pangasianodon hypophthalmus]			K06620	dre:791146	e2f3	Cellular senescence , dre04218; Cell cycle , dre04110
Contig12796	RNA-directed DNA polymerase n=1 Tax=Sparus aurata TaxID=8175 RepID=A0A671TP74_SPAAU	Retrovirus-related Pol polyprotein from transposon 297 [Triplophysa tibetana]	MF:GO:0003676; CC:GO:0005634; MF:GO:0008270; BP:GO:0015074	MF:nucleic acid binding; CC:nucleus; MF:zinc ion binding; BP:DNA integration		dre:100149980	lrfn4b
Contig12801	ATP-dependent RNA helicase SUPV3L1, mitochondrial n=5 Tax=Siluroidei TaxID=1489793 RepID=A0A2D0QQ30_ICTPU	ATP-dependent RNA helicase SUPV3L1, mitochondrial isoform X1 [Pangasianodon hypophthalmus]_x0001_KAB5581504.1 hypothetical protein PHYPO_G00176490 [Pangasianodon hypophthalmus]	MF:GO:0016817	MF:hydrolase activity, acting on acid anhydrides	K17675	dre:570852	supv3l1
Contig12802	Sushi repeat-containing protein SRPX2 n=2 Tax=Siluroidei TaxID=1489793 RepID=A0A2D0RG15_ICTPU	hypothetical protein AMELA_G00095670 [Ameiurus melas]			K19408	dre:100332730	srpx2
Contig12803	uncharacterized protein LOC111194753 n=1 Tax=Astyanax mexicanus TaxID=7994 RepID=UPI000BBD6651	uncharacterized protein LOC111194753 [Astyanax mexicanus]				dre:103910221
Contig12804	Collagen, type I, alpha 1, isoform CRA_a n=6 Tax=Catarrhini TaxID=9526 RepID=D3DTX7_HUMAN	collagen, type I, alpha 1, isoform CRA_a [Homo sapiens]_x0001_EAW94631.1 collagen, type I, alpha 1, isoform CRA_a [Homo sapiens]			K06236	dre:337158	col1a1a	Focal adhesion , dre04510; ECM-receptor interaction , dre04512; AGE-RAGE signaling pathway in diabetic complications , dre04933
Contig12805	insulin-like 3 (Leydig cell) isoform X1 n=2 Tax=Pangasianodon hypophthalmus TaxID=310915 RepID=UPI000EFF92BC	insulin-like 3 (Leydig cell) isoform X1 [Pangasianodon hypophthalmus]				dre:563417	insl3
Contig12806	uncharacterized protein LOC113015863 n=5 Tax=Haplochromini TaxID=319058 RepID=UPI000E3FABFE	uncharacterized protein LOC113021227 [Astatotilapia calliptera]				dre:101886504
Contig12811	CD59B glycoprotein-like n=1 Tax=Tachysurus fulvidraco TaxID=1234273 RepID=UPI000F4D7861	PREDICTED: weak neurotoxin WNTX33-like isoform X2 [Sinocyclocheilus grahami]				dre:100003647
Contig12813	Integrase catalytic domain-containing protein n=1 Tax=Perca fluviatilis TaxID=8168 RepID=A0A6A5F1X3_PERFL	hypothetical protein PFLUV_G00146000 [Perca fluviatilis]	MF:GO:0003676; BP:GO:0015074; CC:GO:0016020; CC:GO:0016021	MF:nucleic acid binding; BP:DNA integration; CC:membrane; CC:integral component of membrane		dre:108179640
Contig12816	Uncharacterized protein n=2 Tax=Haplochromini TaxID=319058 RepID=A0A3P8QBS0_ASTCA	unnamed protein product [Oncorhynchus mykiss]	MF:GO:0003677; BP:GO:0006313; BP:GO:0015074	MF:DNA binding; BP:transposition, DNA-mediated; BP:DNA integration		None
Contig1282	Reverse transcriptase domain-containing protein n=1 Tax=Astyanax mexicanus TaxID=7994 RepID=A0A3B1IHX1_ASTMX	RNA-directed DNA polymerase [bacterium 2013Ark19i]				dre:108180207
Contig12828	uncharacterized protein LOC108179569 n=1 Tax=Danio rerio TaxID=7955 RepID=UPI000B42E514	uncharacterized protein LOC108179569 [Danio rerio]				dre:108179569
Contig12830	Uncharacterized protein n=2 Tax=Pangasianodon hypophthalmus TaxID=310915 RepID=A0A5N5L3U1_PANHP	single-strand selective monofunctional uracil DNA glycosylase isoform X1 [Pangasianodon hypophthalmus]_x0001_KAB5537280.1 hypothetical protein PHYPO_G00116980 [Pangasianodon hypophthalmus]	BP:GO:0006284; MF:GO:0017065	BP:base-excision repair; MF:single-strand selective uracil DNA N-glycosylase activity	K10800	dre:570901	smug1	Base excision repair , dre03410
Contig12832	STAGA complex 65 subunit gamma n=5 Tax=Siluroidei TaxID=1489793 RepID=W5UF45_ICTPU	hypothetical protein AMELA_G00127390 [Ameiurus melas]			K11316	dre:503605	supt7l
Contig12833	granzyme F-like isoform X2 n=3 Tax=Ictalurus punctatus TaxID=7998 RepID=A0A2D0R763_ICTPU	PREDICTED: granzyme F-like isoform X2 [Ictalurus punctatus]	MF:GO:0004252; BP:GO:0006508	MF:serine-type endopeptidase activity; BP:proteolysis	K01353	dre:100001138	gzm3.3	Apoptosis , dre04210
Contig12836	Uncharacterized protein n=25 Tax=Pangasianodon hypophthalmus TaxID=310915 RepID=A0A5N5L407_PANHP	hypothetical protein AMELA_G00006190 [Ameiurus melas]				dre:497465	camta1b
Contig12841	CAP10 domain-containing protein n=4 Tax=Siluroidei TaxID=1489793 RepID=A0A5N5PB06_PANHP	protein O-glucosyltransferase 2 [Pangasianodon hypophthalmus]_x0001_KAB5576815.1 hypothetical protein PHYPO_G00202860 [Pangasianodon hypophthalmus]				dre:393905	poglut2
Contig12844	Uncharacterized protein n=8 Tax=Pangasianodon hypophthalmus TaxID=310915 RepID=A0A5N5Q5N5_PANHP	ras-responsive element-binding protein 1 isoform X3 [Pangasianodon hypophthalmus]	MF:GO:0003676	MF:nucleic acid binding	K20210	dre:338237	rreb1a
Contig12845	Chitinase domain-containing protein 1 n=4 Tax=Siluroidei TaxID=1489793 RepID=E3TDY5_ICTPU	hypothetical protein PHYPO_G00245450 [Pangasianodon hypophthalmus]	BP:GO:0005975; MF:GO:0008061	BP:carbohydrate metabolic process; MF:chitin binding	K17525	dre:337225	chid1
Contig12846	MHC class II antigen n=1 Tax=Leiocassis longirostris TaxID=175787 RepID=F8R511_LEILO	MHC class II antigen [Leiocassis longirostris]	BP:GO:0002376; CC:GO:0016020	BP:immune system process; CC:membrane		dre:368878	si:busm1-266f07.2	Phagosome , dre04145; Cell adhesion molecules (CAMs) , dre04514; Intestinal immune network for IgA production , dre04672; Herpes simplex virus 1 infection , dre05168
Contig12848	MHC class IIA antigen n=1 Tax=Leiocassis longirostris TaxID=175787 RepID=G3CLE9_LEILO	MHC class IIA antigen [Leiocassis longirostris]	CC:GO:0016020	CC:membrane		dre:368878	si:busm1-266f07.2	Phagosome , dre04145; Cell adhesion molecules (CAMs) , dre04514; Intestinal immune network for IgA production , dre04672; Herpes simplex virus 1 infection , dre05168
Contig1285	Extracellular calcium-sensing receptor n=1 Tax=Bagarius yarrelli TaxID=175774 RepID=A0A556TYF5_BAGYA	extracellular calcium-sensing receptor [Pangasianodon hypophthalmus]_x0001_KAB5522251.1 hypothetical protein PHYPO_G00157440 [Pangasianodon hypophthalmus]			K04612	dre:560607	casr	NOD-like receptor signaling pathway , dre04621
Contig12852	Ig-like domain-containing protein n=4 Tax=Siluroidei TaxID=1489793 RepID=A0A5N5M5V2_PANHP	hepatic and glial cell adhesion molecule a [Pangasianodon hypophthalmus]_x0001_KAB5550278.1 hypothetical protein PHYPO_G00051990 [Pangasianodon hypophthalmus]	CC:GO:0016021	CC:integral component of membrane	K23116	dre:100005952	hepacama
Contig12853	Ig-like domain-containing protein n=2 Tax=Pangasianodon hypophthalmus TaxID=310915 RepID=A0A5N5KZC4_PANHP	hypothetical protein PHYPO_G00122540 [Pangasianodon hypophthalmus]	CC:GO:0016020	CC:membrane	K13073	dre:103910135	pigrl3.9
Contig12854	integrator complex subunit 4 n=7 Tax=Characiphysae TaxID=186628 RepID=A0A2D0QVJ4_ICTPU	integrator complex subunit 4 [Pangasianodon hypophthalmus]_x0001_KAB5575061.1 hypothetical protein PHYPO_G00216480 [Pangasianodon hypophthalmus]			K13141	dre:564681	ints4
Contig12857	G domain-containing protein n=6 Tax=Siluroidei TaxID=1489793 RepID=A0A5N5KEE4_PANHP	uncharacterized protein si:dkey-98f17.5 isoform X1 [Pangasianodon hypophthalmus]	MF:GO:0005525; CC:GO:0016021	MF:GTP binding; CC:integral component of membrane		dre:569123	si:dkey-98f17.5
Contig12858	Cytoplasmic protein n=7 Tax=Siluroidei TaxID=1489793 RepID=A0A2D0R4A2_ICTPU	cytoplasmic protein NCK2a [Pangasianodon hypophthalmus]_x0001_KAB5576971.1 hypothetical protein PHYPO_G00204630 [Pangasianodon hypophthalmus]	CC:GO:0005783; BP:GO:0006417	CC:endoplasmic reticulum; BP:regulation of translation	K19862	dre:393972	nck2a	ErbB signaling pathway , dre04012
Contig12859	Potassium channel tetramerization domain-containing 2 n=21 Tax=Ostariophysi TaxID=32519 RepID=Q0P490_DANRE	BTB/POZ domain-containing protein KCTD2 [Tachysurus fulvidraco]			K21914	dre:751724	kctd2
Contig12860	Non-specific serine/threonine protein kinase n=1 Tax=Ictalurus punctatus TaxID=7998 RepID=A0A2D0SSI4_ICTPU	PREDICTED: STE20-like serine/threonine-protein kinase [Ictalurus punctatus]	MF:GO:0004674; MF:GO:0005524; BP:GO:0006468	MF:protein serine/threonine kinase activity; MF:ATP binding; BP:protein phosphorylation	K08836	dre:101885880	si:dkey-81j8.6
Contig12864	transmembrane protein 100 n=3 Tax=Siluroidei TaxID=1489793 RepID=A0A2D0S407_ICTPU	transmembrane protein 100 [Tachysurus fulvidraco]				dre:100334742	tmem100a
Contig12867	transmembrane emp24 domain-containing protein 6-like n=1 Tax=Ictalurus punctatus TaxID=7998 RepID=A0A2D0RJE1_ICTPU	PREDICTED: transmembrane emp24 domain-containing protein 6-like [Ictalurus punctatus]	CC:GO:0005789; CC:GO:0016021	CC:endoplasmic reticulum membrane; CC:integral component of membrane	K20351	dre:101884766	tmed6
Contig12868	PHD-type domain-containing protein n=12 Tax=Siluroidei TaxID=1489793 RepID=A0A5N5LIW9_PANHP	PHD finger protein 21B isoform X1 [Pangasianodon hypophthalmus]_x0001_KAB5542221.1 hypothetical protein PHYPO_G00089000 [Pangasianodon hypophthalmus]	MF:GO:0046872	MF:metal ion binding		dre:101883360	phf21b
Contig12870	glucagon receptor n=2 Tax=Siluroidei TaxID=1489793 RepID=A0A2D0PY40_ICTPU	glucagon receptor [Pangasianodon hypophthalmus]_x0001_XP_026801879.1 glucagon receptor [Pangasianodon hypophthalmus]_x0001_XP_034154654.1 glucagon receptor [Pangasianodon hypophthalmus]_x0001_XP_034154655.1 glucagon receptor [Pangasianodon hypophthalmus]_x0001_KAB5530666.1 hypothetical protein PHYPO_G00131990 [Pangasianodon hypophthalmus]	BP:GO:0007166; CC:GO:0016021; MF:GO:0016519; BP:GO:0038192	BP:cell surface receptor signaling pathway; CC:integral component of membrane; MF:gastric inhibitory peptide receptor activity; BP:gastric inhibitory peptide signaling pathway	K04583	dre:562973	gcgra	Neuroactive ligand-receptor interaction , dre04080
Contig12872	uncharacterized protein LOC114454569 n=1 Tax=Gouania willdenowi TaxID=441366 RepID=UPI001055B207	uncharacterized protein LOC114454569 [Gouania willdenowi]			K08457	dre:101886116
Contig12875	NADPH oxidase 4 isoform X1 n=5 Tax=Siluroidei TaxID=1489793 RepID=A0A2D0SW29_ICTPU	NADPH oxidase 4 [Pangasianodon hypophthalmus]_x0001_KAB5550090.1 hypothetical protein PHYPO_G00049720 [Pangasianodon hypophthalmus]	CC:GO:0016021; MF:GO:0016491; BP:GO:0055114	CC:integral component of membrane; MF:oxidoreductase activity; BP:obsolete oxidation-reduction process	K21423	dre:101886314	nox4	AGE-RAGE signaling pathway in diabetic complications , dre04933
Contig12878	uncharacterized protein LOC113545722 n=1 Tax=Pangasianodon hypophthalmus TaxID=310915 RepID=UPI00147CF02F	uncharacterized protein LOC113545722 [Pangasianodon hypophthalmus]				None
Contig12885	apoptosis-associated speck-like protein containing a CARD n=1 Tax=Ictalurus punctatus TaxID=7998 RepID=A0A2D0Q9M3_ICTPU	PREDICTED: apoptosis-associated speck-like protein containing a CARD [Ictalurus punctatus]				dre:100536808	si:ch211-66k16.27
Contig12886	NACHT, LRR and PYD domains-containing protein 1b allele 2-like n=1 Tax=Pangasianodon hypophthalmus TaxID=310915 RepID=UPI000F005D0D	uncharacterized protein LOC113531483 [Pangasianodon hypophthalmus]			K12799	dre:100330518	nlrb5
Contig12887	G patch domain-containing protein 8 isoform X1 n=10 Tax=Siluroidei TaxID=1489793 RepID=A0A2D0Q6J7_ICTPU	PREDICTED: G patch domain-containing protein 8 isoform X5 [Ictalurus punctatus]	MF:GO:0003676; MF:GO:0046872	MF:nucleic acid binding; MF:metal ion binding		dre:565404	gpatch8
Contig12888	MIF4G domain-containing protein n=4 Tax=Siluroidei TaxID=1489793 RepID=A0A5N5M268_PANHP	CBP80/20-dependent translation initiation factor isoform X1 [Pangasianodon hypophthalmus]	MF:GO:0003723	MF:RNA binding		dre:100537309	ctif
Contig12889	PARP-1 binding protein n=3 Tax=Siluroidei TaxID=1489793 RepID=A0A2D0T3M4_ICTPU	PCNA-interacting partner [Pangasianodon hypophthalmus]_x0001_XP_034168925.1 PCNA-interacting partner [Pangasianodon hypophthalmus]_x0001_XP_034168926.1 PCNA-interacting partner [Pangasianodon hypophthalmus]_x0001_KAB5541927.1 hypothetical protein PHYPO_G00085600 [Pangasianodon hypophthalmus]	BP:GO:2000042	BP:negative regulation of double-strand break repair via homologous recombination		dre:678635	parpbp
Contig12896	Uncharacterized protein n=1 Tax=Astyanax mexicanus TaxID=7994 RepID=A0A3B1K3T2_ASTMX	glutamate receptor, ionotropic, N-methyl D-aspartate-associated protein 1a (glutamate binding) [Pangasianodon hypophthalmus]_x0001_KAB5530970.1 hypothetical protein PHYPO_G00135490 [Pangasianodon hypophthalmus]	CC:GO:0016021	CC:integral component of membrane	K24205	dre:724005	grinaa
Contig12897	Uncharacterized protein n=1 Tax=Pangasianodon hypophthalmus TaxID=310915 RepID=A0A5N5MHN1_PANHP	zinc finger protein 239 [Pangasianodon hypophthalmus]_x0001_KAB5553841.1 hypothetical protein PHYPO_G00043330 [Pangasianodon hypophthalmus]				dre:406856	zgc:66443
Contig129	uncharacterized protein LOC111194471 n=2 Tax=Astyanax mexicanus TaxID=7994 RepID=UPI000BBD9172	uncharacterized protein LOC111194471 [Astyanax mexicanus]_x0001_XP_022534372.1 uncharacterized protein LOC111194471 [Astyanax mexicanus]				dre:101882530
Contig12903	NACHT domain-containing protein n=5 Tax=Pangasianodon hypophthalmus TaxID=310915 RepID=A0A5N5MIK0_PANHP	MHC class II transactivator isoform X1 [Pangasianodon hypophthalmus]_x0001_KAB5554276.1 hypothetical protein PHYPO_G00048470 [Pangasianodon hypophthalmus]	MF:GO:0005524; BP:GO:0006355	MF:ATP binding; BP:regulation of transcription, DNA-templated	K08060	dre:100003537	ciita
Contig12904	TBC1 domain family member 30 isoform X5 n=2 Tax=Siluroidei TaxID=1489793 RepID=UPI000F00C022	TBC1 domain family member 30 isoform X5 [Tachysurus fulvidraco]				dre:569334	tbc1d30
Contig12908	Zinc finger FYVE domain-containing protein 26 n=4 Tax=Pangasianodon hypophthalmus TaxID=310915 RepID=A0A5N5PT16_PANHP	LOW QUALITY PROTEIN: zinc finger FYVE domain-containing protein 26 [Pangasianodon hypophthalmus]				dre:324565	zfyve26
Contig1291	protein unc-13 homolog C-like n=2 Tax=Gymnodraco acuticeps TaxID=8218 RepID=UPI0014712A59	LOW QUALITY PROTEIN: uncharacterized protein LOC118427744 [Branchiostoma floridae]				None
Contig12910	Glutamine amidotransferase n=184 Tax=Actinopterygii TaxID=7898 RepID=B8JLW8_DANRE	GMP synthase [glutamine-hydrolyzing] [Pangasianodon hypophthalmus]_x0001_KAB5574656.1 hypothetical protein PHYPO_G00211510 [Pangasianodon hypophthalmus]	MF:GO:0003922; MF:GO:0005524; BP:GO:0006177; BP:GO:0006541; MF:GO:0016462	MF:GMP synthase (glutamine-hydrolyzing) activity; MF:ATP binding; BP:GMP biosynthetic process; BP:glutamine metabolic process; MF:pyrophosphatase activity	K01951	dre:393559	gmps	Metabolic pathways , dre01100; Purine metabolism , dre00230; Drug metabolism - other enzymes , dre00983
Contig12912	non-canonical poly(A) RNA polymerase PAPD7-like isoform X1 n=4 Tax=Siluroidei TaxID=1489793 RepID=A0A2D0S5N6_ICTPU	PREDICTED: non-canonical poly(A) RNA polymerase PAPD7-like isoform X1 [Ictalurus punctatus]			K03514	dre:557829	papd7	RNA degradation , dre03018
Contig12915	protein phosphatase 1 regulatory subunit 3D n=1 Tax=Pangasianodon hypophthalmus TaxID=310915 RepID=UPI00147E737E	protein phosphatase 1 regulatory subunit 3D [Pangasianodon hypophthalmus]			K07189	dre:567375	ppp1r3db	Insulin signaling pathway , dre04910
Contig12922	Uncharacterized protein n=1 Tax=Pangasianodon hypophthalmus TaxID=310915 RepID=A0A5N5MJH2_PANHP	hypothetical protein AMELA_G00118660 [Ameiurus melas]			K01081	None
Contig12933	Transposable element Tc1 transposase n=1 Tax=Anabarilius grahami TaxID=495550 RepID=A0A3N0Z9D3_ANAGA	Transposable element Tc1 transposase [Anabarilius grahami]	MF:GO:0003677; BP:GO:0006313; BP:GO:0015074	MF:DNA binding; BP:transposition, DNA-mediated; BP:DNA integration		None
Contig12944	protein FAM219B-like isoform X1 n=3 Tax=Siluroidei TaxID=1489793 RepID=A0A2D0QU45_ICTPU	protein FAM219B [Pangasianodon hypophthalmus]_x0001_KAB5574680.1 hypothetical protein PHYPO_G00211790 [Pangasianodon hypophthalmus]				dre:541542	fam219b
Contig12948	G2/M phase-specific E3 ubiquitin-protein ligase-like n=2 Tax=Oryzias latipes TaxID=8090 RepID=UPI0009D991FF	G2/M phase-specific E3 ubiquitin-protein ligase-like [Oryzias latipes]			K22371	dre:100536045
Contig12951	protein FAM171A2-like n=3 Tax=Siluroidei TaxID=1489793 RepID=A0A2D0Q005_ICTPU	protein FAM171A2 [Pangasianodon hypophthalmus]_x0001_KAB5553792.1 hypothetical protein PHYPO_G00042760 [Pangasianodon hypophthalmus]	CC:GO:0016021	CC:integral component of membrane		dre:556398	fam171a2a
Contig12953	Glycos_transf_1 domain-containing protein n=2 Tax=Siluroidei TaxID=1489793 RepID=A0A5N5NK07_PANHP	glycosyltransferase 1 domain-containing protein 1 [Pangasianodon hypophthalmus]_x0001_KAB5567890.1 hypothetical protein PHYPO_G00238000 [Pangasianodon hypophthalmus]				dre:101884717	glt1d1
Contig12954	LOW QUALITY PROTEIN: receptor expression-enhancing protein 3-like n=2 Tax=Siluroidei TaxID=1489793 RepID=UPI000F4FA564	receptor expression-enhancing protein 3 isoform X1 [Pangasianodon hypophthalmus]_x0001_KAB5555366.1 hypothetical protein PHYPO_G00033190 [Pangasianodon hypophthalmus]	CC:GO:0016021	CC:integral component of membrane	K17338	dre:393130	reep3b
Contig12962	LOW QUALITY PROTEIN: neurabin-1 n=4 Tax=Siluroidei TaxID=1489793 RepID=A0A2D0PTW7_ICTPU	hypothetical protein PHYPO_G00133720 [Pangasianodon hypophthalmus]			K17551	dre:560862	ppp1r9a
Contig12964	stannin n=3 Tax=Siluroidei TaxID=1489793 RepID=A0A2D0PY13_ICTPU	stannin [Pangasianodon hypophthalmus]				dre:406319	snn
Contig12965	DNA repair protein SWI5 homolog n=1 Tax=Tachysurus fulvidraco TaxID=1234273 RepID=UPI000F4F3C59	DNA repair protein SWI5 homolog [Pangasianodon hypophthalmus]_x0001_KAB5543849.1 hypothetical protein PHYPO_G00084380 [Pangasianodon hypophthalmus]				dre:100333759	swi5
Contig12966	F-box domain-containing protein n=2 Tax=Electrophorus electricus TaxID=8005 RepID=A0A4W4FLV8_ELEEL	F-box only protein 41 [Pangasianodon hypophthalmus]_x0001_XP_034157173.1 F-box only protein 41 [Pangasianodon hypophthalmus]_x0001_XP_034157174.1 F-box only protein 41 [Pangasianodon hypophthalmus]_x0001_XP_034157175.1 F-box only protein 41 [Pangasianodon hypophthalmus]_x0001_KAB5518296.1 hypothetical protein PHYPO_G00164090 [Pangasianodon hypophthalmus]			K10316	dre:567804	fbxo41
Contig1297	Reverse transcriptase domain-containing protein n=2 Tax=Oryzias latipes TaxID=8090 RepID=A0A3P9H1R9_ORYLA	LINE-1 reverse transcriptase -like protein [Triplophysa tibetana]	MF:GO:0003964; BP:GO:0006278	MF:RNA-directed DNA polymerase activity; BP:RNA-dependent DNA biosynthetic process		dre:101883768
Contig12972	serine protease HTRA2, mitochondrial-like n=1 Tax=Ictalurus punctatus TaxID=7998 RepID=A0A2D0QLS7_ICTPU	hypothetical protein AMELA_G00049570 [Ameiurus melas]			K08669	dre:110438965		Apoptosis , dre04210
Contig12975	Collagenase 3 n=1 Tax=Ictalurus punctatus TaxID=7998 RepID=A0A2D0SSK0_ICTPU	PREDICTED: collagenase 3-like [Ictalurus punctatus]	MF:GO:0004222; BP:GO:0006508; MF:GO:0008270; BP:GO:0030574; CC:GO:0031012	MF:metalloendopeptidase activity; BP:proteolysis; MF:zinc ion binding; BP:collagen catabolic process; CC:extracellular matrix	K07994	dre:100006896	mmp13b
Contig12977	Beta-mannosidase n=1 Tax=Ictalurus punctatus TaxID=7998 RepID=A0A2D0QNH3_ICTPU	LOW QUALITY PROTEIN: beta-mannosidase [Pangasianodon hypophthalmus]			K01192	dre:393128	manba	Lysosome , dre04142; Other glycan degradation , dre00511
Contig12981	lactoylglutathione lyase n=1 Tax=Clupea harengus TaxID=7950 RepID=UPI0006443370	lactoylglutathione lyase [Tachysurus fulvidraco]			K01759	dre:368213	glo1	Metabolic pathways , dre01100; Pyruvate metabolism , dre00620
Contig12984	Aminotran_1_2 domain-containing protein n=3 Tax=Siluroidei TaxID=1489793 RepID=A0A5N5NED7_PANHP	hypothetical protein AMELA_G00159350 [Ameiurus melas]				dre:541510	accs
Contig1299	Leucine-rich repeat-containing protein 1 n=2 Tax=Siluroidei TaxID=1489793 RepID=W5ULY7_ICTPU	leucine-rich repeat-containing protein 1 [Pangasianodon hypophthalmus]				dre:541316	lrrc1
Contig13002	Non-specific serine/threonine protein kinase n=36 Tax=Osteoglossocephalai TaxID=1489341 RepID=A0A1S3M267_SALSA	casein kinase I isoform X1 [Pangasianodon hypophthalmus]			K08958	dre:561724	csnk1g2b	Hedgehog signaling pathway , dre04340
Contig13005	uncharacterized protein LOC108276725 n=4 Tax=Siluroidei TaxID=1489793 RepID=A0A2D0SN00_ICTPU	hypothetical protein AMELA_G00027730 [Ameiurus melas]				dre:793164	si:ch211-198p11.6
Contig13013	Uncharacterized protein n=1 Tax=Pangasianodon hypophthalmus TaxID=310915 RepID=A0A5N5LNR0_PANHP	small serum protein 2-like [Pangasianodon hypophthalmus]_x0001_KAB5543741.1 hypothetical protein PHYPO_G00083080 [Pangasianodon hypophthalmus]	CC:GO:0005576	CC:extracellular region		dre:110437731
Contig13019	Uncharacterized protein n=3 Tax=Pangasianodon hypophthalmus TaxID=310915 RepID=A0A5N5NG31_PANHP	leucine-rich repeat-containing protein 56 isoform X1 [Pangasianodon hypophthalmus]_x0001_XP_026775457.2 leucine-rich repeat-containing protein 56 isoform X1 [Pangasianodon hypophthalmus]_x0001_KAB5565531.1 hypothetical protein PHYPO_G00242670 [Pangasianodon hypophthalmus]				dre:100149369	si:ch211-103e16.5
Contig13027	Reverse transcriptase domain-containing protein n=2 Tax=Salmo trutta TaxID=8032 RepID=A0A674E9P8_SALTR	uncharacterized protein LOC118217183, partial [Anguilla anguilla]				None
Contig13031	Post-GPI attachment to proteins factor 2 n=2 Tax=Siluroidei TaxID=1489793 RepID=A0A5N5M1Q6_PANHP	post-GPI attachment to proteins factor 2 [Pangasianodon hypophthalmus]_x0001_KAB5548848.1 hypothetical protein PHYPO_G00060360 [Pangasianodon hypophthalmus]	CC:GO:0000139; CC:GO:0016021	CC:Golgi membrane; CC:integral component of membrane	K23552	dre:541417	pgap2
Contig13033	FAM107A n=3 Tax=Siluroidei TaxID=1489793 RepID=E3TG36_ICTPU	protein FAM107B-like isoform X3 [Tachysurus fulvidraco]				dre:794256	si:ch211-236d3.4
Contig13035	Ras GTPase-activating protein 3 n=12 Tax=Clupeocephala TaxID=186625 RepID=A0A146VW72_FUNHE	ras GTPase-activating protein 3 [Pangasianodon hypophthalmus]_x0001_KAB5523329.1 hypothetical protein PHYPO_G00151310 [Pangasianodon hypophthalmus]	MF:GO:0005096; BP:GO:0043547; BP:GO:0046580	MF:GTPase activator activity; BP:positive regulation of GTPase activity; BP:negative regulation of Ras protein signal transduction	K12380	dre:100318936	rasa3
Contig13036	HTH La-type RNA-binding domain-containing protein n=2 Tax=Pangasianodon hypophthalmus TaxID=310915 RepID=A0A5N5KSP4_PANHP	la-related protein 4B isoform X1 [Pangasianodon hypophthalmus]_x0001_KAB5533342.1 hypothetical protein PHYPO_G00130620 [Pangasianodon hypophthalmus]	MF:GO:0003723	MF:RNA binding	K18763	dre:563742	larp4b
Contig13039	DNA-binding protein inhibitor ID-2 n=3 Tax=Siluroidei TaxID=1489793 RepID=W5UET4_ICTPU	DNA-binding protein inhibitor ID-2a [Pangasianodon hypophthalmus]_x0001_KAB5562397.1 hypothetical protein PHYPO_G00017360 [Pangasianodon hypophthalmus]	CC:GO:0005634; CC:GO:0005737; BP:GO:0045892; MF:GO:0046983	CC:nucleus; CC:cytoplasm; BP:negative regulation of transcription, DNA-templated; MF:protein dimerization activity	K17693	dre:266599	id2a	TGF-beta signaling pathway , dre04350
Contig1304	N-alpha-acetyltransferase 60 n=25 Tax=Actinopteri TaxID=186623 RepID=NAA60_DANRE	PREDICTED: N-alpha-acetyltransferase 60 isoform X1 [Ictalurus punctatus]_x0001_XP_017306388.1 PREDICTED: N-alpha-acetyltransferase 60 isoform X2 [Ictalurus punctatus]_x0001_XP_017306397.1 PREDICTED: N-alpha-acetyltransferase 60 isoform X1 [Ictalurus punctatus]_x0001_XP_026802871.1 N-alpha-acetyltransferase 60 isoform X1 [Pangasianodon hypophthalmus]_x0001_XP_026802873.1 N-alpha-acetyltransferase …	MF:GO:0008080	MF:N-acetyltransferase activity	K21121	dre:570640	nat15
Contig13047	BRD4-interacting chromatin-remodeling complex-associated protein isoform X1 n=4 Tax=Siluroidei TaxID=1489793 RepID=UPI000EFFBA44	PREDICTED: glioma tumor suppressor candidate region gene 1 protein isoform X1 [Ictalurus punctatus]				dre:386775	bicra
Contig1305	Reverse transcriptase domain-containing protein n=1 Tax=Hucho hucho TaxID=62062 RepID=A0A4W5MHH2_9TELE	LINE-1 reverse transcriptase -like protein [Triplophysa tibetana]	MF:GO:0003964; BP:GO:0006278	MF:RNA-directed DNA polymerase activity; BP:RNA-dependent DNA biosynthetic process		dre:108192163
Contig13053	Chemokine-like receptor 1 n=4 Tax=Siluroidei TaxID=1489793 RepID=W5U9C6_ICTPU	PREDICTED: chemokine-like receptor 1 [Ictalurus punctatus]	MF:GO:0004930; BP:GO:0007186; CC:GO:0016021	MF:G protein-coupled receptor activity; BP:G protein-coupled receptor signaling pathway; CC:integral component of membrane	K04245	dre:557341	cmklr1
Contig13054	RRM domain-containing protein n=2 Tax=Pangasianodon hypophthalmus TaxID=310915 RepID=A0A5N5NEK3_PANHP	dead end protein 1 isoform X2 [Pangasianodon hypophthalmus]_x0001_KAB5565427.1 hypothetical protein PHYPO_G00241380 [Pangasianodon hypophthalmus]	MF:GO:0003723	MF:RNA binding		dre:373074	dnd1
Contig13059	coiled-coil domain-containing protein 136-like isoform X1 n=3 Tax=Ictalurus punctatus TaxID=7998 RepID=A0A2D0RIQ7_ICTPU	PREDICTED: coiled-coil domain-containing protein 136-like isoform X1 [Ictalurus punctatus]	CC:GO:0005737; CC:GO:0016021; BP:GO:2000054	CC:cytoplasm; CC:integral component of membrane; BP:negative regulation of Wnt signaling pathway involved in dorsal/ventral axis specification		dre:100321715	ccdc136b
Contig1306	uncharacterized protein LOC113523833 n=1 Tax=Pangasianodon hypophthalmus TaxID=310915 RepID=UPI000F0057EE	uncharacterized protein LOC113523838 [Pangasianodon hypophthalmus]				dre:797398
Contig13060	Decapping and exoribonuclease protein n=3 Tax=Siluroidei TaxID=1489793 RepID=A0A2D0QA72_ICTPU	PREDICTED: decapping and exoribonuclease protein [Ictalurus punctatus]_x0001_XP_017315197.1 PREDICTED: decapping and exoribonuclease protein [Ictalurus punctatus]	MF:GO:0004527; BP:GO:0090305	MF:exonuclease activity; BP:nucleic acid phosphodiester bond hydrolysis	K14845	dre:494170	dxo
Contig13061	BOLA class I histocompatibility antigen, alpha chain BL3-6-like n=1 Tax=Ictalurus punctatus TaxID=7998 RepID=A0A2D0PKN8_ICTPU	PREDICTED: BOLA class I histocompatibility antigen, alpha chain BL3-6-like [Ictalurus punctatus]				None
Contig13065	carbohydrate sulfotransferase 2a n=1 Tax=Pangasianodon hypophthalmus TaxID=310915 RepID=UPI00147F9708	carbohydrate sulfotransferase 2a [Pangasianodon hypophthalmus]			K04745	dre:561896	chst2a	Glycosaminoglycan biosynthesis - keratan sulfate , dre00533
Contig13066	V-SNARE coiled-coil homology domain-containing protein n=1 Tax=Danionella translucida TaxID=623744 RepID=A0A553QCG8_9TELE	hypothetical protein AMELA_G00006200 [Ameiurus melas]			K13505	dre:415163	vamp3	Phagosome , dre04145; SNARE interactions in vesicular transport , dre04130
Contig13069	Ankyrin repeat and SOCS box protein 8 n=64 Tax=Clupeocephala TaxID=186625 RepID=Q7T386_DANRE	Ankyrin repeat and SOCS box protein 8 [Bagarius yarrelli]	BP:GO:0016567	BP:protein ubiquitination	K10330	dre:327200	asb8
Contig13074	Phosphodiesterase n=6 Tax=Siluroidei TaxID=1489793 RepID=A0A2D0RV93_ICTPU	calcium/calmodulin-dependent 3',5'-cyclic nucleotide phosphodiesterase 1A-like isoform X1 [Pangasianodon hypophthalmus]				dre:101883995	pde1ca
Contig13075	Phosphodiesterase n=5 Tax=Siluroidei TaxID=1489793 RepID=A0A5N5PEE1_PANHP	calcium/calmodulin-dependent 3',5'-cyclic nucleotide phosphodiesterase 1A isoform X2 [Pangasianodon hypophthalmus]_x0001_KAB5577361.1 hypothetical protein PHYPO_G00209000 [Pangasianodon hypophthalmus]	MF:GO:0004114; BP:GO:0007165; MF:GO:0046872	MF:3',5'-cyclic-nucleotide phosphodiesterase activity; BP:signal transduction; MF:metal ion binding	K13755	dre:564465	pde1a	Metabolic pathways , dre01100; Calcium signaling pathway , dre04020; Purine metabolism , dre00230
Contig13083	Endoplasmic reticulum transmembrane protein n=3 Tax=Siluroidei TaxID=1489793 RepID=A0A2D0QZX5_ICTPU	B-cell receptor-associated protein 31 [Pangasianodon hypophthalmus]_x0001_XP_026784318.1 B-cell receptor-associated protein 31 [Pangasianodon hypophthalmus]_x0001_XP_034162345.1 B-cell receptor-associated protein 31 [Pangasianodon hypophthalmus]_x0001_KAB5567203.1 hypothetical protein PHYPO_G00230090 [Pangasianodon hypophthalmus]	CC:GO:0005783; CC:GO:0005789; BP:GO:0006886; BP:GO:0006888; CC:GO:0016021; BP:GO:0070973	CC:endoplasmic reticulum; CC:endoplasmic reticulum membrane; BP:intracellular protein transport; BP:endoplasmic reticulum to Golgi vesicle-mediated transport; CC:integral component of membrane; BP:protein localization to endoplasmic reticulum exit site	K14009	dre:368488	bcap31	Protein processing in endoplasmic reticulum , dre04141
Contig13086	kin of IRRE-like protein 3 n=12 Tax=Otophysi TaxID=186626 RepID=A0A2D0SME5_ICTPU	kin of IRRE-like protein 3 isoform X1 [Pangasianodon hypophthalmus]				dre:571887	kirrel3a
Contig13087	olfactomedin-like protein 3 n=3 Tax=Siluroidei TaxID=1489793 RepID=A0A2D0PH28_ICTPU	olfactomedin-like protein 3A [Pangasianodon hypophthalmus]				dre:562022	olfml3b
Contig13089	[Histone H3]-lysine(27) N-trimethyltransferase n=12 Tax=Characiphysae TaxID=186628 RepID=A0A2D0T1X9_ICTPU	histone-lysine N-methyltransferase EZH1 isoform X1, partial [Clarias magur]	MF:GO:0018024; BP:GO:0034968	MF:histone-lysine N-methyltransferase activity; BP:histone lysine methylation	K17451	dre:664754	ezh1	Lysine degradation , dre00310
Contig1309	uncharacterized protein LOC112842902 n=2 Tax=Pseudocrenilabrinae TaxID=318546 RepID=UPI000DF24D39	uncharacterized protein LOC112842902 [Oreochromis niloticus]				dre:110438997
Contig13091	alanine--glyoxylate aminotransferase 2, mitochondrial n=1 Tax=Ictalurus punctatus TaxID=7998 RepID=A0A2D0T270_ICTPU	LOW QUALITY PROTEIN: alanine--glyoxylate aminotransferase 2, mitochondrial [Pangasianodon hypophthalmus]			K00827	dre:619269	agxt2	Metabolic pathways , dre01100; Glycine;serine and threonine metabolism , dre00260; Valine;leucine and isoleucine degradation , dre00280; Cysteine and methionine metabolism , dre00270; Alanine;aspartate and glutamate metabolism , dre00250
Contig131	endonuclease/exonuclease/phosphatase family protein n=1 Tax=Escherichia coli TaxID=562 RepID=UPI00128B2E36	hypothetical protein, partial [Mycobacterium tuberculosis]				None
Contig13100	trafficking kinesin-binding protein 1 isoform X3 n=3 Tax=Siluroidei TaxID=1489793 RepID=UPI000EFE3AA9	trafficking kinesin-binding protein 1 isoform X3 [Pangasianodon hypophthalmus]			K15369	dre:100002689	trak1
Contig13104	active breakpoint cluster region-related protein isoform X3 n=1 Tax=Pangasianodon hypophthalmus TaxID=310915 RepID=UPI00147E423A	active breakpoint cluster region-related protein isoform X3 [Pangasianodon hypophthalmus]	MF:GO:0005085; MF:GO:0005096; BP:GO:0035556; BP:GO:0043547	MF:guanyl-nucleotide exchange factor activity; MF:GTPase activator activity; BP:intracellular signal transduction; BP:positive regulation of GTPase activity	K20629	dre:565190	abr
Contig13105	Uncharacterized protein n=3 Tax=Pangasianodon hypophthalmus TaxID=310915 RepID=A0A5N5JYK1_PANHP	serine/threonine-protein kinase/endoribonuclease IRE1-like [Pangasianodon hypophthalmus]_x0001_XP_034156399.1 serine/threonine-protein kinase/endoribonuclease IRE1-like [Pangasianodon hypophthalmus]			K08852	dre:100334396
Contig13107	Uncharacterized protein n=3 Tax=Siluroidei TaxID=1489793 RepID=A0A5N5PXP2_PANHP	SWI/SNF complex subunit SMARCC2, partial [Clarias magur]	MF:GO:0003677; CC:GO:0016514; CC:GO:0071564; CC:GO:0071565	MF:DNA binding; CC:SWI/SNF complex; CC:npBAF complex; CC:nBAF complex	K11649	dre:567476	smarcc2
Contig1311	E3 ubiquitin-protein ligase ZFP91 n=4 Tax=Siluroidei TaxID=1489793 RepID=A0A2D0QRR0_ICTPU	E3 ubiquitin-protein ligase ZFP91 isoform X2 [Pangasianodon hypophthalmus]_x0001_KAB5581328.1 hypothetical protein PHYPO_G00174320 [Pangasianodon hypophthalmus]	MF:GO:0003676; MF:GO:0016874	MF:nucleic acid binding; MF:ligase activity		dre:555616	si:ch211-113e8.10
Contig13111	Transmembrane protein 218 n=2 Tax=Characoidei TaxID=1489739 RepID=A0A3B4E8W3_PYGNA	PREDICTED: transmembrane protein 218 [Pygocentrus nattereri]	CC:GO:0016021	CC:integral component of membrane		dre:393369	tmem218
Contig13113	Myelin-associated glycoprotein n=8 Tax=Siluroidei TaxID=1489793 RepID=W5UJI7_ICTPU	myelin-associated glycoprotein isoform X1 [Pangasianodon hypophthalmus]_x0001_XP_026790528.1 myelin-associated glycoprotein isoform X1 [Pangasianodon hypophthalmus]_x0001_XP_026790529.1 myelin-associated glycoprotein isoform X1 [Pangasianodon hypophthalmus]_x0001_XP_026790530.1 myelin-associated glycoprotein isoform X1 [Pangasianodon hypophthalmus]			K06771	dre:474346	mag	Cell adhesion molecules (CAMs) , dre04514
Contig13117	smoothened homolog n=3 Tax=Siluroidei TaxID=1489793 RepID=A0A2D0T4D0_ICTPU	smoothened homolog [Pangasianodon hypophthalmus]_x0001_KAB5541953.1 hypothetical protein PHYPO_G00085890 [Pangasianodon hypophthalmus]				dre:30225	smo	Hedgehog signaling pathway , dre04340
Contig13120	Uncharacterized protein n=1 Tax=Pangasianodon hypophthalmus TaxID=310915 RepID=A0A5N5MWS2_PANHP	echinoderm microtubule-associated protein-like 6 isoform X2 [Pangasianodon hypophthalmus]_x0001_KAB5558893.1 hypothetical protein PHYPO_G00022480 [Pangasianodon hypophthalmus]			K18598	dre:570011	si:dkey-1f12.3
Contig13122	rab-like protein 6 isoform X1 n=6 Tax=Siluroidei TaxID=1489793 RepID=A0A2D0PR51_ICTPU	rab-like protein 6 isoform X1 [Pangasianodon hypophthalmus]_x0001_KAB5528713.1 hypothetical protein PHYPO_G00143360 [Pangasianodon hypophthalmus]	MF:GO:0005525	MF:GTP binding		dre:100003036	rabl6b
Contig13124	Copine IVa n=23 Tax=Clupeocephala TaxID=186625 RepID=A0A0R4IS92_DANRE	copine-4 [Pangasianodon hypophthalmus]_x0001_XP_026767318.1 copine-4 [Pangasianodon hypophthalmus]_x0001_KAB5532830.1 hypothetical protein PHYPO_G00124670 [Pangasianodon hypophthalmus]			K24525	dre:558729	cpne4a
Contig13129	Dimer_Tnp_hAT domain-containing protein n=1 Tax=Amphiprion percula TaxID=161767 RepID=A0A3P8SYK1_AMPPE	general transcription factor II-I repeat domain-containing protein 2-like [Fundulus heteroclitus]				None
Contig13132	cytotoxic and regulatory T-cell molecule n=1 Tax=Pangasianodon hypophthalmus TaxID=310915 RepID=UPI00147A2932	cytotoxic and regulatory T-cell molecule [Pangasianodon hypophthalmus]			K16361	dre:101884219	crtam
Contig13133	kinectin n=1 Tax=Tachysurus fulvidraco TaxID=1234273 RepID=UPI000F4E2716	kinectin isoform X5 [Pangasianodon hypophthalmus]	BP:GO:0007018; CC:GO:0016021; MF:GO:0019894	BP:microtubule-based movement; CC:integral component of membrane; MF:kinesin binding	K17975	dre:368207	ktn1
Contig13134	Cyclin-dependent kinase 17 n=51 Tax=Clupeocephala TaxID=186625 RepID=Q5RHX9_DANRE	cyclin-dependent kinase 17 [Pangasianodon hypophthalmus]_x0001_XP_026779486.1 cyclin-dependent kinase 17 [Pangasianodon hypophthalmus]_x0001_KAB5542276.1 hypothetical protein PHYPO_G00089790 [Pangasianodon hypophthalmus]	MF:GO:0004672; MF:GO:0005524; BP:GO:0006468	MF:protein kinase activity; MF:ATP binding; BP:protein phosphorylation		dre:798487	cdk17
Contig13135	cyclin-dependent kinase 16-like isoform X1 n=7 Tax=Siluroidei TaxID=1489793 RepID=A0A2D0QWS5_ICTPU	PREDICTED: cyclin-dependent kinase 16-like isoform X2 [Ictalurus punctatus]			K15595	dre:100536316
Contig13138	60S ribosomal protein L27 n=2 Tax=Siluroidei TaxID=1489793 RepID=A0A5N5MF14_PANHP	hypothetical protein EPR50_G00161550 [Perca flavescens]	MF:GO:0003735; CC:GO:0005840; BP:GO:0006412; BP:GO:0030218	MF:structural constituent of ribosome; CC:ribosome; BP:translation; BP:erythrocyte differentiation	K02901	dre:325618	rpl27	Ribosome , dre03010
Contig1314	ZP domain-containing protein n=1 Tax=Pangasianodon hypophthalmus TaxID=310915 RepID=A0A5N5KR52_PANHP	zona pellucida sperm-binding protein 3d.2 [Pangasianodon hypophthalmus]_x0001_KAB5532807.1 hypothetical protein PHYPO_G00124440 [Pangasianodon hypophthalmus]			K19928	dre:555835	zp3d.2
Contig13144	Cell division protein kinase 7 n=12 Tax=Otophysi TaxID=186626 RepID=W5KM73_ASTMX	cyclin-dependent kinase 7 isoform X1 [Pangasianodon hypophthalmus]_x0001_KAB5528469.1 hypothetical protein PHYPO_G00140540 [Pangasianodon hypophthalmus]	MF:GO:0005524; BP:GO:0006468; MF:GO:0008353; CC:GO:0070985	MF:ATP binding; BP:protein phosphorylation; MF:RNA polymerase II CTD heptapeptide repeat kinase activity; CC:transcription factor TFIIK complex	K02202	dre:405897	cdk7	Basal transcription factors , dre03022; Nucleotide excision repair , dre03420; Cell cycle , dre04110
Contig13151	Reverse transcriptase domain-containing protein n=1 Tax=Oryzias latipes TaxID=8090 RepID=A0A3P9H4I6_ORYLA	hypothetical protein AMELA_G00069870 [Ameiurus melas]				None
Contig13153	N-glycanase_N domain-containing protein n=1 Tax=Pangasianodon hypophthalmus TaxID=310915 RepID=A0A5N5KR93_PANHP	uncharacterized protein si:dkey-256h2.1 [Pangasianodon hypophthalmus]_x0001_KAB5532893.1 hypothetical protein PHYPO_G00125340 [Pangasianodon hypophthalmus]	MF:GO:0016715; BP:GO:0055114	MF:oxidoreductase activity, acting on paired donors, with incorporation or reduction of molecular oxygen, reduced ascorbate as one donor, and incorporation of one atom of oxygen; BP:obsolete oxidation-reduction process		dre:337520	si:dkey-256h2.1
Contig13161	microfibril-associated glycoprotein 4-like n=4 Tax=Ictalurus punctatus TaxID=7998 RepID=A0A2D0Q4I7_ICTPU	PREDICTED: microfibril-associated glycoprotein 4-like [Ictalurus punctatus]_x0001_XP_017313207.1 PREDICTED: microfibril-associated glycoprotein 4-like [Ictalurus punctatus]				dre:100007488
Contig13168	Uncharacterized protein n=1 Tax=Pangasianodon hypophthalmus TaxID=310915 RepID=A0A5N5L2J9_PANHP	gastrula zinc finger protein XlCGF26.1-like [Pangasianodon hypophthalmus]_x0001_KAB5536929.1 hypothetical protein PHYPO_G00112960 [Pangasianodon hypophthalmus]	MF:GO:0003676	MF:nucleic acid binding		dre:110439497
Contig13173	histone-lysine N-methyltransferase 2A isoform X1 n=2 Tax=Pangasianodon hypophthalmus TaxID=310915 RepID=UPI00147BF09F	histone-lysine N-methyltransferase 2A isoform X1 [Pangasianodon hypophthalmus]	MF:GO:0003677; BP:GO:0006355; MF:GO:0008270; BP:GO:0035556; MF:GO:0042800; BP:GO:0051568; CC:GO:0071339	MF:DNA binding; BP:regulation of transcription, DNA-templated; MF:zinc ion binding; BP:intracellular signal transduction; MF:histone methyltransferase activity (H3-K4 specific); BP:histone H3-K4 methylation; CC:MLL1 complex	K09186	dre:557048	kmt2a	Lysine degradation , dre00310
Contig13174	WASH complex subunit 7 n=15 Tax=Clupeocephala TaxID=186625 RepID=A0A2D0SEI7_ICTPU	PREDICTED: WASH complex subunit 7 [Ictalurus punctatus]	BP:GO:0010506; CC:GO:0071203	BP:regulation of autophagy; CC:WASH complex	K18465	dre:565752	si:dkey-23p11.2	Endocytosis , dre04144
Contig13176	MHC class IIA antigen n=1 Tax=Leiocassis longirostris TaxID=175787 RepID=G3CLE9_LEILO	MHC class IIA antigen [Leiocassis longirostris]			K06752	dre:30783	mhc2a	Phagosome , dre04145; Cell adhesion molecules (CAMs) , dre04514; Intestinal immune network for IgA production , dre04672; Herpes simplex virus 1 infection , dre05168
Contig13179	Fe2OG dioxygenase domain-containing protein n=2 Tax=Pangasianodon hypophthalmus TaxID=310915 RepID=A0A5N5KZ52_PANHP	UPF0676 protein C1494.01 [Pangasianodon hypophthalmus]_x0001_XP_026780838.2 UPF0676 protein C1494.01 [Pangasianodon hypophthalmus]_x0001_XP_026780839.2 UPF0676 protein C1494.01 [Pangasianodon hypophthalmus]_x0001_XP_026780840.2 UPF0676 protein C1494.01 [Pangasianodon hypophthalmus]_x0001_XP_026780842.2 UPF0676 protein C1494.01 [Pangasianodon hypophthalmus]_x0001_XP_034170438.1 UPF0676 protein C14…				dre:100124608	si:dkey-10o6.2
Contig13182	speckle-type POZ protein-like n=18 Tax=Clupeocephala TaxID=186625 RepID=A0A2D0R739_ICTPU	PREDICTED: speckle-type POZ protein-like [Ictalurus punctatus]			K10523	dre:541318	spopla	Hedgehog signaling pathway , dre04340
Contig13183	Uncharacterized protein n=68 Tax=Euteleostomi TaxID=117571 RepID=A0A669BA24_ORENI	speckle-type POZ protein isoform X2 [Amazona aestiva]			K10523	dre:100005514	spop	Hedgehog signaling pathway , dre04340
Contig13187	LYR motif-containing protein 2 n=1 Tax=Tachysurus fulvidraco TaxID=1234273 RepID=UPI000F507B66	LYR motif-containing protein 2 [Tachysurus fulvidraco]				dre:569076	lyrm2
Contig1319	Reverse transcriptase domain-containing protein n=3 Tax=Salmo trutta TaxID=8032 RepID=A0A674DCY4_SALTR	unnamed protein product [Oncorhynchus mykiss]				None
Contig13192	uncharacterized protein LOC113525117 isoform X1 n=3 Tax=Pangasianodon hypophthalmus TaxID=310915 RepID=UPI0014799FDE	uncharacterized protein LOC113525117 isoform X2 [Pangasianodon hypophthalmus]				None
Contig13193	Ig-like domain-containing protein n=8 Tax=Characiphysae TaxID=186628 RepID=A0A3B4DJ75_PYGNA	leucine-rich repeat-containing protein 4C [Pangasianodon hypophthalmus]_x0001_XP_034155370.1 leucine-rich repeat-containing protein 4C [Pangasianodon hypophthalmus]_x0001_XP_034155371.1 leucine-rich repeat-containing protein 4C [Pangasianodon hypophthalmus]_x0001_XP_034155372.1 leucine-rich repeat-containing protein 4C [Pangasianodon hypophthalmus]			K07523	dre:564462	si:dkey-6l15.1
Contig13196	tetratricopeptide repeat protein 14 isoform X1 n=4 Tax=Siluroidei TaxID=1489793 RepID=A0A2D0RUP6_ICTPU	hypothetical protein PHYPO_G00024280 [Pangasianodon hypophthalmus]	MF:GO:0003676	MF:nucleic acid binding		dre:541501	ttc14
Contig13198	coiled-coil domain-containing protein 181-like n=1 Tax=Tachysurus fulvidraco TaxID=1234273 RepID=UPI000F4DF7E5	coiled-coil domain-containing protein 181-like [Tachysurus fulvidraco]				dre:566663	ccdc181
Contig132	Reverse transcriptase domain-containing protein n=1 Tax=Astyanax mexicanus TaxID=7994 RepID=A0A3B1IH61_ASTMX	pol-like protein [Danio rerio]				dre:110438160
Contig13201	myosin-IIIb n=4 Tax=Siluroidei TaxID=1489793 RepID=A0A2D0R254_ICTPU	PREDICTED: myosin-IIIb [Ictalurus punctatus]	MF:GO:0003774; MF:GO:0003779; MF:GO:0004672; MF:GO:0005524; BP:GO:0006468; CC:GO:0016459	MF:motor activity; MF:actin binding; MF:protein kinase activity; MF:ATP binding; BP:protein phosphorylation; CC:myosin complex	K08834	dre:564573	myo3b
Contig13203	ANK_REP_REGION domain-containing protein n=1 Tax=Pangasianodon hypophthalmus TaxID=310915 RepID=A0A5N5LBH6_PANHP	hypothetical protein PHYPO_G00094150 [Pangasianodon hypophthalmus]				dre:101885975	ankrd63
Contig13206	Adipocyte plasma membrane-associated protein n=5 Tax=Siluroidei TaxID=1489793 RepID=A0A556TR96_BAGYA	adipocyte plasma membrane-associated protein [Pangasianodon hypophthalmus]_x0001_KAB5581951.1 hypothetical protein PHYPO_G00181520 [Pangasianodon hypophthalmus]	BP:GO:0009058; CC:GO:0016021; MF:GO:0016844	BP:biosynthetic process; CC:integral component of membrane; MF:strictosidine synthase activity	K21407	dre:266637	apmap
Contig13207	Hedgehog protein n=3 Tax=Siluroidei TaxID=1489793 RepID=A0A2D0R8U5_ICTPU	sonic hedgehog protein A [Pangasianodon hypophthalmus]_x0001_KAB5579743.1 hypothetical protein PHYPO_G00198530 [Pangasianodon hypophthalmus]	CC:GO:0005615; CC:GO:0005886; BP:GO:0007267; BP:GO:0007275; MF:GO:0008233; BP:GO:0016539; BP:GO:0016540	CC:extracellular space; CC:plasma membrane; BP:cell-cell signaling; BP:multicellular organism development; MF:peptidase activity; BP:intein-mediated protein splicing; BP:protein autoprocessing	K11988	dre:30269	shha	Hedgehog signaling pathway , dre04340
Contig13208	B-cell receptor CD22-like n=1 Tax=Pangasianodon hypophthalmus TaxID=310915 RepID=UPI000EFDD29B	B-cell receptor CD22-like, partial [Clarias magur]				dre:108186185
Contig1321	uncharacterized protein LOC117829272 n=4 Tax=Notolabrus celidotus TaxID=1203425 RepID=UPI00148FD139	uncharacterized protein LOC117812294 [Notolabrus celidotus]_x0001_XP_034538874.1 uncharacterized protein LOC117812294 [Notolabrus celidotus]_x0001_XP_034538875.1 uncharacterized protein LOC117812294 [Notolabrus celidotus]_x0001_XP_034538876.1 uncharacterized protein LOC117812294 [Notolabrus celidotus]	CC:GO:0016021	CC:integral component of membrane		dre:101882553
Contig13211	uncharacterized protein LOC108261776 n=1 Tax=Ictalurus punctatus TaxID=7998 RepID=A0A2D0QIM7_ICTPU	hypothetical protein AMELA_G00070440, partial [Ameiurus melas]				None
Contig13214	alpha-2Db adrenergic receptor-like n=4 Tax=Siluroidei TaxID=1489793 RepID=A0A2D0SY13_ICTPU	alpha-2Db adrenergic receptor [Pangasianodon hypophthalmus]			K04140	dre:266755	adra2db	Neuroactive ligand-receptor interaction , dre04080
Contig13221	LOW QUALITY PROTEIN: MORC family CW-type zinc finger protein 3-like n=2 Tax=Pangasianodon hypophthalmus TaxID=310915 RepID=UPI001480089E	MORC family CW-type zinc finger protein 3-like [Pangasianodon hypophthalmus]	MF:GO:0008270	MF:zinc ion binding		dre:553447	morc3a
Contig13225	deleted in malignant brain tumors 1 protein-like n=1 Tax=Ictalurus punctatus TaxID=7998 RepID=A0A2D0SJP4_ICTPU	deleted in malignant brain tumors 1 protein-like, partial [Clarias magur]	MF:GO:0005044; BP:GO:0006897; CC:GO:0016021	MF:scavenger receptor activity; BP:endocytosis; CC:integral component of membrane		dre:100147938
Contig1323	Uncharacterized protein n=1 Tax=Astyanax mexicanus TaxID=7994 RepID=A0A3B1JAU9_ASTMX	PREDICTED: zinc finger protein 120-like isoform X3 [Ictalurus punctatus]				dre:101883087
Contig13230	uncharacterized protein LOC117597646 n=1 Tax=Pangasianodon hypophthalmus TaxID=310915 RepID=UPI00147E59F4	uncharacterized protein LOC117597646 [Pangasianodon hypophthalmus]			K16827	dre:100148777	nitr13
Contig13241	uncharacterized protein LOC109095946 n=2 Tax=Cyprinidae TaxID=7953 RepID=UPI0008FA9EFF	uncharacterized protein LOC113067424 [Carassius auratus]				dre:108179569
Contig13244	Dynamin GTPase n=1 Tax=Sinocyclocheilus anshuiensis TaxID=1608454 RepID=A0A671NKV6_9TELE	hypothetical protein cypCar_00031776, partial [Cyprinus carpio]				dre:100331916	dnm3b
Contig13252	FAM193_C domain-containing protein n=6 Tax=Siluroidei TaxID=1489793 RepID=A0A5N5MGF8_PANHP	protein FAM193B isoform X1 [Pangasianodon hypophthalmus]_x0001_KAB5554240.1 hypothetical protein PHYPO_G00048080 [Pangasianodon hypophthalmus]				dre:569234	fam193b
Contig13256	Sulfotransferase n=3 Tax=Siluroidei TaxID=1489793 RepID=A0A2D0S922_ICTPU	heparan sulfate (glucosamine) 3-O-sulfotransferase 3-like [Pangasianodon hypophthalmus]_x0001_KAB5555395.1 hypothetical protein PHYPO_G00033540 [Pangasianodon hypophthalmus]				None
Contig13257	bromodomain adjacent to zinc finger domain protein 2A isoform X1 n=8 Tax=Ictalurus punctatus TaxID=7998 RepID=A0A2D0SJ57_ICTPU	PREDICTED: bromodomain adjacent to zinc finger domain protein 2A isoform X2 [Ictalurus punctatus]	MF:GO:0003677; CC:GO:0042025; MF:GO:0046872	MF:DNA binding; CC:host cell nucleus; MF:metal ion binding	K15224	dre:450079	baz2a
Contig13259	arrestin domain-containing protein 3-like n=2 Tax=Ictalurus punctatus TaxID=7998 RepID=A0A2D0PPJ6_ICTPU	hypothetical protein AMELA_G00239240 [Ameiurus melas]				dre:567451	si:dkey-172m14.1
Contig13260	ankyrin repeat and fibronectin type-III domain-containing protein 1 isoform X1 n=8 Tax=Siluroidei TaxID=1489793 RepID=A0A2D0SAD1_ICTPU	hypothetical protein AMELA_G00112110 [Ameiurus melas]			K24478	dre:100333998	si:ch211-277e21.2
Contig13262	armadillo repeat-containing protein 3 n=1 Tax=Ictalurus punctatus TaxID=7998 RepID=A0A2D0PQ92_ICTPU	PREDICTED: armadillo repeat-containing protein 3 [Ictalurus punctatus]			K24124	dre:560136	armc3
Contig13264	Protein-tyrosine sulfotransferase n=3 Tax=Siluroidei TaxID=1489793 RepID=A0A2D0T0I6_ICTPU	tyrosylprotein sulfotransferase 1, like [Pangasianodon hypophthalmus]_x0001_KAB5548853.1 hypothetical protein PHYPO_G00060500 [Pangasianodon hypophthalmus]	BP:GO:0006478; MF:GO:0008476	BP:peptidyl-tyrosine sulfation; MF:protein-tyrosine sulfotransferase activity	K01021	dre:393171	tpst1l
Contig13265	Vacuolar ATPase assembly integral membrane protein VMA21 n=3 Tax=Siluroidei TaxID=1489793 RepID=A0A2D0QCU2_ICTPU	vacuolar ATPase assembly integral membrane protein vma21 [Pangasianodon hypophthalmus]_x0001_KAB5522752.1 hypothetical protein PHYPO_G00163040 [Pangasianodon hypophthalmus]	CC:GO:0005783; CC:GO:0005789; CC:GO:0012507; CC:GO:0016021; CC:GO:0033116; BP:GO:0070072	CC:endoplasmic reticulum; CC:endoplasmic reticulum membrane; CC:ER to Golgi transport vesicle membrane; CC:integral component of membrane; CC:endoplasmic reticulum-Golgi intermediate compartment membrane; BP:vacuolar proton-transporting V-type ATPase complex assembly	K23952	dre:100307085	vma21
Contig13267	Uncharacterized protein n=3 Tax=Pangasianodon hypophthalmus TaxID=310915 RepID=A0A5N5M1K3_PANHP	uncharacterized protein si:dkey-183i3.6 isoform X1 [Pangasianodon hypophthalmus]_x0001_KAB5548892.1 hypothetical protein PHYPO_G00060890 [Pangasianodon hypophthalmus]	CC:GO:0016021	CC:integral component of membrane		dre:795391	si:dkey-183i3.6
Contig1327	zinc finger BED domain-containing protein 1-like n=4 Tax=Notothenioidei TaxID=8205 RepID=UPI00147175F7	zinc finger BED domain-containing protein 1-like, partial [Gymnodraco acuticeps]			K24637	dre:110438673
Contig13270	uncharacterized protein C7orf43 homolog n=4 Tax=Siluroidei TaxID=1489793 RepID=A0A2D0RCN0_ICTPU	uncharacterized protein C7orf43 homolog [Tachysurus fulvidraco]			K24261	dre:100003958	si:dkey-3k24.5
Contig13271	galactose-3-O-sulfotransferase 4 isoform X1 n=6 Tax=Siluroidei TaxID=1489793 RepID=A0A2D0RFR2_ICTPU	LOW QUALITY PROTEIN: galactose-3-O-sulfotransferase 4 [Pangasianodon hypophthalmus]			K09677	dre:565556	gal3st4
Contig13278	Adenosine receptor A1 n=2 Tax=Siluroidei TaxID=1489793 RepID=A0A2D0PIZ4_ICTPU	PREDICTED: adenosine receptor A1-like [Ictalurus punctatus]	MF:GO:0001609; BP:GO:0001973; CC:GO:0005886; CC:GO:0016021	MF:G protein-coupled adenosine receptor activity; BP:G protein-coupled adenosine receptor signaling pathway; CC:plasma membrane; CC:integral component of membrane	K04265	dre:100150997	adora1b	Neuroactive ligand-receptor interaction , dre04080
Contig13280	F-box/WD repeat-containing protein 5 n=4 Tax=Siluroidei TaxID=1489793 RepID=W5UA03_ICTPU	hypothetical protein PHYPO_G00158680 [Pangasianodon hypophthalmus]	BP:GO:0016567; CC:GO:0019005; CC:GO:0080008	BP:protein ubiquitination; CC:SCF ubiquitin ligase complex; CC:Cul4-RING E3 ubiquitin ligase complex	K10263	dre:406611	fbxw5
Contig13281	Solute carrier family 35 member F4 n=2 Tax=Siluroidei TaxID=1489793 RepID=A0A556V017_BAGYA	Solute carrier family 35 member F4 [Bagarius yarrelli]	CC:GO:0016021; MF:GO:0022857; BP:GO:0055085	CC:integral component of membrane; MF:transmembrane transporter activity; BP:transmembrane transport	K15288	dre:100001581	slc35f4
Contig13282	tripartite motif-containing protein 3-like n=6 Tax=Characiphysae TaxID=186628 RepID=A0A2D0SWY6_ICTPU	PREDICTED: tripartite motif-containing protein 3-like [Ictalurus punctatus]_x0001_XP_017347041.1 PREDICTED: tripartite motif-containing protein 3-like [Ictalurus punctatus]_x0001_XP_017347042.1 PREDICTED: tripartite motif-containing protein 3-like [Ictalurus punctatus]			K11997	dre:555391	trim3b
Contig13289	Uncharacterized protein n=1 Tax=Electrophorus electricus TaxID=8005 RepID=A0A4W4GYL2_ELEEL	hypothetical protein AMELA_G00161580 [Ameiurus melas]				dre:100333293	srpk2
Contig13290	ETS-related transcription factor Elf-2 n=2 Tax=Siluroidei TaxID=1489793 RepID=W5UAH1_ICTPU	PREDICTED: ETS-related transcription factor Elf-2-like isoform X1 [Ictalurus punctatus]	MF:GO:0003700; CC:GO:0005634; BP:GO:0006355; MF:GO:0043565	MF:DNA-binding transcription factor activity; CC:nucleus; BP:regulation of transcription, DNA-templated; MF:sequence-specific DNA binding	K09428	dre:387534	elf2b
Contig13298	TNF receptor-associated factor n=5 Tax=Siluroidei TaxID=1489793 RepID=A0A2D0T1E5_ICTPU	TNF receptor-associated factor 4b [Pangasianodon hypophthalmus]_x0001_KAB5548697.1 hypothetical protein PHYPO_G00058550 [Pangasianodon hypophthalmus]	MF:GO:0005164; CC:GO:0005737; BP:GO:0007250; MF:GO:0008270; BP:GO:0042981; BP:GO:0046330	MF:tumor necrosis factor receptor binding; CC:cytoplasm; BP:activation of NF-kappaB-inducing kinase activity; MF:zinc ion binding; BP:regulation of apoptotic process; BP:positive regulation of JNK cascade	K09848	dre:404035	traf4b
Contig1330	Uncharacterized protein n=4 Tax=Siluroidei TaxID=1489793 RepID=A0A5N5NGV6_PANHP	LOW QUALITY PROTEIN: chondroitin sulfate proteoglycan 4 [Pangasianodon hypophthalmus]			K08115	dre:560393	cspg4
Contig13301	Uncharacterized protein n=1 Tax=Amphilophus citrinellus TaxID=61819 RepID=A0A3Q0RPA3_AMPCI	asialoglycoprotein receptor 1-like [Pangasianodon hypophthalmus]				None
Contig13308	probable G-protein coupled receptor n=4 Tax=Siluroidei TaxID=1489793 RepID=A0A2D0TB17_ICTPU	hypothetical protein AMELA_G00003390 [Ameiurus melas]			K08414	dre:100002249	si:ch211-213o11.11
Contig13309	putative aminopeptidase W07G4.4 n=2 Tax=Siluroidei TaxID=1489793 RepID=A0A2D0QXC3_ICTPU	putative aminopeptidase W07G4.4 [Pangasianodon hypophthalmus]	MF:GO:0004177; CC:GO:0005737; BP:GO:0006508; MF:GO:0008235; MF:GO:0030145	MF:aminopeptidase activity; CC:cytoplasm; BP:proteolysis; MF:metalloexopeptidase activity; MF:manganese ion binding	K01255	dre:767682	zgc:152830	Metabolic pathways , dre01100; Glutathione metabolism , dre00480
Contig13311	PH and SEC7 domain-containing protein 2-like n=1 Tax=Pangasianodon hypophthalmus TaxID=310915 RepID=UPI00147F0AC6	PH and SEC7 domain-containing protein 2-like [Pangasianodon hypophthalmus]			K12494	dre:570918	si:ch211-150i13.1	Endocytosis , dre04144
Contig13315	Leucine rich repeat containing 8 VRAC subunit Ab n=5 Tax=Otomorpha TaxID=186634 RepID=W5KK66_ASTMX	volume-regulated anion channel subunit LRRC8A [Pangasianodon hypophthalmus]_x0001_XP_026795751.2 volume-regulated anion channel subunit LRRC8A [Pangasianodon hypophthalmus]_x0001_KAB5528427.1 hypothetical protein PHYPO_G00140070 [Pangasianodon hypophthalmus]	CC:GO:0016021	CC:integral component of membrane	K22038	dre:557928	lrrc8ab
Contig1332	Reverse transcriptase domain-containing protein n=4 Tax=Hucho hucho TaxID=62062 RepID=A0A4W5KFN9_9TELE	uncharacterized protein LOC115370421 [Myripristis murdjan]				dre:101887189
Contig13320	multiple coagulation factor deficiency protein 2 isoform X1 n=2 Tax=Ictalurus punctatus TaxID=7998 RepID=A0A2D0QLZ4_ICTPU	PREDICTED: multiple coagulation factor deficiency protein 2 isoform X1 [Ictalurus punctatus]_x0001_XP_017319416.1 PREDICTED: multiple coagulation factor deficiency protein 2 isoform X1 [Ictalurus punctatus]_x0001_XP_017319417.1 PREDICTED: multiple coagulation factor deficiency protein 2 isoform X1 [Ictalurus punctatus]	MF:GO:0005509	MF:calcium ion binding	K20364	dre:449676	mcfd2
Contig13328	iporin-like isoform X1 n=8 Tax=Siluroidei TaxID=1489793 RepID=A0A2D0PM00_ICTPU	iporin-like isoform X1 [Tachysurus fulvidraco]			K23291	dre:556081	rusc2
Contig13332	cytosolic carboxypeptidase 1 isoform X1 n=8 Tax=Siluroidei TaxID=1489793 RepID=A0A2D0QX90_ICTPU	cytosolic carboxypeptidase 1 isoform X2 [Pangasianodon hypophthalmus]_x0001_KAB5567755.1 hypothetical protein PHYPO_G00236500 [Pangasianodon hypophthalmus]	MF:GO:0004181; BP:GO:0006508; MF:GO:0008270	MF:metallocarboxypeptidase activity; BP:proteolysis; MF:zinc ion binding	K23435	dre:554164	agtpbp1
Contig13336	Protein Wnt n=7 Tax=Siluroidei TaxID=1489793 RepID=A0A2D0Q8K6_ICTPU	protein Wnt-11-like isoform X1 [Tachysurus fulvidraco]			K01384	dre:791595	wnt11	Wnt signaling pathway , dre04310; Melanogenesis , dre04916; mTOR signaling pathway , dre04150
Contig13337	Vac14_Fab1_bd domain-containing protein n=3 Tax=Siluroidei TaxID=1489793 RepID=A0A5N5JMA2_PANHP	proteasome adapter and scaffold protein ECM29 [Pangasianodon hypophthalmus]_x0001_KAB5518513.1 hypothetical protein PHYPO_G00166940 [Pangasianodon hypophthalmus]			K11886	dre:563777	ecpas
Contig13338	Cnn_1N domain-containing protein n=1 Tax=Pangasianodon hypophthalmus TaxID=310915 RepID=A0A5N5LAA5_PANHP	hypothetical protein PHYPO_G00091720 [Pangasianodon hypophthalmus]	CC:GO:0005815	CC:microtubule organizing center		dre:334460	cdk5rap2
Contig1334	Reverse transcriptase domain-containing protein n=1 Tax=Astyanax mexicanus TaxID=7994 RepID=A0A3B1J8B1_ASTMX	reverse transcriptase, partial [Fundulus heteroclitus]	MF:GO:0003964; BP:GO:0006278	MF:RNA-directed DNA polymerase activity; BP:RNA-dependent DNA biosynthetic process		dre:108192163
Contig13341	prosaposin receptor GPR37 n=1 Tax=Tachysurus fulvidraco TaxID=1234273 RepID=UPI000F50B9B2	prosaposin receptor GPR37, partial [Pangasianodon hypophthalmus]			K04243	dre:100537916	gpr37a
Contig13342	G_PROTEIN_RECEP_F1_2 domain-containing protein n=4 Tax=Siluroidei TaxID=1489793 RepID=A0A5N5LHH8_PANHP	probable G-protein coupled receptor 19 [Pangasianodon hypophthalmus]_x0001_XP_026779347.1 probable G-protein coupled receptor 19 [Pangasianodon hypophthalmus]_x0001_XP_034169230.1 probable G-protein coupled receptor 19 [Pangasianodon hypophthalmus]_x0001_KAB5542112.1 hypothetical protein PHYPO_G00087690 [Pangasianodon hypophthalmus]	BP:GO:0007218; MF:GO:0008188; CC:GO:0016021	BP:neuropeptide signaling pathway; MF:neuropeptide receptor activity; CC:integral component of membrane	K04316	dre:393969	gpr19
Contig13344	Krueppel-like factor 12 isoform X1 n=12 Tax=Ostariophysi TaxID=32519 RepID=A0A2D0R7Z3_ICTPU	hypothetical protein AMELA_G00094760 [Ameiurus melas]			K09205	dre:100126139	klf12b
Contig13348	disks large-associated protein 1 isoform X1 n=10 Tax=Siluroidei TaxID=1489793 RepID=A0A2D0T994_ICTPU	disks large-associated protein 1 isoform X1 [Tachysurus fulvidraco]			K15008	dre:569898	dlgap1a
Contig13350	uncharacterized family 31 glucosidase KIAA1161-like n=8 Tax=Characiphysae TaxID=186628 RepID=A0A2D0T1W7_ICTPU	myogenesis-regulating glycosidase [Pangasianodon hypophthalmus]_x0001_XP_026784867.1 myogenesis-regulating glycosidase [Pangasianodon hypophthalmus]_x0001_XP_034167309.1 myogenesis-regulating glycosidase [Pangasianodon hypophthalmus]_x0001_KAB5549233.1 hypothetical protein PHYPO_G00065050 [Pangasianodon hypophthalmus]	MF:GO:0004553; BP:GO:0005975; CC:GO:0016021	MF:hydrolase activity, hydrolyzing O-glycosyl compounds; BP:carbohydrate metabolic process; CC:integral component of membrane	K24727	dre:100537539	si:dkey-228b2.5
Contig13352	inositol 1,4,5-trisphosphate receptor-interacting protein n=1 Tax=Pangasianodon hypophthalmus TaxID=310915 RepID=UPI00147D44E8	inositol 1,4,5-trisphosphate receptor-interacting protein [Pangasianodon hypophthalmus]				dre:794408
Contig13353	Sphingosine 1-phosphate receptor 1 n=1 Tax=Ictalurus punctatus TaxID=7998 RepID=W5UG17_ICTPU	PREDICTED: sphingosine 1-phosphate receptor 1-like [Ictalurus punctatus]	BP:GO:0003376; CC:GO:0016021; MF:GO:0038036	BP:sphingosine-1-phosphate receptor signaling pathway; CC:integral component of membrane; MF:sphingosine-1-phosphate receptor activity	K04295	dre:492350	s1pr5a	Neuroactive ligand-receptor interaction , dre04080
Contig1336	GRAM domain-containing protein n=8 Tax=Ostariophysi TaxID=32519 RepID=A0A3B4EPZ4_PYGNA	hypothetical protein PHYPO_G00088760 [Pangasianodon hypophthalmus]	BP:GO:0006915; CC:GO:0016021	BP:apoptotic process; CC:integral component of membrane	K23554	dre:558571	gramd4a
Contig13360	Non-specific serine/threonine protein kinase n=4 Tax=Siluroidei TaxID=1489793 RepID=A0A2D0Q608_ICTPU	STE20-like kinase b [Pangasianodon hypophthalmus]_x0001_KAB5523431.1 hypothetical protein PHYPO_G00152460 [Pangasianodon hypophthalmus]	MF:GO:0004674; MF:GO:0005524; BP:GO:0006468	MF:protein serine/threonine kinase activity; MF:ATP binding; BP:protein phosphorylation	K08836	dre:562769	slkb
Contig13361	E3 ubiquitin-protein ligase pellino homolog 1-like isoform X1 n=4 Tax=Siluroidei TaxID=1489793 RepID=A0A2D0Q2R1_ICTPU	E3 ubiquitin-protein ligase pellino homolog 1 [Pangasianodon hypophthalmus]_x0001_KAB5523684.1 hypothetical protein PHYPO_G00155370 [Pangasianodon hypophthalmus]	BP:GO:0000209; BP:GO:0008592; MF:GO:0061630	BP:protein polyubiquitination; BP:regulation of Toll signaling pathway; MF:ubiquitin protein ligase activity	K11964	dre:558420	peli1b
Contig13362	von Willebrand factor A domain-containing protein 7-like n=1 Tax=Ictalurus punctatus TaxID=7998 RepID=A0A2D0QS74_ICTPU	von Willebrand factor A domain-containing protein 7 isoform X1 [Pangasianodon hypophthalmus]_x0001_XP_026783071.2 von Willebrand factor A domain-containing protein 7 isoform X1[Pangasianodon hypophthalmus]_x0001_XP_026783072.2 von Willebrand factor A domain-containing protein 7 isoform X1[Pangasianodon hypophthalmus]_x0001_XP_034161115.1 von Willebrand factor A domain-containing protein 7 isoform…			K24511	dre:100034575	vwa7
Contig13364	zinc finger E-box-binding homeobox 2-like isoform X2 n=1 Tax=Ictalurus punctatus TaxID=7998 RepID=A0A2D0S519_ICTPU	zinc finger E-box-binding homeobox 2b isoform X2 [Pangasianodon hypophthalmus]			K23560	dre:564934	zeb2b
Contig13365	zinc finger E-box-binding homeobox 2-like isoform X1 n=3 Tax=Ictalurus punctatus TaxID=7998 RepID=A0A2D0S0H9_ICTPU	PREDICTED: zinc finger E-box-binding homeobox 2-like isoform X1 [Ictalurus punctatus]			K23560	dre:564934	zeb2b
Contig13366	Uncharacterized protein n=4 Tax=Pangasianodon hypophthalmus TaxID=310915 RepID=A0A5N5NJB6_PANHP	hypothetical protein PHYPO_G00234080 [Pangasianodon hypophthalmus]				dre:101886239
Contig13368	Fibroblast growth factor 8 n=48 Tax=Clupeocephala TaxID=186625 RepID=FGF8A_DANRE	fibroblast growth factor 8 precursor [Astyanax mexicanus]_x0001_ABG89860.1 fibroblast growth factor 8 [Astyanax mexicanus]	BP:GO:0001756; BP:GO:0003208; MF:GO:0005104; CC:GO:0005615; CC:GO:0005764; BP:GO:0007368; BP:GO:0007422; MF:GO:0008083; BP:GO:0008543; BP:GO:0009880; BP:GO:0010002; BP:GO:0014709; BP:GO:0021555; BP:GO:0021571; BP:GO:0021572; BP:GO:0021588; BP:GO:0021703; BP:GO:0030177; BP:GO:0030335; BP:GO:0030878; BP:GO:0030901; BP:GO:0030903; BP:GO:0035050; BP:GO:0042664; BP:GO:0043049; BP:GO:0046850; BP:GO:004…	BP:somitogenesis; BP:cardiac ventricle morphogenesis; MF:fibroblast growth factor receptor binding; CC:extracellular space; CC:lysosome; BP:determination of left/right symmetry; BP:peripheral nervous system development; MF:growth factor activity; BP:fibroblast growth factor receptor signaling pathway; BP:embryonic pattern specification; BP:cardioblast differentiation; BP:positive regulation of so…	K04358	dre:30538	fgf8a	MAPK signaling pathway , dre04010; Regulation of actin cytoskeleton , dre04810
Contig1337	short transient receptor potential channel 5-like isoform X1 n=2 Tax=Tachysurus fulvidraco TaxID=1234273 RepID=UPI000F4F11A7	PREDICTED: short transient receptor potential channel 5-like [Ictalurus punctatus]	MF:GO:0005262; CC:GO:0016021; BP:GO:0070588	MF:calcium channel activity; CC:integral component of membrane; BP:calcium ion transmembrane transport	K04968	dre:102725536	trpc4b
Contig13373	SH3 and multiple ankyrin repeat domains protein 1 n=2 Tax=Siluroidei TaxID=1489793 RepID=A0A2D0TAL8_ICTPU	PREDICTED: SH3 and multiple ankyrin repeat domains protein 1 [Ictalurus punctatus]	CC:GO:0005737; CC:GO:0014069; CC:GO:0030054; CC:GO:0045202	CC:cytoplasm; CC:postsynaptic density; CC:cell junction; CC:synapse	K15009	dre:568908	shank1
Contig13385	Uncharacterized protein n=3 Tax=Pangasianodon hypophthalmus TaxID=310915 RepID=A0A5N5NJQ4_PANHP	zinc finger protein 692 isoform X1 [Pangasianodon hypophthalmus]_x0001_XP_026783748.2 zinc finger protein 692 isoform X1 [Pangasianodon hypophthalmus]				dre:565874	znf692
Contig13387	WD repeat-containing protein 90 n=4 Tax=Siluroidei TaxID=1489793 RepID=A0A2D0QTC4_ICTPU	LOW QUALITY PROTEIN: WD repeat-containing protein 90 [Pangasianodon hypophthalmus]			K24759	dre:100038787	wdr90
Contig1339	Insulin-like growth factor 2 mRNA-binding protein 2 n=7 Tax=Siluroidei TaxID=1489793 RepID=W5UD74_ICTPU	PREDICTED: insulin-like growth factor 2 mRNA-binding protein 2 isoform X1 [Ictalurus punctatus]			K17392	dre:100136839	igf2bp2a
Contig13391	Uncharacterized protein n=5 Tax=Pangasianodon hypophthalmus TaxID=310915 RepID=A0A5N5LM64_PANHP	V-set and immunoglobulin domain-containing protein 8a isoform X1 [Pangasianodon hypophthalmus]	CC:GO:0016021	CC:integral component of membrane	K06788	dre:550503	vsig8a
Contig13396	glutamate receptor ionotropic, NMDA 2A-like n=1 Tax=Ictalurus punctatus TaxID=7998 RepID=A0A2D0Q4M1_ICTPU	glutamate receptor ionotropic, NMDA 2A isoform X1 [Pangasianodon hypophthalmus]			K05209	dre:570493	grin2ab	Calcium signaling pathway , dre04020; Neuroactive ligand-receptor interaction , dre04080
Contig13398	E3 ubiquitin-protein ligase TRIM39-like isoform X1 n=1 Tax=Pangasianodon hypophthalmus TaxID=310915 RepID=UPI00147FD64C	E3 ubiquitin-protein ligase TRIM39-like isoform X1 [Pangasianodon hypophthalmus]	MF:GO:0004842; MF:GO:0008270; BP:GO:0016567	MF:ubiquitin-protein transferase activity; MF:zinc ion binding; BP:protein ubiquitination		dre:678596	btr20
Contig13407	uncharacterized protein LOC113539863 isoform X1 n=5 Tax=Pangasianodon hypophthalmus TaxID=310915 RepID=UPI000EFE3F38	PREDICTED: uncharacterized protein LOC108267830 isoform X6 [Ictalurus punctatus]				dre:557083	ehbp1l1a
Contig1341	Peptidyl-prolyl cis-trans isomerase n=2 Tax=Electrophorus electricus TaxID=8005 RepID=A0A4W4E626_ELEEL	peptidyl-prolyl cis-trans isomerase-like 4 [Tachysurus fulvidraco]			K12735	dre:554886	ppil4
Contig13413	Histone acetyltransferase n=3 Tax=Pangasianodon hypophthalmus TaxID=310915 RepID=A0A5N5PRB5_PANHP	histone acetyltransferase KAT6B isoform X2 [Pangasianodon hypophthalmus]			K11306	dre:568932	kat6b
Contig13414	mastermind-like protein 1 isoform X1 n=3 Tax=Ictalurus punctatus TaxID=7998 RepID=A0A2D0REX9_ICTPU	hypothetical protein AMELA_G00097200 [Ameiurus melas]			K06061	dre:567335	maml1	Notch signaling pathway , dre04330
Contig13415	protein FAM172A-like n=1 Tax=Ictalurus punctatus TaxID=7998 RepID=A0A2D0Q2R5_ICTPU	PREDICTED: protein FAM172A-like [Ictalurus punctatus]				dre:572312
Contig13417	Reverse transcriptase domain-containing protein n=2 Tax=Kryptolebias marmoratus TaxID=37003 RepID=A0A3Q3H395_KRYMA	hypothetical protein F7725_024383 [Dissostichus mawsoni]				None
Contig13425	Uncharacterized protein n=1 Tax=Lithobates catesbeianus TaxID=8400 RepID=A0A2G9SJ45_LITCT	hypothetical protein AB205_0184770 [Lithobates catesbeianus]				None
Contig13426	Uncharacterized protein n=1 Tax=Portunus trituberculatus TaxID=210409 RepID=A0A5B7DRY0_PORTR	hypothetical protein [Portunus trituberculatus]				None
Contig13429	Non-specific serine/threonine protein kinase n=2 Tax=Pangasianodon hypophthalmus TaxID=310915 RepID=A0A5N5JW06_PANHP	serine/threonine-protein kinase SIK1-like isoform X1 [Pangasianodon hypophthalmus]_x0001_XP_026787523.2 serine/threonine-protein kinase SIK1-like isoform X1 [Pangasianodon hypophthalmus]_x0001_KAB5523408.1 hypothetical protein PHYPO_G00152230 [Pangasianodon hypophthalmus]	MF:GO:0004674; MF:GO:0005524; BP:GO:0006468	MF:protein serine/threonine kinase activity; MF:ATP binding; BP:protein phosphorylation		dre:553465	sik1
Contig13434	uncharacterized protein LOC117593610 n=1 Tax=Esox lucius TaxID=8010 RepID=UPI001476FF74	uncharacterized protein LOC117593610 [Esox lucius]				None
Contig13437	LOW QUALITY PROTEIN: uncharacterized protein LOC116677864 n=1 Tax=Etheostoma spectabile TaxID=54343 RepID=UPI0013AEBC5F	LOW QUALITY PROTEIN: uncharacterized protein LOC116677864 [Etheostoma spectabile]				None
Contig13442	Ankyrin repeat and SAM domain-containing protein 3 n=6 Tax=Siluroidei TaxID=1489793 RepID=W5UIB2_ICTPU	LOW QUALITY PROTEIN: ankyrin repeat and SAM domain-containing protein 3 [Pangasianodon hypophthalmus]				dre:100136846	anks3
Contig13448	40S ribosomal protein S13 n=5 Tax=Laurasiatheria TaxID=314145 RepID=A0A4X1TFR5_PIG	PREDICTED: 40S ribosomal protein S13 [Equus przewalskii]			K02953	dre:415169	rps13	Ribosome , dre03010
Contig13452	Carnosine dipeptidase 2 n=3 Tax=Oreochromis aureus TaxID=47969 RepID=A0A668SQF1_OREAU	#N/A				None
Contig13455	LIM and calponin homology domains-containing protein 1-like isoform X5 n=9 Tax=Ictalurus punctatus TaxID=7998 RepID=A0A2D0REW5_ICTPU	PREDICTED: LIM and calponin homology domains-containing protein 1-like isoform X5 [Ictalurus punctatus]	MF:GO:0003779; BP:GO:0031032; MF:GO:0046872	MF:actin binding; BP:actomyosin structure organization; MF:metal ion binding	K24422	dre:561940	limch1a
Contig13457	OBG-type G domain-containing protein n=2 Tax=Pangasianodon hypophthalmus TaxID=310915 RepID=A0A5N5LV95_PANHP	mitochondrial ribosome-associated GTPase 2 [Pangasianodon hypophthalmus]_x0001_XP_034167468.1 mitochondrial ribosome-associated GTPase 2 [Pangasianodon hypophthalmus]_x0001_XP_034167469.1 mitochondrial ribosome-associated GTPase 2 [Pangasianodon hypophthalmus]_x0001_KAB5546041.1 hypothetical protein PHYPO_G00067540 [Pangasianodon hypophthalmus]	MF:GO:0000287; MF:GO:0003924; MF:GO:0005525	MF:magnesium ion binding; MF:GTPase activity; MF:GTP binding	K03979	dre:100001905	mtg2
Contig13459	PKS_ER domain-containing protein n=4 Tax=Siluroidei TaxID=1489793 RepID=A0A5N5MF72_PANHP	synaptic vesicle membrane protein VAT-1 homolog [Pangasianodon hypophthalmus]_x0001_KAB5553800.1 hypothetical protein PHYPO_G00042860 [Pangasianodon hypophthalmus]	MF:GO:0008270; MF:GO:0016491; BP:GO:0055114	MF:zinc ion binding; MF:oxidoreductase activity; BP:obsolete oxidation-reduction process	K23167	dre:368752	vat1
Contig1346	RNA helicase n=6 Tax=Siluroidei TaxID=1489793 RepID=A0A2D0SU38_ICTPU	probable ATP-dependent RNA helicase DHX40 [Pangasianodon hypophthalmus]_x0001_XP_034166767.1 probable ATP-dependent RNA helicase DHX40 [Pangasianodon hypophthalmus]_x0001_XP_034166768.1 probable ATP-dependent RNA helicase DHX40 [Pangasianodon hypophthalmus]_x0001_KAB5550211.1 hypothetical protein PHYPO_G00051220 [Pangasianodon hypophthalmus]	MF:GO:0003676; MF:GO:0004386; MF:GO:0005524	MF:nucleic acid binding; MF:helicase activity; MF:ATP binding	K18711	dre:570225	dhx40
Contig13460	Phosphatidylinositol-3-phosphate phosphatase n=5 Tax=Characiphysae TaxID=186628 RepID=W5U833_ICTPU	myotubularin-related protein 6 [Pangasianodon hypophthalmus]_x0001_KAB5533300.1 hypothetical protein PHYPO_G00130180 [Pangasianodon hypophthalmus]	MF:GO:0004725; BP:GO:0035335; BP:GO:0046856; MF:GO:0052866	MF:protein tyrosine phosphatase activity; BP:peptidyl-tyrosine dephosphorylation; BP:phosphatidylinositol dephosphorylation; MF:phosphatidylinositol phosphate phosphatase activity	K18083	dre:327346	mtmr6	Metabolic pathways , dre01100; Phosphatidylinositol signaling system , dre04070; Inositol phosphate metabolism , dre00562
Contig13463	ANK_REP_REGION domain-containing protein n=2 Tax=Siluroidei TaxID=1489793 RepID=A0A5N5N3F2_PANHP	ankyrin repeat domain-containing protein 1 [Pangasianodon hypophthalmus]_x0001_KAB5561899.1 hypothetical protein PHYPO_G00011820 [Pangasianodon hypophthalmus]			K21433	dre:100151027	ankrd1a
Contig13465	SWI/SNF-related matrix-associated actin-dependent regulator of chromatin subfamily A member 5-like isoform X2 n=4 Tax=Otophysi TaxID=186626 RepID=A0A2D0QCG3_ICTPU	PREDICTED: SWI/SNF-related matrix-associated actin-dependent regulator of chromatin subfamily A member 5-like isoform X2[Ictalurus punctatus]	MF:GO:0003677; MF:GO:0005524; CC:GO:0016589; MF:GO:0016887; MF:GO:0031491; BP:GO:0043044	MF:DNA binding; MF:ATP binding; CC:NURF complex; MF:ATPase activity; MF:nucleosome binding; BP:ATP-dependent chromatin remodeling	K11727	dre:559803	smarca1
Contig13469	Uncharacterized protein n=1 Tax=Pangasianodon hypophthalmus TaxID=310915 RepID=A0A5N5PC24_PANHP	caspase-8 [Pangasianodon hypophthalmus]_x0001_KAB5577164.1 hypothetical protein PHYPO_G00206790 [Pangasianodon hypophthalmus]	MF:GO:0004197; BP:GO:0006508; BP:GO:0042981	MF:cysteine-type endopeptidase activity; BP:proteolysis; BP:regulation of apoptotic process	K04398	dre:557302	casp8l2	Herpes simplex virus 1 infection , dre05168; NOD-like receptor signaling pathway , dre04621; Apoptosis , dre04210; C-type lectin receptor signaling pathway , dre04625; p53 signaling pathway , dre04115; Necroptosis , dre04217; Toll-like receptor signaling pathway , dre04620; RIG-I-like receptor signaling pathway , dre04622
Contig1347	Cyclin-dependent kinase inhibitor 3 n=5 Tax=Siluroidei TaxID=1489793 RepID=A0A2D0QKG7_ICTPU	hypothetical protein AMELA_G00042610 [Ameiurus melas]			K14167	dre:402796	cdkn3
Contig13472	ankyrin repeat and EF-hand domain-containing protein 1-like isoform X1 n=1 Tax=Tachysurus fulvidraco TaxID=1234273 RepID=UPI000F50B201	ankyrin repeat and EF-hand domain-containing protein 1-like isoform X1 [Tachysurus fulvidraco]				dre:566413	ankef1a
Contig13482	endonuclease 8-like 1 isoform X1 n=2 Tax=Ictalurus punctatus TaxID=7998 RepID=A0A2D0SF92_ICTPU	hypothetical protein AMELA_G00160160 [Ameiurus melas]			K10567	dre:393253	neil1	Base excision repair , dre03410
Contig13485	ankyrin repeat and SOCS box protein 15 n=5 Tax=Siluroidei TaxID=1489793 RepID=A0A2D0SBV8_ICTPU	ankyrin repeat and SOCS box protein 15 isoform X2 [Pangasianodon hypophthalmus]_x0001_KAB5565713.1 hypothetical protein PHYPO_G00244720 [Pangasianodon hypophthalmus]			K10337	dre:100151067	asb15a
Contig13486	Uncharacterized protein n=3 Tax=Pangasianodon hypophthalmus TaxID=310915 RepID=A0A5N5NLK6_PANHP	hypothetical protein PHYPO_G00238190 [Pangasianodon hypophthalmus]				None
Contig13487	V-type proton ATPase subunit S1 n=2 Tax=Ictalurus punctatus TaxID=7998 RepID=W5U6P3_ICTPU	PREDICTED: V-type proton ATPase subunit S1 isoform X1 [Ictalurus punctatus]	CC:GO:0016021; CC:GO:0033180; MF:GO:0046933; MF:GO:0046961; BP:GO:1902600	CC:integral component of membrane; CC:proton-transporting V-type ATPase, V1 domain; MF:proton-transporting ATP synthase activity, rotational mechanism; MF:proton-transporting ATPase activity, rotational mechanism; BP:proton transmembrane transport	K03662	dre:100004566	atp6ap1a	Phagosome , dre04145; Metabolic pathways , dre01100; Lysosome , dre04142; Oxidative phosphorylation , dre00190
Contig13488	PWWP domain-containing protein n=3 Tax=Siluroidei TaxID=1489793 RepID=A0A5N5M1M7_PANHP	PWWP domain-containing protein 2A [Pangasianodon hypophthalmus]_x0001_KAB5548818.1 hypothetical protein PHYPO_G00060020 [Pangasianodon hypophthalmus]				dre:559090	pwwp2a
Contig1349	Zinc finger and BTB domain-containing protein 1 n=4 Tax=Siluroidei TaxID=1489793 RepID=W5UDE9_ICTPU	hypothetical protein PHYPO_G00097610 [Pangasianodon hypophthalmus]	MF:GO:0003676	MF:nucleic acid binding	K10488	dre:407718	zbtb1
Contig13490	magnesium transporter NIPA1 n=4 Tax=Siluroidei TaxID=1489793 RepID=A0A2D0RWW6_ICTPU	hypothetical protein PHYPO_G00099740 [Pangasianodon hypophthalmus]	MF:GO:0015095; CC:GO:0016021; BP:GO:1903830	MF:magnesium ion transmembrane transporter activity; CC:integral component of membrane; BP:magnesium ion transmembrane transport	K19364	dre:450042	nipa1
Contig13496	lysine-specific demethylase 4A isoform X1 n=3 Tax=Pangasianodon hypophthalmus TaxID=310915 RepID=UPI000EFF1F6B	lysine-specific demethylase 4A [Pangasianodon hypophthalmus]			K06709	dre:100003413	kdm4aa
Contig13497	uncharacterized 51.9 kDa protein in rps4-rps11 intergenic region-like n=1 Tax=Limulus polyphemus TaxID=6850 RepID=UPI0006B0FFCD	#N/A				None
Contig13498	multiple epidermal growth factor-like domains protein 10 n=1 Tax=Pecten maximus TaxID=6579 RepID=UPI0014581658	multiple epidermal growth factor-like domains protein 10 [Pecten maximus]				None
Contig13499	E2F_TDP domain-containing protein n=8 Tax=Siluroidei TaxID=1489793 RepID=A0A5N5N3A4_PANHP	PREDICTED: transcription factor E2F2 isoform X2 [Ictalurus punctatus]	MF:GO:0003677; MF:GO:0003700; CC:GO:0005634; CC:GO:0005667; BP:GO:0006355; MF:GO:0046983	MF:DNA binding; MF:DNA-binding transcription factor activity; CC:nucleus; CC:transcription regulator complex; BP:regulation of transcription, DNA-templated; MF:protein dimerization activity	K09389	dre:568846	si:ch211-160f23.5	Cellular senescence , dre04218; Cell cycle , dre04110
Contig13503	erythroid differentiation-related factor 1 n=6 Tax=Siluroidei TaxID=1489793 RepID=A0A2D0RNR7_ICTPU	PREDICTED: erythroid differentiation-related factor 1 [Ictalurus punctatus]				dre:566404	edrf1
Contig13507	syntaxin-4 n=2 Tax=Pangasianodon hypophthalmus TaxID=310915 RepID=UPI00147E9ED8	syntaxin-4 [Pangasianodon hypophthalmus]_x0001_XP_034165409.1 syntaxin-4 [Pangasianodon hypophthalmus]_x0001_XP_034165410.1 syntaxin-4 [Pangasianodon hypophthalmus]			K13502	dre:323735	stx4	SNARE interactions in vesicular transport , dre04130
Contig1351	Reverse transcriptase domain-containing protein n=4 Tax=Pseudocrenilabrinae TaxID=318546 RepID=A0A3P8NG72_ASTCA	uncharacterized protein LOC111193553 [Astyanax mexicanus]				dre:110439387
Contig13511	rho GTPase-activating protein 12 isoform X1 n=19 Tax=Siluroidei TaxID=1489793 RepID=A0A2D0S770_ICTPU	PREDICTED: rho GTPase-activating protein 12 isoform X6 [Ictalurus punctatus]	MF:GO:0005096; BP:GO:0007165; BP:GO:0043547	MF:GTPase activator activity; BP:signal transduction; BP:positive regulation of GTPase activity	K20636	dre:393848	arhgap12b
Contig13515	polyadenylate-binding protein 3-like isoform X1 n=2 Tax=Ictalurus punctatus TaxID=7998 RepID=A0A2D0QW31_ICTPU	#N/A				dre:321035	pabpc4	RNA degradation , dre03018; RNA transport , dre03013; mRNA surveillance pathway , dre03015
Contig13521	Uncharacterized protein n=3 Tax=Pangasianodon hypophthalmus TaxID=310915 RepID=A0A5N5K2A1_PANHP	ewing's tumor-associated antigen 1 isoform X1 [Pangasianodon hypophthalmus]_x0001_KAB5523605.1 hypothetical protein PHYPO_G00154530 [Pangasianodon hypophthalmus]				dre:558278	etaa1
Contig1353	NDK domain-containing protein n=5 Tax=Pangasianodon hypophthalmus TaxID=310915 RepID=A0A5N5KL29_PANHP	uncharacterized protein LOC113536336 isoform X3 [Pangasianodon hypophthalmus]_x0001_KAB5531082.1 hypothetical protein PHYPO_G00136820 [Pangasianodon hypophthalmus]				dre:101882899
Contig13531	Uncharacterized protein n=3 Tax=Pangasianodon hypophthalmus TaxID=310915 RepID=A0A5N5KS98_PANHP	hypothetical protein PHYPO_G00129720 [Pangasianodon hypophthalmus]				None
Contig13535	RBR-type E3 ubiquitin transferase n=13 Tax=Ostariophysi TaxID=32519 RepID=W5U6T9_ICTPU	E3 ubiquitin-protein ligase RNF19B [Pangasianodon hypophthalmus]_x0001_KAB5530859.1 hypothetical protein PHYPO_G00134170 [Pangasianodon hypophthalmus]	MF:GO:0004842; CC:GO:0016021; BP:GO:0016567; MF:GO:0046872	MF:ubiquitin-protein transferase activity; CC:integral component of membrane; BP:protein ubiquitination; MF:metal ion binding	K11973	dre:562396	rnf19b
Contig13536	gamma-glutamyltransferase 7 n=3 Tax=Siluroidei TaxID=1489793 RepID=A0A2D0SJH6_ICTPU	glutathione hydrolase 7 [Pangasianodon hypophthalmus]_x0001_KAB5546018.1 hypothetical protein PHYPO_G00067260 [Pangasianodon hypophthalmus]	BP:GO:0006508; BP:GO:0006751; CC:GO:0016021; MF:GO:0036374	BP:proteolysis; BP:glutathione catabolic process; CC:integral component of membrane; MF:glutathione hydrolase activity	K00681	dre:101882295	ggt7	Metabolic pathways , dre01100; Taurine and hypotaurine metabolism , dre00430; Glutathione metabolism , dre00480
Contig1354	microtubule-associated protein 1A isoform X1 n=4 Tax=Siluroidei TaxID=1489793 RepID=A0A2D0Q770_ICTPU	microtubule-associated protein 1A isoform X1 [Pangasianodon hypophthalmus]_x0001_XP_034155553.1 microtubule-associated protein 1A isoform X1 [Pangasianodon hypophthalmus]_x0001_KAB5525986.1 hypothetical protein PHYPO_G00146510 [Pangasianodon hypophthalmus]	BP:GO:0000226; CC:GO:0005874; MF:GO:0008017	BP:microtubule cytoskeleton organization; CC:microtubule; MF:microtubule binding	K10429	dre:100151220	map1aa
[truncated: 23,195 more rows]

## Sheet: BRAIN
Supplemental File III. Expressed transcripts and their annotations in different organs and tissues of R. quelen.
Expressed transcripts in R. quelen brain (B-N and B-S)
Transcript	Annotation UniProt Reference Clusters 90	Annotation based on nucleotide Genbank database	GO ID	GO name and category	KEGG Orthology	Gene ID (KOBAS)	Gene name	KEGG Pathway
[truncated: 19,390 more rows]

## Sheet: KIDNEY
Supplemental File III. Expressed transcripts and their annotations in different organs and tissues of R. quelen.
[truncated: 14,122 more rows]

[truncated: 13 more sheets: LIVER, MUSCLE, B-N, B-S, K-N, K-S, L-N, L-S, M-N, M-S, OVARY, TESTES, Sexual differentiation]
