# Supplementary material for: Transcriptomic Divergence and Associated Markers Between Genomic Lineages of Silver Catfish ( Rhamdia quelen )
Source: Ecol Evol. 2025 Mar 13;15(3):e71021. doi: 10.1002/ece3.71021 (PMC11904098; doi:10.1002/ece3.71021)
Supplement: Supplementary file 4 — Data S4. [file ECE3-15-e71021-s002.xlsx]

## Sheet: Exclusive Brain
Supplemental file IV. Transcripts exclusively expressed in different organs or tissues and shared by different groups of Rhamdia quelen organs or tissues.
Transcripts exclusively expressed in brain.
Transcript	Annotation UniProt Reference Clusters 90	Annotation based on nucleotide Genbank database	GO ID	GO name and category	KEGG Orthology	Gene ID (KOBAS)	Gene name	KEGG Pathway
Contig10046	Cadherin-22 n=6 Tax=Siluroidei TaxID=1489793 RepID=W5U8Y8_ICTPU	cadherin-22 isoform X1 [Pangasianodon hypophthalmus]_x0001_XP_034155578.1 cadherin-22 isoform X1 [Pangasianodon hypophthalmus]_x0001_XP_034155580.1 cadherin-22 isoform X1 [Pangasianodon hypophthalmus]_x0001_XP_034155583.1 cadherin-22 isoform X1 [Pangasianodon hypophthalmus]_x0001_XP_034155587.1 cadherin-22 isoform X1 [Pangasianodon hypophthalmus]_x0001_XP_034155592.1 cadherin-22 isoform X1 [Panga…			K06812	dre:100536716
Contig10054	rho GTPase-activating protein 22-like isoform X1 n=7 Tax=Siluroidei TaxID=1489793 RepID=A0A2D0SAM5_ICTPU	rho GTPase-activating protein 22 isoform X2 [Pangasianodon hypophthalmus]_x0001_KAB5555253.1 hypothetical protein PHYPO_G00031380 [Pangasianodon hypophthalmus]	F:GO:0005096; P:GO:0007165; P:GO:0043547	F:GTPase activator activity; P:signal transduction; P:positive regulation of GTPase activity	K20642	dre:555573	si:dkey-191m6.4
Contig10058	Large neuromedin N n=3 Tax=Siluroidei TaxID=1489793 RepID=A0A2D0QRV8_ICTPU	PREDICTED: neurotensin/neuromedin N [Ictalurus punctatus]	F:GO:0005184; C:GO:0005576; P:GO:0007165	F:neuropeptide hormone activity; C:extracellular region; P:signal transduction	K05235	dre:101884890	nts	Neuroactive ligand-receptor interaction , dre04080
Contig10074	TLC domain-containing protein n=3 Tax=Siluroidei TaxID=1489793 RepID=A0A5N5M7A4_PANHP	hypothetical protein AMELA_G00099970 [Ameiurus melas]				dre:450051	tlcd1
Contig10096	Ig-like domain-containing protein n=3 Tax=Siluroidei TaxID=1489793 RepID=A0A5N5L421_PANHP	leucine-rich repeat neuronal protein 2 [Pangasianodon hypophthalmus]_x0001_XP_034169871.1 leucine-rich repeat neuronal protein 2 [Pangasianodon hypophthalmus]			K24492	dre:558051	lrrn2
Contig1013	protein unc-13 homolog A-like n=4 Tax=Siluroidei TaxID=1489793 RepID=UPI000EFDC7CC	protein unc-13 homolog A isoform X1 [Pangasianodon hypophthalmus]			K15293	dre:100534673
Contig10154	Uncharacterized protein n=1 Tax=Pangasianodon hypophthalmus TaxID=310915 RepID=A0A5N5NME8_PANHP	kazal-type serine peptidase inhibitor domain 3 [Pangasianodon hypophthalmus]_x0001_KAB5567923.1 hypothetical protein PHYPO_G00238360 [Pangasianodon hypophthalmus]	P:GO:0001558; F:GO:0005520; C:GO:0005576	P:regulation of cell growth; F:insulin-like growth factor binding; C:extracellular region		dre:100000101	kazald3
Contig10161	neurogenic differentiation factor 6 n=4 Tax=Siluroidei TaxID=1489793 RepID=A0A2D0QLY8_ICTPU	neurogenic differentiation factor 6-A [Pangasianodon hypophthalmus]_x0001_XP_026781892.2 neurogenic differentiation factor 6-A [Pangasianodon hypophthalmus]			K09080	dre:114414	neurod6a
Contig10169	protocadherin-17 isoform X1 n=5 Tax=Siluroidei TaxID=1489793 RepID=A0A2D0RUU9_ICTPU	PREDICTED: protocadherin-17 isoform X1 [Ictalurus punctatus]	F:GO:0005509; C:GO:0005886; P:GO:0007156; P:GO:0007411; C:GO:0016021; P:GO:0048675; P:GO:0060219	F:calcium ion binding; C:plasma membrane; P:homophilic cell adhesion via plasma membrane adhesion molecules; P:axon guidance; C:integral component of membrane; P:axon extension; P:camera-type eye photoreceptor cell differentiation	K16499	dre:561336	pcdh17
Contig1023	protocadherin gamma-A10-like n=2 Tax=Siluroidei TaxID=1489793 RepID=A0A2D0SDP7_ICTPU	protocadherin gamma-A11-like [Pangasianodon hypophthalmus]				dre:554075	pcdh2g28
Contig10270	uncharacterized protein LOC111583003 n=1 Tax=Amphiprion ocellaris TaxID=80972 RepID=UPI000C303A68	PREDICTED: uncharacterized protein LOC107389948 [Nothobranchius furzeri]				dre:103909784
Contig10334	beta-1 adrenergic receptor isoform X1 n=6 Tax=Siluroidei TaxID=1489793 RepID=A0A2D0S5U7_ICTPU	beta-1 adrenergic receptor [Pangasianodon hypophthalmus]			K04141	dre:557194	adrb1	Gap junction , dre04540; Calcium signaling pathway , dre04020; Neuroactive ligand-receptor interaction , dre04080; Adrenergic signaling in cardiomyocytes , dre04261
Contig10358	neurexin 3a isoform X6 n=1 Tax=Pangasianodon hypophthalmus TaxID=310915 RepID=UPI00147E8D1B	neurexin 3a isoform X5 [Pangasianodon hypophthalmus]			K07377	dre:563598	nrxn3a	Cell adhesion molecules (CAMs) , dre04514
Contig10391	Uncharacterized protein n=1 Tax=Acanthochromis polyacanthus TaxID=80966 RepID=A0A3Q1F710_9TELE	#N/A				None
Contig10539	CRAL-TRIO domain-containing protein n=4 Tax=Siluroidei TaxID=1489793 RepID=A0A5N5NWY7_PANHP	retinaldehyde-binding protein 1b [Pangasianodon hypophthalmus]_x0001_KAB5571458.1 hypothetical protein PHYPO_G00225180 [Pangasianodon hypophthalmus]			K19625	dre:402990	rlbp1b
Contig10589	olfactory receptor 4K2-like n=1 Tax=Ictalurus punctatus TaxID=7998 RepID=A0A2D0QPF0_ICTPU	PREDICTED: olfactory receptor 4K2-like [Ictalurus punctatus]	F:GO:0004930; P:GO:0007186; C:GO:0016021	F:G protein-coupled receptor activity; P:G protein-coupled receptor signaling pathway; C:integral component of membrane		dre:101885642
Contig10616	uncharacterized protein LOC115548474 n=1 Tax=Gadus morhua TaxID=8049 RepID=UPI0011B4F8F7	uncharacterized protein LOC115548474 [Gadus morhua]				dre:108180185
Contig10679	potassium voltage-gated channel subfamily B member 2-like n=1 Tax=Tachysurus fulvidraco TaxID=1234273 RepID=UPI000F4D41CC	potassium voltage-gated channel subfamily B member 2 [Pangasianodon hypophthalmus]			K04886	dre:566883	si:dkey-192j17.1
Contig10770	disks large-associated protein 1 isoform X4 n=1 Tax=Tachysurus fulvidraco TaxID=1234273 RepID=UPI000F4F2107	disks large-associated protein 1 isoform X1 [Tachysurus fulvidraco]			K15008	dre:569898	dlgap1a
Contig10808	uncharacterized protein LOC110440208 n=1 Tax=Danio rerio TaxID=7955 RepID=UPI000B43F124	uncharacterized protein LOC110440208 [Danio rerio]				dre:110440208
Contig1088	Epimerase domain-containing protein n=1 Tax=Pangasianodon hypophthalmus TaxID=310915 RepID=A0A5N5N473_PANHP	L-threonine 3-dehydrogenase, mitochondrial-like [Pangasianodon hypophthalmus]_x0001_KAB5562169.1 hypothetical protein PHYPO_G00014900 [Pangasianodon hypophthalmus]				dre:406528	tdh	Metabolic pathways , dre01100; Glycine;serine and threonine metabolism , dre00260
Contig10951	uncharacterized protein LOC115109279 n=1 Tax=Oncorhynchus nerka TaxID=8023 RepID=UPI0011308C05	uncharacterized protein LOC115109279 [Oncorhynchus nerka]				dre:110440208
Contig10977	Uncharacterized protein n=3 Tax=Siluroidei TaxID=1489793 RepID=A0A5N5P4I7_PANHP	probable G-protein coupled receptor 149 [Pangasianodon hypophthalmus]_x0001_KAB5574675.1 hypothetical protein PHYPO_G00211740 [Pangasianodon hypophthalmus]	C:GO:0016021	C:integral component of membrane	K08433	None
Contig11060	protein O-GlcNAcase-like isoform X1 n=5 Tax=Siluroidei TaxID=1489793 RepID=A0A2D0RDH9_ICTPU	protein O-GlcNAcase [Pangasianodon hypophthalmus]_x0001_KAB5579161.1 hypothetical protein PHYPO_G00191940 [Pangasianodon hypophthalmus]	P:GO:0008152; F:GO:0016787; F:GO:0016798	P:metabolic process; F:hydrolase activity; F:hydrolase activity, acting on glycosyl bonds	K15719	dre:100538182	si:dkey-183c6.8
Contig11072	BTB domain-containing protein n=3 Tax=Ostariophysi TaxID=32519 RepID=A0A4W4FKT3_ELEEL	potassium voltage-gated channel subfamily C member 1 isoform X2 [Tachysurus fulvidraco]				None
Contig11101	BTB domain-containing protein n=8 Tax=Ostariophysi TaxID=32519 RepID=A0A3B1J453_ASTMX	hypothetical protein AMELA_G00006770 [Ameiurus melas]			K04893	dre:327415	kcnd3
Contig11187	contactin-3-like n=4 Tax=Siluroidei TaxID=1489793 RepID=A0A2D0SGS5_ICTPU	contactin-3 [Pangasianodon hypophthalmus]_x0001_XP_026777100.1 contactin-3 [Pangasianodon hypophthalmus]			K06761	dre:100000688	cntn3a.2
Contig11293	Receptor protein-tyrosine kinase n=2 Tax=Siluroidei TaxID=1489793 RepID=A0A2D0Q1Z5_ICTPU	PREDICTED: ephrin type-A receptor 6-like [Ictalurus punctatus]	F:GO:0005003; F:GO:0005524; C:GO:0005887; P:GO:0018108; P:GO:0048013	F:ephrin receptor activity; F:ATP binding; C:integral component of plasma membrane; P:peptidyl-tyrosine phosphorylation; P:ephrin receptor signaling pathway	K05107	dre:100005538	epha6
Contig11345	FERM and PDZ domain-containing protein 4 isoform X1 n=11 Tax=Siluroidei TaxID=1489793 RepID=A0A2D0R6D8_ICTPU	FERM and PDZ domain-containing protein 4 isoform X3 [Pangasianodon hypophthalmus]_x0001_KAB5576670.1 hypothetical protein PHYPO_G00200350 [Pangasianodon hypophthalmus]	C:GO:0005856	C:cytoskeleton	K23956	dre:403129	frmpd4
Contig11510	Uncharacterized protein n=2 Tax=Pangasianodon hypophthalmus TaxID=310915 RepID=A0A5N5MGA4_PANHP	hypothetical protein PHYPO_G00047320 [Pangasianodon hypophthalmus]	F:GO:0005509; C:GO:0005886; P:GO:0007156; C:GO:0016021	F:calcium ion binding; C:plasma membrane; P:homophilic cell adhesion via plasma membrane adhesion molecules; C:integral component of membrane	K16669	dre:101882648	fat4
Contig11555	reprimo-like protein n=3 Tax=Siluroidei TaxID=1489793 RepID=A0A2D0QIN6_ICTPU	reprimo-like protein [Pangasianodon hypophthalmus]_x0001_XP_026994953.1 reprimo-like protein [Tachysurus fulvidraco]				dre:100073335	rprml
Contig11569	voltage-dependent L-type calcium channel subunit beta-2-like isoform X5 n=1 Tax=Tachysurus fulvidraco TaxID=1234273 RepID=UPI000F509AEC	hypothetical protein AMELA_G00069390 [Ameiurus melas]	F:GO:0005245; C:GO:0005891; P:GO:0070588	F:voltage-gated calcium channel activity; C:voltage-gated calcium channel complex; P:calcium ion transmembrane transport		dre:558806	cacnb2b
Contig1171	Reverse transcriptase domain-containing protein n=1 Tax=Xiphophorus maculatus TaxID=8083 RepID=A0A3B5RB71_XIPMA	LINE-1 reverse transcriptase -like protein [Triplophysa tibetana]	F:GO:0003964; P:GO:0006278	F:RNA-directed DNA polymerase activity; P:RNA-dependent DNA biosynthetic process		dre:110438160
Contig11745	teneurin-3-like n=5 Tax=Siluroidei TaxID=1489793 RepID=A0A2D0RJH1_ICTPU	LOW QUALITY PROTEIN: teneurin-3 [Pangasianodon hypophthalmus]			K24473	dre:567508	si:dkey-237h12.3
Contig11775	SAM domain-containing protein n=4 Tax=Siluroidei TaxID=1489793 RepID=A0A5N5LTP8_PANHP	lethal(3)malignant brain tumor-like protein 1 isoform X2 [Pangasianodon hypophthalmus]			K24387	dre:100321295	l3mbtl1
Contig11859	Hepatocyte cell adhesion molecule n=1 Tax=Ictalurus punctatus TaxID=7998 RepID=W5U9H7_ICTPU	PREDICTED: hepatocyte cell adhesion molecule-like [Ictalurus punctatus]	C:GO:0016021	C:integral component of membrane	K23116	dre:100333891	hepacam
Contig11895	GABA(A) receptor subunit alpha-1 n=15 Tax=Clupeocephala TaxID=186625 RepID=A0A2D0SY10_ICTPU	hypothetical protein PHYPO_G00066360 [Pangasianodon hypophthalmus]	F:GO:0004890; F:GO:0005230; C:GO:0005886; P:GO:0006821; P:GO:0007214; C:GO:0016021; P:GO:0034220	F:GABA-A receptor activity; F:extracellular ligand-gated ion channel activity; C:plasma membrane; P:chloride transport; P:gamma-aminobutyric acid signaling pathway; C:integral component of membrane; P:ion transmembrane transport	K05175	dre:768183	gabra1	Neuroactive ligand-receptor interaction , dre04080
Contig11937	G_PROTEIN_RECEP_F3_4 domain-containing protein n=5 Tax=Characiphysae TaxID=186628 RepID=A0A3B4DPF4_PYGNA	metabotropic glutamate receptor 4 isoform X1 [Pangasianodon hypophthalmus]_x0001_XP_034169742.1 metabotropic glutamate receptor 4 isoform X1 [Pangasianodon hypophthalmus]_x0001_XP_034169744.1 metabotropic glutamate receptor 4 isoform X1 [Pangasianodon hypophthalmus]			K04607	dre:567181	grm4	Neuroactive ligand-receptor interaction , dre04080
Contig11988	Methyltransf_25 domain-containing protein n=3 Tax=Otophysi TaxID=186626 RepID=A0A5N5P598_PANHP	protein arginine N-methyltransferase 8-B-like [Tachysurus fulvidraco]			K11439	dre:556054
Contig1203	Reverse transcriptase domain-containing protein n=5 Tax=Nothobranchius TaxID=28779 RepID=A0A1A8L6V8_9TELE	hypothetical protein, partial [bacterium 2013Ark19i]				dre:108192163
Contig12057	Receptor for retinol uptake STRA6 n=4 Tax=Siluroidei TaxID=1489793 RepID=W5U7K7_ICTPU	receptor for retinol uptake stra6 [Pangasianodon hypophthalmus]_x0001_KAB5565648.1 hypothetical protein PHYPO_G00243980 [Pangasianodon hypophthalmus]	C:GO:0016021; F:GO:0034632; P:GO:0034633; F:GO:0038023	C:integral component of membrane; F:retinol transmembrane transporter activity; P:retinol transport; F:signaling receptor activity	K23088	dre:724007	stra6
Contig12081	Reverse transcriptase domain-containing protein n=1 Tax=Oreochromis niloticus TaxID=8128 RepID=A0A669DHM2_ORENI	unnamed protein product [Oncorhynchus mykiss]				None
Contig12101	Fork-head domain-containing protein n=4 Tax=Siluroidei TaxID=1489793 RepID=A0A5N5PH96_PANHP	forkhead box protein F2a [Pangasianodon hypophthalmus]_x0001_KAB5579030.1 hypothetical protein PHYPO_G00189940 [Pangasianodon hypophthalmus]	F:GO:0003700; C:GO:0005634; P:GO:0006355; F:GO:0043565	F:DNA-binding transcription factor activity; C:nucleus; P:regulation of transcription, DNA-templated; F:sequence-specific DNA binding	K09399	dre:407681	foxf2a
Contig12145	Reverse transcriptase domain-containing protein n=1 Tax=Astyanax mexicanus TaxID=7994 RepID=A0A3B1KHZ5_ASTMX	uncharacterized protein LOC104920990 isoform X1 [Larimichthys crocea]				dre:110438160
Contig12148	regulator of G-protein signaling 9-binding protein n=5 Tax=Characiphysae TaxID=186628 RepID=A0A2D0QWL1_ICTPU	regulator of G-protein signaling 9-binding protein [Pangasianodon hypophthalmus]_x0001_KAB5575169.1 hypothetical protein PHYPO_G00217780 [Pangasianodon hypophthalmus]	C:GO:0016021	C:integral component of membrane		dre:559232	si:ch73-167i17.6
Contig12185	Ribonuclease H (Fragment) n=2 Tax=Nothobranchius TaxID=28779 RepID=A0A1A8PXA8_9TELE	hypothetical protein F2P81_007445 [Scophthalmus maximus]	F:GO:0003676; F:GO:0004523; P:GO:0015074; P:GO:0090502	F:nucleic acid binding; F:RNA-DNA hybrid ribonuclease activity; P:DNA integration; P:RNA phosphodiester bond hydrolysis, endonucleolytic		dre:110439519
Contig12243	CCHC-type domain-containing protein n=1 Tax=Astyanax mexicanus TaxID=7994 RepID=A0A3B1KHD7_ASTMX	Retrotransposon-derived protein PEG10 [Anabarilius grahami]	F:GO:0003676; F:GO:0008270	F:nucleic acid binding; F:zinc ion binding		dre:100149980	lrfn4b
Contig12264	protein APCDD1-like isoform X1 n=4 Tax=Siluroidei TaxID=1489793 RepID=A0A2D0TAM2_ICTPU	protein APCDD1-like isoform X2 [Pangasianodon hypophthalmus]				dre:100001408	apcdd1l
Contig12270	RING-CH-type domain-containing protein n=3 Tax=Siluroidei TaxID=1489793 RepID=A0A5N5PC58_PANHP	hypothetical protein AMELA_G00092740 [Ameiurus melas]	F:GO:0008270; C:GO:0016021	F:zinc ion binding; C:integral component of membrane	K10659	dre:562065	march4
Contig12298	Down syndrome cell adhesion molecule-like protein 1 n=4 Tax=Characiphysae TaxID=186628 RepID=A0A2D0SU41_ICTPU	PREDICTED: Down syndrome cell adhesion molecule-like protein 1 [Ictalurus punctatus]	P:GO:0007155; P:GO:0007417; C:GO:0016021	P:cell adhesion; P:central nervous system development; C:integral component of membrane	K06768	dre:100002762	dscaml1
Contig1248	Reverse transcriptase domain-containing protein n=1 Tax=Oryzias melastigma TaxID=30732 RepID=A0A3B3CCL8_ORYME	PREDICTED: leucine-rich repeat extensin-like protein 1 [Nothobranchius furzeri]_x0001_KAF7211598.1 leucine-rich repeat extensin-like protein 1 [Nothobranchius furzeri]				None
Contig125	G-protein coupled receptor 26 n=3 Tax=Siluroidei TaxID=1489793 RepID=A0A2D0S6S5_ICTPU	G-protein coupled receptor 26-like [Pangasianodon hypophthalmus]			K08411	dre:564928	gpr26
Contig12558	Reverse transcriptase domain-containing protein n=1 Tax=Xiphophorus maculatus TaxID=8083 RepID=A0A3B5RAA6_XIPMA	mannosidase alpha class 2A member 1, partial [Nothobranchius furzeri]	F:GO:0003964; P:GO:0006278	F:RNA-directed DNA polymerase activity; P:RNA-dependent DNA biosynthetic process		dre:110438160
Contig12559	LINE-1 reverse transcriptase-like protein n=3 Tax=Triplophysa tibetana TaxID=1572043 RepID=A0A5A9MX91_9TELE	LINE-1 reverse transcriptase -like protein [Triplophysa tibetana]	F:GO:0003964; P:GO:0006278	F:RNA-directed DNA polymerase activity; P:RNA-dependent DNA biosynthetic process		None
Contig12573	probable G-protein coupled receptor 179 n=1 Tax=Ictalurus punctatus TaxID=7998 RepID=A0A2D0RR25_ICTPU	PREDICTED: probable G-protein coupled receptor 179 [Ictalurus punctatus]	F:GO:0004930; P:GO:0007186; P:GO:0007601; C:GO:0016020; C:GO:0016021	F:G protein-coupled receptor activity; P:G protein-coupled receptor signaling pathway; P:visual perception; C:membrane; C:integral component of membrane	K22961	dre:100537469	si:ch211-156l18.8
Contig127	potassium voltage-gated channel subfamily KQT member 5 isoform X1 n=20 Tax=Siluroidei TaxID=1489793 RepID=A0A2D0QMW3_ICTPU	PREDICTED: potassium voltage-gated channel subfamily KQT member 5 isoform X1 [Ictalurus punctatus]	F:GO:0005249; C:GO:0008076; P:GO:0071805	F:voltage-gated potassium channel activity; C:voltage-gated potassium channel complex; P:potassium ion transmembrane transport	K04930	dre:556841	kcnq5a
Contig12705	Protein S100 n=2 Tax=Pangasianodon hypophthalmus TaxID=310915 RepID=A0A5N5M2F4_PANHP	hypothetical protein PHYPO_G00063630 [Pangasianodon hypophthalmus]	F:GO:0005509; C:GO:0016021	F:calcium ion binding; C:integral component of membrane	K23772	dre:554089	s100z
Contig12745	CCHC-type domain-containing protein n=1 Tax=Astyanax mexicanus TaxID=7994 RepID=A0A3B1K736_ASTMX	hypothetical protein AMELA_G00063230 [Ameiurus melas]				dre:110440028
Contig12763	homeobox protein engrailed-1 n=1 Tax=Tachysurus fulvidraco TaxID=1234273 RepID=UPI000F5086E4	homeobox protein engrailed-1 [Tachysurus fulvidraco]	C:GO:0005634; P:GO:0006355; P:GO:0007275; F:GO:0043565	C:nucleus; P:regulation of transcription, DNA-templated; P:multicellular organism development; F:sequence-specific DNA binding	K09319	dre:30244	en1a
Contig12796	RNA-directed DNA polymerase n=1 Tax=Sparus aurata TaxID=8175 RepID=A0A671TP74_SPAAU	Retrovirus-related Pol polyprotein from transposon 297 [Triplophysa tibetana]	F:GO:0003676; C:GO:0005634; F:GO:0008270; P:GO:0015074	F:nucleic acid binding; C:nucleus; F:zinc ion binding; P:DNA integration		dre:100149980	lrfn4b
Contig12806	uncharacterized protein LOC113015863 n=5 Tax=Haplochromini TaxID=319058 RepID=UPI000E3FABFE	uncharacterized protein LOC113021227 [Astatotilapia calliptera]				dre:101886504
Contig12896	Uncharacterized protein n=1 Tax=Astyanax mexicanus TaxID=7994 RepID=A0A3B1K3T2_ASTMX	glutamate receptor, ionotropic, N-methyl D-aspartate-associated protein 1a (glutamate binding) [Pangasianodon hypophthalmus]_x0001_KAB5530970.1 hypothetical protein PHYPO_G00135490 [Pangasianodon hypophthalmus]	C:GO:0016021	C:integral component of membrane	K24205	dre:724005	grinaa
Contig129	uncharacterized protein LOC111194471 n=2 Tax=Astyanax mexicanus TaxID=7994 RepID=UPI000BBD9172	uncharacterized protein LOC111194471 [Astyanax mexicanus]_x0001_XP_022534372.1 uncharacterized protein LOC111194471 [Astyanax mexicanus]				dre:101882530
Contig13124	Copine IVa n=23 Tax=Clupeocephala TaxID=186625 RepID=A0A0R4IS92_DANRE	copine-4 [Pangasianodon hypophthalmus]_x0001_XP_026767318.1 copine-4 [Pangasianodon hypophthalmus]_x0001_KAB5532830.1 hypothetical protein PHYPO_G00124670 [Pangasianodon hypophthalmus]			K24525	dre:558729	cpne4a
Contig13193	Ig-like domain-containing protein n=8 Tax=Characiphysae TaxID=186628 RepID=A0A3B4DJ75_PYGNA	leucine-rich repeat-containing protein 4C [Pangasianodon hypophthalmus]_x0001_XP_034155370.1 leucine-rich repeat-containing protein 4C [Pangasianodon hypophthalmus]_x0001_XP_034155371.1 leucine-rich repeat-containing protein 4C [Pangasianodon hypophthalmus]_x0001_XP_034155372.1 leucine-rich repeat-containing protein 4C [Pangasianodon hypophthalmus]			K07523	dre:564462	si:dkey-6l15.1
Contig13203	ANK_REP_REGION domain-containing protein n=1 Tax=Pangasianodon hypophthalmus TaxID=310915 RepID=A0A5N5LBH6_PANHP	hypothetical protein PHYPO_G00094150 [Pangasianodon hypophthalmus]				dre:101885975	ankrd63
Contig13207	Hedgehog protein n=3 Tax=Siluroidei TaxID=1489793 RepID=A0A2D0R8U5_ICTPU	sonic hedgehog protein A [Pangasianodon hypophthalmus]_x0001_KAB5579743.1 hypothetical protein PHYPO_G00198530 [Pangasianodon hypophthalmus]	C:GO:0005615; C:GO:0005886; P:GO:0007267; P:GO:0007275; F:GO:0008233; P:GO:0016539; P:GO:0016540	C:extracellular space; C:plasma membrane; P:cell-cell signaling; P:multicellular organism development; F:peptidase activity; P:intein-mediated protein splicing; P:protein autoprocessing	K11988	dre:30269	shha	Hedgehog signaling pathway , dre04340
Contig13260	ankyrin repeat and fibronectin type-III domain-containing protein 1 isoform X1 n=8 Tax=Siluroidei TaxID=1489793 RepID=A0A2D0SAD1_ICTPU	hypothetical protein AMELA_G00112110 [Ameiurus melas]			K24478	dre:100333998	si:ch211-277e21.2
Contig13281	Solute carrier family 35 member F4 n=2 Tax=Siluroidei TaxID=1489793 RepID=A0A556V017_BAGYA	Solute carrier family 35 member F4 [Bagarius yarrelli]	C:GO:0016021; F:GO:0022857; P:GO:0055085	C:integral component of membrane; F:transmembrane transporter activity; P:transmembrane transport	K15288	dre:100001581	slc35f4
Contig13348	disks large-associated protein 1 isoform X1 n=10 Tax=Siluroidei TaxID=1489793 RepID=A0A2D0T994_ICTPU	disks large-associated protein 1 isoform X1 [Tachysurus fulvidraco]			K15008	dre:569898	dlgap1a
Contig13368	Fibroblast growth factor 8 n=48 Tax=Clupeocephala TaxID=186625 RepID=FGF8A_DANRE	fibroblast growth factor 8 precursor [Astyanax mexicanus]_x0001_ABG89860.1 fibroblast growth factor 8 [Astyanax mexicanus]	P:GO:0001756; P:GO:0003208; F:GO:0005104; C:GO:0005615; C:GO:0005764; P:GO:0007368; P:GO:0007422; F:GO:0008083; P:GO:0008543; P:GO:0009880; P:GO:0010002; P:GO:0014709; P:GO:0021555; P:GO:0021571; P:GO:0021572; P:GO:0021588; P:GO:0021703; P:GO:0030177; P:GO:0030335; P:GO:0030878; P:GO:0030901; P:GO:0030903; P:GO:0035050; P:GO:0042664; P:GO:0043049; P:GO:0046850; P:GO:0048263; P:GO:0048339; P:GO:00…	P:somitogenesis; P:cardiac ventricle morphogenesis; F:fibroblast growth factor receptor binding; C:extracellular space; C:lysosome; P:determination of left/right symmetry; P:peripheral nervous system development; F:growth factor activity; P:fibroblast growth factor receptor signaling pathway; P:embryonic pattern specification; P:cardioblast differentiation; P:positive regulation of somitomeric tr…	K04358	dre:30538	fgf8a	MAPK signaling pathway , dre04010; Regulation of actin cytoskeleton , dre04810
Contig13373	SH3 and multiple ankyrin repeat domains protein 1 n=2 Tax=Siluroidei TaxID=1489793 RepID=A0A2D0TAL8_ICTPU	PREDICTED: SH3 and multiple ankyrin repeat domains protein 1 [Ictalurus punctatus]	C:GO:0005737; C:GO:0014069; C:GO:0030054; C:GO:0045202	C:cytoplasm; C:postsynaptic density; C:cell junction; C:synapse	K15009	dre:568908	shank1
Contig13396	glutamate receptor ionotropic, NMDA 2A-like n=1 Tax=Ictalurus punctatus TaxID=7998 RepID=A0A2D0Q4M1_ICTPU	glutamate receptor ionotropic, NMDA 2A isoform X1 [Pangasianodon hypophthalmus]			K05209	dre:570493	grin2ab	Calcium signaling pathway , dre04020; Neuroactive ligand-receptor interaction , dre04080
Contig1351	Reverse transcriptase domain-containing protein n=4 Tax=Pseudocrenilabrinae TaxID=318546 RepID=A0A3P8NG72_ASTCA	uncharacterized protein LOC111193553 [Astyanax mexicanus]				dre:110439387
Contig13675	Uncharacterized protein n=2 Tax=Pangasianodon hypophthalmus TaxID=310915 RepID=A0A5N5KS94_PANHP	zinc finger homeobox protein 4 [Pangasianodon hypophthalmus]			K09380	dre:556453	zfhx4
Contig1370	Mab-21 domain-containing protein n=5 Tax=Euteleostomi TaxID=117571 RepID=A0A5J5DL21_9PERO	Protein mab-21-like 2 [Bagarius yarrelli]			K23092	dre:246091	mab21l1
Contig13775	Retrovirus-related Pol polyprotein from transposon gypsy n=2 Tax=Sciaenidae TaxID=30870 RepID=A0A4U5TVT3_COLLU	Retrovirus-related Pol polyprotein from transposon gypsy [Collichthys lucidus]	F:GO:0003676; P:GO:0015074	F:nucleic acid binding; P:DNA integration		dre:446121	clasp1b
Contig13807	LOW QUALITY PROTEIN: ephrin type-A receptor 7 n=2 Tax=Clupeocephala TaxID=186625 RepID=UPI000F512DF8	ephrin type-A receptor 7 isoform X6 [Pangasianodon hypophthalmus]			K05108	dre:562195	epha7
Contig13878	Neurexophilin n=7 Tax=Otomorpha TaxID=186634 RepID=A0A3B4CDP8_PYGNA	neurexophilin-1 [Pangasianodon hypophthalmus]			K16656	dre:563017
Contig13965	Ribonuclease P protein subunit p25 n=2 Tax=Siluroidei TaxID=1489793 RepID=W5U9K2_ICTPU	ribonuclease P protein subunit p25-like protein [Pangasianodon hypophthalmus]			K14525	dre:101885168	rpp25b	RNA transport , dre03013; Ribosome biogenesis in eukaryotes , dre03008
Contig14013	transmembrane protein 151B-like n=3 Tax=Siluroidei TaxID=1489793 RepID=A0A2D0RKE8_ICTPU	PREDICTED: transmembrane protein 151B-like [Ictalurus punctatus]	C:GO:0016021	C:integral component of membrane		dre:101883822	si:dkey-13p1.4
Contig14015	uncharacterized protein LOC113525350 n=1 Tax=Pangasianodon hypophthalmus TaxID=310915 RepID=UPI000EFFB31A	hypothetical protein G5714_006700 [Onychostoma macrolepis]				None
Contig1402	Reverse transcriptase domain-containing protein n=1 Tax=Astyanax mexicanus TaxID=7994 RepID=A0A3B1J7U7_ASTMX	uncharacterized protein LOC102079249 isoform X2 [Oreochromis niloticus]				None
Contig14025	Uncharacterized protein n=2 Tax=Scleropages formosus TaxID=113540 RepID=A0A0P7UJI9_SCLFO	hypothetical protein Z043_112919 [Scleropages formosus]				dre:100150803	mkrn2os.2
Contig14031	Uncharacterized protein n=1 Tax=Seriola dumerili TaxID=41447 RepID=A0A3B4UI21_SERDU	LINE-1 type transposase domain-containing protein 1 [Oryzias latipes]				None
Contig1406	Uncharacterized protein n=3 Tax=Clupeocephala TaxID=186625 RepID=A0A498MLF1_LABRO	uncharacterized protein LOC114840949 [Esox lucius]				None
Contig14342	Uncharacterized protein n=5 Tax=Characiphysae TaxID=186628 RepID=A0A3B4CIF0_PYGNA	transmembrane protein 151A [Pangasianodon hypophthalmus]_x0001_KAB5548875.1 hypothetical protein PHYPO_G00060720 [Pangasianodon hypophthalmus]	C:GO:0016021	C:integral component of membrane		dre:101882069
Contig14427	Transposon Tf2-6 polyprotein n=1 Tax=Anabarilius grahami TaxID=495550 RepID=A0A3N0YSZ6_ANAGA	Transposon Tf2-6 polyprotein [Anabarilius grahami]	F:GO:0003676; F:GO:0004190; P:GO:0006508; F:GO:0008270	F:nucleic acid binding; F:aspartic-type endopeptidase activity; P:proteolysis; F:zinc ion binding		dre:100149980	lrfn4b
Contig14444	G_PROTEIN_RECEP_F3_4 domain-containing protein n=4 Tax=Siluroidei TaxID=1489793 RepID=A0A5N5NIJ4_PANHP	glutamate receptor, metabotropic 6a [Pangasianodon hypophthalmus]_x0001_KAB5567194.1 hypothetical protein PHYPO_G00229980 [Pangasianodon hypophthalmus]	F:GO:0004930; C:GO:0005886; P:GO:0007186; C:GO:0016021	F:G protein-coupled receptor activity; C:plasma membrane; P:G protein-coupled receptor signaling pathway; C:integral component of membrane	K04608	dre:568484	grm6a	Neuroactive ligand-receptor interaction , dre04080
Contig14465	Uncharacterized protein n=2 Tax=Oreochromis niloticus TaxID=8128 RepID=A0A669BJ37_ORENI	PREDICTED: uncharacterized protein LOC106633429 [Haplochromis burtoni]				dre:110438047
Contig14516	Uncharacterized protein n=3 Tax=Pangasianodon hypophthalmus TaxID=310915 RepID=A0A5N5JLI9_PANHP	LOW QUALITY PROTEIN: dynein heavy chain 6, axonemal [Pangasianodon hypophthalmus]				dre:100148193	dnah6
Contig14552	uncharacterized protein LOC108262800 n=1 Tax=Ictalurus punctatus TaxID=7998 RepID=A0A2D0QME5_ICTPU	hypothetical protein AMELA_G00054140 [Ameiurus melas]				dre:555790	si:dkey-9i23.15
Contig14618	glutamate receptor 1-like isoform X3 n=1 Tax=Oncorhynchus nerka TaxID=8023 RepID=UPI001131DB26	glutamate receptor 1-like isoform X3 [Tachysurus fulvidraco]				dre:368416	gria3b	Neuroactive ligand-receptor interaction , dre04080
Contig1485	Uncharacterized protein n=2 Tax=Astyanax mexicanus TaxID=7994 RepID=A0A3B1JGB4_ASTMX	PREDICTED: uncharacterized protein LOC108166305 isoform X1 [Poecilia reticulata]_x0001_XP_017160344.1 PREDICTED: uncharacterized protein LOC108166305 isoform X2 [Poecilia reticulata]				None
Contig149	Uncharacterized protein n=5 Tax=Atherinomorphae TaxID=1489913 RepID=A0A3P9H0K0_ORYLA	LIM/homeobox protein Lhx6 isoform X2 [Tachysurus fulvidraco]			K09375	dre:445565	lhx6
Contig14972	TMF-regulated nuclear protein 1 n=4 Tax=Siluroidei TaxID=1489793 RepID=A0A2D0RP32_ICTPU	TMF-regulated nuclear protein 1 [Bagarius yarrelli]				None
Contig150	Uncharacterized protein n=1 Tax=Pygocentrus nattereri TaxID=42514 RepID=A0A3B4DUG0_PYGNA	hypothetical protein F2P81_011913 [Scophthalmus maximus]				None
Contig1514	uncharacterized protein LOC110439876 n=3 Tax=Danio rerio TaxID=7955 RepID=UPI000175F9E7	uncharacterized protein LOC110439111 [Danio rerio]				dre:110439111
Contig15169	Uncharacterized protein n=3 Tax=Siluroidei TaxID=1489793 RepID=A0A5N5LI59_PANHP	U2 small nuclear ribonucleoprotein auxiliary factor 35 kDa subunit-related protein 1-like isoform X2 [Pangasianodon hypophthalmus]				dre:100331497
Contig15232	MFS domain-containing protein n=2 Tax=Pangasianodon hypophthalmus TaxID=310915 RepID=A0A5N5JF36_PANHP	hypothetical protein PHYPO_G00172760 [Pangasianodon hypophthalmus]	C:GO:0016021; F:GO:0022857; P:GO:0055085	C:integral component of membrane; F:transmembrane transporter activity; P:transmembrane transport	K08142	dre:436916	slc2a3a
Contig15253	160 kDa neurofilament protein n=1 Tax=Bagarius yarrelli TaxID=175774 RepID=A0A556TWY7_BAGYA	hypothetical protein AMELA_G00209150 [Ameiurus melas]			K04573	dre:553718	nefma
Contig1527	Reverse transcriptase domain-containing protein n=6 Tax=Echeneis naucrates TaxID=173247 RepID=A0A665TFA3_ECHNA	RNA-directed DNA polymerase from mobile element jockey [Collichthys lucidus]	F:GO:0003964; P:GO:0006278; F:GO:0008168; F:GO:0016706; P:GO:0055114	F:RNA-directed DNA polymerase activity; P:RNA-dependent DNA biosynthetic process; F:methyltransferase activity; F:2-oxoglutarate-dependent dioxygenase activity; P:obsolete oxidation-reduction process		None
Contig15387	G_PROTEIN_RECEP_F1_2 domain-containing protein n=2 Tax=Siluroidei TaxID=1489793 RepID=A0A5N5L3F4_PANHP	G-protein coupled receptor 37-like 1 [Pangasianodon hypophthalmus]_x0001_KAB5536721.1 hypothetical protein PHYPO_G00110690 [Pangasianodon hypophthalmus]	F:GO:0004930; P:GO:0007186; C:GO:0016021	F:G protein-coupled receptor activity; P:G protein-coupled receptor signaling pathway; C:integral component of membrane	K04244	dre:567161	gpr37l1a
Contig15395	PPUP6954 (Fragment) n=2 Tax=Poeciliopsis prolifica TaxID=188132 RepID=A0A0S7F2Y6_9TELE	PREDICTED: uncharacterized protein LOC106530938, partial [Austrofundulus limnaeus]	F:GO:0003676; F:GO:0008270	F:nucleic acid binding; F:zinc ion binding		dre:110439121
Contig1540	Uncharacterized protein n=5 Tax=Pangasianodon hypophthalmus TaxID=310915 RepID=A0A5N5JAU9_PANHP	potassium voltage-gated channel subfamily H member 1a isoform X2 [Pangasianodon hypophthalmus]				dre:101154640	kcnh1b
Contig15434	Poliovirus receptor-related protein 1 n=6 Tax=Siluroidei TaxID=1489793 RepID=W5UEZ3_ICTPU	nectin cell adhesion molecule 1a isoform X1 [Pangasianodon hypophthalmus]_x0001_KAB5548934.1 hypothetical protein PHYPO_G00061390 [Pangasianodon hypophthalmus]	C:GO:0005911; P:GO:0007155; C:GO:0016021; P:GO:0019062; F:GO:0042803; C:GO:0045202; F:GO:0050839; P:GO:0051963	C:cell-cell junction; P:cell adhesion; C:integral component of membrane; P:virion attachment to host cell; F:protein homodimerization activity; C:synapse; F:cell adhesion molecule binding; P:regulation of synapse assembly	K06081	dre:100136836	nectin1a
Contig15505	K(+) channel subunit beta-1 n=64 Tax=Actinopteri TaxID=186623 RepID=Q58EC4_DANRE	voltage-gated potassium channel subunit beta-1a isoform X2 [Pangasianodon hypophthalmus]_x0001_KAB5574654.1 hypothetical protein PHYPO_G00211490 [Pangasianodon hypophthalmus]	F:GO:0005249; C:GO:0005737; C:GO:0016021; P:GO:0071805	F:voltage-gated potassium channel activity; C:cytoplasm; C:integral component of membrane; P:potassium ion transmembrane transport	K04882	dre:541540	kcnab1a
Contig15641	Uncharacterized protein n=1 Tax=Pangasianodon hypophthalmus TaxID=310915 RepID=A0A5N5L4X6_PANHP	prepro-urotensin II-beta [Pangasianodon hypophthalmus]_x0001_KAB5537231.1 hypothetical protein PHYPO_G00116460 [Pangasianodon hypophthalmus]	F:GO:0005179; C:GO:0005576; P:GO:0007165; P:GO:0008217; P:GO:0097746	F:hormone activity; C:extracellular region; P:signal transduction; P:regulation of blood pressure; P:blood vessel diameter maintenance	K05248	dre:402853	uts2b	Neuroactive ligand-receptor interaction , dre04080
Contig15644	Uncharacterized protein n=3 Tax=Siluroidei TaxID=1489793 RepID=A0A5N5MGM2_PANHP	proton channel OTOP1 [Pangasianodon hypophthalmus]_x0001_KAB5554172.1 hypothetical protein PHYPO_G00047120 [Pangasianodon hypophthalmus]	C:GO:0016021	C:integral component of membrane		dre:322893	otop1
Contig15648	sprouty-related, EVH1 domain-containing protein 1-like n=7 Tax=Otomorpha TaxID=186634 RepID=A0A2D0QR58_ICTPU	sprouty-related, EVH1 domain-containing protein 3 isoform X1 [Pangasianodon hypophthalmus]_x0001_KAB5574990.1 hypothetical protein PHYPO_G00215520 [Pangasianodon hypophthalmus]	P:GO:0007275; P:GO:0009966; C:GO:0016021	P:multicellular organism development; P:regulation of signal transduction; C:integral component of membrane	K04703	dre:568925	spred3
Contig1573	POL2 n=1 Tax=Poeciliopsis prolifica TaxID=188132 RepID=A0A0S7G9W9_9TELE	PREDICTED: uncharacterized protein LOC108166305 isoform X1 [Poecilia reticulata]_x0001_XP_017160344.1 PREDICTED: uncharacterized protein LOC108166305 isoform X2 [Poecilia reticulata]				None
Contig15742	Uncharacterized protein n=11 Tax=Astyanax mexicanus TaxID=7994 RepID=A0A3B1KC01_ASTMX	#N/A				None
Contig15746	Uncharacterized protein n=1 Tax=Bagarius yarrelli TaxID=175774 RepID=A0A556TNX8_BAGYA	hypothetical protein Baya_2429 [Bagarius yarrelli]				None
Contig15764	Uncharacterized protein n=1 Tax=Oryzias melastigma TaxID=30732 RepID=A0A3B3BBW8_ORYME	transcription factor Sp5 [Terrapene carolina triunguis]				None
Contig15771	Uncharacterized protein n=4 Tax=Siluroidei TaxID=1489793 RepID=A0A5N5KRR4_PANHP	cadherin-7 isoform X2 [Pangasianodon hypophthalmus]_x0001_KAB5533079.1 hypothetical protein PHYPO_G00127520 [Pangasianodon hypophthalmus]	F:GO:0005509; C:GO:0005886; P:GO:0007156; C:GO:0016021	F:calcium ion binding; C:plasma membrane; P:homophilic cell adhesion via plasma membrane adhesion molecules; C:integral component of membrane		dre:100332418	cdh19
Contig15803	LIM homeobox transcription factor 1, beta b isoform X1 n=1 Tax=Pangasianodon hypophthalmus TaxID=310915 RepID=UPI000EFDFBB1	hypothetical protein AMELA_G00288520 [Ameiurus melas]			K09371	dre:554360	lmx1bb
Contig15840	Exocyst complex component 5 n=4 Tax=Clupeocephala TaxID=186625 RepID=G3NYR0_GASAC	exocyst complex component 5, partial [Clarias magur]				dre:559010	exoc5
Contig15880	Uncharacterized protein n=3 Tax=Pangasianodon hypophthalmus TaxID=310915 RepID=A0A5N5Q5E1_PANHP	hypothetical protein PHYPO_G00010530 [Pangasianodon hypophthalmus]				dre:402814	myo3a
Contig15882	uncharacterized protein LOC109199937 isoform X1 n=1 Tax=Oreochromis niloticus TaxID=8128 RepID=UPI000DF335CE	uncharacterized protein LOC109199937 isoform X1 [Oreochromis niloticus]				dre:110438047
Contig15890	Uncharacterized protein n=1 Tax=Stegastes partitus TaxID=144197 RepID=A0A3B4ZJ67_9TELE	Kinesin-like protein, partial [Scophthalmus maximus]	F:GO:0005488	F:binding		None
Contig15950	Tetraspanin n=1 Tax=Pangasianodon hypophthalmus TaxID=310915 RepID=A0A5N5LHF7_PANHP	tetraspanin-7-like [Pangasianodon hypophthalmus]_x0001_KAB5542130.1 hypothetical protein PHYPO_G00087890 [Pangasianodon hypophthalmus]	C:GO:0016021	C:integral component of membrane		dre:449539	tspan7b
Contig15963	Uncharacterized protein n=1 Tax=Chromera velia CCMP2878 TaxID=1169474 RepID=A0A0G4GLB3_9ALVE	hypothetical protein F7725_014890 [Dissostichus mawsoni]				None
Contig15966	Solute carrier organic anion transporter family member n=14 Tax=Siluroidei TaxID=1489793 RepID=W5UDW7_ICTPU	solute carrier organic anion transporter family member 1C1 isoform X1 [Pangasianodon hypophthalmus]_x0001_KAB5542345.1 hypothetical protein PHYPO_G00090580 [Pangasianodon hypophthalmus]	C:GO:0005886; P:GO:0006811; C:GO:0016021; F:GO:0022857; P:GO:0055085	C:plasma membrane; P:ion transport; C:integral component of membrane; F:transmembrane transporter activity; P:transmembrane transport	K08747	dre:562772	slco1c1
Contig16035	atrophin-1-like isoform X1 n=9 Tax=Siluroidei TaxID=1489793 RepID=A0A2D0QS84_ICTPU	atrophin-1 isoform X3 [Pangasianodon hypophthalmus]	C:GO:0005634	C:nucleus		dre:321707	atn1
Contig163	Uncharacterized protein n=4 Tax=Siluroidei TaxID=1489793 RepID=A0A5N5P712_PANHP	neuronal acetylcholine receptor subunit beta-4 [Pangasianodon hypophthalmus]_x0001_KAB5575138.1 hypothetical protein PHYPO_G00217440 [Pangasianodon hypophthalmus]	F:GO:0004888; C:GO:0016021; F:GO:0022848; P:GO:0034220; C:GO:0045211; P:GO:0060079	F:transmembrane signaling receptor activity; C:integral component of membrane; F:acetylcholine-gated cation-selective channel activity; P:ion transmembrane transport; C:postsynaptic membrane; P:excitatory postsynaptic potential	K04815	dre:568566	chrnb4	Neuroactive ligand-receptor interaction , dre04080
Contig16349	C1q domain-containing protein n=5 Tax=Osteoglossocephalai TaxID=1489341 RepID=A0A3B3S0V7_9TELE	PREDICTED: cerebellin-4 [Ictalurus punctatus]			K24235	dre:563847	cbln4
Contig16563	Uncharacterized protein n=1 Tax=Pangasianodon hypophthalmus TaxID=310915 RepID=A0A5N5KZP4_PANHP	hypothetical protein PHYPO_G00123950 [Pangasianodon hypophthalmus]				dre:559017	arhgef4	Regulation of actin cytoskeleton , dre04810
Contig16635	Uncharacterized protein n=1 Tax=Hucho hucho TaxID=62062 RepID=A0A4W5LRD4_9TELE	LINE-1 reverse transcriptase -like protein [Triplophysa tibetana]	F:GO:0003964; P:GO:0006278	F:RNA-directed DNA polymerase activity; P:RNA-dependent DNA biosynthetic process		dre:101883768
Contig16848	PIPK domain-containing protein n=9 Tax=Characiphysae TaxID=186628 RepID=A0A5N5KYF4_PANHP	phosphatidylinositol 5-phosphate 4-kinase type-2 alpha isoform X1 [Pangasianodon hypophthalmus]_x0001_KAB5535473.1 hypothetical protein PHYPO_G00118040 [Pangasianodon hypophthalmus]	F:GO:0005524; F:GO:0016307; P:GO:0046854	F:ATP binding; F:phosphatidylinositol phosphate kinase activity; P:phosphatidylinositol phosphorylation	K00920	dre:555920	pip4k2ab
Contig16938	LOW QUALITY PROTEIN: pappalysin-1 n=5 Tax=Siluroidei TaxID=1489793 RepID=A0A2D0QB00_ICTPU	PREDICTED: LOW QUALITY PROTEIN: pappalysin-1 [Ictalurus punctatus]	F:GO:0004222; P:GO:0006508	F:metalloendopeptidase activity; P:proteolysis	K07762	dre:101448000	pappaa
Contig17012	GCS light chain n=3 Tax=Siluroidei TaxID=1489793 RepID=A0A2D0R2Y2_ICTPU	hypothetical protein AMELA_G00262410 [Ameiurus melas]				dre:333974	gclm	Metabolic pathways , dre01100; Cysteine and methionine metabolism , dre00270; Glutathione metabolism , dre00480; Ferroptosis , dre04216
Contig17014	GCS light chain n=1 Tax=Bagarius yarrelli TaxID=175774 RepID=A0A556U7V6_BAGYA	glutamate--cysteine ligase regulatory subunit [Pangasianodon hypophthalmus]_x0001_KAB5567355.1 hypothetical protein PHYPO_G00231830 [Pangasianodon hypophthalmus]	P:GO:0006750; F:GO:0035226	P:glutathione biosynthetic process; F:glutamate-cysteine ligase catalytic subunit binding		dre:333974	gclm	Metabolic pathways , dre01100; Cysteine and methionine metabolism , dre00270; Glutathione metabolism , dre00480; Ferroptosis , dre04216
Contig17056	reticulon-4 receptor-like 1 n=6 Tax=Siluroidei TaxID=1489793 RepID=A0A2D0SV24_ICTPU	PREDICTED: reticulon-4 receptor-like 1 [Ictalurus punctatus]			K16660	dre:403308	rtn4rl1b
Contig17321	disks large-associated protein 1-like isoform X1 n=6 Tax=Carassius auratus TaxID=7957 RepID=UPI000E417BCD	uncharacterized protein LOC113117238 isoform X3 [Carassius auratus]_x0001_XP_026141561.1 uncharacterized protein LOC113117238 isoform X3 [Carassius auratus]				dre:557621	dlgap2a
Contig17332	LOW QUALITY PROTEIN: C-Jun-amino-terminal kinase-interacting protein 1 n=1 Tax=Tachysurus fulvidraco TaxID=1234273 RepID=UPI000F50006E	C-Jun-amino-terminal kinase-interacting protein 1 isoform X2 [Pangasianodon hypophthalmus]			K04434	dre:100333948	mapk8ip1b	MAPK signaling pathway , dre04010
Contig17402	GTP-binding protein Rhes n=2 Tax=Siluroidei TaxID=1489793 RepID=A0A556TVX7_BAGYA	rasd family member 4 [Pangasianodon hypophthalmus]_x0001_KAB5554037.1 hypothetical protein PHYPO_G00045500 [Pangasianodon hypophthalmus]	F:GO:0003924; F:GO:0005525; P:GO:0007165; C:GO:0016020	F:GTPase activity; F:GTP binding; P:signal transduction; C:membrane		dre:553052	rasd4
Contig17425	Uncharacterized protein (Fragment) n=1 Tax=Scyliorhinus torazame TaxID=75743 RepID=A0A401Q738_SCYTO	hypothetical protein mRhiFer1_008339 [Rhinolophus ferrumequinum]				None
Contig1747	PH and SEC7 domain-containing protein 3 n=1 Tax=Bagarius yarrelli TaxID=175774 RepID=A0A556V277_BAGYA	PH and SEC7 domain-containing protein 3 [Bagarius yarrelli]	F:GO:0005085; P:GO:0032012	F:guanyl-nucleotide exchange factor activity; P:regulation of ARF protein signal transduction		None
Contig17554	protocadherin beta-16-like isoform X19 n=3 Tax=Siluroidei TaxID=1489793 RepID=UPI001480CC59	protocadherin beta-16-like isoform X36 [Pangasianodon hypophthalmus]			K16496	dre:110438852
Contig1757	uncharacterized protein LOC106675134 n=1 Tax=Maylandia zebra TaxID=106582 RepID=UPI000D30A1C3	uncharacterized protein LOC106675134 [Maylandia zebra]				dre:100149980	lrfn4b
Contig17576	BED-type domain-containing protein n=1 Tax=Esox lucius TaxID=8010 RepID=A0A3P8ZVI6_ESOLU	PREDICTED: zinc finger BED domain-containing protein 1-like, partial [Cyprinodon variegatus]				dre:101886897
Contig17781	Frizzled-9 n=4 Tax=Siluroidei TaxID=1489793 RepID=W5UIU1_ICTPU	frizzled-9 [Pangasianodon hypophthalmus]				dre:557447	fzd9a	Wnt signaling pathway , dre04310; Melanogenesis , dre04916; mTOR signaling pathway , dre04150
Contig1785	BTB/POZ domain-containing protein KCTD16 isoform X1 n=4 Tax=Siluroidei TaxID=1489793 RepID=A0A2D0T1Z6_ICTPU	BTB/POZ domain-containing protein KCTD16b [Pangasianodon hypophthalmus]			K21918	dre:569756	kctd16b
Contig17893	Uncharacterized protein n=14 Tax=Clupeocephala TaxID=186625 RepID=A0A4W4HA04_ELEEL	protein phosphatase 1 regulatory subunit 14B isoform X2 [Pangasianodon hypophthalmus]_x0001_KAB5562462.1 hypothetical protein PHYPO_G00018030 [Pangasianodon hypophthalmus]	C:GO:0005737; P:GO:0042325	C:cytoplasm; P:regulation of phosphorylation	K17555	dre:100037351	zgc:162989
Contig179	uncharacterized protein LOC111608704 n=4 Tax=Xiphophorus TaxID=8082 RepID=UPI000C6DC6D5	uncharacterized protein LOC112846734 [Oreochromis niloticus]				dre:110439121
Contig18097	lipoma HMGIC fusion partner-like 4 protein isoform X2 n=5 Tax=Siluroidei TaxID=1489793 RepID=A0A2D0RWV5_ICTPU	PREDICTED: lipoma HMGIC fusion partner-like 4 protein isoform X4 [Ictalurus punctatus]	C:GO:0016021	C:integral component of membrane	K23893	dre:100151593	lhfpl4a
Contig18192	Reverse transcriptase domain-containing protein n=1 Tax=Astyanax mexicanus TaxID=7994 RepID=A0A3B1IH61_ASTMX	pol-like protein [Danio rerio]				dre:101883768
Contig1828	uncharacterized protein K02A2.6-like n=1 Tax=Astyanax mexicanus TaxID=7994 RepID=UPI000BBD5583	uncharacterized protein K02A2.6-like [Astyanax mexicanus]				dre:108183296
Contig18403	protocadherin alpha-7-like isoform X4 n=3 Tax=Pangasianodon hypophthalmus TaxID=310915 RepID=UPI000EFFA1BD	protocadherin alpha-3-like [Pangasianodon hypophthalmus]				dre:100150033
Contig18432	SAM domain-containing protein n=4 Tax=Siluroidei TaxID=1489793 RepID=A0A5N5KJU3_PANHP	LOW QUALITY PROTEIN: sterile alpha motif domain-containing protein 14 [Pangasianodon hypophthalmus]				dre:100537418	samd14
Contig18442	potassium voltage-gated channel subfamily H member 4 n=2 Tax=Siluroidei TaxID=1489793 RepID=A0A2D0SX31_ICTPU	potassium voltage-gated channel subfamily H member 4a [Pangasianodon hypophthalmus]_x0001_KAB5553748.1 hypothetical protein PHYPO_G00042200 [Pangasianodon hypophthalmus]	F:GO:0005249; C:GO:0016021; P:GO:0034765; P:GO:0071805	F:voltage-gated potassium channel activity; C:integral component of membrane; P:regulation of ion transmembrane transport; P:potassium ion transmembrane transport	K04907	dre:100148126	kcnh4a
Contig18444	potassium voltage-gated channel subfamily H member 8-like n=4 Tax=Siluroidei TaxID=1489793 RepID=A0A2D0R3A5_ICTPU	potassium voltage-gated channel subfamily H member 8 [Pangasianodon hypophthalmus]			K04911	dre:100006614	kcnh3
Contig18469	SLIT and NTRK-like protein 3 n=3 Tax=Siluroidei TaxID=1489793 RepID=W5U8I9_ICTPU	hypothetical protein AMELA_G00269720 [Ameiurus melas]				dre:100334261	slitrk3a
Contig18477	5'-3' exoribonuclease n=3 Tax=Siluroidei TaxID=1489793 RepID=A0A5N5LBD4_PANHP	5'-3' exoribonuclease 2 [Pangasianodon hypophthalmus]_x0001_KAB5539997.1 hypothetical protein PHYPO_G00095840 [Pangasianodon hypophthalmus]	F:GO:0004527; P:GO:0016070; P:GO:0090305	F:exonuclease activity; P:RNA metabolic process; P:nucleic acid phosphodiester bond hydrolysis		dre:321940	xrn2	RNA degradation , dre03018; Ribosome biogenesis in eukaryotes , dre03008
Contig18522	TGF_BETA_2 domain-containing protein n=3 Tax=Siluroidei TaxID=1489793 RepID=A0A5N5L014_PANHP	PREDICTED: glial cell line-derived neurotrophic factor-like [Ictalurus punctatus]	C:GO:0005576; P:GO:0007165; F:GO:0008083	C:extracellular region; P:signal transduction; F:growth factor activity		dre:101883396
Contig18551	Tyrosine-protein kinase n=1 Tax=Pangasianodon hypophthalmus TaxID=310915 RepID=A0A5N5N6D0_PANHP	tyrosine-protein kinase SRK3 [Pangasianodon hypophthalmus]_x0001_KAB5562171.1 hypothetical protein PHYPO_G00014920 [Pangasianodon hypophthalmus]	F:GO:0000166; F:GO:0004713; P:GO:0006468	F:nucleotide binding; F:protein tyrosine kinase activity; P:protein phosphorylation		dre:100332982	si:ch73-340m8.2
Contig18577	Uncharacterized protein (Fragment) n=1 Tax=Danionella translucida TaxID=623744 RepID=A0A553QYN8_9TELE	putative methyltransferase C9orf114 homolog isoform X1 [Pangasianodon hypophthalmus]_x0001_KAB5549164.1 hypothetical protein PHYPO_G00064160 [Pangasianodon hypophthalmus]				dre:447888	spout1
Contig1858	uncharacterized protein K02A2.6-like n=3 Tax=Notothenioidei TaxID=8205 RepID=UPI00146E8856	uncharacterized protein K02A2.6-like [Pseudochaenichthys georgianus]				dre:110438797
Contig18708	contactin-associated protein 1 n=7 Tax=Characiphysae TaxID=186628 RepID=A0A2D0SC01_ICTPU	hypothetical protein AMELA_G00028660 [Ameiurus melas]			K07379	dre:566220	cntnap1	Cell adhesion molecules (CAMs) , dre04514
Contig18752	leucine-rich repeat and fibronectin type-III domain-containing protein 4-like n=4 Tax=Siluroidei TaxID=1489793 RepID=A0A2D0SZE8_ICTPU	leucine-rich repeat and fibronectin type-III domain-containing protein 4 [Pangasianodon hypophthalmus]_x0001_KAB5548774.1 hypothetical protein PHYPO_G00059460 [Pangasianodon hypophthalmus]	C:GO:0016021	C:integral component of membrane	K16355	dre:101882983	lrfn4a
Contig1878	28S ribosomal protein S18a, mitochondrial n=6 Tax=Siluroidei TaxID=1489793 RepID=A0A2D0T688_ICTPU	PREDICTED: 28S ribosomal protein S18a, mitochondrial [Ictalurus punctatus]	F:GO:0003735; C:GO:0005840; P:GO:0006412	F:structural constituent of ribosome; C:ribosome; P:translation		dre:558080	mrps18a	Ribosome , dre03010
Contig18839	Protein unc-80-like protein n=1 Tax=Collichthys lucidus TaxID=240159 RepID=A0A4U5TW15_COLLU	Protein unc-80 -like protein [Collichthys lucidus]	F:GO:0008168; F:GO:0016706; P:GO:0055114	F:methyltransferase activity; F:2-oxoglutarate-dependent dioxygenase activity; P:obsolete oxidation-reduction process		None
Contig18897	proline-rich transmembrane protein 2-like n=1 Tax=Ictalurus punctatus TaxID=7998 RepID=A0A2D0SBS4_ICTPU	PREDICTED: proline-rich transmembrane protein 2-like [Ictalurus punctatus]	C:GO:0016021	C:integral component of membrane	K23897	dre:798483
Contig18985	HTH_Tnp_Tc3_2 domain-containing protein n=1 Tax=Oryzias latipes TaxID=8090 RepID=A0A3P9K0U6_ORYLA	IS630 family transposase [Alcanivorax profundi]				None
Contig19086	G_PROTEIN_RECEP_F1_2 domain-containing protein n=5 Tax=Siluroidei TaxID=1489793 RepID=A0A5N5NCW4_PANHP	hypothetical protein AMELA_G00155980 [Ameiurus melas]			K04144	dre:792634	drd1a	Gap junction , dre04540; Calcium signaling pathway , dre04020; Neuroactive ligand-receptor interaction , dre04080
Contig19115	probable G-protein coupled receptor 21 n=6 Tax=Characiphysae TaxID=186628 RepID=A0A2D0SPB5_ICTPU	probable G-protein coupled receptor 21 [Pangasianodon hypophthalmus]			K04318	dre:101884949
Contig19135	Uncharacterized protein n=2 Tax=Puccinia coronata var. avenae f. sp. avenae TaxID=200324 RepID=A0A2N5S100_9BASI	hypothetical protein PCASD_17092 [Puccinia coronata var. avenae f. sp. avenae]				None
Contig19229	G_PROTEIN_RECEP_F3_4 domain-containing protein n=2 Tax=Siluroidei TaxID=1489793 RepID=A0A5N5PWV9_PANHP	glutamate receptor, metabotropic 2a [Pangasianodon hypophthalmus]_x0001_KAB5584155.1 hypothetical protein PHYPO_G00104160 [Pangasianodon hypophthalmus]	F:GO:0004930; C:GO:0005886; P:GO:0007186; C:GO:0016021	F:G protein-coupled receptor activity; C:plasma membrane; P:G protein-coupled receptor signaling pathway; C:integral component of membrane	K04605	dre:336153	grm2a	Neuroactive ligand-receptor interaction , dre04080
Contig19309	RNA-directed DNA polymerase from mobile element jockey-like protein n=1 Tax=Labeo rohita TaxID=84645 RepID=A0A498N5X3_LABRO	RNA-directed DNA polymerase from mobile element jockey-like protein [Labeo rohita]	P:GO:0008152; F:GO:0016740	P:metabolic process; F:transferase activity		dre:110439387
Contig19334	solute carrier family 35 member D3 n=4 Tax=Siluroidei TaxID=1489793 RepID=A0A2D0Q059_ICTPU	solute carrier family 35 member D3 [Pangasianodon hypophthalmus]_x0001_KAB5540023.1 hypothetical protein PHYPO_G00096360 [Pangasianodon hypophthalmus]	C:GO:0016021	C:integral component of membrane	K15281	dre:565603	slc35d3
Contig19352	CCHC-type domain-containing protein n=1 Tax=Paramormyrops kingsleyae TaxID=1676925 RepID=A0A3B3SNE8_9TELE	uncharacterized protein K02A2.6-like [Xenopus tropicalis]				dre:100535543
Contig19370	protein phosphatase 1 regulatory subunit 17 isoform X1 n=2 Tax=Siluroidei TaxID=1489793 RepID=A0A2D0RVE4_ICTPU	PREDICTED: protein phosphatase 1 regulatory subunit 17 isoform X1 [Ictalurus punctatus]			K08067	dre:101884119	si:ch211-56a11.2
Contig194	uncharacterized protein LOC111193541 n=1 Tax=Astyanax mexicanus TaxID=7994 RepID=UPI000BBD7EAE	uncharacterized protein LOC111193541 [Astyanax mexicanus]				dre:101886486
Contig19422	Uncharacterized protein n=2 Tax=Percomorphaceae TaxID=1489872 RepID=A0A484C4S3_PERFV	hypothetical protein AMELA_G00126090 [Ameiurus melas]				None
Contig1953	Putative transposase element L1Md-A101/L1Md-A102/L1Md-A2 n=4 Tax=Labeo rohita TaxID=84645 RepID=A0A498P3D6_LABRO	putative transposase element L1Md-A101/L1Md-A102/L1Md-A2 [Labeo rohita]			K14589	None
Contig19579	RNA-directed DNA polymerase n=2 Tax=Dicentrarchus labrax TaxID=13489 RepID=E6ZI68_DICLA	Pol polyprotein [Dicentrarchus labrax]	F:GO:0003676; C:GO:0005634; P:GO:0015074	F:nucleic acid binding; C:nucleus; P:DNA integration		dre:100149980	lrfn4b
Contig19595	otolin-1-A-like n=3 Tax=Siluroidei TaxID=1489793 RepID=UPI000F4DE6B5	otolin-1-A-like [Tachysurus fulvidraco]	C:GO:0005576; C:GO:0005581	C:extracellular region; C:collagen trimer	K24214	dre:553759	otol1a
Contig19685	IQ motif and SEC7 domain-containing protein 1-like isoform X1 n=3 Tax=Ictalurus punctatus TaxID=7998 RepID=A0A2D0R2Z2_ICTPU	IQ motif and SEC7 domain-containing protein 1-like isoform X4 [Tachysurus fulvidraco]				dre:560461		Endocytosis , dre04144
Contig20079	Homeobox domain-containing protein n=4 Tax=Siluroidei TaxID=1489793 RepID=A0A5N5PPQ9_PANHP	homeobox protein MSH-C-like [Tachysurus fulvidraco]	C:GO:0005634; P:GO:0006355; F:GO:0043565	C:nucleus; P:regulation of transcription, DNA-templated; F:sequence-specific DNA binding	K09341	dre:30526	msx3
Contig20081	Integrase catalytic domain-containing protein n=1 Tax=Oryzias latipes TaxID=8090 RepID=A0A3P9M482_ORYLA	hypothetical protein D4764_05G0011430 [Takifugu flavidus]	F:GO:0003676; P:GO:0015074	F:nucleic acid binding; P:DNA integration		dre:100149980	lrfn4b
Contig20098	Endo/exonuclease/phosphatase domain-containing protein n=1 Tax=Hucho hucho TaxID=62062 RepID=A0A4W5L130_9TELE	pol-like protein [Danio rerio]				dre:110438134
Contig2011	Endonuclease n=1 Tax=Astyanax mexicanus TaxID=7994 RepID=A0A3B1KAR8_ASTMX	Retrovirus-related Pol polyprotein from transposon 297 [Triplophysa tibetana]	F:GO:0005488	F:binding		dre:100149980	lrfn4b
Contig20112	BED-type domain-containing protein n=1 Tax=Astyanax mexicanus TaxID=7994 RepID=A0A3B1JXH3_ASTMX	#N/A				None
Contig20140	Reverse transcriptase domain-containing protein n=1 Tax=Astyanax mexicanus TaxID=7994 RepID=A0A3B1JAJ2_ASTMX	LOW QUALITY PROTEIN: uncharacterized protein LOC116975754, partial [Amblyraja radiata]				None
Contig20141	LOW QUALITY PROTEIN: uncharacterized protein LOC117517916 n=1 Tax=Thalassophryne amazonica TaxID=390379 RepID=UPI001470FE46	LOW QUALITY PROTEIN: uncharacterized protein LOC117517916 [Thalassophryne amazonica]				dre:103909868
Contig20169	CCHC-type domain-containing protein n=1 Tax=Astyanax mexicanus TaxID=7994 RepID=A0A3B1INE3_ASTMX	zinc finger CCHC domain-containing protein 18-like [Astyanax mexicanus]				dre:103909212
Contig20241	uncharacterized protein LOC117829052 n=1 Tax=Notolabrus celidotus TaxID=1203425 RepID=UPI00148FDEE2	uncharacterized protein LOC117829052, partial [Notolabrus celidotus]				dre:110440049
Contig20252	SKI family transcriptional corepressor 2 n=1 Tax=Electrophorus electricus TaxID=8005 RepID=A0A4W4GQY2_ELEEL	hypothetical protein AMELA_G00144940 [Ameiurus melas]				dre:751709	skor2
Contig20254	uncharacterized protein LOC111191356 n=1 Tax=Astyanax mexicanus TaxID=7994 RepID=UPI000BBD4D5B	uncharacterized protein LOC111191356 [Astyanax mexicanus]				None
Contig20293	Uncharacterized protein n=1 Tax=Strongylocentrotus purpuratus TaxID=7668 RepID=W4Y1G1_STRPU	hypothetical protein FQN60_016723 [Etheostoma spectabile]				None
Contig2032	uncharacterized protein LOC116223764 n=2 Tax=Clupea harengus TaxID=7950 RepID=UPI0012AC39BD	uncharacterized protein LOC116223764 [Clupea harengus]				dre:110439111
Contig20361	protein scribble homolog isoform X33 n=1 Tax=Pangasianodon hypophthalmus TaxID=310915 RepID=UPI00147D5B3F	protein scribble homolog isoform X33 [Pangasianodon hypophthalmus]				None
Contig20405	protein capicua homolog isoform X1 n=2 Tax=Ictalurus punctatus TaxID=7998 RepID=A0A2D0R4R7_ICTPU	PREDICTED: protein capicua homolog isoform X2 [Ictalurus punctatus]				dre:323246	cicb
Contig20411	Endonuclease n=2 Tax=Astyanax mexicanus TaxID=7994 RepID=A0A3B1J2E7_ASTMX	receptor-type tyrosine-protein phosphatase gamma-like [Chanos chanos]				dre:100149980	lrfn4b
Contig20412	Reverse transcriptase domain-containing protein n=1 Tax=Salmo trutta TaxID=8032 RepID=A0A673YHN4_SALTR	hypothetical protein ATN35_07545 [Epulopiscium sp. Nele67-Bin004]				None
Contig20455	Pol-like protein n=1 Tax=Biomphalaria glabrata TaxID=6526 RepID=A3FMR3_BIOGL	pol-like protein [Biomphalaria glabrata]	F:GO:0003676; F:GO:0004523; P:GO:0090502	F:nucleic acid binding; F:RNA-DNA hybrid ribonuclease activity; P:RNA phosphodiester bond hydrolysis, endonucleolytic		None
Contig20463	Hedgehog protein n=3 Tax=Siluroidei TaxID=1489793 RepID=A0A2D0T6V3_ICTPU	PREDICTED: tiggy-winkle hedgehog protein-like [Ictalurus punctatus]	C:GO:0005615; C:GO:0005886; P:GO:0007267; P:GO:0007275; F:GO:0008233; P:GO:0016540; F:GO:0046872	C:extracellular space; C:plasma membrane; P:cell-cell signaling; P:multicellular organism development; F:peptidase activity; P:protein autoprocessing; F:metal ion binding		dre:30269	shha	Hedgehog signaling pathway , dre04340
Contig20467	uncharacterized protein LOC111194472 n=1 Tax=Astyanax mexicanus TaxID=7994 RepID=UPI000BBDB4A0	uncharacterized protein LOC111194472 [Astyanax mexicanus]				dre:110438927
Contig20490	Uncharacterized protein n=1 Tax=Pundamilia nyererei TaxID=303518 RepID=A0A3B4F7Z2_9CICH	hypothetical protein F7725_017659 [Dissostichus mawsoni]				None
Contig20493	Reverse transcriptase domain-containing protein n=1 Tax=Oreochromis niloticus TaxID=8128 RepID=A0A669CUN5_ORENI	mannosidase alpha class 2A member 1, partial [Nothobranchius furzeri]	F:GO:0003964; P:GO:0006278	F:RNA-directed DNA polymerase activity; P:RNA-dependent DNA biosynthetic process		dre:110438160
Contig20506	Uncharacterized protein n=1 Tax=Sinocyclocheilus rhinocerous TaxID=307959 RepID=A0A673LWL3_9TELE	LINE-1 reverse transcriptase -like protein [Triplophysa tibetana]				dre:101883768
Contig20519	RNA-directed DNA polymerase n=5 Tax=Oryzias latipes TaxID=8090 RepID=A0A3P9IC61_ORYLA	uncharacterized protein LOC109204700 [Oreochromis niloticus]				dre:556215	cuzd1.1
Contig20539	uncharacterized protein LOC113098256 n=2 Tax=Carassius auratus TaxID=7957 RepID=UPI000E3FDC1A	uncharacterized protein LOC113121247 [Carassius auratus]				dre:110438311
Contig2054	XK-related protein n=4 Tax=Siluroidei TaxID=1489793 RepID=A0A2D0T7M5_ICTPU	XK-related protein 4 [Pangasianodon hypophthalmus]_x0001_KAB5535444.1 hypothetical protein PHYPO_G00117720 [Pangasianodon hypophthalmus]	C:GO:0016021	C:integral component of membrane		dre:777704	zgc:123035
Contig20556	G_PROTEIN_RECEP_F1_2 domain-containing protein n=2 Tax=Siluroidei TaxID=1489793 RepID=A0A5N5PPN7_PANHP	opsin-3 [Pangasianodon hypophthalmus]_x0001_KAB5581539.1 hypothetical protein PHYPO_G00176870 [Pangasianodon hypophthalmus]	F:GO:0004930; P:GO:0007186; P:GO:0007601; P:GO:0007602; F:GO:0009881; C:GO:0016021; P:GO:0018298	F:G protein-coupled receptor activity; P:G protein-coupled receptor signaling pathway; P:visual perception; P:phototransduction; F:photoreceptor activity; C:integral component of membrane; P:protein-chromophore linkage	K04256	dre:561815	opn3
Contig20568	Reverse transcriptase domain-containing protein n=1 Tax=Oryzias melastigma TaxID=30732 RepID=A0A3B3E0S0_ORYME	unnamed protein product [Oncorhynchus mykiss]				None
Contig20628	uncharacterized protein LOC111197488 n=1 Tax=Astyanax mexicanus TaxID=7994 RepID=UPI000BBDA7B5	uncharacterized protein LOC111197488 [Astyanax mexicanus]				None
Contig2069	HECT-type E3 ubiquitin transferase n=3 Tax=Siluroidei TaxID=1489793 RepID=A0A2D0T962_ICTPU	E3 ubiquitin-protein ligase HECW1 [Pangasianodon hypophthalmus]_x0001_KAB5535861.1 hypothetical protein PHYPO_G00122820 [Pangasianodon hypophthalmus]	F:GO:0004842; P:GO:0016567	F:ubiquitin-protein transferase activity; P:protein ubiquitination	K12167	dre:563730	hecw1b
Contig20813	Reverse transcriptase domain-containing protein n=1 Tax=Labrus bergylta TaxID=56723 RepID=A0A3Q3H2I9_9LABR	reverse transcriptase family protein, partial [Escherichia coli]	F:GO:0003964; P:GO:0006278	F:RNA-directed DNA polymerase activity; P:RNA-dependent DNA biosynthetic process		None
Contig20835	CCHC-type domain-containing protein n=2 Tax=Astyanax mexicanus TaxID=7994 RepID=A0A3B1KLB4_ASTMX	Transposon Tf2-6 polyprotein [Anabarilius grahami]	F:GO:0003676; F:GO:0004190; P:GO:0006508; F:GO:0008270	F:nucleic acid binding; F:aspartic-type endopeptidase activity; P:proteolysis; F:zinc ion binding		dre:100149980	lrfn4b
Contig2084	G_PROTEIN_RECEP_F3_4 domain-containing protein n=8 Tax=Characiphysae TaxID=186628 RepID=A0A5N5L3R3_PANHP	metabotropic glutamate receptor 7 isoform X1 [Pangasianodon hypophthalmus]_x0001_KAB5537128.1 hypothetical protein PHYPO_G00115310 [Pangasianodon hypophthalmus]	F:GO:0004930; C:GO:0005886; P:GO:0007186; C:GO:0016021	F:G protein-coupled receptor activity; C:plasma membrane; P:G protein-coupled receptor signaling pathway; C:integral component of membrane	K04609	dre:100331190		Neuroactive ligand-receptor interaction , dre04080
Contig20842	RNase H domain-containing protein n=1 Tax=Anguilla anguilla TaxID=7936 RepID=A0A0E9X648_ANGAN	hypothetical protein CRYPA_1443 [uncultured SUP05 cluster bacterium]	F:GO:0003676; F:GO:0004523; P:GO:0090502	F:nucleic acid binding; F:RNA-DNA hybrid ribonuclease activity; P:RNA phosphodiester bond hydrolysis, endonucleolytic		None
Contig20843	Reverse transcriptase domain-containing protein n=1 Tax=Sparus aurata TaxID=8175 RepID=A0A671TQ85_SPAAU	Retrovirus-related Pol polyprotein from transposon 17.6 Protease [Larimichthys crocea]	P:GO:0006508; F:GO:0008233	P:proteolysis; F:peptidase activity		dre:110438013
Contig20849	transient receptor potential cation channel subfamily M member 1-like n=1 Tax=Ictalurus punctatus TaxID=7998 RepID=A0A2D0SCS1_ICTPU	transient receptor potential cation channel subfamily M member 1-like isoform X1 [Clarias magur]				dre:110438400
Contig20932	Uncharacterized protein n=1 Tax=Pygocentrus nattereri TaxID=42514 RepID=A0A3B4D7U3_PYGNA	unnamed protein product [Oncorhynchus mykiss]	F:GO:0003677; P:GO:0006313; P:GO:0015074	F:DNA binding; P:transposition, DNA-mediated; P:DNA integration		None
Contig20942	5-hydroxytryptamine receptor 7 n=4 Tax=Siluroidei TaxID=1489793 RepID=A0A2D0PNU6_ICTPU	PREDICTED: 5-hydroxytryptamine receptor 7-like [Ictalurus punctatus]	F:GO:0004993; C:GO:0005887; P:GO:0006939; P:GO:0007268; P:GO:0007623; P:GO:0042310; C:GO:0045202; P:GO:0098664	F:G protein-coupled serotonin receptor activity; C:integral component of plasma membrane; P:smooth muscle contraction; P:chemical synaptic transmission; P:circadian rhythm; P:vasoconstriction; C:synapse; P:G protein-coupled serotonin receptor signaling pathway	K04163	dre:572143	htr7c	Calcium signaling pathway , dre04020; Neuroactive ligand-receptor interaction , dre04080
Contig20948	G_PROTEIN_RECEP_F1_2 domain-containing protein n=1 Tax=Pangasianodon hypophthalmus TaxID=310915 RepID=A0A5N5PJ91_PANHP	neuromedin-U receptor 1 [Pangasianodon hypophthalmus]_x0001_KAB5579729.1 hypothetical protein PHYPO_G00198330 [Pangasianodon hypophthalmus]	F:GO:0001607; P:GO:0007218; C:GO:0016021	F:neuromedin U receptor activity; P:neuropeptide signaling pathway; C:integral component of membrane		dre:557276	nmur1a	Neuroactive ligand-receptor interaction , dre04080
Contig20991	Uncharacterized protein n=3 Tax=Astatotilapia calliptera TaxID=8154 RepID=A0A3P8P1G2_ASTCA	uncharacterized protein K02A2.6-like [Astatotilapia calliptera]				dre:110438662
Contig210	transmembrane protein 151A-like n=4 Tax=Siluroidei TaxID=1489793 RepID=A0A2D0RF16_ICTPU	transmembrane protein 151A isoform X1 [Pangasianodon hypophthalmus]_x0001_KAB5579300.1 hypothetical protein PHYPO_G00193520 [Pangasianodon hypophthalmus]	C:GO:0016020; C:GO:0016021	C:membrane; C:integral component of membrane		dre:793560
Contig21007	G_PROTEIN_RECEP_F1_2 domain-containing protein (Fragment) n=4 Tax=Siluroidei TaxID=1489793 RepID=A0A5N5MNU8_PANHP	retinal G protein coupled receptor b [Pangasianodon hypophthalmus]			K04254	dre:554142	rgrb
Contig21039	uncharacterized protein LOC117597593 n=1 Tax=Pangasianodon hypophthalmus TaxID=310915 RepID=UPI00147A4399	uncharacterized protein LOC117597593 [Pangasianodon hypophthalmus]				dre:101886360	c8h22orf15
Contig21049	Uncharacterized protein (Fragment) n=1 Tax=Nothobranchius korthausae TaxID=1143690 RepID=A0A1A8F201_9TELE	hypothetical protein AMELA_G00069870 [Ameiurus melas]				None
Contig21051	proteoglycan 4 n=1 Tax=Ictalurus punctatus TaxID=7998 RepID=A0A2D0ST72_ICTPU	PREDICTED: proteoglycan 4 [Ictalurus punctatus]	F:GO:0005044; P:GO:0006897; P:GO:0006955; F:GO:0030247	F:scavenger receptor activity; P:endocytosis; P:immune response; F:polysaccharide binding	K24286	dre:336351	prg4a
Contig21060	DDE_Tnp_1_7 domain-containing protein n=1 Tax=Astyanax mexicanus TaxID=7994 RepID=A0A3B1ID84_ASTMX	#N/A				None
Contig21100	collagen alpha-1(X) chain n=1 Tax=Pangasianodon hypophthalmus TaxID=310915 RepID=UPI000EFDEE6A	collagen alpha-1(X) chain [Pangasianodon hypophthalmus]			K19479	dre:555804	col10a1b
Contig21110	G protein-activated inward rectifier potassium channel 1 n=3 Tax=Siluroidei TaxID=1489793 RepID=A0A556TNE0_BAGYA	PREDICTED: G protein-activated inward rectifier potassium channel 1-like [Ictalurus punctatus]	F:GO:0015467; C:GO:0016021; P:GO:0034765; P:GO:0071805	F:G-protein activated inward rectifier potassium channel activity; C:integral component of membrane; P:regulation of ion transmembrane transport; P:potassium ion transmembrane transport	K04997	dre:569752	si:dkey-106c17.3
Contig21121	uncharacterized protein LOC111192030 n=1 Tax=Astyanax mexicanus TaxID=7994 RepID=UPI000BBDA6CB	uncharacterized protein LOC111192030 [Astyanax mexicanus]				dre:108191338
Contig21124	Achaete-scute 1a n=3 Tax=Siluroidei TaxID=1489793 RepID=W5UBU3_ICTPU	achaete-scute homolog 1a [Pangasianodon hypophthalmus]			K09067	dre:30466	ascl1a
Contig21160	uncharacterized protein LOC107390449 isoform X3 n=1 Tax=Nothobranchius furzeri TaxID=105023 RepID=UPI00077CF0BF	PREDICTED: uncharacterized protein LOC107390449 isoform X3 [Nothobranchius furzeri]				None
Contig21171	putative protocadherin beta-18 isoform X15 n=2 Tax=Pangasianodon hypophthalmus TaxID=310915 RepID=UPI00147C05B7	putative protocadherin beta-18 isoform X35 [Pangasianodon hypophthalmus]				dre:553983	pcdh1g1
Contig21178	Calx-beta domain-containing protein n=1 Tax=Pangasianodon hypophthalmus TaxID=310915 RepID=A0A5N5M639_PANHP	LOW QUALITY PROTEIN: FRAS1-related extracellular matrix protein 2b [Pangasianodon hypophthalmus]				dre:566673	frem2b	ECM-receptor interaction , dre04512
Contig21193	protein APCDD1-like isoform X1 n=4 Tax=Siluroidei TaxID=1489793 RepID=A0A2D0TAM2_ICTPU	protein APCDD1-like isoform X2 [Pangasianodon hypophthalmus]				dre:100332639
Contig21207	Reverse transcriptase domain-containing protein n=1 Tax=Astyanax mexicanus TaxID=7994 RepID=A0A3B1IDR7_ASTMX	unnamed protein product [Oncorhynchus mykiss]				None
Contig21210	Ras-related protein Rab-39B n=1 Tax=Bagarius yarrelli TaxID=175774 RepID=A0A556U683_BAGYA	hypothetical protein AMELA_G00061990 [Ameiurus melas]			K07925	dre:562596	rab39ba
Contig21212	LINE-1 retrotransposable element ORF1 protein n=1 Tax=Anabarilius grahami TaxID=495550 RepID=A0A3N0YDA9_ANAGA	LINE-1 retrotransposable element ORF1 protein [Anabarilius grahami]				dre:101883768
Contig21213	uncharacterized protein LOC115589969 n=1 Tax=Sparus aurata TaxID=8175 RepID=UPI0011C1B65C	uncharacterized protein LOC115589969 [Sparus aurata]				dre:110440108
Contig21228	inner centromere protein-like n=1 Tax=Takifugu rubripes TaxID=31033 RepID=UPI0011453342	inner centromere protein-like [Takifugu rubripes]				dre:108179640
Contig21239	Uncharacterized protein n=7 Tax=Pseudocrenilabrinae TaxID=318546 RepID=A0A3P9CYY5_9CICH	uncharacterized protein K02A2.6-like [Astatotilapia calliptera]				dre:446121	clasp1b
Contig21259	Reverse transcriptase domain-containing protein n=1 Tax=Salmo trutta TaxID=8032 RepID=A0A673Z3F9_SALTR	receptor-type tyrosine-protein phosphatase F-like [Seriola lalandi dorsalis]				dre:101883768
Contig21299	RNA-directed DNA polymerase n=1 Tax=Oryzias latipes TaxID=8090 RepID=A0A3P9KJ86_ORYLA	uncharacterized protein LOC111946953 isoform X1 [Oryzias latipes]				dre:101886601
Contig21300	pinopsin-like isoform X1 n=2 Tax=Tachysurus fulvidraco TaxID=1234273 RepID=UPI000F4FE82E	pinopsin-like isoform X2 [Tachysurus fulvidraco]				dre:100331536	tmtops2b
Contig21372	zinc finger BED domain-containing protein 1-like n=2 Tax=Esox lucius TaxID=8010 RepID=UPI0010BD805A	zinc finger BED domain-containing protein 1-like [Esox lucius]			K24637	dre:110438673
Contig21378	C2 NT-type domain-containing protein n=1 Tax=Pangasianodon hypophthalmus TaxID=310915 RepID=A0A5N5PIM9_PANHP	hypothetical protein PHYPO_G00195590 [Pangasianodon hypophthalmus]				None
Contig214	Uncharacterized protein n=1 Tax=Stegastes partitus TaxID=144197 RepID=A0A3B4Z3R3_9TELE	golgin subfamily A member 6-like protein 22 [Gouania willdenowi]				None
Contig21423	scavenger receptor cysteine-rich domain-containing group B protein-like n=4 Tax=Siluroidei TaxID=1489793 RepID=A0A2D0QCR2_ICTPU	LOW QUALITY PROTEIN: scavenger receptor cysteine-rich domain-containing group B protein-like [Tachysurus fulvidraco]				dre:100331436
Contig21441	Reverse transcriptase domain-containing protein n=2 Tax=Kryptolebias marmoratus TaxID=37003 RepID=A0A3Q3H395_KRYMA	hypothetical protein NEISUBOT_05662, partial [Neisseria subflava NJ9703]	F:GO:0003964; P:GO:0006278	F:RNA-directed DNA polymerase activity; P:RNA-dependent DNA biosynthetic process		dre:101883768
Contig21444	G_PROTEIN_RECEP_F1_2 domain-containing protein n=4 Tax=Siluroidei TaxID=1489793 RepID=A0A5N5K3R7_PANHP	galanin receptor type 1-like [Tachysurus fulvidraco]			K04230	dre:561989	galr1b	Neuroactive ligand-receptor interaction , dre04080
Contig21453	Transposon TX1 uncharacterized 149 kDa protein ORF 2 n=1 Tax=Takifugu flavidus TaxID=433684 RepID=A0A5C6MW59_9TELE	Transposon TX1 uncharacterized 149 kDa protein ORF 2 [Takifugu flavidus]				None
Contig21455	Reverse transcriptase domain-containing protein n=1 Tax=Astyanax mexicanus TaxID=7994 RepID=A0A3B1J8B1_ASTMX	reverse transcriptase, partial [Clarias batrachus]	F:GO:0003964; P:GO:0006278	F:RNA-directed DNA polymerase activity; P:RNA-dependent DNA biosynthetic process		dre:110438160
Contig21457	V-type proton ATPase subunit C n=1 Tax=Oncorhynchus mykiss TaxID=8022 RepID=A0A060ZG28_ONCMY	#N/A				dre:449655	atp6v1c1b	Phagosome , dre04145; Metabolic pathways , dre01100; Oxidative phosphorylation , dre00190; mTOR signaling pathway , dre04150
Contig21487	zinc finger BED domain-containing protein 1-like isoform X1 n=1 Tax=Gymnodraco acuticeps TaxID=8218 RepID=UPI0014715E29	zinc finger BED domain-containing protein 1-like isoform X1 [Gymnodraco acuticeps]				dre:110438673
Contig21554	barH-like 1 homeobox protein n=4 Tax=Siluroidei TaxID=1489793 RepID=A0A2D0PR80_ICTPU	barH-like homeobox 1a [Pangasianodon hypophthalmus]				dre:550407	barhl1a
Contig21578	Uncharacterized protein n=1 Tax=Pocillopora damicornis TaxID=46731 RepID=A0A3M6TRJ0_9CNID	uncharacterized protein LOC118216214 [Anguilla anguilla]				dre:101883290
Contig21625	Uncharacterized protein n=1 Tax=Astyanax mexicanus TaxID=7994 RepID=A0A3B1JYN6_ASTMX	uncharacterized protein LOC102082561 [Oreochromis niloticus]_x0001_XP_025757417.1 uncharacterized protein LOC102082561 [Oreochromis niloticus]_x0001_XP_025757419.1 uncharacterized protein LOC102082561 [Oreochromis niloticus]				dre:110439859
Contig21626	Putative transposase element L1Md-A101/L1Md-A102/L1Md-A2 n=4 Tax=Labeo rohita TaxID=84645 RepID=A0A498P3D6_LABRO	putative transposase element L1Md-A101/L1Md-A102/L1Md-A2 [Labeo rohita]				None
Contig21629	zinc finger BED domain-containing protein 5-like n=2 Tax=Percomorphaceae TaxID=1489872 RepID=UPI0011808CFA	zinc finger BED domain-containing protein 5-like [Sphaeramia orbicularis]			K24642	dre:108183297
Contig21685	uncharacterized protein LOC117537349 n=1 Tax=Gymnodraco acuticeps TaxID=8218 RepID=UPI001471C2B2	uncharacterized protein LOC117537349 [Gymnodraco acuticeps]				dre:110439423
Contig21717	Reverse transcriptase domain-containing protein n=1 Tax=Scophthalmus maximus TaxID=52904 RepID=A0A6A4S0E4_SCOMX	hypothetical protein F2P81_021981 [Scophthalmus maximus]	F:GO:0008168; F:GO:0016706; P:GO:0055114	F:methyltransferase activity; F:2-oxoglutarate-dependent dioxygenase activity; P:obsolete oxidation-reduction process		dre:110439387
Contig21775	Uncharacterized protein n=1 Tax=Pangasianodon hypophthalmus TaxID=310915 RepID=A0A5N5P6C6_PANHP	zinc finger homeobox protein 3 [Pangasianodon hypophthalmus]_x0001_KAB5575162.1 hypothetical protein PHYPO_G00217710 [Pangasianodon hypophthalmus]	C:GO:0005634; P:GO:0006355; F:GO:0008270; F:GO:0043565	C:nucleus; P:regulation of transcription, DNA-templated; F:zinc ion binding; F:sequence-specific DNA binding		dre:563768	si:ch73-386h18.1
Contig21784	LINE-1 retrotransposable element ORF1 protein n=1 Tax=Anabarilius grahami TaxID=495550 RepID=A0A3N0YDA9_ANAGA	LINE-1 retrotransposable element ORF1 protein [Anabarilius grahami]				None
Contig21796	Reverse transcriptase domain-containing protein n=3 Tax=Astyanax mexicanus TaxID=7994 RepID=A0A3B1J4N6_ASTMX	uncharacterized protein LOC115587432 [Sparus aurata]				None
Contig21839	Acid-sensing ion channel 1C n=1 Tax=Bagarius yarrelli TaxID=175774 RepID=A0A556U1H9_BAGYA	hypothetical protein PHYPO_G00004320 [Pangasianodon hypophthalmus]	F:GO:0015280; C:GO:0016021; P:GO:0035725	F:ligand-gated sodium channel activity; C:integral component of membrane; P:sodium ion transmembrane transport		dre:407670	asic1c
Contig21891	probable G-protein coupled receptor 25 n=1 Tax=Ictalurus punctatus TaxID=7998 RepID=A0A2D0R7R1_ICTPU	PREDICTED: probable G-protein coupled receptor 25 [Ictalurus punctatus]	F:GO:0004930; P:GO:0007186; C:GO:0016021	F:G protein-coupled receptor activity; P:G protein-coupled receptor signaling pathway; C:integral component of membrane	K08405	dre:795188	gpr25
Contig21897	Potassium voltage-gated channel subfamily A member 5 n=4 Tax=Siluroidei TaxID=1489793 RepID=A0A2D0T340_ICTPU	PREDICTED: potassium voltage-gated channel subfamily A member 5-like [Ictalurus punctatus]	F:GO:0005249; C:GO:0008076; P:GO:0034765; P:GO:0051260; P:GO:0071805	F:voltage-gated potassium channel activity; C:voltage-gated potassium channel complex; P:regulation of ion transmembrane transport; P:protein homooligomerization; P:potassium ion transmembrane transport	K04878	dre:100004160
Contig21922	Protein Wnt n=1 Tax=Pygocentrus nattereri TaxID=42514 RepID=A0A3B4DGG9_PYGNA	PREDICTED: protein Wnt-8b [Ictalurus punctatus]	F:GO:0005102; C:GO:0005576; P:GO:0007275; P:GO:0016055	F:signaling receptor binding; C:extracellular region; P:multicellular organism development; P:Wnt signaling pathway	K00714	dre:30144	wnt8b	Wnt signaling pathway , dre04310; Melanogenesis , dre04916; mTOR signaling pathway , dre04150
Contig21948	uncharacterized protein LOC113053576 n=1 Tax=Carassius auratus TaxID=7957 RepID=UPI000E3FD672	uncharacterized protein LOC113053576 [Carassius auratus]				dre:110439877
Contig21972	uncharacterized protein LOC108244802 n=1 Tax=Kryptolebias marmoratus TaxID=37003 RepID=UPI000D52F8CB	uncharacterized protein LOC108244802 [Kryptolebias marmoratus]				dre:103909477
Contig22059	Uncharacterized protein n=1 Tax=Astyanax mexicanus TaxID=7994 RepID=W5KKS3_ASTMX	parvalbumin, thymic-like [Astyanax mexicanus]			K23926	dre:100000771	pvalb3
Contig22093	piggyBac transposable element-derived protein 4-like n=2 Tax=Astyanax mexicanus TaxID=7994 RepID=UPI000BBD9C3A	piggyBac transposable element-derived protein 4-like [Astyanax mexicanus]				dre:570815	dusp26
Contig22096	zinc finger protein ZIC 2-like n=3 Tax=Siluroidei TaxID=1489793 RepID=A0A2D0Q2X6_ICTPU	zinc finger protein ZIC 2b [Pangasianodon hypophthalmus]_x0001_KAB5523519.1 hypothetical protein PHYPO_G00153470 [Pangasianodon hypophthalmus]	F:GO:0003676	F:nucleic acid binding	K06235	dre:570746	zic2b
Contig2215	chromodomain-helicase-DNA-binding protein 5 isoform X3 n=1 Tax=Pangasianodon hypophthalmus TaxID=310915 RepID=UPI00147A016F	chromodomain-helicase-DNA-binding protein 5 isoform X3 [Pangasianodon hypophthalmus]			K14435	dre:553422	chd5
Contig22160	Uncharacterized protein n=1 Tax=Oryzias javanicus TaxID=123683 RepID=A0A3S2TUF7_ORYJA	hypothetical protein OJAV_G00235410 [Oryzias javanicus]	F:GO:0003676; P:GO:0015074	F:nucleic acid binding; P:DNA integration		dre:101884733
Contig22165	Reverse transcriptase domain-containing protein n=4 Tax=Xiphophorus maculatus TaxID=8083 RepID=A0A3B5QAT1_XIPMA	RNA-directed DNA polymerase from mobile element jockey [Collichthys lucidus]_x0001_TKS65183.1 RNA-directed DNA polymerase from mobile element jockey [Collichthys lucidus]_x0001_TKS65632.1 RNA-directed DNA polymerase from mobile element jockey [Collichthys lucidus]	F:GO:0003824	F:catalytic activity		dre:110439387
Contig22203	Uncharacterized protein n=1 Tax=Bagarius yarrelli TaxID=175774 RepID=A0A556VAL8_BAGYA	hypothetical protein Baya_14718 [Bagarius yarrelli]				dre:555484	stard13a
Contig22212	uncharacterized protein LOC101883359 isoform X1 n=6 Tax=Danio rerio TaxID=7955 RepID=UPI00038363BB	uncharacterized protein LOC118557809 isoform X1 [Fundulus heteroclitus]_x0001_XP_035984071.1 uncharacterized protein LOC118557809 isoform X1 [Fundulus heteroclitus]_x0001_XP_035984072.1 uncharacterized protein LOC118557809 isoform X1 [Fundulus heteroclitus]_x0001_XP_035984073.1 uncharacterized protein LOC118557809 isoform X1 [Fundulus heteroclitus]_x0001_XP_035984074.1 uncharacterized protein LOC…				dre:101883359
Contig22239	LOW QUALITY PROTEIN: phosphatidylinositol phosphatase PTPRQ n=1 Tax=Tachysurus fulvidraco TaxID=1234273 RepID=UPI000F4F604B	LOW QUALITY PROTEIN: phosphatidylinositol phosphatase PTPRQ [Tachysurus fulvidraco]				dre:555426	ptprq
Contig22263	Reverse transcriptase domain-containing protein n=1 Tax=Oryzias latipes TaxID=8090 RepID=A0A3P9L1Y8_ORYLA	leucine-rich repeat-containing 24-like protein [Labeo rohita]				None
Contig22275	Uncharacterized protein n=1 Tax=Bagarius yarrelli TaxID=175774 RepID=A0A556U3I7_BAGYA	hypothetical protein Baya_7005 [Bagarius yarrelli]				None
Contig22304	LOW QUALITY PROTEIN: RNA-directed DNA polymerase homolog n=1 Tax=Sinocyclocheilus anshuiensis TaxID=1608454 RepID=UPI0007B7C398	PREDICTED: LOW QUALITY PROTEIN: RNA-directed DNA polymerase homolog [Sinocyclocheilus anshuiensis]				dre:100149980	lrfn4b
Contig22340	zinc finger MYM-type protein 1-like n=1 Tax=Gymnodraco acuticeps TaxID=8218 RepID=UPI00147156A8	zinc finger MYM-type protein 1-like [Gymnodraco acuticeps]				dre:101883134
Contig22359	Retrovirus-related Pol polyprotein n=1 Tax=Larimichthys crocea TaxID=215358 RepID=A0A6G0HD36_LARCR	Retrovirus-related Pol polyprotein [Larimichthys crocea]	F:GO:0003676; P:GO:0015074	F:nucleic acid binding; P:DNA integration		dre:108183296
Contig22383	uncharacterized protein LOC111191868 n=1 Tax=Astyanax mexicanus TaxID=7994 RepID=UPI000BBDD05B	uncharacterized protein LOC111191868 [Astyanax mexicanus]				dre:110440213
Contig22385	uncharacterized protein LOC117545953 n=1 Tax=Gymnodraco acuticeps TaxID=8218 RepID=UPI0014722DA4	uncharacterized protein LOC117545953 [Gymnodraco acuticeps]				dre:110440208
Contig22398	zinc finger protein ZIC 5 n=9 Tax=Otophysi TaxID=186626 RepID=A0A2D0R260_ICTPU	zinc finger protein ZIC 5, partial [Clarias magur]			K09226	dre:403041	zic5
Contig22429	butyrophilin subfamily 3 member A1-like n=1 Tax=Tachysurus fulvidraco TaxID=1234273 RepID=UPI000F51515F	butyrophilin subfamily 3 member A1-like [Tachysurus fulvidraco]_x0001_XP_027024895.1 butyrophilin subfamily 3 member A1-like [Tachysurus fulvidraco]				dre:565476	si:ch211-114c12.5
Contig22463	Uncharacterized protein n=1 Tax=Oryzias latipes TaxID=8090 RepID=A0A3B3HM86_ORYLA	uncharacterized protein LOC113168680 [Anabas testudineus]				dre:110438047
Contig22513	Reverse transcriptase domain-containing protein n=1 Tax=Xiphophorus maculatus TaxID=8083 RepID=A0A3B5PPF5_XIPMA	pol-like protein [Tetraodon nigroviridis]				dre:101883768
Contig22518	uncharacterized protein LOC111194472 n=1 Tax=Astyanax mexicanus TaxID=7994 RepID=UPI000BBDB4A0	uncharacterized protein LOC111194472 [Astyanax mexicanus]				dre:110438927
Contig22534	Integrase catalytic domain-containing protein n=1 Tax=Astyanax mexicanus TaxID=7994 RepID=A0A3B1JMA1_ASTMX	LOW QUALITY PROTEIN: uncharacterized protein LOC111194719 [Astyanax mexicanus]				dre:110438149
Contig22542	beta-klotho n=2 Tax=Siluroidei TaxID=1489793 RepID=A0A2D0SBP3_ICTPU	beta-klotho [Pangasianodon hypophthalmus]_x0001_KAB5554201.1 hypothetical protein PHYPO_G00047450 [Pangasianodon hypophthalmus]	F:GO:0004553; P:GO:0005975; C:GO:0016021	F:hydrolase activity, hydrolyzing O-glycosyl compounds; P:carbohydrate metabolic process; C:integral component of membrane		dre:796269	klb
Contig22552	lipoxygenase homology domain-containing protein 1 n=4 Tax=Siluroidei TaxID=1489793 RepID=A0A2D0SXT9_ICTPU	PREDICTED: lipoxygenase homology domain-containing protein 1 [Ictalurus punctatus]	F:GO:0004096; F:GO:0020037; P:GO:0055114; P:GO:0098869	F:catalase activity; F:heme binding; P:obsolete oxidation-reduction process; P:cellular oxidant detoxification		dre:100150283	loxhd1b
Contig22594	macrophage mannose receptor 1-like n=1 Tax=Ictalurus punctatus TaxID=7998 RepID=A0A2D0QNR8_ICTPU	PREDICTED: macrophage mannose receptor 1-like [Ictalurus punctatus]	F:GO:0030246	F:carbohydrate binding		dre:110439907
Contig22609	Uncharacterized protein n=34 Tax=Clupeocephala TaxID=186625 RepID=A0A672K4K0_SINGR	PREDICTED: transmembrane protein 178B [Ictalurus punctatus]_x0001_XP_026778384.1 transmembrane protein 178B [Pangasianodon hypophthalmus]_x0001_XP_027006757.1 transmembrane protein 178B [Tachysurus fulvidraco]_x0001_KAB5542322.1 hypothetical protein PHYPO_G00090330 [Pangasianodon hypophthalmus]_x0001_KAF4079748.1 hypothetical protein AMELA_G00181790 [Ameiurus melas]	C:GO:0016021	C:integral component of membrane		dre:436669	tmem178b
Contig22624	Reverse transcriptase domain-containing protein n=3 Tax=Oreochromis niloticus TaxID=8128 RepID=A0A669EYL6_ORENI	LINE-1 reverse transcriptase -like protein [Triplophysa tibetana]	F:GO:0003964; P:GO:0006278	F:RNA-directed DNA polymerase activity; P:RNA-dependent DNA biosynthetic process		dre:101883768
Contig22631	uncharacterized protein LOC113046622 isoform X1 n=2 Tax=Carassius auratus TaxID=7957 RepID=UPI000E421333	uncharacterized protein LOC113046622 isoform X1 [Carassius auratus]_x0001_XP_026063259.1 uncharacterized protein LOC113046622 isoform X1 [Carassius auratus]				dre:541543	zgc:112970
Contig22642	CCHC-type domain-containing protein n=1 Tax=Pygocentrus nattereri TaxID=42514 RepID=A0A3B4D6I7_PYGNA	uncharacterized protein LOC117592903 [Esox lucius]				dre:110440028
Contig2266	TNFR-Cys domain-containing protein n=3 Tax=Siluroidei TaxID=1489793 RepID=A0A5N5Q6S1_PANHP	PREDICTED: uncharacterized protein LOC108266702 [Ictalurus punctatus]	F:GO:0005509	F:calcium ion binding		dre:101886867	si:ch211-37e10.2
Contig22697	Reverse transcriptase domain-containing protein (Fragment) n=1 Tax=Nothobranchius furzeri TaxID=105023 RepID=A0A1A7ZR20_NOTFU	LINE-1 reverse transcriptase -like protein [Triplophysa tibetana]	F:GO:0003964; P:GO:0006278	F:RNA-directed DNA polymerase activity; P:RNA-dependent DNA biosynthetic process		dre:101883768
Contig22700	CCHC-type domain-containing protein n=1 Tax=Astyanax mexicanus TaxID=7994 RepID=A0A3B1J1T7_ASTMX	uncharacterized protein LOC113028208 [Astatotilapia calliptera]				dre:110438917
Contig22704	Reverse transcriptase domain-containing protein n=1 Tax=Oreochromis niloticus TaxID=8128 RepID=A0A669DHM2_ORENI	hypothetical protein FQN60_006510, partial [Etheostoma spectabile]				None
Contig22705	IF rod domain-containing protein n=2 Tax=Pangasianodon hypophthalmus TaxID=310915 RepID=A0A5N5KEJ9_PANHP	LOW QUALITY PROTEIN: low molecular weight neuronal intermediate filament [Pangasianodon hypophthalmus]			K04572	dre:321113	zgc:65851
Contig22729	RNA-directed DNA polymerase from mobile element jockey n=1 Tax=Labeo rohita TaxID=84645 RepID=A0A498NXY2_LABRO	hypothetical protein ROHU_002115 [Labeo rohita]				None
Contig22847	Uncharacterized protein n=1 Tax=Monopterus albus TaxID=43700 RepID=A0A3Q3JTR5_MONAL	Transposable element Tc1 transposase [Lithobates catesbeianus]				None
Contig2289	G patch domain-containing protein 8 isoform X1 n=2 Tax=Pangasianodon hypophthalmus TaxID=310915 RepID=UPI00147BA26E	G patch domain-containing protein 8 isoform X1 [Pangasianodon hypophthalmus]				dre:101884580
Contig22903	forkhead box protein B1 n=4 Tax=Siluroidei TaxID=1489793 RepID=A0A2D0SBV6_ICTPU	PREDICTED: forkhead box protein B1 [Ictalurus punctatus]	F:GO:0003700; C:GO:0005634; P:GO:0006355; F:GO:0043565	F:DNA-binding transcription factor activity; C:nucleus; P:regulation of transcription, DNA-templated; F:sequence-specific DNA binding	K09395	dre:30542	foxb1a
Contig22904	uncharacterized protein LOC111946951 isoform X2 n=2 Tax=Oryzias latipes TaxID=8090 RepID=UPI000CE195FB	uncharacterized protein LOC111946951 isoform X3 [Oryzias latipes]				None
Contig22911	Calx-beta domain-containing protein n=1 Tax=Pangasianodon hypophthalmus TaxID=310915 RepID=A0A5N5M639_PANHP	hypothetical protein PHYPO_G00055810 [Pangasianodon hypophthalmus]	P:GO:0007154; C:GO:0016021	P:cell communication; C:integral component of membrane		dre:566673	frem2b	ECM-receptor interaction , dre04512
Contig22932	uncharacterized protein LOC105355889 n=1 Tax=Oryzias latipes TaxID=8090 RepID=UPI000CE1881D	uncharacterized protein LOC105355889 [Oryzias latipes]				dre:110440208
Contig22944	Gamma-aminobutyric acid type B receptor subunit 2 n=1 Tax=Bagarius yarrelli TaxID=175774 RepID=A0A556TPL6_BAGYA	gamma-aminobutyric acid type B receptor subunit 2 [Parambassis ranga]				dre:560267	gabbr2	Neuroactive ligand-receptor interaction , dre04080
Contig22964	uncharacterized protein LOC113014996 n=1 Tax=Astatotilapia calliptera TaxID=8154 RepID=UPI000E428CE9	uncharacterized protein LOC113014996 [Astatotilapia calliptera]				dre:110440209
Contig22976	genetic suppressor element 1 isoform X1 n=13 Tax=Siluroidei TaxID=1489793 RepID=A0A2D0QRN6_ICTPU	genetic suppressor element 1 isoform X3 [Pangasianodon hypophthalmus]				None
Contig22980	TTF-type domain-containing protein n=1 Tax=Pygocentrus nattereri TaxID=42514 RepID=A0A3B4C7P4_PYGNA	hypothetical protein DPX16_23678 [Anabarilius grahami]	F:GO:0046983	F:protein dimerization activity		dre:101882592
Contig22983	Nance-Horan syndrome protein n=1 Tax=Bagarius yarrelli TaxID=175774 RepID=A0A556V7H1_BAGYA	Nance-Horan syndrome protein [Bagarius yarrelli]	C:GO:0005856; P:GO:0030036	C:cytoskeleton; P:actin cytoskeleton organization	K24144	dre:559636	nhsb
Contig23009	mitotic spindle assembly checkpoint protein MAD2B isoform X1 n=1 Tax=Pangasianodon hypophthalmus TaxID=310915 RepID=UPI000F0061B6	uncharacterized protein LOC117773131 [Hippoglossus hippoglossus]				None
Contig2301	Uncharacterized protein n=1 Tax=Poecilia reticulata TaxID=8081 RepID=A0A3P9P6T0_POERE	unnamed protein product [Oncorhynchus mykiss]				dre:108192163
Contig23018	transposase n=1 Tax=Acinetobacter baumannii TaxID=470 RepID=UPI00115FEE7D	transposase, partial [Acinetobacter baumannii]				None
Contig23021	Uncharacterized protein n=1 Tax=Astyanax mexicanus TaxID=7994 RepID=A0A3B1JJM2_ASTMX	Retrovirus-related Pol poly from transposon [Labeo rohita]				dre:110438106
Contig2303	CD164 sialomucin-like 2 protein isoform X1 n=2 Tax=Ictalurus punctatus TaxID=7998 RepID=A0A2D0PWJ7_ICTPU	CD164 sialomucin-like 2 protein isoform X3 [Tachysurus fulvidraco]				dre:101883372	cd164l2
Contig2305	Homeobox domain-containing protein n=4 Tax=Siluroidei TaxID=1489793 RepID=A0A5N5PZ99_PANHP	PREDICTED: barH-like 2 homeobox protein [Ictalurus punctatus]	C:GO:0005634; P:GO:0006355; F:GO:0043565	C:nucleus; P:regulation of transcription, DNA-templated; F:sequence-specific DNA binding	K09360	dre:100001699	barhl2
Contig2309	metal transporter CNNM1 n=11 Tax=Siluroidei TaxID=1489793 RepID=A0A2D0QLR5_ICTPU	metal transporter CNNM1 isoform X2 [Pangasianodon hypophthalmus]			K16302	dre:562504	cnnm1
Contig23093	uncharacterized protein LOC104943198 n=1 Tax=Notothenia coriiceps TaxID=8208 RepID=UPI000554091F	PREDICTED: uncharacterized protein LOC104943198 [Notothenia coriiceps]				None
Contig23112	SH3 and multiple ankyrin repeat domains protein 1 n=2 Tax=Pangasianodon hypophthalmus TaxID=310915 RepID=UPI00147BED6B	hypothetical protein AMELA_G00029560 [Ameiurus melas]				dre:568908	shank1
Contig23146	uncharacterized protein K02A2.6-like n=1 Tax=Clupea harengus TaxID=7950 RepID=UPI0012ABE4A4	uncharacterized protein K02A2.6-like [Clupea harengus]				dre:446121	clasp1b
Contig23158	fez family zinc finger protein 2 n=4 Tax=Siluroidei TaxID=1489793 RepID=A0A2D0TBG1_ICTPU	fez family zinc finger protein 2 [Clarias magur]	F:GO:0003676	F:nucleic acid binding	K24502	dre:60634	fezf2
Contig23165	uncharacterized protein LOC113057926 n=1 Tax=Carassius auratus TaxID=7957 RepID=UPI000E414067	uncharacterized protein LOC113057926 [Carassius auratus]				dre:110439877
Contig23185	uncharacterized protein LOC112154873 isoform X1 n=1 Tax=Oryzias melastigma TaxID=30732 RepID=UPI000CF813EE	uncharacterized protein LOC112154873 isoform X1 [Oryzias melastigma]_x0001_XP_024141863.1 uncharacterized protein LOC112154873 isoform X1 [Oryzias melastigma]				dre:101882029
Contig23187	Homeobox domain-containing protein n=2 Tax=Pangasianodon hypophthalmus TaxID=310915 RepID=A0A5N5PR32_PANHP	hypothetical protein PHYPO_G00184360 [Pangasianodon hypophthalmus]	F:GO:0003677; C:GO:0005634; P:GO:0006355; F:GO:0043565	F:DNA binding; C:nucleus; P:regulation of transcription, DNA-templated; F:sequence-specific DNA binding		None
Contig23201	Uncharacterized protein n=1 Tax=Hucho hucho TaxID=62062 RepID=A0A4W5MXW0_9TELE	hypothetical protein D4764_04G0009960 [Takifugu flavidus]				None
Contig23204	Reverse transcriptase domain-containing protein n=1 Tax=Astyanax mexicanus TaxID=7994 RepID=A0A3B1JAJ2_ASTMX	LOW QUALITY PROTEIN: uncharacterized protein LOC116976275, partial [Amblyraja radiata]				dre:110439392
Contig23211	uncharacterized protein LOC108235650 n=2 Tax=Kryptolebias marmoratus TaxID=37003 RepID=UPI0007F92674	uncharacterized protein LOC108235650 [Kryptolebias marmoratus]				dre:101884915
Contig23225	Reverse transcriptase (Fragment) n=1 Tax=Clarias batrachus TaxID=59899 RepID=R9XWX7_CLABA	reverse transcriptase, partial [Clarias batrachus]	F:GO:0003964; P:GO:0006278	F:RNA-directed DNA polymerase activity; P:RNA-dependent DNA biosynthetic process		dre:101883768
Contig23257	uncharacterized protein LOC102079362 n=1 Tax=Oreochromis niloticus TaxID=8128 RepID=UPI000905CB64	uncharacterized protein LOC102079362 [Oreochromis niloticus]				dre:101882447
Contig23266	glucose-dependent insulinotropic receptor n=1 Tax=Ictalurus punctatus TaxID=7998 RepID=A0A2D0SXZ6_ICTPU	PREDICTED: glucose-dependent insulinotropic receptor [Ictalurus punctatus]	F:GO:0004930; P:GO:0007186; C:GO:0016021	F:G protein-coupled receptor activity; P:G protein-coupled receptor signaling pathway; C:integral component of membrane	K08424	dre:100001479
Contig23278	Phospholipid scramblase n=1 Tax=Anguilla anguilla TaxID=7936 RepID=A0A0E9XC12_ANGAN	hypothetical protein DKP78_23550 [Enterococcus faecium]				dre:100149582	si:ch211-71m22.1
Contig23283	voltage-dependent calcium channel beta subunit-associated regulatory protein-like n=3 Tax=Siluroidei TaxID=1489793 RepID=A0A2D0T6G7_ICTPU	hypothetical protein AMELA_G00214890 [Ameiurus melas]				dre:101886196
Contig23286	Proglucagon II n=2 Tax=Siluroidei TaxID=1489793 RepID=Q6RYB7_ICTPU	pro-glucagon precursor [Ictalurus punctatus]_x0001_AAS57650.1 proglucagon II [Ictalurus punctatus]	F:GO:0005179; C:GO:0005576; P:GO:0007165	F:hormone activity; C:extracellular region; P:signal transduction	K05259	dre:436584	gcgb	Neuroactive ligand-receptor interaction , dre04080
Contig23289	RNA-directed DNA polymerase n=1 Tax=Poecilia mexicana TaxID=48701 RepID=A0A3B3WPB4_9TELE	LOW QUALITY PROTEIN: uncharacterized protein LOC106676862 [Maylandia zebra]				dre:100149980	lrfn4b
Contig23295	Reverse transcriptase domain-containing protein n=1 Tax=Oryzias latipes TaxID=8090 RepID=A0A3P9JF49_ORYLA	uncharacterized protein si:ch211-196c10.15 [Trematomus bernacchii]				dre:103911503	si:ch211-196c10.15
Contig23406	uncharacterized protein LOC113069710 n=1 Tax=Carassius auratus TaxID=7957 RepID=UPI000E3F9136	uncharacterized protein LOC113069710 [Carassius auratus]				None
Contig23427	SKI/DACH domain-containing protein 1 n=3 Tax=Siluroidei TaxID=1489793 RepID=A0A2D0PRG3_ICTPU	SKI/DACH domain-containing protein 1 [Pangasianodon hypophthalmus]				dre:100003232	skida1
Contig23458	Reverse transcriptase domain-containing protein n=2 Tax=Oryzias melastigma TaxID=30732 RepID=A0A3B3DM95_ORYME	uncharacterized protein LOC116721974 [Xiphophorus hellerii]				None
Contig23471	Muscleblind-like protein 2a n=38 Tax=Characiphysae TaxID=186628 RepID=W5UR79_ICTPU	muscleblind-like protein 2 isoform X1 [Pangasianodon hypophthalmus]_x0001_XP_034160777.1 muscleblind-like protein 2 isoform X1 [Pangasianodon hypophthalmus]				None
Contig23472	Sodium channel protein n=7 Tax=Siluroidei TaxID=1489793 RepID=W5UGJ0_ICTPU	hypothetical protein AMELA_G00076280 [Ameiurus melas]				dre:566868	scn5lab	Adrenergic signaling in cardiomyocytes , dre04261
Contig23477	Lipase domain-containing protein n=1 Tax=Pangasianodon hypophthalmus TaxID=310915 RepID=A0A5N5KSV2_PANHP	hypothetical protein PHYPO_G00129710 [Pangasianodon hypophthalmus]	C:GO:0005576; P:GO:0006629; F:GO:0052689	C:extracellular region; P:lipid metabolic process; F:carboxylic ester hydrolase activity	K19404	dre:100003046	lipib
Contig23480	Alpha-1,3-mannosyl-glycoprotein 4-beta-N-acetylglucosaminyltransferase C n=73 Tax=Clupeocephala TaxID=186625 RepID=E9QEZ6_DANRE	PREDICTED: alpha-1,3-mannosyl-glycoprotein 4-beta-N-acetylglucosaminyltransferase C isoform X1 [Ictalurus punctatus]	C:GO:0016021; F:GO:0016757	C:integral component of membrane; F:transferase activity, transferring glycosyl groups	K13748	dre:100333333	mgat4c	Metabolic pathways , dre01100; N-Glycan biosynthesis , dre00510
Contig23486	homeobox protein Nkx-2.4-like n=6 Tax=Siluroidei TaxID=1489793 RepID=A0A2D0Q012_ICTPU	PREDICTED: homeobox protein Nkx-2.4-like [Ictalurus punctatus]	C:GO:0005634; P:GO:0006355; F:GO:0043565	C:nucleus; P:regulation of transcription, DNA-templated; F:sequence-specific DNA binding		dre:58112	nkx2.4b
Contig23496	Reverse transcriptase domain-containing protein n=1 Tax=Mastacembelus armatus TaxID=205130 RepID=A0A3Q3MT16_9TELE	Retrovirus-related Pol polyprotein from transposon 412 [Labeo rohita]				dre:110439859
Contig23502	uncharacterized protein K02A2.6-like isoform X1 n=1 Tax=Salarias fasciatus TaxID=181472 RepID=UPI0011769A27	uncharacterized protein K02A2.6-like isoform X1 [Salarias fasciatus]				dre:101884733
Contig23538	Reverse transcriptase domain-containing protein n=1 Tax=Nothobranchius furzeri TaxID=105023 RepID=A0A1A8URJ6_NOTFU	uncharacterized protein LOC115003560 [Cottoperca gobio]				None
Contig23589	Reverse transcriptase domain-containing protein n=1 Tax=Astyanax mexicanus TaxID=7994 RepID=A0A3B1IT35_ASTMX	hypothetical protein F2P81_011914 [Scophthalmus maximus]				dre:101883768
Contig23591	HTH_Tnp_Tc3_2 domain-containing protein n=1 Tax=Sinocyclocheilus anshuiensis TaxID=1608454 RepID=A0A671MJC5_9TELE	#N/A				None
Contig23600	uncharacterized protein LOC112848234 n=1 Tax=Oreochromis niloticus TaxID=8128 RepID=UPI000DF46484	uncharacterized protein LOC112848234 [Oreochromis niloticus]				None
Contig23601	polycystin-1 isoform X7 n=3 Tax=Pangasianodon hypophthalmus TaxID=310915 RepID=UPI00147ADE62	polycystin-1 isoform X9 [Pangasianodon hypophthalmus]				dre:565697	pkd1b
Contig2407	POU domain protein n=6 Tax=Osteoglossocephalai TaxID=1489341 RepID=A0A2D0RI05_ICTPU	POU domain, class 3, transcription factor 4 [Pangasianodon hypophthalmus]			K09365	dre:30386	pou3f3a
Contig242	uncharacterized protein LOC106531578 n=1 Tax=Austrofundulus limnaeus TaxID=52670 RepID=A0A2I4CSH4_9TELE	PREDICTED: uncharacterized protein LOC106531578, partial [Austrofundulus limnaeus]				dre:110439927
Contig2422	Uncharacterized protein n=1 Tax=Anguilla anguilla TaxID=7936 RepID=A0A0E9XEA4_ANGAN	uncharacterized protein LOC115383145 [Salarias fasciatus]				None
Contig2424	Uncharacterized protein n=1 Tax=Acanthochromis polyacanthus TaxID=80966 RepID=A0A3Q1GC55_9TELE	uncharacterized protein LOC115368085 [Myripristis murdjan]				dre:110438340
Contig2469	sodium/calcium exchanger 2-like isoform X1 n=2 Tax=Ictalurus punctatus TaxID=7998 RepID=A0A2D0SSZ6_ICTPU	sodium/calcium exchanger 2b isoform X1 [Pangasianodon hypophthalmus]_x0001_KAB5550065.1 hypothetical protein PHYPO_G00049350 [Pangasianodon hypophthalmus]	F:GO:0005432; P:GO:0006816; P:GO:0007154; C:GO:0016021; P:GO:0035725	F:calcium:sodium antiporter activity; P:calcium ion transport; P:cell communication; C:integral component of membrane; P:sodium ion transmembrane transport	K05849	dre:567212	slc8a2b	Calcium signaling pathway , dre04020; Apelin signaling pathway , dre04371; Adrenergic signaling in cardiomyocytes , dre04261; Cardiac muscle contraction , dre04260
Contig269	collagen alpha-1(XXVIII) chain isoform X2 n=1 Tax=Pangasianodon hypophthalmus TaxID=310915 RepID=UPI00148107F1	collagen alpha-1(XXVIII) chain isoform X2 [Pangasianodon hypophthalmus]			K23619	dre:100002791	col28a2b
Contig27	uncharacterized protein LOC113050139 n=1 Tax=Carassius auratus TaxID=7957 RepID=UPI000E40284D	uncharacterized protein LOC113050139 [Carassius auratus]				dre:110438973
Contig276	atypical chemokine receptor 4 n=1 Tax=Pangasianodon hypophthalmus TaxID=310915 RepID=UPI000F000B80	atypical chemokine receptor 4 [Pangasianodon hypophthalmus]			K04186	dre:641390	ackr4b	Cytokine-cytokine receptor interaction , dre04060
Contig2763	Vertebrate Ancient Long opsin n=4 Tax=Siluroidei TaxID=1489793 RepID=C3V150_ICTPU	vertebrate ancient long opsin a isoform X1 [Pangasianodon hypophthalmus]			K04256	dre:58109	valopa
Contig2767	N-acetyltransferase domain-containing protein n=4 Tax=Siluroidei TaxID=1489793 RepID=A0A5N5PID9_PANHP	histidine N-acetyltransferase [Pangasianodon hypophthalmus]_x0001_KAB5579362.1 hypothetical protein PHYPO_G00194180 [Pangasianodon hypophthalmus]	F:GO:0008080	F:N-acetyltransferase activity	K22888	dre:100003245	nat16
Contig2791	Delta-like protein n=1 Tax=Bagarius yarrelli TaxID=175774 RepID=A0A556TL33_BAGYA	Delta-like protein A, partial [Clarias magur]	F:GO:0005509; P:GO:0007219; P:GO:0007275; C:GO:0016021	F:calcium ion binding; P:Notch signaling pathway; P:multicellular organism development; C:integral component of membrane	K06051	dre:30131	dla	Notch signaling pathway , dre04330
Contig2816	Uncharacterized protein n=1 Tax=Sinocyclocheilus grahami TaxID=75366 RepID=A0A672R988_SINGR	Liprin-alpha-2, partial [Oryzias melastigma]				dre:566597	ppfia2
Contig2843	Reverse transcriptase domain-containing protein n=1 Tax=Astyanax mexicanus TaxID=7994 RepID=A0A3B1JJW6_ASTMX	uncharacterized protein LOC109141784 [Larimichthys crocea]				dre:110439387
Contig2847	Carbonic anhydrase n=3 Tax=Siluroidei TaxID=1489793 RepID=A0A2D0SG50_ICTPU	carbonic anhydrase 12 isoform X3 [Pangasianodon hypophthalmus]			K01672	dre:100537787	ca12	Metabolic pathways , dre01100; Nitrogen metabolism , dre00910
Contig2954	Plasticin n=4 Tax=Siluroidei TaxID=1489793 RepID=W5U5P3_ICTPU	Plasticin [Bagarius yarrelli]	F:GO:0005198; C:GO:0045098; P:GO:0045104	F:structural molecule activity; C:type III intermediate filament; P:intermediate filament cytoskeleton organization	K07607	dre:30259	prph
Contig2983	Uncharacterized protein n=7 Tax=Siluroidei TaxID=1489793 RepID=A0A5N5M1V4_PANHP	protein turtle homolog B isoform X2 [Pangasianodon hypophthalmus]			K22656	dre:569554	igsf9bb
Contig3028	RGS domain-containing protein n=7 Tax=Characiphysae TaxID=186628 RepID=A0A5N5PJX1_PANHP	regulator of G-protein signaling 20 isoform X1 [Pangasianodon hypophthalmus]_x0001_KAB5579558.1 hypothetical protein PHYPO_G00196400 [Pangasianodon hypophthalmus]			K16449	dre:436704	rgs20
Contig3038	Uncharacterized protein n=2 Tax=Pangasianodon hypophthalmus TaxID=310915 RepID=A0A5N5MGA4_PANHP	hypothetical protein PHYPO_G00047320 [Pangasianodon hypophthalmus]	F:GO:0005509; C:GO:0005886; P:GO:0007156; C:GO:0016021	F:calcium ion binding; C:plasma membrane; P:homophilic cell adhesion via plasma membrane adhesion molecules; C:integral component of membrane		dre:101882648	fat4
Contig3043	microtubule-actin cross-linking factor 1, isoforms 1/2/3/5 isoform X11 n=7 Tax=Pangasianodon hypophthalmus TaxID=310915 RepID=UPI00147FE68F	microtubule-actin cross-linking factor 1 isoform X10 [Pangasianodon hypophthalmus]				dre:562190	macf1a
Contig3070	DDHD domain-containing protein n=5 Tax=Siluroidei TaxID=1489793 RepID=A0A5N5M0T6_PANHP	PITP-less RdgB-like protein isoform X1 [Pangasianodon hypophthalmus]_x0001_KAB5548709.1 hypothetical protein PHYPO_G00058680 [Pangasianodon hypophthalmus]	F:GO:0005548; P:GO:0015914; F:GO:0046872	F:phospholipid transporter activity; P:phospholipid transport; F:metal ion binding	K24069	dre:58096	plrdgb
Contig3109	Clavesin-2 n=3 Tax=Siluroidei TaxID=1489793 RepID=A0A556UYC8_BAGYA	Clavesin-2 [Bagarius yarrelli]	C:GO:0005768; C:GO:0005802; P:GO:0007040; C:GO:0030136; F:GO:0080025	C:endosome; C:trans-Golgi network; P:lysosome organization; C:clathrin-coated vesicle; F:phosphatidylinositol-3,5-bisphosphate binding		dre:566769	clvs2
Contig312	Uncharacterized protein n=1 Tax=Sparus aurata TaxID=8175 RepID=A0A671X7Q8_SPAAU	reverse transcriptase, partial [Clarias batrachus]	F:GO:0003964; P:GO:0006278	F:RNA-directed DNA polymerase activity; P:RNA-dependent DNA biosynthetic process		None
Contig3187	Voltage-dependent N-type calcium channel subunit alpha n=5 Tax=Ictalurus punctatus TaxID=7998 RepID=A0A2D0PLZ0_ICTPU	PREDICTED: voltage-dependent N-type calcium channel subunit alpha-1B-like isoform X5 [Ictalurus punctatus]	F:GO:0005245; C:GO:0005891; P:GO:0034765; P:GO:0070588	F:voltage-gated calcium channel activity; C:voltage-gated calcium channel complex; P:regulation of ion transmembrane transport; P:calcium ion transmembrane transport	K04849	dre:555941	cacna1ba	Calcium signaling pathway , dre04020; MAPK signaling pathway , dre04010
Contig3229	Reverse transcriptase domain-containing protein n=1 Tax=Strongylocentrotus purpuratus TaxID=7668 RepID=W4XIC7_STRPU	hypothetical protein D4764_12G0005820 [Takifugu flavidus]	F:GO:0008168; C:GO:0016020; C:GO:0016021; F:GO:0016706; P:GO:0055114	F:methyltransferase activity; C:membrane; C:integral component of membrane; F:2-oxoglutarate-dependent dioxygenase activity; P:obsolete oxidation-reduction process		None
Contig3378	Reverse transcriptase domain-containing protein n=1 Tax=Astyanax mexicanus TaxID=7994 RepID=A0A3B1J8B1_ASTMX	reverse transcriptase, partial [Clarias batrachus]	F:GO:0003964; P:GO:0006278	F:RNA-directed DNA polymerase activity; P:RNA-dependent DNA biosynthetic process		dre:101883768
Contig3542	tartrate-resistant acid phosphatase type 5-like n=1 Tax=Tachysurus fulvidraco TaxID=1234273 RepID=UPI000F4E5513	tartrate-resistant acid phosphatase type 5b [Pangasianodon hypophthalmus]_x0001_KAB5586783.1 hypothetical protein PHYPO_G00005520 [Pangasianodon hypophthalmus]	F:GO:0003993; C:GO:0016021; P:GO:0016311	F:acid phosphatase activity; C:integral component of membrane; P:dephosphorylation		dre:436725	acp5b	Metabolic pathways , dre01100; Lysosome , dre04142; Riboflavin metabolism , dre00740
Contig3601	uncharacterized protein LOC115555195 n=1 Tax=Gadus morhua TaxID=8049 RepID=UPI0011B7656F	uncharacterized protein LOC115555195 [Gadus morhua]				dre:108190499
Contig3614	Uncharacterized protein n=5 Tax=Characiphysae TaxID=186628 RepID=A0A3B4C9G9_PYGNA	LOW QUALITY PROTEIN: transmembrane protein 8B-like [Tachysurus fulvidraco]			K24576	dre:563965	si:dkey-84j12.1
Contig3664	Peptidase M12B domain-containing protein n=4 Tax=Siluroidei TaxID=1489793 RepID=A0A5N5JZ39_PANHP	A disintegrin and metalloproteinase with thrombospondin motifs 5 [Pangasianodon hypophthalmus]_x0001_KAB5523314.1 hypothetical protein PHYPO_G00151150 [Pangasianodon hypophthalmus]	F:GO:0004222; P:GO:0006508; F:GO:0008270; C:GO:0062023	F:metalloendopeptidase activity; P:proteolysis; F:zinc ion binding; C:collagen-containing extracellular matrix	K08620	dre:565053	adamts5
Contig3706	ZZ-type domain-containing protein n=7 Tax=Pangasianodon hypophthalmus TaxID=310915 RepID=A0A5N5PZD0_PANHP	dystrotelin isoform X4 [Pangasianodon hypophthalmus]				None
Contig3787	uncharacterized protein LOC111946951 isoform X1 n=1 Tax=Oryzias latipes TaxID=8090 RepID=UPI000CE1EC7A	uncharacterized protein LOC111946953 isoform X2 [Oryzias latipes]				None
Contig3811	G_PROTEIN_RECEP_F1_2 domain-containing protein n=7 Tax=Characiphysae TaxID=186628 RepID=A0A5N5KS68_PANHP	G-protein coupled receptor 12 [Pangasianodon hypophthalmus]_x0001_KAB5533231.1 hypothetical protein PHYPO_G00129440 [Pangasianodon hypophthalmus]	F:GO:0004930; P:GO:0007186; C:GO:0016021	F:G protein-coupled receptor activity; P:G protein-coupled receptor signaling pathway; C:integral component of membrane	K04315	dre:565609	gpr12
Contig3820	Carboxylic ester hydrolase n=3 Tax=Siluroidei TaxID=1489793 RepID=A0A2D0QRC9_ICTPU	hypothetical protein PHYPO_G00218480 [Pangasianodon hypophthalmus]	F:GO:0004104	F:cholinesterase activity	K01049	dre:561375	si:dkey-30c15.17
Contig385	Uncharacterized protein n=1 Tax=Perca fluviatilis TaxID=8168 RepID=A0A6A5FST7_PERFL	hypothetical protein PFLUV_G00014480 [Perca fluviatilis]	F:GO:0003676; P:GO:0015074	F:nucleic acid binding; P:DNA integration		dre:110439859
Contig3865	protein FAM43B n=4 Tax=Siluroidei TaxID=1489793 RepID=A0A2D0SH43_ICTPU	protein FAM43B [Pangasianodon hypophthalmus]				dre:447808	fam43b
Contig387	LOW QUALITY PROTEIN: protein bassoon n=2 Tax=Pangasianodon hypophthalmus TaxID=310915 RepID=UPI00147B2465	LOW QUALITY PROTEIN: protein bassoon [Pangasianodon hypophthalmus]				dre:100004063	bsna
Contig3944	collagen alpha-1(IX) chain-like n=1 Tax=Tachysurus fulvidraco TaxID=1234273 RepID=UPI000F4F6488	collagen alpha-1(IX) chain-like [Tachysurus fulvidraco]			K08131	dre:100170785	col9a1a	Focal adhesion , dre04510; ECM-receptor interaction , dre04512
Contig4012	Uncharacterized protein n=10 Tax=Siluroidei TaxID=1489793 RepID=A0A5N5JDP1_PANHP	PREDICTED: tripartite motif-containing protein 67 isoform X2 [Ictalurus punctatus]	F:GO:0008270	F:zinc ion binding	K10649	dre:100332164	trim67
Contig403	vegetative cell wall protein gp1-like n=1 Tax=Xiphophorus couchianus TaxID=32473 RepID=UPI001016A4AC	vegetative cell wall protein gp1-like [Xiphophorus couchianus]				None
Contig4037	Integrase catalytic domain-containing protein n=4 Tax=Haplochromini TaxID=319058 RepID=A0A3P9DKN0_9CICH	MAATS1 isoform X1 [Labeo rohita]	F:GO:0003676; P:GO:0015074	F:nucleic acid binding; P:DNA integration		dre:110438149
Contig4047	relaxin-3 receptor 1-like n=3 Tax=Siluroidei TaxID=1489793 RepID=A0A2D0Q946_ICTPU	PREDICTED: relaxin-3 receptor 1-like [Ictalurus punctatus]	F:GO:0004930; P:GO:0007186; C:GO:0016021	F:G protein-coupled receptor activity; P:G protein-coupled receptor signaling pathway; C:integral component of membrane	K08397	dre:100007598	rxfp3.3a1	Neuroactive ligand-receptor interaction , dre04080
Contig4079	BTB domain-containing protein n=3 Tax=Siluroidei TaxID=1489793 RepID=A0A5N5NEP6_PANHP	BTB/POZ domain-containing protein KCTD16a [Pangasianodon hypophthalmus]_x0001_KAB5565448.1 hypothetical protein PHYPO_G00241660 [Pangasianodon hypophthalmus]	P:GO:0051260	P:protein homooligomerization	K21918	dre:569756	kctd16b
Contig4157	Metabotropic glutamate receptor 3 n=12 Tax=Otophysi TaxID=186626 RepID=A0A2D0TB02_ICTPU	glutamate receptor, metabotropic 2b [Pangasianodon hypophthalmus]_x0001_KAB5536812.1 hypothetical protein PHYPO_G00111630 [Pangasianodon hypophthalmus]	F:GO:0004930; C:GO:0005886; P:GO:0007186; C:GO:0016021	F:G protein-coupled receptor activity; C:plasma membrane; P:G protein-coupled receptor signaling pathway; C:integral component of membrane	K04605	dre:564461	grm2b	Neuroactive ligand-receptor interaction , dre04080
Contig416	Uncharacterized protein n=1 Tax=Electrophorus electricus TaxID=8005 RepID=A0A4W4FXI9_ELEEL	#N/A				None
Contig4245	GRIN2-like protein n=1 Tax=Ictalurus punctatus TaxID=7998 RepID=A0A2D0QPA5_ICTPU	hypothetical protein AMELA_G00053250 [Ameiurus melas]				dre:101884183	si:dkey-191g9.7
Contig4300	Voltage-dependent calcium channel gamma-4 subunit n=3 Tax=Siluroidei TaxID=1489793 RepID=A0A5N5PZL7_PANHP	voltage-dependent calcium channel gamma-4 subunit [Pangasianodon hypophthalmus]_x0001_KAB5584478.1 hypothetical protein PHYPO_G00108020 [Pangasianodon hypophthalmus]	F:GO:0005245; C:GO:0005891; P:GO:0034765; P:GO:0070588	F:voltage-gated calcium channel activity; C:voltage-gated calcium channel complex; P:regulation of ion transmembrane transport; P:calcium ion transmembrane transport	K04869	dre:797554	cacng4a
Contig4450	Protein kinase domain-containing protein n=7 Tax=Siluroidei TaxID=1489793 RepID=A0A5N5N6N0_PANHP	tau-tubulin kinase 2 isoform X2 [Pangasianodon hypophthalmus]				dre:100331590	ttbk2a
Contig4465	Uncharacterized protein n=1 Tax=Amphilophus citrinellus TaxID=61819 RepID=A0A3Q0SHJ0_AMPCI	serine/threonine-protein phosphatase 2A 55 kDa regulatory subunit B alpha isoform isoform X1 [Pogona vitticeps]				dre:327263	ppp2r2ab	mRNA surveillance pathway , dre03015; Tight junction , dre04530; Adrenergic signaling in cardiomyocytes , dre04261
Contig4473	uncharacterized protein LOC117540373 n=1 Tax=Gymnodraco acuticeps TaxID=8218 RepID=UPI0014716E20	uncharacterized protein LOC117540373 [Gymnodraco acuticeps]				dre:101886896
Contig4485	NACHT and WD repeat domain-containing 2 n=38 Tax=Otomorpha TaxID=186634 RepID=E7EZX4_DANRE	LOW QUALITY PROTEIN: NACHT and WD repeat domain-containing protein 2 [Pangasianodon hypophthalmus]			K24734	dre:562320	nwd2
Contig4497	Uncharacterized protein n=2 Tax=Siluroidei TaxID=1489793 RepID=A0A5N5KYG7_PANHP	sal-like protein 3 [Pangasianodon hypophthalmus]_x0001_KAB5535479.1 hypothetical protein PHYPO_G00118100 [Pangasianodon hypophthalmus]	F:GO:0003676	F:nucleic acid binding	K19871	dre:560775	sall3a
Contig4506	uncharacterized protein LOC111193216 isoform X1 n=1 Tax=Astyanax mexicanus TaxID=7994 RepID=UPI000BBD4E85	uncharacterized protein LOC111193216 isoform X1 [Astyanax mexicanus]_x0001_XP_022528670.1 uncharacterized protein LOC111193216 isoform X2 [Astyanax mexicanus]				None
Contig4592	Leucine-rich repeat and fibronectin type-III domain-containing protein 2 n=2 Tax=Siluroidei TaxID=1489793 RepID=A0A556U568_BAGYA	leucine-rich repeat and fibronectin type-III domain-containing protein 2 isoform X1 [Pangasianodon hypophthalmus]_x0001_XP_026799882.1 leucine-rich repeat and fibronectin type-III domain-containing protein 2 isoform X1 [Pangasianodon hypophthalmus]_x0001_KAB5562053.1 hypothetical protein PHYPO_G00013530 [Pangasianodon hypophthalmus]	C:GO:0016021	C:integral component of membrane	K16355	dre:797812	lrfn2
Contig461	DUF4371 domain-containing protein n=3 Tax=Clupeocephala TaxID=186625 RepID=A0A3B1KDB7_ASTMX	uncharacterized protein LOC112450714 [Kryptolebias marmoratus]				dre:110438316
Contig4656	probable G-protein coupled receptor 101 n=3 Tax=Siluroidei TaxID=1489793 RepID=A0A2D0RFY7_ICTPU	probable G-protein coupled receptor 101 [Pangasianodon hypophthalmus]			K08423	dre:101886313	gpr101
Contig4693	LOW QUALITY PROTEIN: protein piccolo n=5 Tax=Pangasianodon hypophthalmus TaxID=310915 RepID=UPI00147C0C51	LOW QUALITY PROTEIN: protein piccolo [Pangasianodon hypophthalmus]				dre:565842	pclob
Contig4705	uncharacterized protein LOC113027384 n=1 Tax=Astatotilapia calliptera TaxID=8154 RepID=UPI000E42A140	uncharacterized protein LOC113027384 [Astatotilapia calliptera]				dre:110439876
Contig4706	potassium voltage-gated channel subfamily G member 3-like n=1 Tax=Sinocyclocheilus grahami TaxID=75366 RepID=UPI0007AD5913	PREDICTED: potassium voltage-gated channel subfamily G member 3-like [Ictalurus punctatus]	F:GO:0005249; C:GO:0008076; P:GO:0034765; P:GO:0051260; P:GO:0071805	F:voltage-gated potassium channel activity; C:voltage-gated potassium channel complex; P:regulation of ion transmembrane transport; P:protein homooligomerization; P:potassium ion transmembrane transport		dre:565643	kcng3
Contig4714	Parathyroid hormone 2 n=3 Tax=Siluroidei TaxID=1489793 RepID=A0A2D0RNW6_ICTPU	hypothetical protein AMELA_G00121270 [Ameiurus melas]			K23143	dre:402812	pth2	Neuroactive ligand-receptor interaction , dre04080
Contig473	seizure protein 6 homolog isoform X1 n=18 Tax=Siluroidei TaxID=1489793 RepID=A0A2D0SSI6_ICTPU	PREDICTED: seizure protein 6 homolog isoform X2 [Ictalurus punctatus]	C:GO:0016021	C:integral component of membrane	K24363	dre:100536906	sez6b
Contig4730	cadherin EGF LAG seven-pass G-type receptor 3 isoform X1 n=7 Tax=Siluroidei TaxID=1489793 RepID=A0A2D0R1U1_ICTPU	PREDICTED: cadherin EGF LAG seven-pass G-type receptor 3 isoform X2 [Ictalurus punctatus]	F:GO:0004930; F:GO:0005509; C:GO:0005886; P:GO:0007156; P:GO:0007166; P:GO:0007186; C:GO:0016021	F:G protein-coupled receptor activity; F:calcium ion binding; C:plasma membrane; P:homophilic cell adhesion via plasma membrane adhesion molecules; P:cell surface receptor signaling pathway; P:G protein-coupled receptor signaling pathway; C:integral component of membrane	K04602	dre:100008568	celsr3
Contig4793	BTB domain-containing protein n=8 Tax=Characiphysae TaxID=186628 RepID=A0A5N5NGV4_PANHP	potassium voltage-gated channel subfamily C member 1 isoform X1 [Tachysurus fulvidraco]	F:GO:0005249; C:GO:0008076; P:GO:0034765; P:GO:0051260; P:GO:0071805	F:voltage-gated potassium channel activity; C:voltage-gated potassium channel complex; P:regulation of ion transmembrane transport; P:protein homooligomerization; P:potassium ion transmembrane transport	K04887	dre:100334453	kcnc1b
Contig4855	BTB domain-containing protein n=26 Tax=Otophysi TaxID=186626 RepID=A0A5N5PWV1_PANHP	potassium voltage-gated channel subfamily A member 3 [Pangasianodon hypophthalmus]_x0001_XP_026783090.1 potassium voltage-gated channel subfamily A member 3 [Pangasianodon hypophthalmus]			K04876	dre:100150068	kcna3a
Contig4896	Sodium/hydrogen exchanger n=5 Tax=Siluroidei TaxID=1489793 RepID=A0A2D0Q6B4_ICTPU	sodium/hydrogen exchanger 5 isoform X1 [Pangasianodon hypophthalmus]_x0001_KAB5525886.1 hypothetical protein PHYPO_G00145370 [Pangasianodon hypophthalmus]	P:GO:0006885; F:GO:0015385; C:GO:0016021; P:GO:0035725; P:GO:1902600	P:regulation of pH; F:sodium:proton antiporter activity; C:integral component of membrane; P:sodium ion transmembrane transport; P:proton transmembrane transport	K14723	dre:565213	slc9a5
Contig4947	PID domain-containing protein n=3 Tax=Siluroidei TaxID=1489793 RepID=A0A5N5PL93_PANHP	hypothetical protein AMELA_G00067940 [Ameiurus melas]			K16513	dre:100331166	nos1apb
Contig4958	proline-rich transmembrane protein 4 n=2 Tax=Siluroidei TaxID=1489793 RepID=A0A2D0QUW6_ICTPU	proline-rich transmembrane protein 4 [Pangasianodon hypophthalmus]_x0001_XP_026782909.2 proline-rich transmembrane protein 4 [Pangasianodon hypophthalmus]_x0001_XP_034161048.1 proline-rich transmembrane protein 4 [Pangasianodon hypophthalmus]				dre:101886739	prrt4
Contig503	uncharacterized protein LOC113092989 isoform X1 n=1 Tax=Carassius auratus TaxID=7957 RepID=UPI000E3FD1DF	uncharacterized protein LOC113092989 isoform X1 [Carassius auratus]				dre:796596	si:dkey-210i3.1
Contig5036	uncharacterized protein LOC111190736 n=1 Tax=Astyanax mexicanus TaxID=7994 RepID=UPI000BBD51A3	uncharacterized protein LOC111190736 [Astyanax mexicanus]				None
Contig5037	Uncharacterized protein n=1 Tax=Oryzias latipes TaxID=8090 RepID=A0A3P9HXP1_ORYLA	hypothetical protein OJAV_G00169780 [Oryzias javanicus]	F:GO:0003676; P:GO:0015074	F:nucleic acid binding; P:DNA integration		dre:446121	clasp1b
Contig5070	uncharacterized protein LOC102082235 isoform X2 n=3 Tax=Pseudocrenilabrinae TaxID=318546 RepID=UPI0009048470	uncharacterized protein LOC102082235 isoform X2 [Oreochromis niloticus]				dre:108183933
Contig5081	gamma-1-syntrophin isoform X2 n=16 Tax=Otophysi TaxID=186626 RepID=A0A2D0RWK8_ICTPU	gamma-1-syntrophin [Pangasianodon hypophthalmus]_x0001_XP_026781970.1 gamma-1-syntrophin [Pangasianodon hypophthalmus]_x0001_XP_026781971.1 gamma-1-syntrophin [Pangasianodon hypophthalmus]_x0001_XP_026781972.1 gamma-1-syntrophin [Pangasianodon hypophthalmus]_x0001_XP_034161148.1 gamma-1-syntrophin [Pangasianodon hypophthalmus]_x0001_XP_034161280.1 gamma-1-syntrophin [Pangasianodon hypophthalmus]_…			K24065	dre:100330925	sntg1
Contig511	Reverse transcriptase domain-containing protein n=1 Tax=Salmo trutta TaxID=8032 RepID=A0A674CM57_SALTR	PREDICTED: RNA-directed DNA polymerase from mobile element jockey-like [Cyprinus carpio]				None
Contig5121	Uncharacterized protein n=2 Tax=Cyprinodontoidei TaxID=8087 RepID=A0A3Q2EHV3_CYPVA	#N/A				None
Contig5125	TGF_BETA_2 domain-containing protein n=4 Tax=Siluroidei TaxID=1489793 RepID=A0A5N5N7C1_PANHP	growth/differentiation factor 6-A-like [Tachysurus fulvidraco]			K20012	dre:30642	gdf7	Cytokine-cytokine receptor interaction , dre04060; TGF-beta signaling pathway , dre04350
Contig5130	CCHC-type domain-containing protein n=1 Tax=Astyanax mexicanus TaxID=7994 RepID=A0A3B1JQY7_ASTMX	zinc finger CCHC domain-containing protein 3 isoform X2 [Astyanax mexicanus]				dre:110438159	zcchc3
Contig5191	Germ cell-specific gene 1-like protein n=22 Tax=Otomorpha TaxID=186634 RepID=GSG1L_DANRE	germ cell-specific gene 1-like protein [Pangasianodon hypophthalmus]_x0001_KAB5554256.1 hypothetical protein PHYPO_G00048250 [Pangasianodon hypophthalmus]	C:GO:0016021	C:integral component of membrane		dre:664746	gsg1l
Contig5207	uncharacterized protein LOC117773131 n=1 Tax=Hippoglossus hippoglossus TaxID=8267 RepID=UPI00148D2CE9	hypothetical protein AMELA_G00252190 [Ameiurus melas]				dre:100535087	astn2
Contig5208	astrotactin-2 n=5 Tax=Siluroidei TaxID=1489793 RepID=A0A2D0QBL1_ICTPU	astrotactin-2 isoform X1 [Pangasianodon hypophthalmus]			K24479	dre:791157	astn1
Contig5209	BTB domain-containing protein n=18 Tax=Otophysi TaxID=186626 RepID=W5KF86_ASTMX	potassium voltage-gated channel subfamily C member 1-like isoform X2 [Tachysurus fulvidraco]			K04887	dre:565419	kcnc1a
Contig5252	uncharacterized protein LOC112451500 n=1 Tax=Kryptolebias marmoratus TaxID=37003 RepID=UPI000D52F310	uncharacterized protein LOC112451500, partial [Kryptolebias marmoratus]				dre:110440049
Contig5259	protein phosphatase 1 regulatory subunit 37 n=2 Tax=Pangasianodon hypophthalmus TaxID=310915 RepID=UPI00147BB48E	protein phosphatase 1 regulatory subunit 37 [Pangasianodon hypophthalmus]				None
Contig5298	Potassium channel subfamily K member 9 n=5 Tax=Siluroidei TaxID=1489793 RepID=A0A2D0SCN9_ICTPU	PREDICTED: potassium channel subfamily K member 9 [Ictalurus punctatus]			K04919	dre:799704	kcnk9
Contig5401	glutamate receptor ionotropic, delta-1 isoform X1 n=3 Tax=Siluroidei TaxID=1489793 RepID=A0A2D0SB66_ICTPU	PREDICTED: glutamate receptor ionotropic, delta-1 isoform X1 [Ictalurus punctatus]	F:GO:0004970; C:GO:0016021; P:GO:0034220; P:GO:0035235; C:GO:0045211	F:ionotropic glutamate receptor activity; C:integral component of membrane; P:ion transmembrane transport; P:ionotropic glutamate receptor signaling pathway; C:postsynaptic membrane	K05206	dre:557511	grid1b	Neuroactive ligand-receptor interaction , dre04080
Contig5415	uncharacterized protein LOC111948035 n=1 Tax=Oryzias latipes TaxID=8090 RepID=UPI000CE22226	uncharacterized protein LOC118557809 isoform X1 [Fundulus heteroclitus]_x0001_XP_035984071.1 uncharacterized protein LOC118557809 isoform X1 [Fundulus heteroclitus]_x0001_XP_035984072.1 uncharacterized protein LOC118557809 isoform X1 [Fundulus heteroclitus]_x0001_XP_035984073.1 uncharacterized protein LOC118557809 isoform X1 [Fundulus heteroclitus]_x0001_XP_035984074.1 uncharacterized protein LOC…				dre:108191602
Contig5434	protocadherin gamma-B4-like n=1 Tax=Pangasianodon hypophthalmus TaxID=310915 RepID=UPI00147F9604	PREDICTED: protocadherin gamma-A11-like, partial [Ictalurus punctatus]				dre:554076	pcdh2g29
Contig551	phospholipase B1, membrane-associated-like n=1 Tax=Tachysurus fulvidraco TaxID=1234273 RepID=UPI000F4EB7D2	phospholipase B1, membrane-associated-like [Tachysurus fulvidraco]			K14621	dre:560649	si:ch211-214p16.3	Glycerophospholipid metabolism , dre00564; Metabolic pathways , dre01100; Arachidonic acid metabolism , dre00590; Ether lipid metabolism , dre00565; Linoleic acid metabolism , dre00591; alpha-Linolenic acid metabolism , dre00592
Contig5524	PDZ domain-containing protein n=7 Tax=Siluroidei TaxID=1489793 RepID=A0A5N5NLN5_PANHP	PDZ domain-containing protein 4 isoform X1 [Pangasianodon hypophthalmus]_x0001_KAB5567481.1 hypothetical protein PHYPO_G00233280 [Pangasianodon hypophthalmus]			K24056	dre:553320	pdzd4
Contig5555	Uncharacterized protein n=2 Tax=Siluroidei TaxID=1489793 RepID=A0A5N5MGH8_PANHP	transmembrane protein 114 [Pangasianodon hypophthalmus]_x0001_KAB5554260.1 hypothetical protein PHYPO_G00048290 [Pangasianodon hypophthalmus]	C:GO:0016021	C:integral component of membrane		dre:100150208	tmem114
Contig5582	ras-specific guanine nucleotide-releasing factor 2 isoform X2 n=1 Tax=Pangasianodon hypophthalmus TaxID=310915 RepID=UPI000F000B24	ras-specific guanine nucleotide-releasing factor 2 isoform X2 [Pangasianodon hypophthalmus]			K12326	dre:553520	rasgrf2b	MAPK signaling pathway , dre04010
Contig5645	Uncharacterized protein n=9 Tax=Pangasianodon hypophthalmus TaxID=310915 RepID=A0A5N5KRP8_PANHP	hypothetical protein PHYPO_G00127660 [Pangasianodon hypophthalmus]			K06230	dre:403042	gli3	Hedgehog signaling pathway , dre04340
Contig5660	CCHC-type domain-containing protein n=1 Tax=Fundulus heteroclitus TaxID=8078 RepID=A0A3Q2PSJ4_FUNHE	PREDICTED: uncharacterized protein LOC107375995 [Nothobranchius furzeri]				dre:110438662
Contig5670	tau-tubulin kinase 1-like n=2 Tax=Siluroidei TaxID=1489793 RepID=A0A2D0Q729_ICTPU	PREDICTED: tau-tubulin kinase 1-like [Ictalurus punctatus]	F:GO:0004672; F:GO:0005524; P:GO:0006468	F:protein kinase activity; F:ATP binding; P:protein phosphorylation		dre:100332125	ttbk1a
Contig573	Uncharacterized protein n=1 Tax=Astyanax mexicanus TaxID=7994 RepID=A0A3B1JAI7_ASTMX	uncharacterized protein K02A2.6-like [Astyanax mexicanus]				dre:108183296
Contig5938	Reverse transcriptase domain-containing protein n=2 Tax=Oryzias latipes TaxID=8090 RepID=A0A3P9LE07_ORYLA	unnamed protein product [Oncorhynchus mykiss]	C:GO:0016020; C:GO:0016021	C:membrane; C:integral component of membrane		None
Contig5966	Endonuclease n=1 Tax=Astyanax mexicanus TaxID=7994 RepID=A0A3B1IBQ3_ASTMX	Transmembrane protein 232 [Anabarilius grahami]	F:GO:0003676; F:GO:0008270	F:nucleic acid binding; F:zinc ion binding		dre:110440028
Contig5973	RNA-directed DNA polymerase n=1 Tax=Astyanax mexicanus TaxID=7994 RepID=A0A3B1KK37_ASTMX	Retrovirus-related Pol polyprotein from transposon 297 [Triplophysa tibetana]	F:GO:0003676; C:GO:0005634; F:GO:0008270; P:GO:0015074	F:nucleic acid binding; C:nucleus; F:zinc ion binding; P:DNA integration		dre:100149980	lrfn4b
Contig5995	protocadherin Fat 3 isoform X1 n=5 Tax=Siluroidei TaxID=1489793 RepID=A0A2D0SW46_ICTPU	protocadherin Fat 3a [Pangasianodon hypophthalmus]			K16506	dre:569256	fat3a
Contig6028	MANSC domain-containing protein n=1 Tax=Pangasianodon hypophthalmus TaxID=310915 RepID=A0A5N5LHU0_PANHP	hypothetical protein PHYPO_G00087650 [Pangasianodon hypophthalmus]	C:GO:0016021	C:integral component of membrane		dre:100009658	mansc1
Contig6075	LOW QUALITY PROTEIN: sodium channel protein type 8 subunit alpha-like n=3 Tax=Otophysi TaxID=186626 RepID=UPI000F4FEE11	LOW QUALITY PROTEIN: sodium channel protein type 8 subunit alpha-like [Tachysurus fulvidraco]				dre:793996	scn8ab
Contig6092	HTH_Tnp_Tc3_2 domain-containing protein n=1 Tax=Astyanax mexicanus TaxID=7994 RepID=A0A3B1IWY9_ASTMX	Transposable element Tcb2 transposase [Folsomia candida]	F:GO:0003677; P:GO:0006313; P:GO:0015074	F:DNA binding; P:transposition, DNA-mediated; P:DNA integration		None
Contig614	Uncharacterized protein n=9 Tax=Pangasianodon hypophthalmus TaxID=310915 RepID=A0A5N5PBV0_PANHP	transcription factor CP2-like protein 1 isoform X7 [Pangasianodon hypophthalmus]_x0001_KAB5577009.1 hypothetical protein PHYPO_G00205040 [Pangasianodon hypophthalmus]	F:GO:0003700; P:GO:0006357	F:DNA-binding transcription factor activity; P:regulation of transcription by RNA polymerase II	K09275	dre:431761	tfcp2l1
Contig618	Uncharacterized protein n=1 Tax=Gasterosteus aculeatus TaxID=69293 RepID=G3PK59_GASAC	hypothetical protein XELAEV_18033956mg [Xenopus laevis]				None
Contig624	Claudin n=4 Tax=Siluroidei TaxID=1489793 RepID=A0A2D0Q197_ICTPU	claudin-20-like [Tachysurus fulvidraco]			K06087	dre:100330246		Cell adhesion molecules (CAMs) , dre04514; Tight junction , dre04530
Contig6246	RNA-directed DNA polymerase from mobile element jockey-like n=1 Tax=Poecilia latipinna TaxID=48699 RepID=UPI00072D92AC	PREDICTED: RNA-directed DNA polymerase from mobile element jockey-like [Poecilia latipinna]				None
Contig6274	uncharacterized protein LOC111191868 n=1 Tax=Astyanax mexicanus TaxID=7994 RepID=UPI000BBDD05B	uncharacterized protein LOC111191868 [Astyanax mexicanus]				dre:110440108
Contig6294	AMP-binding domain-containing protein n=4 Tax=Pangasianodon hypophthalmus TaxID=310915 RepID=A0A5N5KDU1_PANHP	long-chain-fatty-acid--CoA ligase ACSBG2-like isoform X2 [Pangasianodon hypophthalmus]_x0001_KAB5528487.1 hypothetical protein PHYPO_G00140750 [Pangasianodon hypophthalmus]	F:GO:0003824	F:catalytic activity	K15013	dre:335159	acsbg2	Metabolic pathways , dre01100; Adipocytokine signaling pathway , dre04920; Fatty acid degradation , dre00071; Fatty acid metabolism , dre01212; PPAR signaling pathway , dre03320; Fatty acid biosynthesis , dre00061
Contig6299	potassium channel subfamily K member 2 n=8 Tax=Characiphysae TaxID=186628 RepID=A0A2D0QJ80_ICTPU	potassium channel subfamily K member 2 isoform X1 [Pangasianodon hypophthalmus]			K04913	dre:559728	kcnk2a
Contig6335	Synaptotagmin-12 n=2 Tax=Siluroidei TaxID=1489793 RepID=A0A556TI39_BAGYA	Synaptotagmin-12 [Bagarius yarrelli]	C:GO:0016021; P:GO:0046928; P:GO:0060291	C:integral component of membrane; P:regulation of neurotransmitter secretion; P:long-term synaptic potentiation	K19912	dre:566397	syt12
Contig637	LINE-1 type transposase domain-containing 1 n=2 Tax=Labeo rohita TaxID=84645 RepID=A0A498NQK8_LABRO	LINE-1 type transposase domain-containing 1 [Labeo rohita]				None
Contig6378	putative claudin-24 n=1 Tax=Pangasianodon hypophthalmus TaxID=310915 RepID=UPI000F0015B7	putative claudin-24 [Pangasianodon hypophthalmus]	F:GO:0005198; C:GO:0005886; C:GO:0005923; C:GO:0016021	F:structural molecule activity; C:plasma membrane; C:bicellular tight junction; C:integral component of membrane	K06087	dre:751666	zgc:153311
Contig6393	GDNF family receptor alpha-4-like isoform X2 n=5 Tax=Siluroidei TaxID=1489793 RepID=A0A2D0SFX0_ICTPU	GDNF family receptor alpha-3 [Pangasianodon hypophthalmus]_x0001_KAB5565426.1 hypothetical protein PHYPO_G00241370 [Pangasianodon hypophthalmus]			K19895	dre:556647	gfra3
Contig6501	Dimer_Tnp_hAT domain-containing protein n=9 Tax=Salmoninae TaxID=504568 RepID=A0A060YVQ8_ONCMY	uncharacterized protein LOC110505897 [Oncorhynchus mykiss]_x0001_CDQ93589.1 unnamed protein product [Oncorhynchus mykiss]	F:GO:0046983	F:protein dimerization activity		dre:100316941	si:dkey-109j17.5
Contig6700	glutamate receptor ionotropic, NMDA 1 isoform X5 n=2 Tax=Scleropages formosus TaxID=113540 RepID=UPI0010FA84F8	glutamate receptor ionotropic, NMDA 1 isoform X6 [Scleropages formosus]				None
Contig674	Uncharacterized protein n=2 Tax=Hucho hucho TaxID=62062 RepID=A0A4W5MVC4_9TELE	uncharacterized protein lrfn4b isoform X1 [Danio rerio]				dre:100149980	lrfn4b
Contig6749	guanine nucleotide-binding protein subunit alpha-11-like isoform X1 n=6 Tax=Siluroidei TaxID=1489793 RepID=A0A2D0RUI9_ICTPU	PREDICTED: guanine nucleotide-binding protein subunit alpha-11-like isoform X1 [Ictalurus punctatus]	F:GO:0001664; F:GO:0003924; F:GO:0005525; P:GO:0007186; F:GO:0031683	F:G protein-coupled receptor binding; F:GTPase activity; F:GTP binding; P:G protein-coupled receptor signaling pathway; F:G-protein beta/gamma-subunit complex binding		dre:445232	gna15.1	Gap junction , dre04540; Calcium signaling pathway , dre04020; Vascular smooth muscle contraction , dre04270; Apelin signaling pathway , dre04371; Adrenergic signaling in cardiomyocytes , dre04261; GnRH signaling pathway , dre04912; Melanogenesis , dre04916
Contig6765	myb-like protein X n=3 Tax=Siluroidei TaxID=1489793 RepID=A0A2D0R7S4_ICTPU	hypothetical protein PHYPO_G00194210 [Pangasianodon hypophthalmus]				dre:100535309	vgf
Contig6927	MAM domain-containing glycosylphosphatidylinositol anchor protein 1 isoform X1 n=10 Tax=Siluroidei TaxID=1489793 RepID=A0A2D0QQ18_ICTPU	MAM domain-containing glycosylphosphatidylinositol anchor protein 1 isoform X1 [Pangasianodon hypophthalmus]				dre:569180	mdga1
Contig7009	Reverse transcriptase domain-containing protein (Fragment) n=1 Tax=Nothobranchius rachovii TaxID=451742 RepID=A0A1A8S1D9_9TELE	hypothetical protein F2P81_011914 [Scophthalmus maximus]				dre:101883768
Contig7022	potassium/sodium hyperpolarization-activated cyclic nucleotide-gated channel 3-like n=1 Tax=Ictalurus punctatus TaxID=7998 RepID=A0A2D0SCU5_ICTPU	potassium/sodium hyperpolarization-activated cyclic nucleotide-gated channel 3 [Pangasianodon hypophthalmus]				dre:556759	hcn4l
Contig7031	Protein Wnt n=3 Tax=Otophysi TaxID=186626 RepID=B0LK22_DANRE	proto-oncogene Wnt-3 [Pangasianodon hypophthalmus]_x0001_XP_034165253.1 proto-oncogene Wnt-3 [Pangasianodon hypophthalmus]_x0001_XP_034165254.1 proto-oncogene Wnt-3 [Pangasianodon hypophthalmus]_x0001_KAB5555831.1 hypothetical protein PHYPO_G00038660 [Pangasianodon hypophthalmus]	F:GO:0005102; C:GO:0005576; P:GO:0007275; P:GO:0016055	F:signaling receptor binding; C:extracellular region; P:multicellular organism development; P:Wnt signaling pathway	K00312	dre:569420	wnt3	Wnt signaling pathway , dre04310; Melanogenesis , dre04916; mTOR signaling pathway , dre04150
Contig7045	microtubule cross-linking factor 1 isoform X1 n=14 Tax=Siluroidei TaxID=1489793 RepID=A0A2D0T900_ICTPU	microtubule cross-linking factor 1 isoform X2 [Pangasianodon hypophthalmus]				dre:101884972	mtcl1
Contig7119	potassium Voltage-gated channel subfamily F member 1 n=4 Tax=Siluroidei TaxID=1489793 RepID=W5UBX1_ICTPU	potassium voltage-gated channel subfamily F member 1 [Pangasianodon hypophthalmus]			K04899	dre:100334378	kcnf1b
Contig714	Endonuclease n=1 Tax=Astyanax mexicanus TaxID=7994 RepID=A0A3B1IV37_ASTMX	receptor-type tyrosine-protein phosphatase gamma-like [Chanos chanos]	F:GO:0003676; F:GO:0008270; P:GO:0015074	F:nucleic acid binding; F:zinc ion binding; P:DNA integration		dre:100149980	lrfn4b
Contig7155	Uncharacterized protein n=1 Tax=Pangasianodon hypophthalmus TaxID=310915 RepID=A0A5N5JKD7_PANHP	thrombospondin type-1 domain-containing protein 7A [Pangasianodon hypophthalmus]				dre:557991	thsd7aa
Contig7210	HMG box domain-containing protein n=8 Tax=Siluroidei TaxID=1489793 RepID=A0A5N5NV20_PANHP	transcription factor Sox-3-like [Tachysurus fulvidraco]			K09267	dre:30529	sox3
Contig7245	teneurin-4 n=27 Tax=Characiphysae TaxID=186628 RepID=A0A2D0SWR9_ICTPU	teneurin-4 isoform X6 [Pangasianodon hypophthalmus]			K24473	dre:30156	tenm4
Contig7250	palmdelphin isoform X3 n=2 Tax=Pangasianodon hypophthalmus TaxID=310915 RepID=UPI001481ADB6	palmdelphin isoform X4 [Pangasianodon hypophthalmus]			K16519	dre:559824	palmda
Contig7297	Thyroliberin receptor n=3 Tax=Siluroidei TaxID=1489793 RepID=A0A2D0QSY3_ICTPU	thyrotropin releasing hormone receptor 2 [Pangasianodon hypophthalmus]_x0001_KAB5574854.1 hypothetical protein PHYPO_G00213920 [Pangasianodon hypophthalmus]	F:GO:0004997; P:GO:0007186; C:GO:0016021	F:thyrotropin-releasing hormone receptor activity; P:G protein-coupled receptor signaling pathway; C:integral component of membrane	K04282	dre:556431	trhr2	Calcium signaling pathway , dre04020; Neuroactive ligand-receptor interaction , dre04080
Contig7351	membrane protein MLC1 isoform X1 n=4 Tax=Siluroidei TaxID=1489793 RepID=A0A2D0QQX6_ICTPU	PREDICTED: membrane protein MLC1 isoform X1 [Ictalurus punctatus]	C:GO:0005911; C:GO:0016021; P:GO:0034394	C:cell-cell junction; C:integral component of membrane; P:protein localization to cell surface	K20070	dre:559990	mlc1
Contig7361	COUP transcription factor 2 isoform X1 n=2 Tax=Percomorphaceae TaxID=1489872 RepID=UPI00148C466A	COUP transcription factor 2 isoform X1 [Pangasianodon hypophthalmus]			K08548	dre:30424	nr2f2
Contig7485	collagen, type V, alpha 3b isoform X1 n=1 Tax=Pangasianodon hypophthalmus TaxID=310915 RepID=UPI00147C1B2C	collagen, type V, alpha 3b isoform X2 [Pangasianodon hypophthalmus]				dre:100463515	col5a3b
Contig7504	C1q domain-containing protein n=3 Tax=Siluroidei TaxID=1489793 RepID=A0A5N5MER7_PANHP	C1q-related factor [Pangasianodon hypophthalmus]_x0001_KAB5553684.1 hypothetical protein PHYPO_G00041470 [Pangasianodon hypophthalmus]	C:GO:0005576; C:GO:0005581	C:extracellular region; C:collagen trimer	K23284	dre:556064	c1ql1
Contig7508	Anoctamin n=5 Tax=Characiphysae TaxID=186628 RepID=A0A2D0SI62_ICTPU	LOW QUALITY PROTEIN: anoctamin-7 [Pangasianodon hypophthalmus]			K19501	dre:100007289	ano11
Contig7571	synaptotagmin-10 n=4 Tax=Siluroidei TaxID=1489793 RepID=A0A2D0T3Z1_ICTPU	synaptotagmin-10 isoform X2 [Pangasianodon hypophthalmus]_x0001_KAB5542334.1 hypothetical protein PHYPO_G00090470 [Pangasianodon hypophthalmus]	C:GO:0016021; P:GO:0017158	C:integral component of membrane; P:regulation of calcium ion-dependent exocytosis	K19910	dre:564226	syt10
Contig7599	uncharacterized protein LOC117538615 n=1 Tax=Gymnodraco acuticeps TaxID=8218 RepID=UPI001470C29E	uncharacterized protein LOC117538615 [Gymnodraco acuticeps]_x0001_XP_034060365.1 uncharacterized protein LOC117538615 [Gymnodraco acuticeps]				dre:110440209
Contig7626	Endonuclease n=1 Tax=Astyanax mexicanus TaxID=7994 RepID=A0A3B1KAR8_ASTMX	Retrovirus-related Pol polyprotein from transposon 297 [Triplophysa tibetana]	F:GO:0003676; F:GO:0008270; P:GO:0015074	F:nucleic acid binding; F:zinc ion binding; P:DNA integration		dre:100149980	lrfn4b
Contig7693	LOW QUALITY PROTEIN: transmembrane protein 200C-like n=1 Tax=Tachysurus fulvidraco TaxID=1234273 RepID=UPI000F4E5FAE	transmembrane protein 200C [Pangasianodon hypophthalmus]				dre:100003113	tmem200c
Contig7720	early growth response protein 2b-like n=4 Tax=Siluroidei TaxID=1489793 RepID=A0A2D0RL67_ICTPU	E3 SUMO-protein ligase EGR2a [Pangasianodon hypophthalmus]			K12496	dre:368241	egr2a
Contig7881	C2 domain-containing protein n=4 Tax=Siluroidei TaxID=1489793 RepID=A0A5N5K579_PANHP	PREDICTED: synaptotagmin-13 [Ictalurus punctatus]			K19913	dre:550345	syt13
Contig790	Uncharacterized protein n=8 Tax=Pangasianodon hypophthalmus TaxID=310915 RepID=A0A5N5M591_PANHP	dynein heavy chain domain-containing protein 1 [Pangasianodon hypophthalmus]				dre:101882863
Contig7930	Voltage-dependent calcium channel gamma-4 subunit n=2 Tax=Siluroidei TaxID=1489793 RepID=A0A2D0Q9C7_ICTPU	calcium channel, voltage-dependent, gamma subunit 4b [Pangasianodon hypophthalmus]_x0001_KAB5553890.1 hypothetical protein PHYPO_G00043880 [Pangasianodon hypophthalmus]	F:GO:0005245; C:GO:0005891; P:GO:0034765; P:GO:0070588	F:voltage-gated calcium channel activity; C:voltage-gated calcium channel complex; P:regulation of ion transmembrane transport; P:calcium ion transmembrane transport		dre:794222	cacng4b	Adrenergic signaling in cardiomyocytes , dre04261; MAPK signaling pathway , dre04010; Cardiac muscle contraction , dre04260
Contig8083	teneurin-2 isoform X1 n=9 Tax=Siluroidei TaxID=1489793 RepID=A0A2D0T1L5_ICTPU	teneurin-2 isoform X3 [Pangasianodon hypophthalmus]_x0001_KAB5548754.1 hypothetical protein PHYPO_G00059220 [Pangasianodon hypophthalmus]	F:GO:0003824; C:GO:0005887; P:GO:0007165	F:catalytic activity; C:integral component of plasma membrane; P:signal transduction	K24473	dre:568845	si:ch211-12m10.1
Contig8086	Uncharacterized protein n=12 Tax=Cyprinodontoidei TaxID=8087 RepID=A0A3Q2D9T9_CYPVA	corticotropin-releasing factor receptor 2 [Pangasianodon hypophthalmus]			K04579	dre:100335005		Neuroactive ligand-receptor interaction , dre04080
Contig8101	Uncharacterized protein n=1 Tax=Bagarius yarrelli TaxID=175774 RepID=A0A556TUN3_BAGYA	hypothetical protein Baya_3174 [Bagarius yarrelli]				None
Contig8174	dysbindin domain-containing protein 1-like n=5 Tax=Characiphysae TaxID=186628 RepID=A0A2D0SFR1_ICTPU	PREDICTED: dysbindin domain-containing protein 1-like [Ictalurus punctatus]	C:GO:0005737	C:cytoplasm		dre:793697	si:ch1073-174d20.1
Contig8178	protein shisa-6 homolog isoform X1 n=18 Tax=Siluroidei TaxID=1489793 RepID=A0A2D0S646_ICTPU	protein shisa-6 isoform X1 [Pangasianodon hypophthalmus]_x0001_KAB5555406.1 hypothetical protein PHYPO_G00033800 [Pangasianodon hypophthalmus]				dre:100332354
Contig8181	protocadherin-23 n=1 Tax=Ictalurus punctatus TaxID=7998 RepID=A0A2D0QE14_ICTPU	protocadherin-23 [Pangasianodon hypophthalmus]			K16507	dre:100004458	dchs2
Contig8204	protocadherin beta-16-like isoform X8 n=8 Tax=Siluroidei TaxID=1489793 RepID=UPI00147F334F	protocadherin beta-16-like isoform X30 [Pangasianodon hypophthalmus]			K16495	dre:553986	pcdh1g2
Contig8354	zinc finger protein 827 isoform X2 n=6 Tax=Siluroidei TaxID=1489793 RepID=A0A2D0QNS0_ICTPU	LOW QUALITY PROTEIN: zinc finger protein 827 [Tachysurus fulvidraco]				dre:565077	znf827
Contig8364	Uncharacterized protein n=1 Tax=Pangasianodon hypophthalmus TaxID=310915 RepID=A0A5N5KKQ4_PANHP	hypothetical protein PHYPO_G00135370 [Pangasianodon hypophthalmus]				dre:567341	fam167ab
Contig8378	probable G-protein coupled receptor 27 n=3 Tax=Siluroidei TaxID=1489793 RepID=A0A2D0RW42_ICTPU	probable G-protein coupled receptor 27 [Tachysurus fulvidraco]			K04301	dre:567355	gpr27
Contig8399	uncharacterized protein LOC112846145 n=1 Tax=Oreochromis niloticus TaxID=8128 RepID=UPI000DF46813	uncharacterized protein LOC112846145 [Oreochromis niloticus]				dre:110440208
Contig8410	Reverse transcriptase domain-containing protein n=1 Tax=Astatotilapia calliptera TaxID=8154 RepID=A0A3P8PIJ3_ASTCA	LINE-1 reverse transcriptase -like protein [Triplophysa tibetana]	F:GO:0003964; P:GO:0006278	F:RNA-directed DNA polymerase activity; P:RNA-dependent DNA biosynthetic process		dre:110438160
Contig8439	histamine H2 receptor-like isoform X1 n=2 Tax=Ictalurus punctatus TaxID=7998 RepID=A0A2D0SD29_ICTPU	PREDICTED: histamine H2 receptor-like isoform X1 [Ictalurus punctatus]_x0001_XP_017340155.1 PREDICTED: histamine H2 receptor-like isoform X1 [Ictalurus punctatus]_x0001_XP_017340156.1 PREDICTED: histamine H2 receptor-like isoform X1 [Ictalurus punctatus]	F:GO:0004930; P:GO:0007186; C:GO:0016021	F:G protein-coupled receptor activity; P:G protein-coupled receptor signaling pathway; C:integral component of membrane	K04150	dre:735303	hrh2a	Calcium signaling pathway , dre04020; Neuroactive ligand-receptor interaction , dre04080
Contig8469	BTB domain-containing protein n=4 Tax=Siluroidei TaxID=1489793 RepID=A0A5N5LTU5_PANHP	potassium voltage-gated channel subfamily A member 3 [Pangasianodon hypophthalmus]			K04876	dre:100330283
Contig8473	uncharacterized protein LOC108244342 isoform X1 n=3 Tax=Kryptolebias marmoratus TaxID=37003 RepID=UPI000D530B0D	sialate O-acetylesterase isoform X1 [Kryptolebias marmoratus]				dre:100316941	si:dkey-109j17.5
Contig8527	G_PROTEIN_RECEP_F2_4 domain-containing protein n=4 Tax=Siluroidei TaxID=1489793 RepID=A0A5N5MKQ4_PANHP	adhesion G protein-coupled receptor A1 isoform X1 [Pangasianodon hypophthalmus]_x0001_KAB5555582.1 hypothetical protein PHYPO_G00035810 [Pangasianodon hypophthalmus]	F:GO:0004930; P:GO:0007166; P:GO:0007186; C:GO:0016021	F:G protein-coupled receptor activity; P:cell surface receptor signaling pathway; P:G protein-coupled receptor signaling pathway; C:integral component of membrane	K08460	dre:560847	adgra1a
Contig854	tripartite motif-containing protein 16-like protein n=1 Tax=Tachysurus fulvidraco TaxID=1234273 RepID=UPI000F512B36	hypothetical protein PHYPO_G00122610 [Pangasianodon hypophthalmus]	F:GO:0008270	F:zinc ion binding		dre:100537283	ftr87
Contig8541	Nuclear factor 1 n=18 Tax=Osteoglossocephalai TaxID=1489341 RepID=F1R2R8_DANRE	PREDICTED: nuclear factor 1 A-type isoform X7 [Pygocentrus nattereri]			K09168	dre:556665	nfia
Contig8553	phospholipid scramblase 1-like n=1 Tax=Pangasianodon hypophthalmus TaxID=310915 RepID=UPI00147EF424	phospholipid scramblase 1-like [Pangasianodon hypophthalmus]				dre:564785	si:ch211-71m22.5
Contig8571	Spermatid perinuclear RNA-binding protein n=1 Tax=Bagarius yarrelli TaxID=175774 RepID=A0A556VX67_BAGYA	Spermatid perinuclear RNA-binding protein [Bagarius yarrelli]	F:GO:0003723; P:GO:0007283	F:RNA binding; P:spermatogenesis		None
Contig8604	transmembrane protein FAM155A-like n=3 Tax=Siluroidei TaxID=1489793 RepID=A0A2D0Q3V5_ICTPU	transmembrane protein FAM155A [Pangasianodon hypophthalmus]				dre:100149983	fam155a
Contig8755	Transporter n=5 Tax=Siluroidei TaxID=1489793 RepID=A0A2D0R8J5_ICTPU	sodium- and chloride-dependent glycine transporter 1 isoform X2 [Pangasianodon hypophthalmus]_x0001_XP_034159631.1 sodium- and chloride-dependent glycine transporter 1 isoform X2 [Pangasianodon hypophthalmus]_x0001_KAB5579624.1 hypothetical protein PHYPO_G00197100 [Pangasianodon hypophthalmus]	P:GO:0003333; F:GO:0005283; F:GO:0005328; C:GO:0005887; P:GO:0006836	P:amino acid transmembrane transport; F:amino acid:sodium symporter activity; F:neurotransmitter:sodium symporter activity; C:integral component of plasma membrane; P:neurotransmitter transport	K05038	dre:494490	slc6a9
Contig8812	ZZ-type domain-containing protein n=7 Tax=Pangasianodon hypophthalmus TaxID=310915 RepID=A0A5N5PZD0_PANHP	hypothetical protein PHYPO_G00107690 [Pangasianodon hypophthalmus]	F:GO:0008270	F:zinc ion binding		dre:563097	dytn
Contig8850	LOW QUALITY PROTEIN: germ cell-specific gene 1-like protein n=1 Tax=Tachysurus fulvidraco TaxID=1234273 RepID=UPI000F51067A	hypothetical protein AMELA_G00171420 [Ameiurus melas]				dre:798646	si:ch211-149k23.9
Contig8913	IF rod domain-containing protein n=4 Tax=Siluroidei TaxID=1489793 RepID=A0A5N5K1A5_PANHP	internexin neuronal intermediate filament protein, alpha b [Pangasianodon hypophthalmus]_x0001_KAB5523543.1 hypothetical protein PHYPO_G00153740 [Pangasianodon hypophthalmus]	F:GO:0005198; C:GO:0005883; P:GO:0007399	F:structural molecule activity; C:neurofilament; P:nervous system development	K07608	dre:30230	inab
Contig8992	Calcium-transporting ATPase n=9 Tax=Clupeocephala TaxID=186625 RepID=A0A3B4BU02_PYGNA	plasma membrane calcium-transporting ATPase 2 isoform X7 [Astyanax mexicanus]				dre:558525	atp2b3b	Calcium signaling pathway , dre04020; Adrenergic signaling in cardiomyocytes , dre04261
Contig9012	relaxin-3 receptor 1-like n=2 Tax=Siluroidei TaxID=1489793 RepID=A0A2D0RR50_ICTPU	relaxin-3 receptor 1 [Pangasianodon hypophthalmus]			K08397	dre:100149732	rxfp3.3a2	Neuroactive ligand-receptor interaction , dre04080
Contig9041	forkhead box protein F2-like n=1 Tax=Ictalurus punctatus TaxID=7998 RepID=A0A2D0PWK9_ICTPU	PREDICTED: forkhead box protein F2-like [Ictalurus punctatus]	F:GO:0003700; C:GO:0005634; P:GO:0006355; F:GO:0043565; P:GO:0097084; P:GO:1904238	F:DNA-binding transcription factor activity; C:nucleus; P:regulation of transcription, DNA-templated; F:sequence-specific DNA binding; P:vascular associated smooth muscle cell development; P:pericyte cell differentiation	K09399	dre:100002904	foxf2b
Contig9089	protein sidekick-2-like isoform X1 n=13 Tax=Siluroidei TaxID=1489793 RepID=A0A2D0QG76_ICTPU	protein sidekick-2 isoform X1 [Pangasianodon hypophthalmus]			K16353	dre:564922	sdk2b
Contig9105	Adenylate cyclase type 8 n=1 Tax=Astyanax mexicanus TaxID=7994 RepID=A0A3B1IKX1_ASTMX	adenylate cyclase type 8 isoform X2 [Pangasianodon hypophthalmus]			K08048	dre:560410	si:ch211-132f19.7	Gap junction , dre04540; Metabolic pathways , dre01100; Calcium signaling pathway , dre04020; Oocyte meiosis , dre04114; Progesterone-mediated oocyte maturation , dre04914; Vascular smooth muscle contraction , dre04270; Apelin signaling pathway , dre04371; Adrenergic signaling in cardiomyocytes , dre04261; GnRH signaling pathway , dre04912; Melanogenesis , dre04916; Purine metabolism , dre00230
Contig9106	Uncharacterized protein n=9 Tax=Siluroidei TaxID=1489793 RepID=A0A5N5N4Z3_PANHP	myelin transcription factor 1-like protein [Tachysurus fulvidraco]			K23193	dre:559505	myt1la
Contig9107	MYT1 domain-containing protein n=10 Tax=Siluroidei TaxID=1489793 RepID=A0A5N5LCI6_PANHP	myelin transcription factor 1-like, a isoform X6 [Pangasianodon hypophthalmus]	C:GO:0005634; P:GO:0006355; F:GO:0008270	C:nucleus; P:regulation of transcription, DNA-templated; F:zinc ion binding	K23193	dre:559505	myt1la
Contig9151	protein FAM171A2-like n=3 Tax=Siluroidei TaxID=1489793 RepID=A0A2D0S0Q3_ICTPU	protein FAM171A2 [Pangasianodon hypophthalmus]_x0001_KAB5586639.1 hypothetical protein PHYPO_G00004000 [Pangasianodon hypophthalmus]	C:GO:0016021	C:integral component of membrane		dre:797104
Contig9176	adenomatous polyposis coli protein 2 n=3 Tax=Siluroidei TaxID=1489793 RepID=A0A2D0RRT5_ICTPU	adenomatous polyposis coli protein 2 [Pangasianodon hypophthalmus]			K02085	dre:565771	apc2	Wnt signaling pathway , dre04310; Regulation of actin cytoskeleton , dre04810
Contig9252	contactin-3-like isoform X1 n=6 Tax=Siluroidei TaxID=1489793 RepID=A0A2D0RVS9_ICTPU	LOW QUALITY PROTEIN: contactin-3 [Pangasianodon hypophthalmus]			K06761	dre:100000688	cntn3a.2
Contig9322	Cortexin-3 n=8 Tax=Otophysi TaxID=186626 RepID=A0A5A9N2Y9_9TELE	Cortexin-2 [Anabarilius grahami]	C:GO:0016021	C:integral component of membrane		dre:100536175
Contig9350	Uncharacterized protein n=1 Tax=Pangasianodon hypophthalmus TaxID=310915 RepID=A0A5N5MJV3_PANHP	potassium voltage-gated channel subfamily H member 4 [Pangasianodon hypophthalmus]_x0001_KAB5555167.1 hypothetical protein PHYPO_G00030390 [Pangasianodon hypophthalmus]	F:GO:0005249; C:GO:0016021; P:GO:0034765; P:GO:0071805	F:voltage-gated potassium channel activity; C:integral component of membrane; P:regulation of ion transmembrane transport; P:potassium ion transmembrane transport	K04907	dre:567442	kcnh4b
Contig9377	Microtubule-associated protein n=21 Tax=Siluroidei TaxID=1489793 RepID=A0A2D0R3K9_ICTPU	microtubule-associated protein 2 isoform X2 [Pangasianodon hypophthalmus]			K10430	dre:450004	map2
Contig9418	CUGBP Elav-like family member 5 isoform X1 n=1 Tax=Tachysurus fulvidraco TaxID=1234273 RepID=UPI000F50A334	CUGBP Elav-like family member 5 isoform X2 [Tachysurus fulvidraco]			K13207	dre:568052	celf5a
Contig954	zinc finger protein 770-like n=1 Tax=Tachysurus fulvidraco TaxID=1234273 RepID=UPI000F515B44	hypothetical protein AMELA_G00283680 [Ameiurus melas]			K09228	dre:100535231	znf770
Contig9635	Uncharacterized protein n=2 Tax=Pangasianodon hypophthalmus TaxID=310915 RepID=A0A5N5LL85_PANHP	small G protein signaling modulator 1 isoform X2 [Pangasianodon hypophthalmus]_x0001_KAB5543328.1 hypothetical protein PHYPO_G00077770 [Pangasianodon hypophthalmus]	F:GO:0005096; P:GO:0043547	F:GTPase activator activity; P:positive regulation of GTPase activity		dre:100535556	sgsm1b
Contig9664	uncharacterized protein LOC108278638 n=1 Tax=Ictalurus punctatus TaxID=7998 RepID=A0A2D0SYH8_ICTPU	hypothetical protein AMELA_G00203860 [Ameiurus melas]				None
Contig9682	PH domain leucine-rich repeat-containing protein phosphatase 2 isoform X1 n=2 Tax=Siluroidei TaxID=1489793 RepID=A0A2D0RR89_ICTPU	LOW QUALITY PROTEIN: PH domain leucine-rich repeat-containing protein phosphatase 2 [Pangasianodon hypophthalmus]			K16340	dre:100331906	phlpp1
Contig975	Calmodulin-like protein 4 n=14 Tax=Otophysi TaxID=186626 RepID=E3TFA7_ICTPU	calmodulin-like protein 4 [Tachysurus fulvidraco]			K02183	dre:560151	calml4a	Calcium signaling pathway , dre04020; Oocyte meiosis , dre04114; Vascular smooth muscle contraction , dre04270; C-type lectin receptor signaling pathway , dre04625; Cellular senescence , dre04218; Phosphatidylinositol signaling system , dre04070; Apelin signaling pathway , dre04371; Adrenergic signaling in cardiomyocytes , dre04261; GnRH signaling pathway , dre04912; Melanogenesis , dre04916; Ins…
Contig9758	Reverse transcriptase domain-containing protein n=2 Tax=Salmo trutta TaxID=8032 RepID=A0A674EIN5_SALTR	hypothetical protein, partial [Escherichia coli]_x0001_MPV02303.1 hypothetical protein [Escherichia coli]				None
Contig9835	glutamate receptor ionotropic, NMDA 1 isoform X6 n=1 Tax=Myripristis murdjan TaxID=586833 RepID=UPI0011761300	PREDICTED: glutamate receptor ionotropic, NMDA 1-like [Cyprinus carpio]				dre:100005675	grin1b	Calcium signaling pathway , dre04020; Neuroactive ligand-receptor interaction , dre04080
Contig9899	Uncharacterized protein n=1 Tax=Oreochromis niloticus TaxID=8128 RepID=A0A669ET03_ORENI	sterile alpha motif domain-containing protein 3 isoform X3 [Oreochromis niloticus]				None
Contig9910	Uncharacterized protein n=1 Tax=Pangasianodon hypophthalmus TaxID=310915 RepID=A0A5N5PCG2_PANHP	uncharacterized protein LOC113526147 [Pangasianodon hypophthalmus]_x0001_KAB5577322.1 hypothetical protein PHYPO_G00208520 [Pangasianodon hypophthalmus]				None
Contig9918	leucine-rich repeat and fibronectin type-III domain-containing protein 4-like n=5 Tax=Siluroidei TaxID=1489793 RepID=A0A2D0RA17_ICTPU	leucine-rich repeat and fibronectin type-III domain-containing protein 4 [Pangasianodon hypophthalmus]			K16355	dre:110437730
Contig9982	Transporter n=17 Tax=Ostariophysi TaxID=32519 RepID=X1WEE1_DANRE	sodium-dependent neutral amino acid transporter SLC6A17 [Pangasianodon hypophthalmus]_x0001_KAB5567425.1 hypothetical protein PHYPO_G00232590 [Pangasianodon hypophthalmus]	F:GO:0005328; C:GO:0005887; P:GO:0006836; P:GO:0055085	F:neurotransmitter:sodium symporter activity; C:integral component of plasma membrane; P:neurotransmitter transport; P:transmembrane transport	K05048	dre:798635	slc6a17
TRINITY_DN100045_c0_g2_i1	dynein heavy chain 6, axonemal-like n=1 Tax=Oncorhynchus mykiss TaxID=8022 RepID=UPI000B4FA321	dynein heavy chain 6, axonemal-like, partial [Oncorhynchus mykiss]				dre:100148193	dnah6
TRINITY_DN100097_c0_g1_i1	pleckstrin homology domain-containing family A member 7 isoform X2 n=1 Tax=Ictalurus punctatus TaxID=7998 RepID=A0A2D0RV29_ICTPU	pleckstrin homology domain-containing family A member 7 isoform X2 [Tachysurus fulvidraco]				None
TRINITY_DN100171_c0_g1_i1	G_PROTEIN_RECEP_F1_2 domain-containing protein n=4 Tax=Siluroidei TaxID=1489793 RepID=A0A5N5M505_PANHP	hypothetical protein AMELA_G00098780 [Ameiurus melas]				dre:30669	mtnr1ba
TRINITY_DN100268_c0_g1_i1	collagen alpha-1(XXVIII) chain n=1 Tax=Ictalurus punctatus TaxID=7998 RepID=A0A2D0S1C4_ICTPU	PREDICTED: collagen alpha-1(XXVIII) chain [Ictalurus punctatus]	F:GO:0004867; C:GO:0005581; P:GO:0007155; P:GO:0010951	F:serine-type endopeptidase inhibitor activity; C:collagen trimer; P:cell adhesion; P:negative regulation of endopeptidase activity		None
TRINITY_DN100704_c0_g1_i1	uncharacterized protein LOC117343260 n=1 Tax=Pecten maximus TaxID=6579 RepID=UPI001458DA78	unnamed protein product [Mytilus coruscus]				None
TRINITY_DN100798_c0_g1_i1	NADPH oxidase 5 isoform X1 n=2 Tax=Ictalurus punctatus TaxID=7998 RepID=A0A2D0SFX4_ICTPU	PREDICTED: NADPH oxidase 5 isoform X2 [Ictalurus punctatus]	F:GO:0005509; C:GO:0016021; F:GO:0016175; P:GO:0042554	F:calcium ion binding; C:integral component of membrane; F:superoxide-generating NAD(P)H oxidase activity; P:superoxide anion generation		dre:100149800	nox5
TRINITY_DN100927_c0_g1_i1	Spectrin beta chain, non-erythrocytic 5 n=3 Tax=Takifugu TaxID=31032 RepID=A0A5C6P0M7_9TELE	Spectrin beta chain, non-erythrocytic 5 [Takifugu flavidus]				None
TRINITY_DN101166_c0_g1_i1	V-type proton ATPase subunit a n=1 Tax=Triplophysa tibetana TaxID=1572043 RepID=A0A5A9N7Y4_9TELE	V-type proton ATPase 116 kDa subunit a isoform X1 [Electrophorus electricus]_x0001_XP_026856936.2 V-type proton ATPase 116 kDa subunit a isoform X1 [Electrophorus electricus]				dre:553691	atp6v0a1b	Phagosome , dre04145; Metabolic pathways , dre01100; Lysosome , dre04142; Oxidative phosphorylation , dre00190
TRINITY_DN101341_c0_g1_i1	odorant receptor 121-1 n=1 Tax=Pangasianodon hypophthalmus TaxID=310915 RepID=UPI000F009FDA	odorant receptor 121-1 [Pangasianodon hypophthalmus]			K04257	dre:100147865	or122-1
TRINITY_DN10142_c0_g3_i1	LRRCT domain-containing protein n=3 Tax=Siluroidei TaxID=1489793 RepID=A0A5N5K4K2_PANHP	extracellular leucine-rich repeat and fibronectin type III domain containing 2a [Pangasianodon hypophthalmus]_x0001_XP_026766245.1 extracellular leucine-rich repeat and fibronectin type III domain containing 2a [Pangasianodon hypophthalmus]_x0001_KAB5526232.1 hypothetical protein PHYPO_G00149330 [Pangasianodon hypophthalmus]	C:GO:0016021	C:integral component of membrane	K17568	dre:103909578	elfn2a
TRINITY_DN1018_c2_g1_i2	BTB domain-containing protein n=8 Tax=Otophysi TaxID=186626 RepID=A0A3B4DN09_PYGNA	Potassium voltage-gated channel subfamily G member 3 [Bagarius yarrelli]	F:GO:0005249; C:GO:0008076; P:GO:0034765; P:GO:0051260; P:GO:0071805	F:voltage-gated potassium channel activity; C:voltage-gated potassium channel complex; P:regulation of ion transmembrane transport; P:protein homooligomerization; P:potassium ion transmembrane transport		dre:565643	kcng3
TRINITY_DN101810_c0_g1_i1	SKI family transcriptional corepressor 2 n=1 Tax=Electrophorus electricus TaxID=8005 RepID=A0A4W4GQY2_ELEEL	Zgc:153395 [Danio rerio]	P:GO:0000122; F:GO:0000978; F:GO:0000981; C:GO:0005634; C:GO:0005667; C:GO:0005737; P:GO:0030512; P:GO:0030514; F:GO:0046332	P:negative regulation of transcription by RNA polymerase II; F:RNA polymerase II cis-regulatory region sequence-specific DNA binding; F:DNA-binding transcription factor activity, RNA polymerase II-specific; C:nucleus; C:transcription regulator complex; C:cytoplasm; P:negative regulation of transforming growth factor beta receptor signaling pathway; P:negative regulation of BMP signaling pathway; …		dre:751709	skor2
TRINITY_DN101971_c0_g1_i1	Prokineticin receptor 1 n=1 Tax=Bagarius yarrelli TaxID=175774 RepID=A0A556U753_BAGYA	PREDICTED: prokineticin receptor 1-like [Ictalurus punctatus]			K08379	dre:798231	prokr1b
TRINITY_DN101978_c0_g1_i1	Uncharacterized protein n=2 Tax=Astyanax mexicanus TaxID=7994 RepID=A0A3B1K3A6_ASTMX	uncharacterized protein LOC109201249 [Oreochromis niloticus]				None
TRINITY_DN102148_c0_g1_i1	SCO-spondin n=1 Tax=Ictalurus punctatus TaxID=7998 RepID=A0A2D0QMJ6_ICTPU	SCO-spondin [Pangasianodon hypophthalmus]				dre:100036547	scospondin
TRINITY_DN10249_c0_g1_i1	SH3 domain-containing protein n=2 Tax=Siluroidei TaxID=1489793 RepID=A0A5N5PS75_PANHP	otoraplin [Pangasianodon hypophthalmus]_x0001_KAB5582043.1 hypothetical protein PHYPO_G00182640 [Pangasianodon hypophthalmus]				dre:569807	mia
TRINITY_DN10253_c0_g1_i1	Synenkephalin n=2 Tax=Pangasianodon hypophthalmus TaxID=310915 RepID=A0A5N5PL15_PANHP	proenkephalin b isoform X1 [Pangasianodon hypophthalmus]_x0001_KAB5579506.1 hypothetical protein PHYPO_G00195830 [Pangasianodon hypophthalmus]			K18832	dre:360136	penkb
TRINITY_DN102552_c0_g1_i1	uncharacterized protein LOC115539137 n=1 Tax=Gadus morhua TaxID=8049 RepID=UPI0011B43E47	uncharacterized protein LOC115247515 [Takifugu rubripes]				None
TRINITY_DN10264_c0_g1_i1	uncharacterized protein LOC100497538 n=1 Tax=Xenopus tropicalis TaxID=8364 RepID=UPI0001DE79C5	hypothetical protein AMELA_G00086070 [Ameiurus melas]				None
TRINITY_DN10281_c0_g1_i1	Muscarinic acetylcholine receptor n=3 Tax=Siluroidei TaxID=1489793 RepID=W5UG06_ICTPU	muscarinic acetylcholine receptor M4 [Pangasianodon hypophthalmus]_x0001_KAB5526068.1 hypothetical protein PHYPO_G00147420 [Pangasianodon hypophthalmus]	C:GO:0005887; P:GO:0007213; F:GO:0016907; P:GO:0040012; C:GO:0045211	C:integral component of plasma membrane; P:G protein-coupled acetylcholine receptor signaling pathway; F:G protein-coupled acetylcholine receptor activity; P:regulation of locomotion; C:postsynaptic membrane	K04132	dre:100150701	chrm4a	Neuroactive ligand-receptor interaction , dre04080; Regulation of actin cytoskeleton , dre04810
TRINITY_DN102810_c0_g1_i1	DDE_3 domain-containing protein n=1 Tax=Pygocentrus nattereri TaxID=42514 RepID=A0A3B4CYL6_PYGNA	#N/A				None
TRINITY_DN102909_c0_g1_i1	Endonuclease n=1 Tax=Takifugu rubripes TaxID=31033 RepID=A0A674NI78_TAKRU	uncharacterized protein LOC115539137 [Gadus morhua]				dre:110439859
TRINITY_DN102997_c0_g1_i1	secretory phospholipase A2 receptor-like n=1 Tax=Ictalurus punctatus TaxID=7998 RepID=A0A2D0R2E0_ICTPU	PREDICTED: secretory phospholipase A2 receptor-like [Ictalurus punctatus]				None
TRINITY_DN103008_c0_g1_i1	RNA-directed DNA polymerase n=1 Tax=Hucho hucho TaxID=62062 RepID=A0A4W5Q2M8_9TELE	unnamed protein product, partial [Oncorhynchus mykiss]	F:GO:0003676; F:GO:0003964; C:GO:0005634; P:GO:0006278; P:GO:0015074	F:nucleic acid binding; F:RNA-directed DNA polymerase activity; C:nucleus; P:RNA-dependent DNA biosynthetic process; P:DNA integration		dre:100149980	lrfn4b
TRINITY_DN103381_c0_g1_i1	Placenta-specific gene 8 protein n=2 Tax=Ictalurus TaxID=7997 RepID=E3TEX8_ICTPU	placenta associated 8, tandem duplicate 2 [Ictalurus punctatus]_x0001_ADO28864.1 placenta-specific gene 8 protein [Ictalurus punctatus]				dre:799489	plac8.2
TRINITY_DN103541_c0_g1_i1	Reverse transcriptase domain-containing protein n=1 Tax=Salarias fasciatus TaxID=181472 RepID=A0A672FIX8_SALFA	unnamed protein product [Oncorhynchus mykiss]				None
TRINITY_DN10375_c1_g1_i1	Integrase catalytic domain-containing protein n=1 Tax=Nothobranchius kadleci TaxID=1051664 RepID=A0A1A8CFF6_9TELE	uncharacterized protein K02A2.6-like isoform X2 [Denticeps clupeoides]				None
TRINITY_DN103887_c1_g1_i1	methylcrotonoyl-CoA carboxylase subunit alpha, mitochondrial n=4 Tax=Siluroidei TaxID=1489793 RepID=A0A2D0RTX9_ICTPU	PREDICTED: methylcrotonoyl-CoA carboxylase subunit alpha, mitochondrial [Ictalurus punctatus]	F:GO:0005524; F:GO:0016874; F:GO:0046872	F:ATP binding; F:ligase activity; F:metal ion binding		dre:777632	mccc1	Metabolic pathways , dre01100; Valine;leucine and isoleucine degradation , dre00280
TRINITY_DN103918_c0_g1_i1	calcium-dependent secretion activator 1-like n=1 Tax=Sinocyclocheilus grahami TaxID=75366 RepID=UPI0007ACC9EF	PREDICTED: calcium-dependent secretion activator 1-like [Sinocyclocheilus rhinocerous]				None
TRINITY_DN103968_c0_g1_i1	Gap junction protein n=2 Tax=Siluroidei TaxID=1489793 RepID=A0A2D0RRY4_ICTPU	LOW QUALITY PROTEIN: connexin 36.7 [Pangasianodon hypophthalmus]			K07373	dre:100005880	cx36.7
TRINITY_DN104837_c0_g1_i1	Uncharacterized protein n=1 Tax=Pygocentrus nattereri TaxID=42514 RepID=A0A3B4DBZ8_PYGNA	#N/A				None
TRINITY_DN105255_c0_g1_i1	uncharacterized protein LOC109107951 n=1 Tax=Cyprinus carpio TaxID=7962 RepID=UPI0008FA6FBE	PREDICTED: uncharacterized protein LOC109107951 [Cyprinus carpio]				dre:110439877
TRINITY_DN105391_c0_g1_i1	Nance-Horan syndrome protein n=1 Tax=Bagarius yarrelli TaxID=175774 RepID=A0A556V7H1_BAGYA	Nance-Horan syndrome protein [Bagarius yarrelli]				None
TRINITY_DN105599_c0_g1_i1	inactive carboxypeptidase-like protein X2 n=5 Tax=Siluroidei TaxID=1489793 RepID=A0A2D0S6P9_ICTPU	inactive carboxypeptidase-like protein X2 [Pangasianodon hypophthalmus]				dre:100333351	cpxm2
TRINITY_DN105955_c0_g1_i1	protocadherin Fat 3-like n=1 Tax=Ictalurus punctatus TaxID=7998 RepID=A0A2D0SM70_ICTPU	PREDICTED: protocadherin Fat 3-like [Ictalurus punctatus]	F:GO:0005509; C:GO:0005886; P:GO:0007156; C:GO:0016021	F:calcium ion binding; C:plasma membrane; P:homophilic cell adhesion via plasma membrane adhesion molecules; C:integral component of membrane		dre:568600
TRINITY_DN106465_c0_g1_i1	Uncharacterized protein n=1 Tax=Seriola dumerili TaxID=41447 RepID=A0A3B4T557_SERDU	IS630 family transposase [Alcanivorax profundi]				None
TRINITY_DN106727_c0_g1_i1	zinc finger protein GLIS1 n=8 Tax=Siluroidei TaxID=1489793 RepID=A0A2D0R063_ICTPU	zinc finger protein GLIS1 isoform X5 [Pangasianodon hypophthalmus]				dre:100333406
TRINITY_DN107095_c0_g1_i1	sarcoplasmic reticulum histidine-rich calcium-binding protein-like isoform X3 n=1 Tax=Ictalurus punctatus TaxID=7998 RepID=A0A2D0T166_ICTPU	PREDICTED: sarcoplasmic reticulum histidine-rich calcium-binding protein-like isoform X3 [Ictalurus punctatus]				None
TRINITY_DN107499_c0_g1_i1	Uncharacterized protein n=9 Tax=Pangasianodon hypophthalmus TaxID=310915 RepID=A0A5N5MLK8_PANHP	polycystin-1 isoform X1 [Pangasianodon hypophthalmus]	P:GO:0001822; C:GO:0005929; C:GO:0016021	P:kidney development; C:cilium; C:integral component of membrane		dre:565697	pkd1b
TRINITY_DN107575_c0_g1_i1	putative claudin-24 n=1 Tax=Tachysurus fulvidraco TaxID=1234273 RepID=UPI000F4FFAD4	putative claudin-24 [Pangasianodon hypophthalmus]_x0001_KAB5558916.1 hypothetical protein PHYPO_G00022740 [Pangasianodon hypophthalmus]	F:GO:0005198; C:GO:0005886; C:GO:0005923; C:GO:0016021	F:structural molecule activity; C:plasma membrane; C:bicellular tight junction; C:integral component of membrane		dre:100002327
TRINITY_DN107630_c0_g1_i1	uncharacterized protein LOC115824894 n=1 Tax=Chanos chanos TaxID=29144 RepID=UPI0011F0D5A6	uncharacterized protein LOC115824894 [Chanos chanos]				None
TRINITY_DN10782_c1_g1_i5	SWIM-type domain-containing protein n=1 Tax=Stichopus japonicus TaxID=307972 RepID=A0A2G8K3S6_STIJA	hypothetical protein BSL78_20541 [Apostichopus japonicus]	F:GO:0008270	F:zinc ion binding		None
TRINITY_DN107826_c0_g1_i1	xylosyltransferase 1 n=1 Tax=Paralichthys olivaceus TaxID=8255 RepID=UPI00097D5202	xylosyltransferase 1 [Tachysurus fulvidraco]				dre:560951	xylt1	Metabolic pathways , dre01100; Glycosaminoglycan biosynthesis - heparan sulfate / heparin , dre00534; Glycosaminoglycan biosynthesis - chondroitin sulfate / dermatan sulfate , dre00532
TRINITY_DN107899_c0_g1_i1	HTH_Tnp_Tc3_2 domain-containing protein n=1 Tax=Scleropages formosus TaxID=113540 RepID=A0A0P7WZW2_SCLFO	hypothetical protein Z043_111475 [Scleropages formosus]				None
TRINITY_DN107951_c0_g1_i1	Uncharacterized protein n=1 Tax=Pangasianodon hypophthalmus TaxID=310915 RepID=A0A5N5NJN4_PANHP	natriuretic peptides B [Pangasianodon hypophthalmus]_x0001_KAB5567704.1 hypothetical protein PHYPO_G00235940 [Pangasianodon hypophthalmus]	F:GO:0005179; C:GO:0005576; P:GO:0007165	F:hormone activity; C:extracellular region; P:signal transduction	K12335	dre:100334610	nppb
TRINITY_DN107990_c0_g2_i1	Reverse transcriptase domain-containing protein n=1 Tax=Oreochromis niloticus TaxID=8128 RepID=A0A669DRN8_ORENI	uncharacterized protein LOC106098505 [Oreochromis niloticus]				dre:101883768
TRINITY_DN108020_c0_g1_i1	uncharacterized protein LOC106926737 n=1 Tax=Poecilia mexicana TaxID=48701 RepID=UPI00072E5777	PREDICTED: uncharacterized protein LOC106912169 isoform X3 [Poecilia mexicana]_x0001_XP_014857317.1 PREDICTED: uncharacterized protein LOC106926737 [Poecilia mexicana]				None
TRINITY_DN108036_c0_g1_i1	WAP, Kazal, immunoglobulin, Kunitz and NTR domain-containing protein 2 isoform X1 n=4 Tax=Siluroidei TaxID=1489793 RepID=A0A2D0QDG4_ICTPU	WAP, Kazal, immunoglobulin, Kunitz and NTR domain-containing protein 2 [Pangasianodon hypophthalmus]_x0001_KAB5553975.1 hypothetical protein PHYPO_G00044790 [Pangasianodon hypophthalmus]	F:GO:0004867; C:GO:0005576; F:GO:0008191; P:GO:0010951	F:serine-type endopeptidase inhibitor activity; C:extracellular region; F:metalloendopeptidase inhibitor activity; P:negative regulation of endopeptidase activity	K23621	dre:564992	wfikkn2a
TRINITY_DN108204_c1_g1_i1	Reverse transcriptase domain-containing protein n=1 Tax=Xiphophorus maculatus TaxID=8083 RepID=A0A3B5QSD1_XIPMA	PREDICTED: uncharacterized protein LOC109078448 [Cyprinus carpio]				dre:556215	cuzd1.1
TRINITY_DN108281_c0_g1_i1	E3 ubiquitin-protein ligase RNF182-like n=2 Tax=Siluroidei TaxID=1489793 RepID=A0A2D0RDZ0_ICTPU	uncharacterized protein si:ch73-335l21.2 [Pangasianodon hypophthalmus]_x0001_XP_026791699.1 uncharacterized protein si:ch73-335l21.2 [Pangasianodon hypophthalmus]_x0001_XP_034159401.1 uncharacterized protein si:ch73-335l21.2 [Pangasianodon hypophthalmus]				dre:100000253	si:ch73-335l21.2
TRINITY_DN108291_c0_g1_i1	Vasoactive intestinal peptide n=4 Tax=Siluroidei TaxID=1489793 RepID=A0A2D0QK13_ICTPU	hypothetical protein AMELA_G00047590 [Ameiurus melas]			K05264	dre:795653	vip	Neuroactive ligand-receptor interaction , dre04080
TRINITY_DN10830_c0_g2_i1	potassium voltage-gated channel subfamily H member 4-like isoform X1 n=3 Tax=Siluroidei TaxID=1489793 RepID=A0A2D0S8T6_ICTPU	PREDICTED: potassium voltage-gated channel subfamily H member 4-like isoform X1 [Ictalurus punctatus]	F:GO:0005249; C:GO:0005634; C:GO:0016021; P:GO:0034765; P:GO:0071805	F:voltage-gated potassium channel activity; C:nucleus; C:integral component of membrane; P:regulation of ion transmembrane transport; P:potassium ion transmembrane transport		dre:567442	kcnh4b
TRINITY_DN108412_c0_g1_i1	ryanodine receptor 3 isoform X6 n=1 Tax=Pangasianodon hypophthalmus TaxID=310915 RepID=UPI0014812D7B	ryanodine receptor 3 isoform X9 [Pangasianodon hypophthalmus]				dre:561350	ryr3	Calcium signaling pathway , dre04020; Apelin signaling pathway , dre04371
TRINITY_DN108527_c2_g2_i1	uncharacterized protein K02A2.6-like isoform X1 n=1 Tax=Salarias fasciatus TaxID=181472 RepID=UPI0011769A27	uncharacterized protein K02A2.6-like isoform X1 [Salarias fasciatus]				None
TRINITY_DN108597_c0_g1_i1	insulin gene enhancer protein isl-2b-like n=1 Tax=Ictalurus punctatus TaxID=7998 RepID=A0A2D0SQK9_ICTPU	hypothetical protein AMELA_G00153440 [Ameiurus melas]				None
TRINITY_DN108753_c0_g1_i1	overexpressed in colon carcinoma 1 protein homolog n=1 Tax=Pangasianodon hypophthalmus TaxID=310915 RepID=UPI001481122C	overexpressed in colon carcinoma 1 protein homolog [Pangasianodon hypophthalmus]				dre:100535414	c25h12orf75
TRINITY_DN108953_c0_g1_i1	protein atonal homolog 7 n=4 Tax=Siluroidei TaxID=1489793 RepID=A0A2D0QJY8_ICTPU	protein atonal homolog 7 [Tachysurus fulvidraco]			K09083	dre:58216	atoh7
TRINITY_DN10921_c0_g1_i6	C-type natriuretic peptide 1 n=5 Tax=Siluroidei TaxID=1489793 RepID=E3TEX7_ICTPU	hypothetical protein AMELA_G00079630 [Ameiurus melas]				dre:563937	wu:fj39g12
TRINITY_DN10925_c1_g1_i9	MYT1 domain-containing protein n=11 Tax=Siluroidei TaxID=1489793 RepID=A0A5N5LU65_PANHP	myelin transcription factor 1 isoform X1 [Pangasianodon hypophthalmus]			K23192	dre:100536821	myt1b
TRINITY_DN10929_c0_g2_i1	HTH_Tnp_Tc3_2 domain-containing protein n=1 Tax=Scleropages formosus TaxID=113540 RepID=A0A0P7WZW2_SCLFO	hypothetical protein Z043_111475 [Scleropages formosus]				None
TRINITY_DN109493_c0_g1_i1	protocadherin Fat 3 n=2 Tax=Pangasianodon hypophthalmus TaxID=310915 RepID=UPI00147BEFCD	protocadherin Fat 3 [Pangasianodon hypophthalmus]				dre:568600
TRINITY_DN109520_c0_g1_i1	PIP49_C domain-containing protein n=1 Tax=Pygocentrus nattereri TaxID=42514 RepID=A0A3B4EDX4_PYGNA	#N/A				None
TRINITY_DN109677_c0_g1_i1	TF_AP-2 domain-containing protein n=8 Tax=Siluroidei TaxID=1489793 RepID=A0A5N5KKV6_PANHP	transcription factor AP-2-epsilon isoform X1 [Clarias magur]			K09179	dre:393794	tfap2e
TRINITY_DN11023_c0_g1_i9	potassium voltage-gated channel subfamily H member 1 isoform X1 n=2 Tax=Ictalurus punctatus TaxID=7998 RepID=A0A2D0RQ54_ICTPU	potassium voltage-gated channel subfamily H member 1a isoform X4 [Pangasianodon hypophthalmus]			K04904	dre:560568	kcnh1a
TRINITY_DN11028_c1_g2_i1	glutamate receptor ionotropic, delta-1 isoform X1 n=3 Tax=Siluroidei TaxID=1489793 RepID=A0A2D0SB66_ICTPU	hypothetical protein AMELA_G00107530 [Ameiurus melas]				dre:557511	grid1b	Neuroactive ligand-receptor interaction , dre04080
TRINITY_DN110319_c0_g1_i1	barttin n=3 Tax=Siluroidei TaxID=1489793 RepID=A0A2D0PZC1_ICTPU	hypothetical protein AMELA_G00278420 [Ameiurus melas]			K19331	dre:497323	bsnd
TRINITY_DN11049_c0_g1_i2	potassium channel subfamily K member 10 n=7 Tax=Siluroidei TaxID=1489793 RepID=A0A2D0RMD5_ICTPU	potassium channel subfamily K member 10b isoform X1 [Pangasianodon hypophthalmus]			K04920	dre:565629	kcnk10b
TRINITY_DN11099_c1_g1_i1	Potassium voltage-gated channel subfamily A member 2 n=4 Tax=Cyprinidae TaxID=7953 RepID=A0A498NSJ4_LABRO	potassium voltage-gated channel subfamily A member 2b [Pangasianodon hypophthalmus]_x0001_KAB5546059.1 hypothetical protein PHYPO_G00067740 [Pangasianodon hypophthalmus]	F:GO:0005249; C:GO:0008076; P:GO:0034765; P:GO:0051260; P:GO:0071805	F:voltage-gated potassium channel activity; C:voltage-gated potassium channel complex; P:regulation of ion transmembrane transport; P:protein homooligomerization; P:potassium ion transmembrane transport	K04875	dre:562853	kcna2b
TRINITY_DN111005_c0_g1_i1	Uncharacterized protein n=1 Tax=Pangasianodon hypophthalmus TaxID=310915 RepID=A0A5N5NFS7_PANHP	hypothetical protein PHYPO_G00241070 [Pangasianodon hypophthalmus]	F:GO:0000287; F:GO:0005524; P:GO:0015914; C:GO:0016021; P:GO:0034204; F:GO:0140326	F:magnesium ion binding; F:ATP binding; P:phospholipid transport; C:integral component of membrane; P:lipid translocation; F:ATPase-coupled intramembrane lipid transporter activity		dre:563932	atp10b
TRINITY_DN11104_c0_g1_i1	Ig-like domain-containing protein n=9 Tax=Characiphysae TaxID=186628 RepID=A0A3B4CKB9_PYGNA	leucine-rich repeat and immunoglobulin-like domain-containing nogo receptor-interacting protein 1-B isoform X1 [Pangasianodon hypophthalmus]			K23533	dre:447837	lingo1b
TRINITY_DN111142_c0_g1_i1	FH2 domain-containing protein n=2 Tax=Pangasianodon hypophthalmus TaxID=310915 RepID=A0A5N5LBD1_PANHP	formin isoform X1 [Pangasianodon hypophthalmus]_x0001_KAB5539912.1 hypothetical protein PHYPO_G00094610 [Pangasianodon hypophthalmus]	C:GO:0005884; F:GO:0008017; P:GO:0045010	C:actin filament; F:microtubule binding; P:actin nucleation		dre:561077	fmn1
TRINITY_DN111399_c0_g1_i1	Integrase catalytic domain-containing protein n=1 Tax=Seriola dumerili TaxID=41447 RepID=A0A3B4TE40_SERDU	uncharacterized protein LOC115587797 [Sparus aurata]				dre:108190117
TRINITY_DN11165_c0_g1_i3	Protein arginine N-methyltransferase 8-B n=1 Tax=Bagarius yarrelli TaxID=175774 RepID=A0A556THI6_BAGYA	protein arginine N-methyltransferase 8-B-like isoform X2 [Carassius auratus]	F:GO:0016274; P:GO:0035246	F:protein-arginine N-methyltransferase activity; P:peptidyl-arginine N-methylation		dre:556054
TRINITY_DN112191_c0_g1_i1	dynein heavy chain 10, axonemal isoform X1 n=5 Tax=Siluroidei TaxID=1489793 RepID=A0A2D0PNR9_ICTPU	PREDICTED: dynein heavy chain 10, axonemal isoform X2 [Ictalurus punctatus]	F:GO:0005524; C:GO:0005737; C:GO:0005874; C:GO:0005929; P:GO:0007018; F:GO:0008569; C:GO:0030286	F:ATP binding; C:cytoplasm; C:microtubule; C:cilium; P:microtubule-based movement; F:ATP-dependent microtubule motor activity, minus-end-directed; C:dynein complex		dre:569992	si:dkeyp-86b9.1
TRINITY_DN112212_c0_g1_i1	PH and SEC7 domain-containing protein 1 n=2 Tax=Siluroidei TaxID=1489793 RepID=A0A2D0S9N1_ICTPU	PH and SEC7 domain-containing protein 1 [Pangasianodon hypophthalmus]_x0001_KAB5555780.1 hypothetical protein PHYPO_G00038050 [Pangasianodon hypophthalmus]	P:GO:0032012; C:GO:0032587	P:regulation of ARF protein signal transduction; C:ruffle membrane	K12494	dre:103911953
TRINITY_DN112383_c0_g1_i1	Uncharacterized protein n=1 Tax=Pangasianodon hypophthalmus TaxID=310915 RepID=A0A5N5JEI7_PANHP	hypothetical protein PHYPO_G00185280 [Pangasianodon hypophthalmus]				dre:103910258	si:cabz01069012.2
TRINITY_DN112398_c0_g1_i1	Rho GTPase-activating protein 21 n=1 Tax=Bagarius yarrelli TaxID=175774 RepID=A0A556TZU8_BAGYA	rho GTPase-activating protein 21 isoform X4 [Pangasianodon hypophthalmus]				None
TRINITY_DN112627_c0_g1_i1	uncharacterized protein LOC106511580 n=1 Tax=Austrofundulus limnaeus TaxID=52670 RepID=A0A2I4AJZ9_9TELE	PREDICTED: uncharacterized protein LOC106511580, partial [Austrofundulus limnaeus]				dre:110440176
TRINITY_DN112847_c0_g1_i2	protocadherin alpha-C2-like n=5 Tax=Siluroidei TaxID=1489793 RepID=A0A2D0SEF9_ICTPU	PREDICTED: protocadherin alpha-C2-like [Ictalurus punctatus]	F:GO:0005509; C:GO:0005886; P:GO:0007156; C:GO:0016021	F:calcium ion binding; C:plasma membrane; P:homophilic cell adhesion via plasma membrane adhesion molecules; C:integral component of membrane		dre:100333352	pcdhb
TRINITY_DN112909_c0_g1_i1	Reverse transcriptase domain-containing protein n=1 Tax=Sparus aurata TaxID=8175 RepID=A0A671UDU8_SPAAU	PREDICTED: uncharacterized protein LOC102351696 [Latimeria chalumnae]				dre:110438160
TRINITY_DN112954_c0_g1_i1	40S ribosomal protein S29 n=1 Tax=Nothobranchius furzeri TaxID=105023 RepID=UPI00077D696D	mCG7602, partial [Mus musculus]			K02980	dre:405889	rps29	Ribosome , dre03010
TRINITY_DN113665_c0_g1_i1	C-terminal-binding protein 2a isoform X1 n=1 Tax=Pangasianodon hypophthalmus TaxID=310915 RepID=UPI00147D9F7A	C-terminal-binding protein 2a isoform X1 [Pangasianodon hypophthalmus]			K04496	dre:65230	ctbp2a	Wnt signaling pathway , dre04310; Notch signaling pathway , dre04330
TRINITY_DN114471_c0_g1_i2	RNA-directed DNA polymerase n=1 Tax=Sinocyclocheilus rhinocerous TaxID=307959 RepID=A0A673KGR5_9TELE	unnamed protein product [Oncorhynchus mykiss]				dre:100149980	lrfn4b
TRINITY_DN114505_c0_g1_i1	Uncharacterized protein n=1 Tax=Anabarilius grahami TaxID=495550 RepID=A0A3N0XMC2_ANAGA	hypothetical protein F7725_007367, partial [Dissostichus mawsoni]				dre:108179280
TRINITY_DN114707_c0_g1_i1	LID domain-containing protein n=6 Tax=Clupeocephala TaxID=186625 RepID=A0A4W4H439_ELEEL	LIM domain-binding protein 1 isoform X2 [Clarias magur]				None
TRINITY_DN11478_c0_g1_i8	microtubule-associated tumor suppressor candidate 2-like isoform X1 n=2 Tax=Siluroidei TaxID=1489793 RepID=A0A2D0SSP7_ICTPU	microtubule-associated tumor suppressor candidate 2 isoform X1 [Pangasianodon hypophthalmus]_x0001_KAB5550478.1 hypothetical protein PHYPO_G00054210 [Pangasianodon hypophthalmus]				dre:100334766	mtus2b
TRINITY_DN114984_c0_g1_i1	LOW QUALITY PROTEIN: uncharacterized protein LOC111193618 n=1 Tax=Astyanax mexicanus TaxID=7994 RepID=UPI000BBDFCD6	LOW QUALITY PROTEIN: uncharacterized protein LOC111193618 [Astyanax mexicanus]				dre:110438216
TRINITY_DN115333_c0_g1_i1	uncharacterized protein LOC109084951 n=2 Tax=Cyprinus carpio TaxID=7962 RepID=UPI0008FAB4C9	PREDICTED: uncharacterized protein LOC109071824 [Cyprinus carpio]				dre:108191322
TRINITY_DN115383_c0_g1_i1	Beta-defensin n=2 Tax=Ictalurus punctatus TaxID=7998 RepID=A0A1P8DDW1_ICTPU	defensin, beta-like 1 precursor [Ictalurus punctatus]				dre:100009619	defbl1
TRINITY_DN11541_c0_g1_i1	Uncharacterized protein n=1 Tax=Hucho hucho TaxID=62062 RepID=A0A4W5QE14_9TELE	PREDICTED: CUB and sushi domain-containing protein 3-like [Sinocyclocheilus grahami]				dre:565916	si:ch211-236p22.1
TRINITY_DN115452_c0_g1_i1	Protein Wnt n=4 Tax=Siluroidei TaxID=1489793 RepID=W5UG05_ICTPU	PREDICTED: protein Wnt-3a [Ictalurus punctatus]	P:GO:0001756; F:GO:0005102; C:GO:0005576; P:GO:0007498; P:GO:0009880; P:GO:0009953; P:GO:0016055; P:GO:0021794; P:GO:0030903; P:GO:0030917; P:GO:0036342; P:GO:0048703; P:GO:0060026	P:somitogenesis; F:signaling receptor binding; C:extracellular region; P:mesoderm development; P:embryonic pattern specification; P:dorsal/ventral pattern formation; P:Wnt signaling pathway; P:thalamus development; P:notochord development; P:midbrain-hindbrain boundary development; P:post-anal tail morphogenesis; P:embryonic viscerocranium morphogenesis; P:convergent extension		dre:60632	wnt3a	Wnt signaling pathway , dre04310; Melanogenesis , dre04916; mTOR signaling pathway , dre04150
TRINITY_DN115534_c1_g1_i1	potassium voltage-gated channel subfamily KQT member 2 isoform X4 n=1 Tax=Pangasianodon hypophthalmus TaxID=310915 RepID=UPI000EFE8EEB	potassium voltage-gated channel subfamily KQT member 2 isoform X1 [Pangasianodon hypophthalmus]				dre:100537363
TRINITY_DN115702_c0_g1_i1	CCHC-type domain-containing protein n=1 Tax=Astyanax mexicanus TaxID=7994 RepID=A0A3B1J1T7_ASTMX	uncharacterized protein LOC113028208 [Astatotilapia calliptera]				dre:103909212
TRINITY_DN115984_c0_g1_i1	Sorting nexin-1 n=3 Tax=Characoidei TaxID=1489739 RepID=A0A3B1JWH6_ASTMX	PREDICTED: sorting nexin-1-like [Pygocentrus nattereri]				dre:337386	snx1a	Endocytosis , dre04144
TRINITY_DN116041_c0_g1_i1	Uncharacterized protein n=1 Tax=Larimichthys crocea TaxID=215358 RepID=A0A6G0HI87_LARCR	hypothetical protein D5F01_LYC22530 [Larimichthys crocea]				dre:103909828
TRINITY_DN11605_c0_g2_i1	DDE_3 domain-containing protein n=1 Tax=Kryptolebias marmoratus TaxID=37003 RepID=A0A3Q3B977_KRYMA	#N/A				None
TRINITY_DN11614_c0_g1_i1	Uncharacterized protein n=1 Tax=Bagarius yarrelli TaxID=175774 RepID=A0A556V0R1_BAGYA	hypothetical protein Baya_11183 [Bagarius yarrelli]				None
TRINITY_DN116314_c0_g1_i1	uncharacterized protein LOC116323673 n=1 Tax=Oreochromis aureus TaxID=47969 RepID=UPI0012BBC884	uncharacterized protein LOC116323673 [Oreochromis aureus]				dre:108179280
TRINITY_DN117061_c0_g2_i1	Reverse transcriptase domain-containing protein n=3 Tax=Anabas testudineus TaxID=64144 RepID=A0A3Q1I9Y3_ANATE	#N/A				None
TRINITY_DN117524_c0_g1_i2	YG31B (Fragment) n=1 Tax=Poeciliopsis prolifica TaxID=188132 RepID=A0A0S7FBN2_9TELE	uncharacterized protein LOC111610091 [Xiphophorus maculatus]				dre:110438149
TRINITY_DN117527_c0_g1_i1	Regulator of G-protein signaling 9-binding protein n=1 Tax=Bagarius yarrelli TaxID=175774 RepID=A0A556U3L4_BAGYA	regulator of G-protein signaling 9-binding protein [Pangasianodon hypophthalmus]_x0001_XP_034154611.1 regulator of G-protein signaling 9-binding protein [Pangasianodon hypophthalmus]				dre:553549	zgc:109913
TRINITY_DN117534_c0_g1_i1	Uncharacterized protein n=1 Tax=Oryzias latipes TaxID=8090 RepID=A0A3P9J8M7_ORYLA	#N/A				None
TRINITY_DN117578_c0_g1_i1	Uncharacterized protein n=1 Tax=Acipenser ruthenus TaxID=7906 RepID=A0A444U5K2_ACIRT	hypothetical protein EOD39_1939 [Acipenser ruthenus]	C:GO:0016020; P:GO:0016192	C:membrane; P:vesicle-mediated transport		None
TRINITY_DN11761_c0_g1_i5	Neurexophilin n=4 Tax=Siluroidei TaxID=1489793 RepID=A0A5N5PCE9_PANHP	PREDICTED: neurexophilin-2 [Ictalurus punctatus]_x0001_KAF4086567.1 hypothetical protein AMELA_G00084840 [Ameiurus melas]	C:GO:0005576	C:extracellular region	K16657	dre:570003	nxph2a
TRINITY_DN117644_c0_g1_i1	Fork-head domain-containing protein n=3 Tax=Pangasianodon hypophthalmus TaxID=310915 RepID=A0A5N5NLF7_PANHP	forkhead box protein P3a isoform X3 [Pangasianodon hypophthalmus]_x0001_KAB5567401.1 hypothetical protein PHYPO_G00232320 [Pangasianodon hypophthalmus]				dre:571165	foxp3a
TRINITY_DN117961_c0_g1_i1	ANK_REP_REGION domain-containing protein n=4 Tax=Siluroidei TaxID=1489793 RepID=A0A5N5KYS6_PANHP	LOW QUALITY PROTEIN: transient receptor potential cation channel subfamily A member 1a [Pangasianodon hypophthalmus]				dre:474351	trpa1a
TRINITY_DN118338_c0_g1_i1	LOW QUALITY PROTEIN: SCO-spondin n=1 Tax=Tachysurus fulvidraco TaxID=1234273 RepID=UPI000F4DB0D1	SCO-spondin [Pangasianodon hypophthalmus]				dre:100036547	scospondin
TRINITY_DN118408_c0_g1_i1	teneurin-4-like n=1 Tax=Cyprinus carpio TaxID=7962 RepID=UPI0008FAD1A2	Teneurin-4 [Bagarius yarrelli]	C:GO:0005886; P:GO:0007165; C:GO:0016021; C:GO:0042995; P:GO:0048666	C:plasma membrane; P:signal transduction; C:integral component of membrane; C:cell projection; P:neuron development		dre:30156	tenm4
TRINITY_DN118538_c0_g1_i1	Integrase catalytic domain-containing protein n=1 Tax=Stegastes partitus TaxID=144197 RepID=A0A3B5AAW4_9TELE	uncharacterized protein LOC115150975 [Salmo trutta]				dre:100149980	lrfn4b
TRINITY_DN118547_c0_g1_i1	Reverse transcriptase domain-containing protein n=1 Tax=Oryzias latipes TaxID=8090 RepID=A0A3P9KCV1_ORYLA	unnamed protein product [Oncorhynchus mykiss]				dre:110438160
TRINITY_DN118584_c0_g1_i1	uncharacterized protein LOC113053576 n=1 Tax=Carassius auratus TaxID=7957 RepID=UPI000E3FD672	uncharacterized protein LOC113053576 [Carassius auratus]				dre:110438198
TRINITY_DN118643_c0_g1_i1	uncharacterized protein LOC115773028 n=2 Tax=Archocentrus centrarchus TaxID=63155 RepID=UPI0011E9EC37	uncharacterized protein LOC115773028 [Archocentrus centrarchus]_x0001_XP_030595936.1 uncharacterized protein LOC115787386 [Archocentrus centrarchus]				dre:110439066
TRINITY_DN118654_c0_g1_i1	Uncharacterized protein n=9 Tax=Pangasianodon hypophthalmus TaxID=310915 RepID=A0A5N5MLK8_PANHP	hypothetical protein PHYPO_G00038630 [Pangasianodon hypophthalmus]	P:GO:0001822; C:GO:0005929; C:GO:0016021	P:kidney development; C:cilium; C:integral component of membrane		dre:565697	pkd1b
TRINITY_DN118672_c0_g1_i1	dipeptidase 3-like n=1 Tax=Tachysurus fulvidraco TaxID=1234273 RepID=UPI000F50A2F3	dipeptidase 3-like [Tachysurus fulvidraco]				dre:100534995	dpep2
TRINITY_DN118769_c0_g1_i1	RFX-type winged-helix domain-containing protein n=33 Tax=Euacanthomorphacea TaxID=123369 RepID=A0A3Q3Q8I3_MONAL	PREDICTED: MHC class II regulatory factor RFX1-like isoform X7 [Ictalurus punctatus]	F:GO:0003677; F:GO:0003700; C:GO:0005634; P:GO:0006355	F:DNA binding; F:DNA-binding transcription factor activity; C:nucleus; P:regulation of transcription, DNA-templated		dre:100038773	rfx1a
TRINITY_DN118912_c0_g1_i1	Uncharacterized protein n=1 Tax=Oncorhynchus mykiss TaxID=8022 RepID=A0A060Y0Z4_ONCMY	transposase [Salmonella sp. S102_03650]				None
TRINITY_DN119099_c0_g1_i1	zinc finger CCHC domain-containing protein 12-like n=1 Tax=Sparus aurata TaxID=8175 RepID=UPI0011C18970	zinc finger CCHC domain-containing protein 12-like [Sparus aurata]				dre:103909212
TRINITY_DN11917_c0_g1_i1	SLIT and NTRK-like protein 2 n=4 Tax=Siluroidei TaxID=1489793 RepID=W5UCD4_ICTPU	SLIT and NTRK-like protein 2 [Pangasianodon hypophthalmus]				dre:794165	slitrk2
TRINITY_DN119226_c0_g1_i1	Reverse transcriptase domain-containing protein n=2 Tax=Pseudocrenilabrinae TaxID=318546 RepID=A0A3P9BJC4_9CICH	uncharacterized protein LOC111193553 [Astyanax mexicanus]				None
TRINITY_DN119466_c0_g1_i1	spectrin beta chain, non-erythrocytic 5 isoform X1 n=5 Tax=Siluroidei TaxID=1489793 RepID=A0A2D0RR08_ICTPU	PREDICTED: spectrin beta chain, non-erythrocytic 5 isoform X2 [Ictalurus punctatus]	F:GO:0003779; P:GO:0051693	F:actin binding; P:actin filament capping		dre:569585	sptbn5
TRINITY_DN119486_c0_g1_i1	leucine-rich repeat-containing protein 15-like n=1 Tax=Ictalurus punctatus TaxID=7998 RepID=A0A2D0PX99_ICTPU	PREDICTED: leucine-rich repeat-containing protein 15-like [Ictalurus punctatus]				dre:563949	si:dkey-1j5.4
TRINITY_DN119528_c0_g1_i1	protocadherin Fat 4-like isoform X1 n=3 Tax=Tachysurus fulvidraco TaxID=1234273 RepID=UPI000F5104B7	hypothetical protein AMELA_G00106450 [Ameiurus melas]				dre:101883589
TRINITY_DN119582_c0_g1_i1	fibulin-7 isoform X1 n=11 Tax=Siluroidei TaxID=1489793 RepID=A0A2D0QJ92_ICTPU	fibulin-7 isoform X3 [Pangasianodon hypophthalmus]			K17342	dre:100000083	fbln7
TRINITY_DN119771_c0_g1_i1	potassium channel subfamily K member 13-like n=6 Tax=Characiphysae TaxID=186628 RepID=A0A2D0SXQ0_ICTPU	potassium channel subfamily K member 13 [Pangasianodon hypophthalmus]_x0001_KAB5549049.1 hypothetical protein PHYPO_G00062780 [Pangasianodon hypophthalmus]			K04922	dre:564796	kcnk12l
TRINITY_DN119773_c0_g1_i1	glutamate receptor-interacting protein 2 isoform X5 n=1 Tax=Pangasianodon hypophthalmus TaxID=310915 RepID=UPI000EFEA9F8	glutamate receptor-interacting protein 2 isoform X6 [Pangasianodon hypophthalmus]			K20251	dre:562290	grip2b
TRINITY_DN119802_c0_g1_i1	Uncharacterized protein (Fragment) n=1 Tax=Nothobranchius rachovii TaxID=451742 RepID=A0A1A8RVU6_9TELE	uncharacterized protein LOC112843768 [Oreochromis niloticus]				None
TRINITY_DN119905_c0_g1_i1	protein RD3-like n=1 Tax=Pangasianodon hypophthalmus TaxID=310915 RepID=UPI000F009ADD	protein RD3-like [Pangasianodon hypophthalmus]				dre:101884543	si:ch211-253p18.5
TRINITY_DN1200_c0_g1_i3	Spectrin beta chain n=10 Tax=Siluroidei TaxID=1489793 RepID=A0A2D0QTX7_ICTPU	spectrin beta chain, non-erythrocytic 4 isoform X3 [Pangasianodon hypophthalmus]				dre:553451	sptbn1
TRINITY_DN120014_c0_g1_i1	Dimer_Tnp_hAT domain-containing protein n=1 Tax=Astyanax mexicanus TaxID=7994 RepID=A0A3B1JEZ3_ASTMX	zinc finger MYM-type protein 1-like [Astyanax mexicanus]				None
TRINITY_DN12010_c1_g1_i4	COesterase domain-containing protein n=5 Tax=Siluroidei TaxID=1489793 RepID=A0A5N5JCE9_PANHP	neuroligin-3b [Pangasianodon hypophthalmus]_x0001_KAB5515400.1 hypothetical protein PHYPO_G00249900 [Pangasianodon hypophthalmus]	C:GO:0005886; P:GO:0007155; C:GO:0016021; F:GO:0042043; C:GO:0045202	C:plasma membrane; P:cell adhesion; C:integral component of membrane; F:neurexin family protein binding; C:synapse	K07378	dre:567415	nlgn3b
TRINITY_DN120104_c0_g1_i1	uncharacterized protein LOC113635748 n=1 Tax=Tachysurus fulvidraco TaxID=1234273 RepID=UPI000F4EF37B	uncharacterized protein LOC113635748 [Tachysurus fulvidraco]			K04145	None
TRINITY_DN120115_c0_g1_i1	Reverse transcriptase domain-containing protein n=1 Tax=Astyanax mexicanus TaxID=7994 RepID=A0A3B1KHN3_ASTMX	unnamed protein product [Oncorhynchus mykiss]				None
TRINITY_DN120247_c0_g1_i1	uncharacterized protein LOC117554639 n=1 Tax=Gymnodraco acuticeps TaxID=8218 RepID=UPI0014716ABE	uncharacterized protein LOC117554639 [Gymnodraco acuticeps]				dre:100316941	si:dkey-109j17.5
TRINITY_DN120306_c0_g1_i1	potassium voltage-gated channel subfamily H member 8 n=2 Tax=Siluroidei TaxID=1489793 RepID=A0A2D0S0V1_ICTPU	hypothetical protein AMELA_G00169730 [Ameiurus melas]				dre:100002967	kcnh8
TRINITY_DN120529_c0_g1_i1	uncharacterized protein LOC113532735 isoform X1 n=1 Tax=Pangasianodon hypophthalmus TaxID=310915 RepID=UPI000EFFB1B1	TPA: putative transposase [Xenopus tropicalis]				None
TRINITY_DN120539_c0_g1_i1	paraneoplastic antigen Ma3 homolog n=1 Tax=Gouania willdenowi TaxID=441366 RepID=UPI001055456E	paraneoplastic antigen Ma3 homolog [Gouania willdenowi]_x0001_XP_028295990.1 paraneoplastic antigen Ma3 homolog [Gouania willdenowi]_x0001_XP_028295991.1 paraneoplastic antigen Ma3 homolog [Gouania willdenowi]				dre:101885794
TRINITY_DN120605_c0_g1_i1	Uncharacterized protein n=1 Tax=Oryzias latipes TaxID=8090 RepID=A0A3P9JMY4_ORYLA	uncharacterized protein LOC112139329 [Oryzias melastigma]	F:GO:0003676; F:GO:0008270	F:nucleic acid binding; F:zinc ion binding		dre:101883670
TRINITY_DN120625_c0_g1_i1	uncharacterized protein LOC111188251 n=1 Tax=Astyanax mexicanus TaxID=7994 RepID=UPI000BBD7B2D	uncharacterized protein LOC111188251 [Astyanax mexicanus]				None
TRINITY_DN120698_c0_g1_i1	Homeobox domain-containing protein n=7 Tax=Siluroidei TaxID=1489793 RepID=A0A5N5K387_PANHP	PREDICTED: iroquois-class homeodomain protein IRX-6 isoform X1 [Ictalurus punctatus]	F:GO:0000981; F:GO:0003677; C:GO:0005634; P:GO:0006357	F:DNA-binding transcription factor activity, RNA polymerase II-specific; F:DNA binding; C:nucleus; P:regulation of transcription by RNA polymerase II		dre:474317	irx6a
TRINITY_DN120727_c0_g1_i1	uncharacterized protein LOC112138103 n=1 Tax=Oryzias melastigma TaxID=30732 RepID=UPI000CF7C357	uncharacterized protein LOC112138103 [Oryzias melastigma]				dre:110440208
TRINITY_DN120875_c0_g1_i1	piggyBac transposable element-derived protein 3-like n=1 Tax=Periophthalmus magnuspinnatus TaxID=409849 RepID=UPI00145C16F7	piggyBac transposable element-derived protein 3-like [Periophthalmus magnuspinnatus]				dre:101882122
TRINITY_DN120924_c0_g1_i1	dehydrogenase/reductase SDR family member 12-like n=1 Tax=Cyprinus carpio TaxID=7962 RepID=UPI0008FAD687	PREDICTED: dehydrogenase/reductase SDR family member 12-like, partial [Cyprinus carpio]				dre:677747	flj13639
TRINITY_DN120929_c0_g1_i1	Aquaporin-8 n=4 Tax=Siluroidei TaxID=1489793 RepID=W5UF90_ICTPU	PREDICTED: aquaporin-8 [Ictalurus punctatus]	F:GO:0005372; P:GO:0006833; F:GO:0015204; F:GO:0015267; C:GO:0016021; P:GO:0071918	F:water transmembrane transporter activity; P:water transport; F:urea transmembrane transporter activity; F:channel activity; C:integral component of membrane; P:urea transmembrane transport		dre:563130	aqp8a.2
TRINITY_DN120934_c0_g1_i1	G-protein coupled receptor 26 n=1 Tax=Pangasianodon hypophthalmus TaxID=310915 RepID=UPI000EFF1AAC	G-protein coupled receptor 26 [Pangasianodon hypophthalmus]				dre:799848	gpr78b
TRINITY_DN120942_c0_g1_i1	LOW QUALITY PROTEIN: dystonin n=1 Tax=Tachysurus fulvidraco TaxID=1234273 RepID=UPI000F4F991E	LOW QUALITY PROTEIN: dystonin [Tachysurus fulvidraco]				None
TRINITY_DN120982_c0_g1_i1	uncharacterized protein LOC115557791 n=2 Tax=Gadus morhua TaxID=8049 RepID=UPI0011B75B7A	uncharacterized protein LOC115557791 [Gadus morhua]				dre:110440213
TRINITY_DN121074_c0_g1_i1	LOW QUALITY PROTEIN: N-acetyllactosaminide beta-1,3-N-acetylglucosaminyltransferase 2 n=1 Tax=Pangasianodon hypophthalmus TaxID=310915 RepID=UPI001480C407	LOW QUALITY PROTEIN: N-acetyllactosaminide beta-1,3-N-acetylglucosaminyltransferase 2 [Pangasianodon hypophthalmus]				dre:100007286	si:dkey-175m17.6
TRINITY_DN121197_c0_g1_i1	Uncharacterized protein n=4 Tax=Siluroidei TaxID=1489793 RepID=A0A5N5JUC7_PANHP	tripartite motif-containing protein 16 [Pangasianodon hypophthalmus]_x0001_KAB5522722.1 hypothetical protein PHYPO_G00162730 [Pangasianodon hypophthalmus]	F:GO:0008270	F:zinc ion binding		dre:568523	ftr84
TRINITY_DN121224_c0_g1_i1	Uncharacterized protein n=1 Tax=Pangasianodon hypophthalmus TaxID=310915 RepID=A0A5N5MIC5_PANHP	protocadherin Fat 4 [Tachysurus fulvidraco]				dre:101882648	fat4
TRINITY_DN121307_c0_g1_i1	Rhodopsin-sensitive cGMP 3',5'-cyclic phosphodiesterase subunit gamma n=3 Tax=Siluroidei TaxID=1489793 RepID=A0A2D0SI26_ICTPU	retinal rod rhodopsin-sensitive cGMP 3',5'-cyclic phosphodiesterase subunit gamma-like [Pangasianodon hypophthalmus]			K13759	dre:553708	pde6ga
TRINITY_DN121403_c0_g1_i1	Uncharacterized protein n=2 Tax=Pangasianodon hypophthalmus TaxID=310915 RepID=A0A5N5MXT8_PANHP	protein crumbs homolog 1 [Pangasianodon hypophthalmus]_x0001_KAB5559433.1 hypothetical protein PHYPO_G00029070 [Pangasianodon hypophthalmus]	F:GO:0005509; C:GO:0016021	F:calcium ion binding; C:integral component of membrane		dre:560942	crb1
TRINITY_DN121442_c0_g1_i1	uncharacterized protein LOC111191896 n=1 Tax=Astyanax mexicanus TaxID=7994 RepID=UPI000BBD6EE7	uncharacterized protein LOC111191896 [Astyanax mexicanus]				dre:110439121
TRINITY_DN121639_c0_g1_i1	SCO-spondin n=1 Tax=Pygocentrus nattereri TaxID=42514 RepID=UPI000814372B	SCO-spondin [Pangasianodon hypophthalmus]				dre:100036547	scospondin
TRINITY_DN121824_c0_g1_i1	Uncharacterized protein n=1 Tax=Pangasianodon hypophthalmus TaxID=310915 RepID=A0A5N5Q538_PANHP	hypothetical protein AMELA_G00082110 [Ameiurus melas]				None
TRINITY_DN121829_c0_g1_i1	uncharacterized protein LOC115799038 isoform X1 n=6 Tax=Archocentrus centrarchus TaxID=63155 RepID=UPI0011EA1018	uncharacterized protein LOC115799038 isoform X1 [Archocentrus centrarchus]_x0001_XP_030611831.1 uncharacterized protein LOC115799038 isoform X1 [Archocentrus centrarchus]_x0001_XP_030611832.1 uncharacterized protein LOC115799038 isoform X1 [Archocentrus centrarchus]				dre:108190980
TRINITY_DN121929_c0_g1_i1	Uncharacterized protein n=1 Tax=Astyanax mexicanus TaxID=7994 RepID=A0A3B1IJ48_ASTMX	hypothetical protein DPX16_8041 [Anabarilius grahami]				None
TRINITY_DN121958_c0_g1_i1	paraneoplastic antigen Ma3 homolog n=1 Tax=Acanthochromis polyacanthus TaxID=80966 RepID=UPI000B8F3D47	paraneoplastic antigen Ma3 homolog [Acanthochromis polyacanthus]				dre:103911763
TRINITY_DN121970_c0_g1_i1	hydroxycarboxylic acid receptor 2-like n=3 Tax=Siluroidei TaxID=1489793 RepID=A0A2D0SNK4_ICTPU	PREDICTED: hydroxycarboxylic acid receptor 2-like [Ictalurus punctatus]	F:GO:0004930; P:GO:0007186; C:GO:0016021	F:G protein-coupled receptor activity; P:G protein-coupled receptor signaling pathway; C:integral component of membrane	K08402	dre:570755	hcar1-1
TRINITY_DN122020_c0_g1_i1	ankyrin repeat domain-containing protein 24-like n=1 Tax=Ictalurus punctatus TaxID=7998 RepID=A0A2D0RRJ8_ICTPU	ankyrin repeat domain-containing protein 24-like, partial [Clarias magur]				dre:565326	ankrd24
TRINITY_DN122086_c0_g1_i1	LOW QUALITY PROTEIN: protein piccolo n=5 Tax=Pangasianodon hypophthalmus TaxID=310915 RepID=UPI00147C0C51	LOW QUALITY PROTEIN: protein piccolo [Pangasianodon hypophthalmus]				dre:565842	pclob
TRINITY_DN122088_c0_g1_i1	transmembrane protein 132D-like n=1 Tax=Ictalurus punctatus TaxID=7998 RepID=A0A2D0SYV5_ICTPU	transmembrane protein 132D [Pangasianodon hypophthalmus]				dre:793262	si:dkey-1d7.3
TRINITY_DN122103_c0_g1_i1	uncharacterized protein LOC117596155 n=1 Tax=Pangasianodon hypophthalmus TaxID=310915 RepID=UPI00147B9188	uncharacterized protein LOC117596155 [Pangasianodon hypophthalmus]				dre:100330916
TRINITY_DN122208_c0_g1_i1	regulator of G-protein signaling 9-binding protein-like n=1 Tax=Tachysurus fulvidraco TaxID=1234273 RepID=UPI000F5169E4	regulator of G-protein signaling 9-binding protein [Pangasianodon hypophthalmus]_x0001_XP_034154611.1 regulator of G-protein signaling 9-binding protein [Pangasianodon hypophthalmus]				dre:553549	zgc:109913
TRINITY_DN122374_c0_g1_i1	SEC7 domain-containing protein n=4 Tax=Sinocyclocheilus grahami TaxID=75366 RepID=A0A672MT00_SINGR	#N/A				None
TRINITY_DN122393_c0_g1_i1	Reverse transcriptase domain-containing protein n=1 Tax=Oreochromis niloticus TaxID=8128 RepID=A0A669CXQ2_ORENI	uncharacterized protein LOC114149798 [Xiphophorus couchianus]				None
TRINITY_DN122405_c0_g1_i1	protocadherin beta-16-like isoform X4 n=1 Tax=Pangasianodon hypophthalmus TaxID=310915 RepID=UPI001480092D	protocadherin beta-16-like isoform X4 [Pangasianodon hypophthalmus]				dre:110440084
TRINITY_DN122538_c0_g1_i1	Uncharacterized protein n=1 Tax=Astyanax mexicanus TaxID=7994 RepID=A0A3B1JVY7_ASTMX	TPA_asm: integrase [Astyanax tetra cavefish adintovirus]				None
TRINITY_DN122644_c0_g1_i1	Uncharacterized protein n=1 Tax=Gopherus agassizii TaxID=38772 RepID=A0A452GIP7_9SAUR	hypothetical protein fugu_006240 [Takifugu bimaculatus]				dre:571786	fbn2b
TRINITY_DN12265_c0_g2_i1	neuronal pentraxin-1-like n=3 Tax=Siluroidei TaxID=1489793 RepID=A0A2D0SDX1_ICTPU	neuronal pentraxin 1 like [Pangasianodon hypophthalmus]_x0001_KAB5554033.1 hypothetical protein PHYPO_G00045440 [Pangasianodon hypophthalmus]				dre:405872	nptx1l
TRINITY_DN12283_c0_g1_i1	DUF4211 domain-containing protein n=2 Tax=Pangasianodon hypophthalmus TaxID=310915 RepID=A0A5N5MH37_PANHP	proline-rich protein 12 [Pangasianodon hypophthalmus]_x0001_KAB5553541.1 hypothetical protein PHYPO_G00039840 [Pangasianodon hypophthalmus]				dre:557848	prr12b
TRINITY_DN122919_c0_g1_i1	Transposable element Tcb1 transposase n=1 Tax=Anabarilius grahami TaxID=495550 RepID=A0A3N0Y2L9_ANAGA	Transposable element Tcb1 transposase [Anabarilius grahami]	F:GO:0003677; P:GO:0006313; P:GO:0015074	F:DNA binding; P:transposition, DNA-mediated; P:DNA integration		None
TRINITY_DN122951_c0_g1_i1	Reverse transcriptase domain-containing protein n=2 Tax=Oreochromis niloticus TaxID=8128 RepID=A0A669EG93_ORENI	mannosidase alpha class 2A member 1, partial [Nothobranchius furzeri]				dre:110438160
TRINITY_DN12304_c0_g1_i10	Uncharacterized protein n=2 Tax=Electrophorus electricus TaxID=8005 RepID=A0A4W4FG04_ELEEL	PREDICTED: protein FAM126B-like isoform X1 [Ictalurus punctatus]	C:GO:0005829; C:GO:0005886	C:cytosol; C:plasma membrane		dre:100534965	fam126b
TRINITY_DN12308_c0_g1_i2	Guanine nucleotide-binding protein subunit gamma n=33 Tax=Euacanthomorphacea TaxID=123369 RepID=A0A3Q3CCW7_HAPBU	hypothetical protein PHYPO_G00059410 [Pangasianodon hypophthalmus]			K04540	dre:114462	gng3	Apelin signaling pathway , dre04371
TRINITY_DN123315_c0_g1_i1	Uncharacterized protein n=2 Tax=Pangasianodon hypophthalmus TaxID=310915 RepID=A0A5N5LLX4_PANHP	protein turtle homolog A isoform X2 [Pangasianodon hypophthalmus]				dre:553348	igsf9b
TRINITY_DN12375_c0_g1_i2	Endothelin-2 n=2 Tax=Siluroidei TaxID=1489793 RepID=A0A2D0S095_ICTPU	PREDICTED: endothelin-2-like [Ictalurus punctatus]				dre:569550	edn2	Neuroactive ligand-receptor interaction , dre04080; Vascular smooth muscle contraction , dre04270
TRINITY_DN123874_c0_g1_i1	Uncharacterized protein n=5 Tax=Siluroidei TaxID=1489793 RepID=A0A5N5PXT3_PANHP	hypothetical protein AMELA_G00166480 [Ameiurus melas]				None
TRINITY_DN124130_c0_g1_i1	cyclic nucleotide-gated cation channel beta-1-like n=1 Tax=Ictalurus punctatus TaxID=7998 RepID=A0A2D0RFZ7_ICTPU	PREDICTED: cyclic nucleotide-gated cation channel beta-1-like [Ictalurus punctatus]				None
TRINITY_DN124423_c0_g1_i1	Uncharacterized protein n=1 Tax=Salmo trutta TaxID=8032 RepID=A0A674CJR7_SALTR	Transposase [Dicentrarchus labrax]				None
TRINITY_DN124666_c0_g1_i1	Adenosine deaminase, RNA-specific n=4 Tax=Nothobranchius TaxID=28779 RepID=A0A1A8CME4_9TELE	PREDICTED: double-stranded RNA-specific adenosine deaminase [Poecilia reticulata]_x0001_XP_008429969.1 PREDICTED: double-stranded RNA-specific adenosine deaminase [Poecilia reticulata]				dre:558149	adarb2
TRINITY_DN124719_c0_g1_i1	Gap junction protein n=4 Tax=Siluroidei TaxID=1489793 RepID=A0A2D0Q429_ICTPU	PREDICTED: gap junction alpha-8 protein-like isoform X1 [Ictalurus punctatus]				dre:114403	gja8b
TRINITY_DN124732_c0_g1_i1	uncharacterized protein LOC115776718 n=1 Tax=Archocentrus centrarchus TaxID=63155 RepID=UPI0011EA034A	uncharacterized protein LOC115776718 [Archocentrus centrarchus]				dre:103908683
TRINITY_DN125113_c0_g1_i1	Endonuclease n=1 Tax=Astyanax mexicanus TaxID=7994 RepID=A0A3B1KAR8_ASTMX	PREDICTED: uncharacterized protein LOC107692676 [Sinocyclocheilus anshuiensis]	F:GO:0003676; C:GO:0005634; F:GO:0008270; P:GO:0015074	F:nucleic acid binding; C:nucleus; F:zinc ion binding; P:DNA integration		dre:100149980	lrfn4b
TRINITY_DN125306_c0_g1_i1	Reverse transcriptase domain-containing protein n=1 Tax=Astatotilapia calliptera TaxID=8154 RepID=A0A3P8PIJ3_ASTCA	#N/A				None
TRINITY_DN125363_c0_g1_i1	Putative cysteine proteinase n=1 Tax=Trypanosoma theileri TaxID=67003 RepID=A0A1X0NXC8_9TRYP	putative cysteine proteinase [Trypanosoma theileri]_x0001_ORC89188.1 putative cysteine proteinase [Trypanosoma theileri]	F:GO:0008233	F:peptidase activity		dre:321453	ctsla	Phagosome , dre04145; Apoptosis , dre04210; Autophagy - animal , dre04140; Lysosome , dre04142
TRINITY_DN125548_c0_g1_i1	RNA-directed DNA polymerase n=1 Tax=Poecilia mexicana TaxID=48701 RepID=A0A3B3WPB4_9TELE	retrotransposon-like protein 1, partial [Xiphophorus maculatus]				dre:100149980	lrfn4b
TRINITY_DN125600_c0_g1_i1	Uncharacterized protein n=1 Tax=Glossina brevipalpis TaxID=37001 RepID=A0A1A9WSQ5_9MUSC	hypothetical protein CLCR_11365 [Cladophialophora carrionii]	C:GO:0016020; C:GO:0016021	C:membrane; C:integral component of membrane		None
TRINITY_DN12562_c0_g1_i3	FXYD domain-containing ion transport regulator 7-like isoform X2 n=1 Tax=Electrophorus electricus TaxID=8005 RepID=UPI000F09AC46	FXYD domain containing ion transport regulator 7 isoform X2 [Electrophorus electricus]				dre:100005476	si:dkey-56f14.4
TRINITY_DN125821_c0_g1_i1	Endonuclease n=1 Tax=Oryzias latipes TaxID=8090 RepID=A0A3B3HJK4_ORYLA	uncharacterized protein LOC111946457 [Oryzias latipes]				dre:100149980	lrfn4b
TRINITY_DN125964_c0_g1_i1	Xin actin-binding repeat-containing protein 1 n=3 Tax=Cricetinae TaxID=10026 RepID=G3HQW6_CRIGR	Xin actin-binding repeat-containing protein 1 [Cricetulus griseus]				None
TRINITY_DN12641_c0_g1_i1	Thyroliberin receptor n=3 Tax=Siluroidei TaxID=1489793 RepID=A0A2D0PWR5_ICTPU	thyrotropin-releasing hormone receptor b [Pangasianodon hypophthalmus]_x0001_KAB5530764.1 hypothetical protein PHYPO_G00133150 [Pangasianodon hypophthalmus]	F:GO:0004997; C:GO:0005886; P:GO:0007186; C:GO:0016021	F:thyrotropin-releasing hormone receptor activity; C:plasma membrane; P:G protein-coupled receptor signaling pathway; C:integral component of membrane	K04282	dre:569382	trhrb	Calcium signaling pathway , dre04020; Neuroactive ligand-receptor interaction , dre04080
TRINITY_DN126455_c0_g1_i1	Uncharacterized protein n=1 Tax=Cynoglossus semilaevis TaxID=244447 RepID=A0A3P8WKV2_CYNSE	transposase [Teladorsagia circumcincta]				None
TRINITY_DN127068_c0_g1_i1	HTH_Tnp_Tc3_2 domain-containing protein n=1 Tax=Oncorhynchus mykiss TaxID=8022 RepID=A0A060W3S9_ONCMY	unnamed protein product [Oncorhynchus mykiss]	F:GO:0003677; P:GO:0006313; P:GO:0015074	F:DNA binding; P:transposition, DNA-mediated; P:DNA integration		None
TRINITY_DN127341_c0_g1_i1	gamma-crystallin M2-like n=1 Tax=Tachysurus fulvidraco TaxID=1234273 RepID=UPI000F4E4165	gamma-crystallin M2-like [Tachysurus fulvidraco]				dre:795575	si:dkey-57a22.15
TRINITY_DN128131_c0_g1_i1	zinc finger BED domain-containing protein 1-like n=1 Tax=Sinocyclocheilus anshuiensis TaxID=1608454 RepID=UPI0007B7C50C	PREDICTED: zinc finger BED domain-containing protein 1-like [Sinocyclocheilus anshuiensis]				dre:101886897
TRINITY_DN1282_c0_g2_i1	acidPPc domain-containing protein n=3 Tax=Characoidei TaxID=1489739 RepID=A0A3B4DEV3_PYGNA	phospholipid phosphatase 3 isoform X1 [Pangasianodon hypophthalmus]				dre:557680	plpp3	Glycerophospholipid metabolism , dre00564; Metabolic pathways , dre01100; Glycerolipid metabolism , dre00561; Sphingolipid metabolism , dre00600; Ether lipid metabolism , dre00565
TRINITY_DN12826_c0_g2_i1	piggyBac transposable element-derived protein 4-like n=1 Tax=Seriola dumerili TaxID=41447 RepID=UPI000BBEF977	piggyBac transposable element-derived protein 4-like, partial [Seriola dumerili]				dre:570815	dusp26
TRINITY_DN128300_c0_g1_i1	protein mono-ADP-ribosyltransferase PARP11-like isoform X1 n=2 Tax=Pangasianodon hypophthalmus TaxID=310915 RepID=UPI00147A471D	protein mono-ADP-ribosyltransferase PARP11-like isoform X2 [Pangasianodon hypophthalmus]			K15259	dre:103910991
TRINITY_DN128422_c0_g1_i1	Paired box protein Pax-2-A n=1 Tax=Bagarius yarrelli TaxID=175774 RepID=A0A556TN26_BAGYA	PREDICTED: paired box protein Pax-2 isoform X10 [Ictalurus punctatus]	F:GO:0003677; C:GO:0005634; P:GO:0006355; P:GO:0007275	F:DNA binding; C:nucleus; P:regulation of transcription, DNA-templated; P:multicellular organism development		dre:30425	pax2a
TRINITY_DN128471_c0_g1_i1	carcinoembryonic antigen-related cell adhesion molecule 5-like n=1 Tax=Ictalurus punctatus TaxID=7998 RepID=A0A2D0QJS7_ICTPU	carcinoembryonic antigen-related cell adhesion molecule 5-like, partial [Clarias magur]				None
TRINITY_DN128481_c0_g1_i1	early growth response protein 1-like n=4 Tax=Siluroidei TaxID=1489793 RepID=A0A2D0SGF4_ICTPU	LOW QUALITY PROTEIN: early growth response protein 4 [Pangasianodon hypophthalmus]			K09203	dre:795099	egr4
TRINITY_DN128542_c0_g1_i1	Cathepsin L n=4 Tax=Homo sapiens TaxID=9606 RepID=UPI0001593A39	Chain B, Cathepsin L1 [Homo sapiens]	F:GO:0001968; P:GO:0002224; P:GO:0002250; F:GO:0004197; F:GO:0005518; C:GO:0005615; C:GO:0005634; C:GO:0005771; C:GO:0016324; P:GO:0016540; P:GO:0019065; P:GO:0019886; P:GO:0022617; P:GO:0030574; P:GO:0031638; P:GO:0034230; C:GO:0036021; P:GO:0039654; F:GO:0042393; C:GO:0042583; P:GO:0043373; F:GO:0043394; P:GO:0045616; P:GO:0051603; P:GO:0060309; P:GO:0071888; P:GO:0097067; F:GO:0097655	F:fibronectin binding; P:toll-like receptor signaling pathway; P:adaptive immune response; F:cysteine-type endopeptidase activity; F:collagen binding; C:extracellular space; C:nucleus; C:multivesicular body; C:apical plasma membrane; P:protein autoprocessing; P:receptor-mediated endocytosis of virus by host cell; P:antigen processing and presentation of exogenous peptide antigen via MHC class II;…		dre:321453	ctsla	Phagosome , dre04145; Apoptosis , dre04210; Autophagy - animal , dre04140; Lysosome , dre04142
TRINITY_DN128615_c0_g1_i1	uncharacterized protein LOC109055809 n=1 Tax=Cyprinus carpio TaxID=7962 RepID=UPI0008FA7F6E	hypothetical protein G5714_004067 [Onychostoma macrolepis]				dre:110439973
TRINITY_DN128662_c0_g1_i1	tyrosine-protein phosphatase non-receptor type 13-like n=1 Tax=Tachysurus fulvidraco TaxID=1234273 RepID=UPI000F4EBB37	FERM and PDZ domain-containing protein 2 isoform X1 [Pangasianodon hypophthalmus]				dre:571774	ptpn20
TRINITY_DN128676_c0_g1_i1	Uncharacterized protein n=4 Tax=Characoidei TaxID=1489739 RepID=A0A3B4BX43_PYGNA	PREDICTED: nectin-1 isoform X2 [Pygocentrus nattereri]				None
TRINITY_DN128716_c0_g1_i1	Reverse transcriptase domain-containing protein n=1 Tax=Astyanax mexicanus TaxID=7994 RepID=A0A3B1IH61_ASTMX	Transposon TX1 uncharacterized 149 kDa protein ORF 2 [Takifugu flavidus]				dre:110438160
TRINITY_DN128757_c0_g1_i1	leucine-rich repeat-containing protein 3 n=1 Tax=Pangasianodon hypophthalmus TaxID=310915 RepID=UPI000EFF712B	leucine-rich repeat-containing protein 3 [Pangasianodon hypophthalmus]_x0001_XP_034155726.1 leucine-rich repeat-containing protein 3 [Pangasianodon hypophthalmus]				dre:100151486
TRINITY_DN128914_c0_g1_i1	G_PROTEIN_RECEP_F1_2 domain-containing protein n=3 Tax=Siluroidei TaxID=1489793 RepID=A0A5N5NLE5_PANHP	probable G-protein coupled receptor 139 [Pangasianodon hypophthalmus]_x0001_KAB5567728.1 hypothetical protein PHYPO_G00236200 [Pangasianodon hypophthalmus]	F:GO:0004930; P:GO:0007186; C:GO:0016021	F:G protein-coupled receptor activity; P:G protein-coupled receptor signaling pathway; C:integral component of membrane	K08428	None
TRINITY_DN128922_c0_g1_i1	Uncharacterized protein n=1 Tax=Pangasianodon hypophthalmus TaxID=310915 RepID=A0A5N5M745_PANHP	hypothetical protein PHYPO_G00050640 [Pangasianodon hypophthalmus]	F:GO:0005524; P:GO:0007018; F:GO:0008569	F:ATP binding; P:microtubule-based movement; F:ATP-dependent microtubule motor activity, minus-end-directed		dre:110437768
TRINITY_DN129047_c0_g1_i1	Chromosome 2 SCAF1692, whole genome shotgun sequence (Fragment) n=1 Tax=Tetraodon nigroviridis TaxID=99883 RepID=Q4TIU5_TETNG	unnamed protein product, partial [Tetraodon nigroviridis]	F:GO:0003774; F:GO:0003779; F:GO:0005524; F:GO:0008168; C:GO:0016459; F:GO:0016706	F:motor activity; F:actin binding; F:ATP binding; F:methyltransferase activity; C:myosin complex; F:2-oxoglutarate-dependent dioxygenase activity		dre:110439387
TRINITY_DN129144_c0_g1_i1	Uncharacterized protein n=1 Tax=Pangasianodon hypophthalmus TaxID=310915 RepID=A0A5N5MIC5_PANHP	hypothetical protein PHYPO_G00047350 [Pangasianodon hypophthalmus]	F:GO:0005509; C:GO:0005886; P:GO:0007156	F:calcium ion binding; C:plasma membrane; P:homophilic cell adhesion via plasma membrane adhesion molecules		dre:101882648	fat4
TRINITY_DN129190_c0_g1_i1	fibrinogen-like protein 1 n=2 Tax=Pangasianodon hypophthalmus TaxID=310915 RepID=UPI00147DCB14	fibrinogen-like protein 1 [Pangasianodon hypophthalmus]				None
TRINITY_DN129216_c0_g1_i1	Homeobox domain-containing protein n=1 Tax=Sinocyclocheilus grahami TaxID=75366 RepID=A0A672T572_SINGR	PREDICTED: homeobox protein DLX-6 [Ictalurus punctatus]	F:GO:0000981; P:GO:0001841; F:GO:0003677; C:GO:0005634; P:GO:0006357; P:GO:0033339; P:GO:0035141	F:DNA-binding transcription factor activity, RNA polymerase II-specific; P:neural tube formation; F:DNA binding; C:nucleus; P:regulation of transcription by RNA polymerase II; P:pectoral fin development; P:medial fin morphogenesis	K09314	dre:30586	dlx6a
TRINITY_DN129285_c0_g1_i1	Uncharacterized protein n=2 Tax=Siluroidei TaxID=1489793 RepID=A0A5N5JTI1_PANHP	alpha-tectorin isoform X2, partial [Clarias magur]				dre:561355	tecta
TRINITY_DN129293_c0_g1_i1	small conductance calcium-activated potassium channel protein 2-like n=1 Tax=Sinocyclocheilus rhinocerous TaxID=307959 RepID=UPI0007B7A412	#N/A				dre:570401	kcnn1b
TRINITY_DN129523_c0_g1_i1	60S ribosomal protein L28 n=6 Tax=Boreoeutheria TaxID=1437010 RepID=A0A2K5JKY0_COLAP	PREDICTED: 60S ribosomal protein L28 isoform X2 [Colobus angolensis palliatus]_x0001_XP_011787849.1 PREDICTED: 60S ribosomal protein L28 isoform X2 [Colobus angolensis palliatus]_x0001_XP_011787850.1 PREDICTED: 60S ribosomal protein L28 isoform X2 [Colobus angolensis palliatus]	F:GO:0003735; C:GO:0005840; P:GO:0006412	F:structural constituent of ribosome; C:ribosome; P:translation	K02903	dre:394036	rpl28	Ribosome , dre03010
TRINITY_DN129690_c0_g1_i1	Reverse transcriptase domain-containing protein n=1 Tax=Sparus aurata TaxID=8175 RepID=A0A671TQ85_SPAAU	uncharacterized protein LOC112842705 [Oreochromis niloticus]				None
TRINITY_DN129728_c0_g1_i1	LOW QUALITY PROTEIN: uncharacterized protein LOC111188558 n=1 Tax=Astyanax mexicanus TaxID=7994 RepID=UPI000BBD5200	LOW QUALITY PROTEIN: uncharacterized protein LOC111188558 [Astyanax mexicanus]				None
TRINITY_DN129883_c0_g1_i1	Uncharacterized protein n=2 Tax=Pygocentrus nattereri TaxID=42514 RepID=A0A3B4DPP6_PYGNA	fibronectin type-III domain-containing protein 3A isoform X4 [Pangasianodon hypophthalmus]				dre:100333097	fndc3a
TRINITY_DN129957_c0_g1_i1	piggyBac transposable element-derived protein 4-like n=1 Tax=Ictalurus punctatus TaxID=7998 RepID=A0A2D0Q4Q2_ICTPU	piggyBac transposable element-derived protein 4-like isoform X2 [Pangasianodon hypophthalmus]_x0001_XP_026802820.2 piggyBac transposable element-derived protein 4-like isoform X2 [Pangasianodon hypophthalmus]_x0001_XP_034165546.1 piggyBac transposable element-derived protein 4-like isoform X2 [Pangasianodon hypophthalmus]				dre:108181194
TRINITY_DN129990_c0_g1_i1	Peptidase S1 domain-containing protein n=1 Tax=Pangasianodon hypophthalmus TaxID=310915 RepID=A0A5N5L0D3_PANHP	serine protease 56, partial [Clarias magur]			K23440	dre:563528	prss56
TRINITY_DN130043_c0_g1_i1	TF_AP-2 domain-containing protein n=8 Tax=Siluroidei TaxID=1489793 RepID=A0A5N5KKV6_PANHP	PREDICTED: transcription factor AP-2-epsilon isoform X2 [Ictalurus punctatus]	F:GO:0003700; C:GO:0005634; P:GO:0006355	F:DNA-binding transcription factor activity; C:nucleus; P:regulation of transcription, DNA-templated		dre:393794	tfap2e
TRINITY_DN130065_c0_g1_i1	MFS domain-containing protein n=5 Tax=Siluroidei TaxID=1489793 RepID=A0A5N5ML64_PANHP	hypothetical protein PHYPO_G00039160 [Pangasianodon hypophthalmus]	P:GO:0006836; C:GO:0016021; P:GO:0042908; F:GO:0042910; P:GO:0055085	P:neurotransmitter transport; C:integral component of membrane; P:xenobiotic transport; F:xenobiotic transmembrane transporter activity; P:transmembrane transport	K14636	dre:394082	slc18a3b
TRINITY_DN130092_c0_g1_i1	Reverse transcriptase domain-containing protein n=1 Tax=Astyanax mexicanus TaxID=7994 RepID=A0A3B1ISB8_ASTMX	uncharacterized protein LOC109139461 [Larimichthys crocea]				None
TRINITY_DN130135_c0_g1_i1	insulin gene enhancer protein isl-2b-like n=1 Tax=Pangasianodon hypophthalmus TaxID=310915 RepID=UPI00147EE311	insulin gene enhancer protein isl-2b-like [Pangasianodon hypophthalmus]			K09370	dre:415131	isl1l
TRINITY_DN130162_c0_g1_i1	carboxypeptidase O-like n=1 Tax=Ictalurus punctatus TaxID=7998 RepID=A0A2D0Q4U2_ICTPU	PREDICTED: carboxypeptidase O-like [Ictalurus punctatus]	F:GO:0004181; P:GO:0006508; F:GO:0008270; C:GO:0046658	F:metallocarboxypeptidase activity; P:proteolysis; F:zinc ion binding; C:anchored component of plasma membrane	K23009	dre:100005630	cpo
TRINITY_DN130177_c0_g1_i1	Homeobox domain-containing protein n=3 Tax=Siluroidei TaxID=1489793 RepID=A0A5N5MWJ7_PANHP	homeobox protein DBX1 [Tachysurus fulvidraco]				dre:30394	dbx1a
TRINITY_DN130258_c0_g1_i1	Uncharacterized protein n=2 Tax=Siluroidei TaxID=1489793 RepID=A0A5N5JTI1_PANHP	alpha-tectorin isoform X2, partial [Clarias magur]	F:GO:0005201; P:GO:0007160; P:GO:0007605; C:GO:0016021; C:GO:0062023	F:extracellular matrix structural constituent; P:cell-matrix adhesion; P:sensory perception of sound; C:integral component of membrane; C:collagen-containing extracellular matrix		dre:561355	tecta
TRINITY_DN130420_c0_g1_i1	BTB domain-containing protein n=3 Tax=Siluroidei TaxID=1489793 RepID=A0A5N5LTT7_PANHP	potassium voltage-gated channel subfamily A member 10 [Pangasianodon hypophthalmus]				dre:100329515	kcna10a
TRINITY_DN130481_c0_g1_i1	gap junction epsilon-1 protein isoform X1 n=2 Tax=Siluroidei TaxID=1489793 RepID=UPI00147F2BEF	gap junction epsilon-1 protein isoform X1 [Pangasianodon hypophthalmus]			K22039	dre:541419	cx23
TRINITY_DN130488_c0_g1_i1	Uncharacterized protein n=3 Tax=Siluroidei TaxID=1489793 RepID=A0A5N5MGM2_PANHP	proton channel OTOP1 [Pangasianodon hypophthalmus]_x0001_KAB5554172.1 hypothetical protein PHYPO_G00047120 [Pangasianodon hypophthalmus]	C:GO:0005886; P:GO:0006811; C:GO:0016021	C:plasma membrane; P:ion transport; C:integral component of membrane		dre:322893	otop1
TRINITY_DN130519_c0_g1_i1	Uncharacterized protein n=1 Tax=Pangasianodon hypophthalmus TaxID=310915 RepID=A0A5N5PI49_PANHP	hypothetical protein PHYPO_G00193140 [Pangasianodon hypophthalmus]				None
TRINITY_DN130817_c0_g1_i1	Uncharacterized protein n=1 Tax=Astyanax mexicanus TaxID=7994 RepID=A0A3B1J7S5_ASTMX	PREDICTED: uncharacterized protein LOC108261232 [Ictalurus punctatus]				None
TRINITY_DN130824_c0_g1_i1	chondroitin sulfate proteoglycan 4-like n=1 Tax=Ictalurus punctatus TaxID=7998 RepID=A0A2D0SMD5_ICTPU	PREDICTED: chondroitin sulfate proteoglycan 4-like [Ictalurus punctatus]	C:GO:0016021	C:integral component of membrane		dre:110440062
TRINITY_DN1309_c0_g3_i1	glutamate receptor ionotropic, NMDA 2B-like n=1 Tax=Ictalurus punctatus TaxID=7998 RepID=A0A2D0Q2W1_ICTPU	glutamate receptor ionotropic, NMDA 2B-like isoform X2 [Tachysurus fulvidraco]			K05210	dre:559976	grin2bb	Neuroactive ligand-receptor interaction , dre04080
TRINITY_DN130986_c0_g1_i1	Muscarinic acetylcholine receptor n=3 Tax=Siluroidei TaxID=1489793 RepID=A0A2D0Q037_ICTPU	muscarinic acetylcholine receptor M5b [Pangasianodon hypophthalmus]_x0001_XP_034169641.1 muscarinic acetylcholine receptor M5b [Pangasianodon hypophthalmus]_x0001_KAB5539908.1 hypothetical protein PHYPO_G00094570 [Pangasianodon hypophthalmus]	C:GO:0005887; P:GO:0007213; F:GO:0016907; C:GO:0045211	C:integral component of plasma membrane; P:G protein-coupled acetylcholine receptor signaling pathway; F:G protein-coupled acetylcholine receptor activity; C:postsynaptic membrane		dre:553978	chrm5a	Calcium signaling pathway , dre04020; Neuroactive ligand-receptor interaction , dre04080; Regulation of actin cytoskeleton , dre04810
TRINITY_DN131077_c0_g1_i1	Uncharacterized protein n=1 Tax=Astyanax mexicanus TaxID=7994 RepID=A0A3B1JIM2_ASTMX	unnamed protein product [Mytilus coruscus]				dre:101883768
TRINITY_DN131119_c0_g1_i1	Uncharacterized protein n=3 Tax=Pangasianodon hypophthalmus TaxID=310915 RepID=A0A5N5MUT2_PANHP	zinc finger homeobox protein 3 isoform X1 [Pangasianodon hypophthalmus]_x0001_XP_026786585.2 zinc finger homeobox protein 3 isoform X1 [Pangasianodon hypophthalmus]_x0001_KAB5558790.1 hypothetical protein PHYPO_G00021260 [Pangasianodon hypophthalmus]	F:GO:0000981; F:GO:0003677; C:GO:0005634; P:GO:0006357; F:GO:0008270	F:DNA-binding transcription factor activity, RNA polymerase II-specific; F:DNA binding; C:nucleus; P:regulation of transcription by RNA polymerase II; F:zinc ion binding		dre:100333211	zfhx3
TRINITY_DN131362_c0_g1_i1	HTH_Tnp_Tc3_2 domain-containing protein n=2 Tax=Anabarilius grahami TaxID=495550 RepID=A0A3N0XN49_ANAGA	hypothetical protein DPX16_22037 [Anabarilius grahami]	F:GO:0003677; P:GO:0006313; P:GO:0015074	F:DNA binding; P:transposition, DNA-mediated; P:DNA integration		None
TRINITY_DN131378_c0_g1_i1	transmembrane protein 132D-like n=1 Tax=Ictalurus punctatus TaxID=7998 RepID=A0A2D0SYV5_ICTPU	transmembrane protein, partial [Clarias magur]				dre:793262	si:dkey-1d7.3
TRINITY_DN131388_c0_g1_i1	peptidase inhibitor R3HDML isoform X1 n=2 Tax=Tachysurus fulvidraco TaxID=1234273 RepID=UPI000F4F7BCB	hypothetical protein PHYPO_G00073240 [Pangasianodon hypophthalmus]				dre:561976	r3hdml
TRINITY_DN131551_c0_g1_i1	uncharacterized protein LOC116061499 isoform X1 n=2 Tax=Sander lucioperca TaxID=283035 RepID=UPI00125D4829	uncharacterized protein LOC116061499 isoform X2 [Sander lucioperca]				None
TRINITY_DN131750_c0_g1_i1	Reverse transcriptase domain-containing protein n=1 Tax=Salmo trutta TaxID=8032 RepID=A0A673Z3F9_SALTR	putative 149 kDa protein ORF 2 [Collichthys lucidus]				dre:101883768
TRINITY_DN131769_c0_g1_i1	Poly [ADP-ribose] polymerase n=1 Tax=Ictalurus punctatus TaxID=7998 RepID=A0A2D0T464_ICTPU	PREDICTED: poly [ADP-ribose] polymerase 11-like [Ictalurus punctatus]	F:GO:0003950	F:NAD+ ADP-ribosyltransferase activity		dre:103910991
TRINITY_DN13178_c1_g1_i2	1-phosphatidylinositol 4,5-bisphosphate phosphodiesterase n=2 Tax=Pangasianodon hypophthalmus TaxID=310915 RepID=A0A5N5N4Z9_PANHP	1-phosphatidylinositol 4,5-bisphosphate phosphodiesterase beta-2 [Pangasianodon hypophthalmus]			K05858	dre:569376	plcb2	Gap junction , dre04540; Metabolic pathways , dre01100; NOD-like receptor signaling pathway , dre04621; Calcium signaling pathway , dre04020; Wnt signaling pathway , dre04310; Vascular smooth muscle contraction , dre04270; AGE-RAGE signaling pathway in diabetic complications , dre04933; Phosphatidylinositol signaling system , dre04070; Apelin signaling pathway , dre04371; Inositol phosphate metab…
TRINITY_DN131844_c0_g1_i1	olfactory receptor 1D2-like n=1 Tax=Pangasianodon hypophthalmus TaxID=310915 RepID=UPI000F002A25	olfactory receptor 1D2-like [Pangasianodon hypophthalmus]				dre:100148579	or126-5
TRINITY_DN131919_c0_g1_i1	RNA-directed DNA polymerase n=1 Tax=Collichthys lucidus TaxID=240159 RepID=A0A4U5TXV6_COLLU	Retrovirus-related Pol polyprotein [Collichthys lucidus]	F:GO:0003676; F:GO:0003964; P:GO:0006278; P:GO:0015074	F:nucleic acid binding; F:RNA-directed DNA polymerase activity; P:RNA-dependent DNA biosynthetic process; P:DNA integration		None
TRINITY_DN132032_c0_g1_i1	HASI n=1 Tax=Nothobranchius kadleci TaxID=1051664 RepID=A0A1A8CX16_9TELE	TPA_asm: cupiennin [Astyanax tetra cavefish adintovirus]				None
TRINITY_DN13208_c0_g1_i1	troponin C, slow skeletal and cardiac muscles-like n=1 Tax=Tachysurus fulvidraco TaxID=1234273 RepID=UPI000F4ED1A9	troponin C, slow skeletal and cardiac muscles-like [Tachysurus fulvidraco]			K05865	dre:353247	tnnc1a	Calcium signaling pathway , dre04020; Adrenergic signaling in cardiomyocytes , dre04261; Cardiac muscle contraction , dre04260
TRINITY_DN1321_c0_g1_i6	ankyrin-3-like n=1 Tax=Chanos chanos TaxID=29144 RepID=UPI0011F2D2BE	ankyrin-3 isoform X2 [Electrophorus electricus]				dre:100126016	ank3b
TRINITY_DN132131_c0_g1_i1	protocadherin alpha-2-like isoform X31 n=1 Tax=Pangasianodon hypophthalmus TaxID=310915 RepID=UPI00147D8B68	protocadherin alpha-2-like isoform X31 [Pangasianodon hypophthalmus]				dre:735300	zgc:123181
TRINITY_DN132151_c0_g1_i1	Elafin n=31 Tax=Catarrhini TaxID=9526 RepID=ELAF_HUMAN	elafin precursor [Pan troglodytes]_x0001_NP_002629.1 elafin preproprotein [Homo sapiens]_x0001_P19957.3 RecName: Full=Elafin; AltName: Full=Elastase-specific inhibitor;Short=ESI; AltName: Full=Peptidase inhibitor 3; Short=PI-3;AltName: Full=Protease inhibitor WAP3; AltName: Full=Skin-derived antileukoproteinase; Short=SKALP; AltName: Full=WAP four-disulfide core domain protein 14; Flags: Precurso…	C:GO:0001533; F:GO:0004867; C:GO:0005615; C:GO:0005829; P:GO:0007620; P:GO:0010951; P:GO:0018149; P:GO:0019731; F:GO:0030280; C:GO:0031012; P:GO:0045087; P:GO:0070268	C:cornified envelope; F:serine-type endopeptidase inhibitor activity; C:extracellular space; C:cytosol; P:copulation; P:negative regulation of endopeptidase activity; P:peptide cross-linking; P:antibacterial humoral response; F:structural constituent of skin epidermis; C:extracellular matrix; P:innate immune response; P:cornification	K23642	None
TRINITY_DN132246_c0_g1_i1	Gap junction protein n=2 Tax=Siluroidei TaxID=1489793 RepID=A0A2D0RRY4_ICTPU	LOW QUALITY PROTEIN: connexin 36.7 [Pangasianodon hypophthalmus]				dre:100005880	cx36.7
TRINITY_DN132332_c0_g1_i1	RNA-directed DNA polymerase homolog n=1 Tax=Sinocyclocheilus grahami TaxID=75366 RepID=UPI0007AD45F8	PREDICTED: RNA-directed DNA polymerase homolog [Sinocyclocheilus grahami]				dre:100149980	lrfn4b
TRINITY_DN132666_c0_g1_i1	SCO-spondin n=1 Tax=Bagarius yarrelli TaxID=175774 RepID=A0A556TJP4_BAGYA	hypothetical protein AMELA_G00076100 [Ameiurus melas]				dre:100036547	scospondin
TRINITY_DN132710_c0_g1_i1	PDZ domain-containing protein n=2 Tax=Pangasianodon hypophthalmus TaxID=310915 RepID=A0A5N5PS39_PANHP	hypothetical protein AMELA_G00050320 [Ameiurus melas]			K23934	dre:795051
TRINITY_DN132883_c0_g1_i1	Homeobox domain-containing protein n=3 Tax=Siluroidei TaxID=1489793 RepID=A0A5N5MWJ7_PANHP	homeobox protein DBX1-A [Pangasianodon hypophthalmus]_x0001_XP_026765801.1 homeobox protein DBX1-A [Pangasianodon hypophthalmus]_x0001_XP_026765802.1 homeobox protein DBX1-A [Pangasianodon hypophthalmus]_x0001_XP_034164585.1 homeobox protein DBX1-A [Pangasianodon hypophthalmus]_x0001_XP_034164586.1 homeobox protein DBX1-A [Pangasianodon hypophthalmus]_x0001_XP_034164587.1 homeobox protein DBX1-A …	F:GO:0000981; F:GO:0003677; C:GO:0005634; P:GO:0006355; P:GO:0006357	F:DNA-binding transcription factor activity, RNA polymerase II-specific; F:DNA binding; C:nucleus; P:regulation of transcription, DNA-templated; P:regulation of transcription by RNA polymerase II		None
TRINITY_DN132901_c0_g1_i1	uncharacterized protein LOC112434818 n=1 Tax=Maylandia zebra TaxID=106582 RepID=UPI000D313DF7	uncharacterized protein LOC112434818 [Maylandia zebra]				dre:110438047
TRINITY_DN132912_c0_g1_i1	zinc finger BED domain-containing protein 1-like n=1 Tax=Sparus aurata TaxID=8175 RepID=UPI0011C13FC7	zinc finger BED domain-containing protein 1-like [Sparus aurata]				dre:108180016
TRINITY_DN132951_c0_g1_i1	myosin-IIIa n=1 Tax=Pangasianodon hypophthalmus TaxID=310915 RepID=UPI00147D41B8	myosin-IIIa [Pangasianodon hypophthalmus]				dre:402814	myo3a
TRINITY_DN133006_c0_g1_i1	Transposable element n=3 Tax=Triplophysa tibetana TaxID=1572043 RepID=A0A5A9NWF3_9TELE	Transposable element [Triplophysa tibetana]	F:GO:0003677; P:GO:0006313; P:GO:0015074	F:DNA binding; P:transposition, DNA-mediated; P:DNA integration		None
TRINITY_DN133418_c0_g1_i1	zinc finger CCHC domain-containing protein 3 isoform X1 n=1 Tax=Astyanax mexicanus TaxID=7994 RepID=UPI000BBDF822	zinc finger CCHC domain-containing protein 3 isoform X1 [Astyanax mexicanus]				None
TRINITY_DN133433_c0_g1_i1	Uncharacterized protein n=1 Tax=Oryzias latipes TaxID=8090 RepID=A0A3B3IB43_ORYLA	uncharacterized protein K02A2.6-like [Oryzias latipes]				dre:110438013
TRINITY_DN13351_c0_g1_i1	protocadherin alpha-8-like n=2 Tax=Siluroidei TaxID=1489793 RepID=A0A2D0SC22_ICTPU	PREDICTED: protocadherin alpha-8-like, partial [Ictalurus punctatus]	F:GO:0005509; C:GO:0005886; P:GO:0007156; C:GO:0016021	F:calcium ion binding; C:plasma membrane; P:homophilic cell adhesion via plasma membrane adhesion molecules; C:integral component of membrane		dre:108179154	si:ch73-379j16.2
TRINITY_DN13355_c0_g1_i2	N-acetylgalactosaminide beta-1,3-galactosyltransferase n=3 Tax=Pangasianodon hypophthalmus TaxID=310915 RepID=A0A5N5KRJ6_PANHP	hypothetical protein PHYPO_G00125330 [Pangasianodon hypophthalmus]	C:GO:0016021; F:GO:0016263; P:GO:0016266	C:integral component of membrane; F:glycoprotein-N-acetylgalactosamine 3-beta-galactosyltransferase activity; P:O-glycan processing	K00731	dre:564281
TRINITY_DN133642_c0_g1_i1	Hyaluronidase n=1 Tax=Bagarius yarrelli TaxID=175774 RepID=A0A556UFZ4_BAGYA	glyco_hydro_56 domain-containing protein [Pangasianodon hypophthalmus]				dre:562480	si:dkey-72l14.3
TRINITY_DN13377_c0_g2_i1	Uncharacterized protein n=1 Tax=Pangasianodon hypophthalmus TaxID=310915 RepID=A0A5N5M6L0_PANHP	hypothetical protein PHYPO_G00055300 [Pangasianodon hypophthalmus]				None
TRINITY_DN13394_c0_g1_i1	inward rectifier potassium channel 13 isoform X1 n=3 Tax=Siluroidei TaxID=1489793 RepID=A0A2D0SUG0_ICTPU	PREDICTED: inward rectifier potassium channel 13 isoform X1 [Ictalurus punctatus]_x0001_XP_017346330.1 PREDICTED: inward rectifier potassium channel 13 isoform X1 [Ictalurus punctatus]_x0001_XP_017346331.1 PREDICTED: inward rectifier potassium channel 13 isoform X1 [Ictalurus punctatus]_x0001_XP_017346332.1 PREDICTED: inward rectifier potassium channel 13 isoform X1 [Ictalurus punctatus]	F:GO:0005242; C:GO:0016021; P:GO:0030318; P:GO:0034765; P:GO:0051876; P:GO:0051877; P:GO:0071805; P:GO:0097324	F:inward rectifier potassium channel activity; C:integral component of membrane; P:melanocyte differentiation; P:regulation of ion transmembrane transport; P:pigment granule dispersal; P:pigment granule aggregation in cell center; P:potassium ion transmembrane transport; P:melanocyte migration	K05006	dre:555691	kcnj13
TRINITY_DN13423_c0_g1_i1	neuronal PAS domain-containing protein 3 isoform X1 n=6 Tax=Characiphysae TaxID=186628 RepID=A0A2D0RK32_ICTPU	PREDICTED: neuronal PAS domain-containing protein 3 isoform X1 [Ictalurus punctatus]	C:GO:0005634; P:GO:0006355; F:GO:0046983	C:nucleus; P:regulation of transcription, DNA-templated; F:protein dimerization activity	K09098	dre:570491	npas3
TRINITY_DN134362_c0_g1_i1	Kinesin motor domain-containing protein n=1 Tax=Hirundo rustica rustica TaxID=333673 RepID=A0A3M0KK20_HIRRU	hypothetical protein DUI87_11674 [Hirundo rustica rustica]				None
TRINITY_DN134387_c0_g1_i1	free fatty acid receptor 4 n=1 Tax=Pangasianodon hypophthalmus TaxID=310915 RepID=UPI000EFFE4D0	free fatty acid receptor 4 [Pangasianodon hypophthalmus]			K08425	None
TRINITY_DN134580_c0_g1_i1	Protein-tyrosine-phosphatase n=1 Tax=Electrophorus electricus TaxID=8005 RepID=A0A4W4FR25_ELEEL	#N/A				None
TRINITY_DN134936_c0_g1_i1	Uncharacterized protein n=1 Tax=Pygocentrus nattereri TaxID=42514 RepID=A0A3B4E2R8_PYGNA	LINE-1 type transposase domain-containing 1 [Labeo rohita]_x0001_RXN32807.1 LINE-1 type transposase domain-containing 1 [Labeo rohita]				None
TRINITY_DN135071_c0_g1_i1	Uncharacterized protein n=1 Tax=Oncorhynchus mykiss TaxID=8022 RepID=A0A060XLE2_ONCMY	unnamed protein product [Oncorhynchus mykiss]	F:GO:0000339; F:GO:0003743; P:GO:0006413; C:GO:0016020; C:GO:0016021	F:RNA cap binding; F:translation initiation factor activity; P:translational initiation; C:membrane; C:integral component of membrane		None
TRINITY_DN135122_c0_g1_i1	Retrovirus-related Pol polyprotein from transposon 297 n=1 Tax=Araneus ventricosus TaxID=182803 RepID=A0A4Y2SDZ8_ARAVE	Retrovirus-related Pol polyprotein from transposon 297 [Araneus ventricosus]				dre:110438340
TRINITY_DN135126_c0_g1_i1	deleted in malignant brain tumors 1 protein n=1 Tax=Pangasianodon hypophthalmus TaxID=310915 RepID=UPI00147B1D87	deleted in malignant brain tumors 1 protein [Pangasianodon hypophthalmus]				dre:110439351
TRINITY_DN135156_c0_g1_i1	inactive rhomboid protein 1-like isoform X5 n=1 Tax=Parambassis ranga TaxID=210632 RepID=UPI001041DBCE	inactive rhomboid protein 1-like isoform X5 [Parambassis ranga]				dre:563403	rhbdf1b
TRINITY_DN135365_c0_g1_i1	Reverse transcriptase domain-containing protein n=1 Tax=Astyanax mexicanus TaxID=7994 RepID=A0A3B1K1K8_ASTMX	uncharacterized protein LOC108931304 isoform X1 [Scleropages formosus]				None
TRINITY_DN135377_c0_g1_i1	DDE_3 domain-containing protein n=1 Tax=Poecilia reticulata TaxID=8081 RepID=A0A3P9PAH3_POERE	hypothetical protein PFLUV_G00185520 [Perca fluviatilis]				None
TRINITY_DN135661_c0_g1_i1	Peptidase S1 domain-containing protein n=1 Tax=Pangasianodon hypophthalmus TaxID=310915 RepID=A0A5N5L0D3_PANHP	serine protease 56 [Pangasianodon hypophthalmus]_x0001_KAB5535656.1 hypothetical protein PHYPO_G00120420 [Pangasianodon hypophthalmus]	F:GO:0004252; P:GO:0006508	F:serine-type endopeptidase activity; P:proteolysis		dre:563528	prss56
TRINITY_DN135711_c0_g1_i1	uncharacterized protein LOC115796878 n=5 Tax=Archocentrus centrarchus TaxID=63155 RepID=UPI0011E9E1C4	uncharacterized protein LOC115786176 [Archocentrus centrarchus]				dre:101885443
TRINITY_DN135828_c0_g1_i1	structural maintenance of chromosomes protein 5-like n=1 Tax=Sinocyclocheilus anshuiensis TaxID=1608454 RepID=UPI0007BA2C31	PREDICTED: structural maintenance of chromosomes protein 5-like [Sinocyclocheilus anshuiensis]				dre:101886676	si:dkey-3n22.9
TRINITY_DN135904_c0_g1_i1	uncharacterized protein LOC106706559 n=1 Tax=Latimeria chalumnae TaxID=7897 RepID=UPI0006D8FA4C	PREDICTED: uncharacterized protein LOC106706559 [Latimeria chalumnae]				dre:110438141
TRINITY_DN135978_c0_g1_i1	phospholipase A2-like n=1 Tax=Pangasianodon hypophthalmus TaxID=310915 RepID=UPI000F009100	phospholipase A2-like [Pangasianodon hypophthalmus]			K01047	dre:571738	pla2g1b	Glycerophospholipid metabolism , dre00564; Metabolic pathways , dre01100; Vascular smooth muscle contraction , dre04270; Arachidonic acid metabolism , dre00590; Ether lipid metabolism , dre00565; Linoleic acid metabolism , dre00591; alpha-Linolenic acid metabolism , dre00592
TRINITY_DN136004_c0_g1_i1	Acetylserotonin O-methyltransferase n=2 Tax=Siluroidei TaxID=1489793 RepID=A0A556VC49_BAGYA	Acetylserotonin O-methyltransferase [Bagarius yarrelli]	F:GO:0008171; P:GO:0032259	F:O-methyltransferase activity; P:methylation		dre:100141344	asmt	Metabolic pathways , dre01100; Tryptophan metabolism , dre00380
TRINITY_DN136265_c0_g1_i1	Uncharacterized protein n=1 Tax=Myripristis murdjan TaxID=586833 RepID=A0A667ZQH7_9TELE	#N/A				None
TRINITY_DN136440_c0_g1_i1	uncharacterized protein LOC111189948 n=3 Tax=Astyanax mexicanus TaxID=7994 RepID=UPI000BBD5B57	uncharacterized protein LOC107197365 isoform X1 [Astyanax mexicanus]				dre:101885443
TRINITY_DN136766_c0_g1_i1	Uncharacterized protein n=4 Tax=Clupeocephala TaxID=186625 RepID=A0A5N5JF55_PANHP	uncharacterized protein LOC117814693 isoform X1 [Notolabrus celidotus]_x0001_XP_034542864.1 uncharacterized protein LOC117815324 isoform X1 [Notolabrus celidotus]_x0001_XP_034542865.1 uncharacterized protein LOC117815324 isoform X1 [Notolabrus celidotus]				dre:110439946
TRINITY_DN136887_c0_g1_i1	zinc finger CCHC domain-containing protein 3 isoform X1 n=1 Tax=Astyanax mexicanus TaxID=7994 RepID=UPI000BBDF822	zinc finger CCHC domain-containing protein 3 isoform X1 [Astyanax mexicanus]				dre:110438160
TRINITY_DN136889_c0_g1_i1	Uncharacterized protein n=2 Tax=Astatotilapia calliptera TaxID=8154 RepID=A0A3P8PNA6_ASTCA	uncharacterized protein LOC112847669 [Oreochromis niloticus]				dre:110439859
TRINITY_DN136997_c0_g1_i1	Uncharacterized protein n=2 Tax=Larimichthys crocea TaxID=215358 RepID=A0A6G0I7T3_LARCR	piggyBac transposable element-derived protein 4-like [Larimichthys crocea]				dre:570815	dusp26
TRINITY_DN137033_c0_g1_i1	BTB domain-containing protein n=6 Tax=Characiphysae TaxID=186628 RepID=A0A5N5PCX7_PANHP	BTB/POZ domain-containing protein KCTD4 [Bagarius yarrelli]	P:GO:0051260	P:protein homooligomerization		dre:792402	kctd4
TRINITY_DN137035_c0_g1_i1	uncharacterized protein LOC114772546 n=1 Tax=Denticeps clupeoides TaxID=299321 RepID=UPI0010A38EC6	uncharacterized protein LOC114772546, partial [Denticeps clupeoides]				None
TRINITY_DN137036_c0_g1_i1	uncharacterized protein LOC105900443 n=1 Tax=Clupea harengus TaxID=7950 RepID=UPI0012AC51C1	uncharacterized protein LOC105900443 [Clupea harengus]_x0001_XP_031428861.1 uncharacterized protein LOC105900443 [Clupea harengus]				dre:110438779
TRINITY_DN137063_c0_g1_i1	LOW QUALITY PROTEIN: uncharacterized protein LOC111193618 n=1 Tax=Astyanax mexicanus TaxID=7994 RepID=UPI000BBDFCD6	LOW QUALITY PROTEIN: uncharacterized protein LOC111193618 [Astyanax mexicanus]				dre:110438216
TRINITY_DN137079_c0_g1_i1	Uncharacterized protein n=1 Tax=Bagarius yarrelli TaxID=175774 RepID=A0A556V7Q4_BAGYA	hypothetical protein Baya_14145 [Bagarius yarrelli]				None
TRINITY_DN137084_c0_g1_i1	macrophage mannose receptor 1-like n=1 Tax=Ictalurus punctatus TaxID=7998 RepID=A0A2D0T7S7_ICTPU	PREDICTED: macrophage mannose receptor 1-like [Ictalurus punctatus]				dre:797092	si:dkeyp-94g1.1
TRINITY_DN137111_c0_g1_i1	Endo/exonuclease/phosphatase domain-containing protein n=1 Tax=Hucho hucho TaxID=62062 RepID=A0A4W5L130_9TELE	pol-like protein [Danio rerio]				dre:101883768
TRINITY_DN137204_c0_g1_i1	Glia-derived nexin n=86 Tax=Eutheria TaxID=9347 RepID=GDN_HUMAN	SERPINE2 isoform 7, partial [Pongo abelii]	C:GO:0005615	C:extracellular space		dre:393153	serpine2
TRINITY_DN137275_c0_g1_i1	uncharacterized protein LOC117491507 n=1 Tax=Pseudotrematomus bernacchii TaxID=40690 RepID=UPI00146C811F	uncharacterized protein LOC117491507 [Trematomus bernacchii]				dre:110440049
TRINITY_DN137289_c0_g1_i1	Cyclic nucleotide-binding domain-containing protein n=1 Tax=Astyanax mexicanus TaxID=7994 RepID=A0A3B1JLG4_ASTMX	hypothetical protein AMELA_G00041170 [Ameiurus melas]				dre:557843	hcn4
TRINITY_DN137323_c0_g1_i1	Uncharacterized protein n=1 Tax=Pygocentrus nattereri TaxID=42514 RepID=A0A3B4CFX6_PYGNA	piggyBac transposable element-derived protein 4-like [Astyanax mexicanus]				dre:108181194
TRINITY_DN137448_c0_g1_i1	Matrix metalloproteinase-14 n=116 Tax=Eutheria TaxID=9347 RepID=MMP14_HUMAN	matrix metalloproteinase-14 preproprotein [Homo sapiens]_x0001_P50281.3 RecName: Full=Matrix metalloproteinase-14; Short=MMP-14; AltName:Full=MMP-X1; AltName: Full=Membrane-type matrix metalloproteinase 1; Short=MT-MMP 1; Short=MTMMP1; AltName: Full=Membrane-type-1 matrix metalloproteinase; Short=MT1-MMP; Short=MT1MMP;Flags: Precursor [Homo sapiens]_x0001_BAG10891.1 matrix metalloproteinase-14 pr…				dre:566945	mmp14b	GnRH signaling pathway , dre04912
TRINITY_DN137507_c0_g1_i1	galanin receptor type 2 isoform X1 n=5 Tax=Siluroidei TaxID=1489793 RepID=A0A2D0SB17_ICTPU	galanin receptor type 2 [Tachysurus fulvidraco]			K04231	dre:110438944		Neuroactive ligand-receptor interaction , dre04080
TRINITY_DN137508_c0_g1_i1	PiggyBac transposable element-derived protein 3 n=1 Tax=Anabarilius grahami TaxID=495550 RepID=A0A3N0XUJ7_ANAGA	PiggyBac transposable element-derived protein 3 [Anabarilius grahami]				None
TRINITY_DN137553_c0_g1_i1	Uncharacterized protein n=1 Tax=Oncorhynchus mykiss TaxID=8022 RepID=A0A060YP47_ONCMY	unnamed protein product [Oncorhynchus mykiss]	C:GO:0016021	C:integral component of membrane		None
TRINITY_DN137575_c0_g1_i1	Uncharacterized protein n=1 Tax=Anabarilius grahami TaxID=495550 RepID=A0A3N0Z5R7_ANAGA	hypothetical protein DPX16_1985 [Anabarilius grahami]				None
TRINITY_DN137579_c0_g1_i1	uncharacterized protein K02A2.6-like n=1 Tax=Clupea harengus TaxID=7950 RepID=UPI0012ABA127	uncharacterized protein K02A2.6-like [Clupea harengus]				dre:110438797
TRINITY_DN13760_c0_g2_i1	Cleft lip and palate transmembrane protein 1-like protein n=3 Tax=Siluroidei TaxID=1489793 RepID=A0A2D0RIS3_ICTPU	cleft lip and palate transmembrane protein 1-like protein [Pangasianodon hypophthalmus]_x0001_KAB5586797.1 hypothetical protein PHYPO_G00005660 [Pangasianodon hypophthalmus]	C:GO:0016020; C:GO:0016021	C:membrane; C:integral component of membrane		None
TRINITY_DN137714_c0_g1_i1	uncharacterized protein LOC117532014 n=1 Tax=Thalassophryne amazonica TaxID=390379 RepID=UPI001471EEFD	uncharacterized protein LOC117532014 [Thalassophryne amazonica]				dre:103909069
TRINITY_DN137814_c0_g1_i1	Delta-like protein n=1 Tax=Collichthys lucidus TaxID=240159 RepID=A0A4V6ASX8_COLLU	#N/A				None
TRINITY_DN137835_c0_g1_i1	Reverse transcriptase domain-containing protein n=1 Tax=Oryzias melastigma TaxID=30732 RepID=A0A3B3D9M1_ORYME	uncharacterized protein LOC115595464 [Sparus aurata]				None
TRINITY_DN137873_c0_g1_i1	BHLH domain-containing protein n=4 Tax=Siluroidei TaxID=1489793 RepID=A0A5N5PC42_PANHP	PREDICTED: neurogenic differentiation factor 2-like isoform X1 [Ictalurus punctatus]	F:GO:0046983	F:protein dimerization activity		dre:110440056
TRINITY_DN137887_c0_g1_i1	DUF4371 domain-containing protein n=1 Tax=Pygocentrus nattereri TaxID=42514 RepID=A0A3B4EMK6_PYGNA	general transcription factor II-I repeat domain-containing protein 2-like [Monopterus albus]				dre:103911107
TRINITY_DN137919_c0_g1_i1	Uncharacterized protein n=1 Tax=Anabarilius grahami TaxID=495550 RepID=A0A3N0YS63_ANAGA	hypothetical protein DPX16_16664 [Anabarilius grahami]				None
TRINITY_DN137927_c0_g1_i1	Non-specific serine/threonine protein kinase n=1 Tax=Pygocentrus nattereri TaxID=42514 RepID=A0A3B4BY60_PYGNA	PREDICTED: serine/threonine-protein kinase WNK2-like [Pygocentrus nattereri]				None
TRINITY_DN137995_c0_g1_i1	BKCA alpha n=1 Tax=Bagarius yarrelli TaxID=175774 RepID=A0A556TN86_BAGYA	Calcium-activated potassium channel subunit alpha-1 [Bagarius yarrelli]	F:GO:0005267; P:GO:0006813; C:GO:0016020	F:potassium channel activity; P:potassium ion transport; C:membrane		None
TRINITY_DN138042_c0_g1_i1	uncharacterized protein LOC108266509 n=1 Tax=Ictalurus punctatus TaxID=7998 RepID=A0A2D0R485_ICTPU	PREDICTED: uncharacterized protein LOC108266509 [Ictalurus punctatus]_x0001_XP_017325417.1 PREDICTED: uncharacterized protein LOC108266509 [Ictalurus punctatus]				dre:101883176
TRINITY_DN138163_c0_g1_i1	vacuolar protein sorting-associated protein 13D n=1 Tax=Astyanax mexicanus TaxID=7994 RepID=UPI000BBD8A92	#N/A				dre:567879	vps13d
TRINITY_DN138197_c0_g1_i1	Uncharacterized protein n=1 Tax=Astyanax mexicanus TaxID=7994 RepID=A0A3B1JNM8_ASTMX	Interferon-induced 44, partial [Clarias magur]				dre:101884444
TRINITY_DN138205_c0_g1_i1	delphilin isoform X5 n=1 Tax=Pygocentrus nattereri TaxID=42514 RepID=UPI0008145449	hypothetical protein AMELA_G00114270 [Ameiurus melas]				dre:561017	grid2ipa
TRINITY_DN138472_c0_g1_i1	DDE_Tnp_1_7 domain-containing protein n=1 Tax=Salarias fasciatus TaxID=181472 RepID=A0A672HFU4_SALFA	piggyBac transposable element-derived protein 3 [Esox lucius]				dre:101882122
TRINITY_DN138510_c0_g1_i1	SCO-spondin-like n=1 Tax=Cynoglossus semilaevis TaxID=244447 RepID=UPI000D628B60	SCO-spondin-like [Cynoglossus semilaevis]				dre:100036547	scospondin
TRINITY_DN138566_c0_g1_i1	Guanylate cyclase activator 1B n=2 Tax=Siluroidei TaxID=1489793 RepID=A0A2D0QRF1_ICTPU	guanylyl cyclase-activating protein 2-like [Tachysurus fulvidraco]			K08328	dre:140431	guca1b	Phototransduction , dre04744
TRINITY_DN138760_c0_g1_i1	uncharacterized protein LOC116218597 n=2 Tax=Clupea harengus TaxID=7950 RepID=UPI0012AB7C6F	uncharacterized protein LOC116218597 [Clupea harengus]				dre:108181458
TRINITY_DN138864_c0_g1_i1	stabilin-2 isoform X2 n=3 Tax=Ictalurus punctatus TaxID=7998 RepID=A0A2D0T598_ICTPU	hypothetical protein AMELA_G00182170 [Ameiurus melas]				None
TRINITY_DN138950_c0_g1_i1	tripartite motif-containing protein 16-like n=2 Tax=Siluroidei TaxID=1489793 RepID=A0A2D0QQ98_ICTPU	PREDICTED: tripartite motif-containing protein 16-like [Ictalurus punctatus]	F:GO:0008270	F:zinc ion binding		dre:100536151	ftr14l
TRINITY_DN138952_c0_g1_i1	TIR domain-containing protein n=4 Tax=Siluroidei TaxID=1489793 RepID=A0A5N5Q4V2_PANHP	toll-like receptor 18 [Pangasianodon hypophthalmus]_x0001_KAB5586874.1 hypothetical protein PHYPO_G00006460 [Pangasianodon hypophthalmus]	P:GO:0002224; F:GO:0004888; C:GO:0005737; P:GO:0006954; C:GO:0016021; P:GO:0045087	P:toll-like receptor signaling pathway; F:transmembrane signaling receptor activity; C:cytoplasm; P:inflammatory response; C:integral component of membrane; P:innate immune response		dre:403133	tlr18
TRINITY_DN139009_c0_g1_i1	Reverse transcriptase domain-containing protein n=3 Tax=Oryzias latipes TaxID=8090 RepID=A0A3B3I0R1_ORYLA	#N/A				None
TRINITY_DN139135_c0_g1_i1	Uncharacterized protein n=1 Tax=Astyanax mexicanus TaxID=7994 RepID=A0A3B1KFA1_ASTMX	trypsin-3-like isoform X1 [Pangasianodon hypophthalmus]				dre:560086	zmp:0000001088
TRINITY_DN139151_c0_g1_i1	Uncharacterized protein (Fragment) n=1 Tax=Ornithodoros erraticus TaxID=265619 RepID=A0A293LZP2_ORNER	#N/A				None
TRINITY_DN13923_c0_g1_i4	C1q domain-containing protein n=4 Tax=Siluroidei TaxID=1489793 RepID=A0A5N5KKG0_PANHP	collagen alpha-2(VIII) chain [Pangasianodon hypophthalmus]_x0001_XP_026786036.1 collagen alpha-2(VIII) chain [Pangasianodon hypophthalmus]_x0001_XP_034154627.1 collagen alpha-2(VIII) chain [Pangasianodon hypophthalmus]_x0001_KAB5530863.1 hypothetical protein PHYPO_G00134210 [Pangasianodon hypophthalmus]			K23455	dre:794479	col8a2
TRINITY_DN139233_c0_g1_i1	Reverse transcriptase domain-containing protein n=1 Tax=Salmo trutta TaxID=8032 RepID=A0A673ZPX2_SALTR	uncharacterized protein K02A2.6-like [Clupea harengus]				dre:101883727
TRINITY_DN139333_c0_g1_i1	Uncharacterized protein n=1 Tax=Perca fluviatilis TaxID=8168 RepID=A0A6A5F2F2_PERFL	hypothetical protein PFLUV_G00064900 [Perca fluviatilis]				dre:110438608
TRINITY_DN139493_c0_g1_i1	Glutamate receptor NMDA 2A n=1 Tax=Labeo rohita TaxID=84645 RepID=A0A498MXK0_LABRO	glutamate receptor NMDA 2A [Labeo rohita]	F:GO:0004970; C:GO:0016021; P:GO:0034220; P:GO:0035235; C:GO:0045211	F:ionotropic glutamate receptor activity; C:integral component of membrane; P:ion transmembrane transport; P:ionotropic glutamate receptor signaling pathway; C:postsynaptic membrane		dre:563297	grin2aa	Calcium signaling pathway , dre04020; Neuroactive ligand-receptor interaction , dre04080
TRINITY_DN139543_c0_g1_i1	dynein heavy chain 10, axonemal isoform X1 n=5 Tax=Siluroidei TaxID=1489793 RepID=A0A2D0PNR9_ICTPU	PREDICTED: dynein heavy chain 10, axonemal isoform X2 [Ictalurus punctatus]	F:GO:0005524; C:GO:0005737; C:GO:0005874; C:GO:0005929; P:GO:0007018; F:GO:0008569; C:GO:0030286	F:ATP binding; C:cytoplasm; C:microtubule; C:cilium; P:microtubule-based movement; F:ATP-dependent microtubule motor activity, minus-end-directed; C:dynein complex		dre:569992	si:dkeyp-86b9.1
TRINITY_DN139573_c0_g1_i1	Secretagogin n=3 Tax=Siluroidei TaxID=1489793 RepID=A0A2D0SBT7_ICTPU	hypothetical protein AMELA_G00163370 [Ameiurus melas]			K23928	dre:573010	scgn
TRINITY_DN139620_c0_g1_i1	DDE_3 domain-containing protein (Fragment) n=1 Tax=Oncorhynchus mykiss TaxID=8022 RepID=A0A060YUU5_ONCMY	unnamed protein product, partial [Oncorhynchus mykiss]				None
TRINITY_DN139663_c0_g1_i1	Uncharacterized protein n=14 Tax=Pygocentrus nattereri TaxID=42514 RepID=A0A3B4D690_PYGNA	PREDICTED: amphiphysin isoform X10 [Pygocentrus nattereri]				None
TRINITY_DN13968_c0_g1_i2	glutamate receptor 3-like n=1 Tax=Sinocyclocheilus rhinocerous TaxID=307959 RepID=UPI0007B7AD1E	PREDICTED: glutamate receptor 3-like [Sinocyclocheilus rhinocerous]				dre:407735	gria4a	Neuroactive ligand-receptor interaction , dre04080
TRINITY_DN139699_c0_g1_i1	disks large homolog 2 isoform X1 n=3 Tax=Ictalurus punctatus TaxID=7998 RepID=A0A2D0SNB3_ICTPU	PREDICTED: disks large homolog 2 isoform X1 [Ictalurus punctatus]				None
TRINITY_DN13972_c0_g1_i6	SLIT and NTRK-like protein 5 n=2 Tax=Siluroidei TaxID=1489793 RepID=A0A2D0R8L6_ICTPU	SLIT and NTRK-like protein 5 [Pangasianodon hypophthalmus]				dre:100331252	slitrk5b
TRINITY_DN139769_c0_g1_i1	voltage-gated potassium channel subunit beta-2-like isoform X1 n=2 Tax=Tachysurus fulvidraco TaxID=1234273 RepID=UPI000F4E9770	PREDICTED: voltage-gated potassium channel subunit beta-2-like isoform X4 [Ictalurus punctatus]	F:GO:0005249; C:GO:0005737; C:GO:0005886; C:GO:0016021; F:GO:0016491; P:GO:0034765; P:GO:0071805	F:voltage-gated potassium channel activity; C:cytoplasm; C:plasma membrane; C:integral component of membrane; F:oxidoreductase activity; P:regulation of ion transmembrane transport; P:potassium ion transmembrane transport		dre:565014	kcnab2b
TRINITY_DN139822_c0_g1_i1	Reverse transcriptase domain-containing protein n=17 Tax=Haplochromini TaxID=319058 RepID=A0A3P8QAD9_ASTCA	PREDICTED: LOW QUALITY PROTEIN: lipoxygenase homology domain-containing protein 1-like [Pundamilia nyererei]				None
TRINITY_DN140113_c0_g1_i1	HTH_48 domain-containing protein n=1 Tax=Salarias fasciatus TaxID=181472 RepID=A0A672GPV3_SALFA	solute carrier family 22 member 5 [Carlito syrichta]	P:GO:0006811; C:GO:0016020; C:GO:0016021; F:GO:0022857; P:GO:0055085	P:ion transport; C:membrane; C:integral component of membrane; F:transmembrane transporter activity; P:transmembrane transport		None
TRINITY_DN140226_c0_g1_i1	N-methyl-D-aspartate receptor 2 (Fragment) n=1 Tax=Oreochromis niloticus TaxID=8128 RepID=Q75WP4_ORENI	N-methyl-D-aspartate receptor 2, partial [Oreochromis niloticus]	F:GO:0004970; C:GO:0005886; C:GO:0016021; P:GO:0034220; P:GO:0035235	F:ionotropic glutamate receptor activity; C:plasma membrane; C:integral component of membrane; P:ion transmembrane transport; P:ionotropic glutamate receptor signaling pathway		dre:563297	grin2aa	Calcium signaling pathway , dre04020; Neuroactive ligand-receptor interaction , dre04080
TRINITY_DN140234_c0_g1_i1	Uncharacterized protein n=4 Tax=Xiphophorus maculatus TaxID=8083 RepID=A0A3B5QP15_XIPMA	hypothetical protein AVEN_257439_1 [Araneus ventricosus]				None
TRINITY_DN140448_c0_g1_i1	Endonuclease n=2 Tax=Sparus aurata TaxID=8175 RepID=A0A671TSA3_SPAAU	uncharacterized protein LOC117452147 [Pseudochaenichthys georgianus]				dre:100149980	lrfn4b
TRINITY_DN140692_c0_g1_i1	multiple PDZ domain protein-like n=1 Tax=Pygocentrus nattereri TaxID=42514 RepID=UPI0008144946	PREDICTED: multiple PDZ domain protein-like [Pygocentrus nattereri]				None
TRINITY_DN140779_c0_g1_i1	secretin receptor isoform X1 n=5 Tax=Siluroidei TaxID=1489793 RepID=A0A2D0R7A3_ICTPU	secretin receptor-like, partial [Clarias magur]				dre:100537567	sctr	Neuroactive ligand-receptor interaction , dre04080
TRINITY_DN140901_c0_g1_i1	globoside alpha-1,3-N-acetylgalactosaminyltransferase 1-like isoform X1 n=2 Tax=Tachysurus fulvidraco TaxID=1234273 RepID=UPI000F4E1062	globoside alpha-1,3-N-acetylgalactosaminyltransferase 1-like isoform X1 [Tachysurus fulvidraco]			K00722	dre:387303	gbgt1l4	Metabolic pathways , dre01100; Glycosphingolipid biosynthesis - globo and isoglobo series , dre00603
TRINITY_DN140984_c0_g1_i1	uncharacterized protein LOC107550344 n=1 Tax=Sinocyclocheilus grahami TaxID=75366 RepID=UPI0007AD51CD	PREDICTED: uncharacterized protein LOC107550344 [Sinocyclocheilus grahami]				dre:110439524
TRINITY_DN141090_c0_g1_i1	Uncharacterized protein n=1 Tax=Callorhinchus milii TaxID=7868 RepID=A0A4W3H004_CALMI	LOW QUALITY PROTEIN: guanine nucleotide-binding protein G(olf) subunit alpha-like [Boleophthalmus pectinirostris]				dre:557353	gnas	Gap junction , dre04540; Calcium signaling pathway , dre04020; Vascular smooth muscle contraction , dre04270; Adrenergic signaling in cardiomyocytes , dre04261; GnRH signaling pathway , dre04912; Melanogenesis , dre04916
TRINITY_DN141148_c0_g1_i1	Putative transposase element L1Md-A101/L1Md-A102/L1Md-A2 n=4 Tax=Labeo rohita TaxID=84645 RepID=A0A498P3D6_LABRO	putative transposase element L1Md-A101/L1Md-A102/L1Md-A2 [Labeo rohita]				None
TRINITY_DN141172_c0_g1_i1	Uncharacterized protein n=1 Tax=Pangasianodon hypophthalmus TaxID=310915 RepID=A0A5N5LM04_PANHP	chondroitin sulfate proteoglycan 4-like [Pangasianodon hypophthalmus]_x0001_XP_034168830.1 chondroitin sulfate proteoglycan 4-like [Pangasianodon hypophthalmus]_x0001_KAB5543825.1 hypothetical protein PHYPO_G00084130 [Pangasianodon hypophthalmus]	C:GO:0016021	C:integral component of membrane		dre:110440062
TRINITY_DN141296_c0_g1_i1	Putative transposase element L1Md-A101/L1Md-A102/L1Md-A2 n=1 Tax=Labeo rohita TaxID=84645 RepID=A0A498NH99_LABRO	putative transposase element L1Md-A101/L1Md-A102/L1Md-A2 [Labeo rohita]				None
TRINITY_DN141446_c0_g1_i1	CCHC-type domain-containing protein n=1 Tax=Collichthys lucidus TaxID=240159 RepID=A0A4U5V4X6_COLLU	hypothetical protein D9C73_016982 [Collichthys lucidus]	F:GO:0003676; F:GO:0008270	F:nucleic acid binding; F:zinc ion binding		dre:108179085
TRINITY_DN141630_c0_g1_i1	Amino acid transporter n=4 Tax=Siluroidei TaxID=1489793 RepID=A0A2D0RV41_ICTPU	excitatory amino acid transporter 5 [Pangasianodon hypophthalmus]_x0001_KAB5559322.1 hypothetical protein PHYPO_G00027710 [Pangasianodon hypophthalmus]	F:GO:0015293; C:GO:0016021; P:GO:0055085	F:symporter activity; C:integral component of membrane; P:transmembrane transport		dre:570702	slc1a8a
TRINITY_DN14182_c0_g1_i1	Uncharacterized protein n=1 Tax=Anabarilius grahami TaxID=495550 RepID=A0A3N0Z359_ANAGA	hypothetical protein AMELA_G00040770 [Ameiurus melas]				None
TRINITY_DN141828_c0_g1_i1	Integrase catalytic domain-containing protein n=1 Tax=Salmo trutta TaxID=8032 RepID=A0A673VVP1_SALTR	Transposon Tf2-6 polyprotein [Anabarilius grahami]	F:GO:0003676; F:GO:0003964; P:GO:0006278; P:GO:0015074	F:nucleic acid binding; F:RNA-directed DNA polymerase activity; P:RNA-dependent DNA biosynthetic process; P:DNA integration		dre:100149980	lrfn4b
TRINITY_DN141840_c0_g1_i1	Nuclear factor 1 n=17 Tax=Otophysi TaxID=186626 RepID=A0A2D0QVN8_ICTPU	#N/A				None
TRINITY_DN141867_c0_g1_i1	uncharacterized protein LOC108882478 n=1 Tax=Lates calcarifer TaxID=8187 RepID=UPI0008735E73	proton-coupled amino acid transporter 1-like isoform X1, partial [Clarias magur]				None
TRINITY_DN141968_c0_g1_i1	uncharacterized mitochondrial protein AtMg00860-like n=1 Tax=Ictalurus punctatus TaxID=7998 RepID=A0A2D0QZ64_ICTPU	PREDICTED: uncharacterized mitochondrial protein AtMg00860-like [Ictalurus punctatus]				dre:108191961
TRINITY_DN142070_c0_g1_i1	protein AHNAK2-like isoform X1 n=2 Tax=Ictalurus punctatus TaxID=7998 RepID=A0A2D0QRY6_ICTPU	PREDICTED: protein AHNAK2-like isoform X2 [Ictalurus punctatus]				None
TRINITY_DN142098_c0_g1_i1	Protocadherin gamma-A8 n=1 Tax=Bagarius yarrelli TaxID=175774 RepID=A0A556V559_BAGYA	Protocadherin gamma-A8 [Bagarius yarrelli]	F:GO:0005509; C:GO:0005886; P:GO:0007156; C:GO:0016021	F:calcium ion binding; C:plasma membrane; P:homophilic cell adhesion via plasma membrane adhesion molecules; C:integral component of membrane		dre:110438852
TRINITY_DN142209_c0_g1_i1	Uncharacterized protein n=1 Tax=Liparis tanakae TaxID=230148 RepID=A0A4Z2EUR2_9TELE	#N/A				None
TRINITY_DN142230_c0_g1_i1	voltage-dependent T-type calcium channel subunit alpha-1I-like isoform X1 n=2 Tax=Pygocentrus nattereri TaxID=42514 RepID=UPI00081489BA	voltage-dependent T-type calcium channel subunit alpha-1I [Pangasianodon hypophthalmus]				dre:563904	cacna1g	Calcium signaling pathway , dre04020; MAPK signaling pathway , dre04010
TRINITY_DN142402_c0_g1_i1	uncharacterized protein LOC113088487 n=1 Tax=Carassius auratus TaxID=7957 RepID=UPI000E42176E	uncharacterized protein LOC113088487 [Carassius auratus]	F:GO:0005488	F:binding		dre:110439524
TRINITY_DN142461_c0_g1_i1	Uncharacterized protein n=1 Tax=Pangasianodon hypophthalmus TaxID=310915 RepID=A0A5N5M745_PANHP	hypothetical protein PHYPO_G00050640 [Pangasianodon hypophthalmus]	F:GO:0000166; F:GO:0003774; C:GO:0015630; C:GO:0042995	F:nucleotide binding; F:motor activity; C:microtubule cytoskeleton; C:cell projection		dre:110437768
TRINITY_DN142598_c0_g1_i1	Uncharacterized protein n=2 Tax=Paramormyrops kingsleyae TaxID=1676925 RepID=A0A3B3T7C4_9TELE	uncharacterized protein LOC114802036 isoform X1 [Denticeps clupeoides]				dre:101885400
TRINITY_DN14265_c0_g2_i1	LOW QUALITY PROTEIN: protocadherin gamma-A11-like n=1 Tax=Pangasianodon hypophthalmus TaxID=310915 RepID=UPI00147F05FE	LOW QUALITY PROTEIN: protocadherin gamma-A11-like [Pangasianodon hypophthalmus]				dre:554075	pcdh2g28
TRINITY_DN14268_c0_g1_i1	LIM/homeobox protein Lhx2 isoform X1 n=4 Tax=Siluroidei TaxID=1489793 RepID=A0A2D0QW78_ICTPU	LIM/homeobox protein Lhx2b [Pangasianodon hypophthalmus]_x0001_KAB5567584.1 hypothetical protein PHYPO_G00234430 [Pangasianodon hypophthalmus]	F:GO:0000981; F:GO:0003677; C:GO:0005634; P:GO:0006357; F:GO:0046872	F:DNA-binding transcription factor activity, RNA polymerase II-specific; F:DNA binding; C:nucleus; P:regulation of transcription by RNA polymerase II; F:metal ion binding	K09373	dre:791744	lhx2b
TRINITY_DN142698_c0_g1_i1	Muscarinic acetylcholine receptor n=3 Tax=Siluroidei TaxID=1489793 RepID=A0A2D0Q037_ICTPU	muscarinic acetylcholine receptor M5b [Pangasianodon hypophthalmus]_x0001_XP_034169641.1 muscarinic acetylcholine receptor M5b [Pangasianodon hypophthalmus]_x0001_KAB5539908.1 hypothetical protein PHYPO_G00094570 [Pangasianodon hypophthalmus]	C:GO:0005887; P:GO:0007213; F:GO:0016907; C:GO:0045211	C:integral component of plasma membrane; P:G protein-coupled acetylcholine receptor signaling pathway; F:G protein-coupled acetylcholine receptor activity; C:postsynaptic membrane		dre:553978	chrm5a	Calcium signaling pathway , dre04020; Neuroactive ligand-receptor interaction , dre04080; Regulation of actin cytoskeleton , dre04810
TRINITY_DN142855_c0_g1_i1	uncharacterized protein LOC105908748 isoform X1 n=1 Tax=Clupea harengus TaxID=7950 RepID=UPI0012AB5DB5	uncharacterized protein LOC105908748 isoform X1 [Clupea harengus]				dre:570025	zgc:174877
TRINITY_DN142915_c0_g1_i1	dystonin isoform X31 n=1 Tax=Pangasianodon hypophthalmus TaxID=310915 RepID=UPI0014817530	dystonin isoform X26 [Pangasianodon hypophthalmus]				None
TRINITY_DN143132_c0_g1_i1	uncharacterized protein LOC115775788 n=1 Tax=Archocentrus centrarchus TaxID=63155 RepID=UPI0011EA4798	uncharacterized protein LOC115775788 [Archocentrus centrarchus]				dre:110439107
TRINITY_DN143375_c0_g1_i1	DDE_3 domain-containing protein n=2 Tax=Pseudocrenilabrinae TaxID=318546 RepID=A0A669EMX0_ORENI	tumor necrosis factor receptor superfamily member 14-like isoform X2 [Hippoglossus stenolepis]				None
TRINITY_DN143663_c0_g1_i1	Glutamine synthetase n=2 Tax=Siluroidei TaxID=1489793 RepID=A0A2D0SYC3_ICTPU	hypothetical protein AMELA_G00203840 [Ameiurus melas]				dre:336473	glulb	Metabolic pathways , dre01100; Glyoxylate and dicarboxylate metabolism , dre00630; Necroptosis , dre04217; Arginine biosynthesis , dre00220; Biosynthesis of amino acids , dre01230; Nitrogen metabolism , dre00910; Alanine;aspartate and glutamate metabolism , dre00250
TRINITY_DN143702_c0_g1_i1	Endonuclease n=1 Tax=Astatotilapia calliptera TaxID=8154 RepID=A0A3P8NL75_ASTCA	uncharacterized protein LOC113008246 [Astatotilapia calliptera]_x0001_XP_026001320.1 uncharacterized protein LOC113008246 [Astatotilapia calliptera]				None
TRINITY_DN14395_c0_g1_i7	Protocadherin gamma-A9 n=2 Tax=Bagarius yarrelli TaxID=175774 RepID=A0A556V549_BAGYA	PREDICTED: protocadherin beta-16-like isoform X2 [Ictalurus punctatus]	F:GO:0005509; C:GO:0005886; P:GO:0007156; C:GO:0016021	F:calcium ion binding; C:plasma membrane; P:homophilic cell adhesion via plasma membrane adhesion molecules; C:integral component of membrane	K16495	dre:553986	pcdh1g2
TRINITY_DN1440_c0_g2_i2	uncharacterized protein LOC113035747 n=1 Tax=Astatotilapia calliptera TaxID=8154 RepID=UPI000E422D5C	uncharacterized protein LOC113035747 [Astatotilapia calliptera]				dre:110438047
TRINITY_DN144291_c0_g1_i1	Uncharacterized protein n=4 Tax=Siluroidei TaxID=1489793 RepID=A0A5N5NGV6_PANHP	hypothetical protein AMELA_G00157660 [Ameiurus melas]				dre:560393	cspg4
TRINITY_DN144297_c0_g1_i1	uncharacterized protein LOC117809077 n=1 Tax=Notolabrus celidotus TaxID=1203425 RepID=UPI00148F7E2C	hypothetical protein G5714_010359 [Onychostoma macrolepis]				None
TRINITY_DN14462_c1_g1_i1	Non-specific serine/threonine protein kinase n=1 Tax=Pangasianodon hypophthalmus TaxID=310915 RepID=A0A5N5LH32_PANHP	hypothetical protein PHYPO_G00086000 [Pangasianodon hypophthalmus]	F:GO:0004674	F:protein serine/threonine kinase activity		None
TRINITY_DN145773_c0_g1_i1	G_PROTEIN_RECEP_F3_4 domain-containing protein n=1 Tax=Oryzias javanicus TaxID=123683 RepID=A0A3S2Q188_ORYJA	hypothetical protein OJAV_G00112850 [Oryzias javanicus]				dre:560267	gabbr2	Neuroactive ligand-receptor interaction , dre04080
TRINITY_DN145781_c0_g1_i1	SCO-spondin n=1 Tax=Ictalurus punctatus TaxID=7998 RepID=A0A2D0QMJ6_ICTPU	SCO-spondin [Pangasianodon hypophthalmus]				dre:100036547	scospondin
TRINITY_DN14586_c2_g1_i1	Non-specific serine/threonine protein kinase n=6 Tax=Siluroidei TaxID=1489793 RepID=A0A2D0QF95_ICTPU	hypothetical protein PHYPO_G00165800 [Pangasianodon hypophthalmus]	F:GO:0005524; P:GO:0006468; C:GO:0030425; F:GO:0106310; F:GO:0106311	F:ATP binding; P:protein phosphorylation; C:dendrite; F:protein serine kinase activity; F:protein threonine kinase activity		dre:100003170	mark1
TRINITY_DN14624_c0_g2_i1	LOW QUALITY PROTEIN: unconventional myosin-Vb-like n=1 Tax=Tachysurus fulvidraco TaxID=1234273 RepID=UPI000F4DD9D5	unconventional myosin-Vb-like, partial [Clarias magur]	F:GO:0003774; F:GO:0005524; C:GO:0016459; F:GO:0051015	F:motor activity; F:ATP binding; C:myosin complex; F:actin filament binding		dre:568760	si:dkey-110c1.10
TRINITY_DN146593_c0_g1_i1	putative nuclease HARBI1 n=9 Tax=Pseudocrenilabrinae TaxID=318546 RepID=UPI000DF34B91	putative nuclease HARBI1, partial [Oreochromis niloticus]				dre:101884462
TRINITY_DN14689_c1_g1_i4	Uncharacterized protein n=1 Tax=Ruminococcus sp. AM29-26 TaxID=2292370 RepID=A0A417G7P9_9FIRM	hypothetical protein [Ruminococcus sp. AM29-26]_x0001_RHT52209.1 hypothetical protein DW768_06590 [Ruminococcus sp. AM29-26]				None
TRINITY_DN14694_c0_g1_i1	Uncharacterized protein n=1 Tax=Larimichthys crocea TaxID=215358 RepID=A0A6G0HDM9_LARCR	hypothetical protein D5F01_LYC24797 [Larimichthys crocea]				None
TRINITY_DN146949_c0_g1_i1	Uncharacterized protein n=1 Tax=Bagarius yarrelli TaxID=175774 RepID=A0A556TSQ4_BAGYA	hypothetical protein Baya_3660 [Bagarius yarrelli]			K24165	dre:100538059
TRINITY_DN147042_c0_g1_i1	Uncharacterized protein n=1 Tax=Labeo rohita TaxID=84645 RepID=A0A498LHK7_LABRO	hypothetical protein ROHU_012071 [Labeo rohita]				None
TRINITY_DN147086_c0_g1_i1	uncharacterized protein LOC107086865 n=1 Tax=Cyprinodon variegatus TaxID=28743 RepID=UPI0007426675	PREDICTED: uncharacterized protein LOC107086865 [Cyprinodon variegatus]				None
TRINITY_DN14737_c0_g2_i1	Uncharacterized protein n=5 Tax=Sinocyclocheilus TaxID=75365 RepID=A0A671PU97_9TELE	hypothetical protein cypCar_00037391 [Cyprinus carpio]				dre:334490	hnrnpub	Spliceosome , dre03040
TRINITY_DN147422_c0_g1_i1	Retrovirus-related Pol poly from transposon n=1 Tax=Labeo rohita TaxID=84645 RepID=A0A498M2X8_LABRO	Retrovirus-related Pol poly from transposon [Labeo rohita]				dre:108179509
TRINITY_DN14747_c0_g1_i7	regulating synaptic membrane exocytosis protein 1-like isoform X1 n=17 Tax=Siluroidei TaxID=1489793 RepID=A0A2D0Q5X2_ICTPU	PREDICTED: regulating synaptic membrane exocytosis protein 1-like isoform X7 [Ictalurus punctatus]			K15291	dre:568486
TRINITY_DN147861_c0_g1_i1	Uncharacterized protein n=1 Tax=Salmo trutta TaxID=8032 RepID=A0A673ZWN7_SALTR	#N/A				None
TRINITY_DN147969_c0_g1_i1	Uncharacterized protein n=1 Tax=Takifugu flavidus TaxID=433684 RepID=A0A5C6MI83_9TELE	hypothetical protein D4764_0289940 [Takifugu flavidus]_x0001_TWW80948.1 hypothetical protein D4764_01G0007630 [Takifugu flavidus]	C:GO:0005634; F:GO:0046983	C:nucleus; F:protein dimerization activity		dre:101886897
TRINITY_DN147972_c0_g1_i1	Fibroblast growth factor n=5 Tax=Siluroidei TaxID=1489793 RepID=A0A2D0Q5R6_ICTPU	fibroblast growth factor 8b [Pangasianodon hypophthalmus]_x0001_KAB5523550.1 hypothetical protein PHYPO_G00153810 [Pangasianodon hypophthalmus]	F:GO:0005104; C:GO:0005576; F:GO:0008083; P:GO:0008543	F:fibroblast growth factor receptor binding; C:extracellular region; F:growth factor activity; P:fibroblast growth factor receptor signaling pathway		dre:65089	fgf8b
TRINITY_DN148246_c0_g1_i1	Uncharacterized protein n=1 Tax=Hucho hucho TaxID=62062 RepID=A0A4W5LRD4_9TELE	LINE-1 reverse transcriptase -like protein [Triplophysa tibetana]	F:GO:0003964; P:GO:0006278	F:RNA-directed DNA polymerase activity; P:RNA-dependent DNA biosynthetic process		None
TRINITY_DN148280_c0_g1_i1	uncharacterized protein LOC112430808 n=1 Tax=Maylandia zebra TaxID=106582 RepID=UPI000D30F3B6	uncharacterized protein LOC112430808 [Maylandia zebra]				dre:108184914
TRINITY_DN148329_c0_g1_i1	lethal(3)malignant brain tumor-like protein 1 n=1 Tax=Pygocentrus nattereri TaxID=42514 RepID=UPI0008147EE4	PREDICTED: lethal(3)malignant brain tumor-like protein 1 [Pygocentrus nattereri]				dre:100321295	l3mbtl1
TRINITY_DN148412_c0_g1_i1	monoacylglycerol lipase ABHD6-like n=2 Tax=Siluroidei TaxID=1489793 RepID=A0A2D0SH46_ICTPU	PREDICTED: monoacylglycerol lipase ABHD6-like [Ictalurus punctatus]	C:GO:0016021	C:integral component of membrane	K13700	dre:558995	abhd6b
TRINITY_DN148421_c0_g1_i1	Reverse transcriptase domain-containing protein n=2 Tax=Oryzias latipes TaxID=8090 RepID=A0A3B3HU93_ORYLA	PREDICTED: RNA-directed DNA polymerase from mobile element jockey-like [Austrofundulus limnaeus]				dre:110439387
TRINITY_DN148526_c0_g1_i1	Serine protease 56 n=1 Tax=Labeo rohita TaxID=84645 RepID=A0A498LAH4_LABRO	serine protease 56 [Labeo rohita]	F:GO:0016787	F:hydrolase activity		dre:563528	prss56
TRINITY_DN14856_c1_g1_i1	junctional protein associated with coronary artery disease-like n=3 Tax=Siluroidei TaxID=1489793 RepID=A0A2D0TAA9_ICTPU	uncharacterized protein LOC113533649 [Pangasianodon hypophthalmus]_x0001_XP_026781725.1 uncharacterized protein LOC113533649 [Pangasianodon hypophthalmus]_x0001_XP_026781726.1 uncharacterized protein LOC113533649 [Pangasianodon hypophthalmus]_x0001_KAB5535697.1 hypothetical protein PHYPO_G00120990 [Pangasianodon hypophthalmus]	C:GO:0005911	C:cell-cell junction		dre:101887100
TRINITY_DN148573_c0_g1_i1	BHLH domain-containing protein n=4 Tax=Siluroidei TaxID=1489793 RepID=A0A5N5PBD3_PANHP	helix-loop-helix protein 2 [Pangasianodon hypophthalmus]_x0001_KAB5576862.1 hypothetical protein PHYPO_G00203390 [Pangasianodon hypophthalmus]	F:GO:0046983	F:protein dimerization activity	K09075	dre:402968	nhlh2
TRINITY_DN148584_c0_g1_i1	uncharacterized protein LOC108179280 n=1 Tax=Danio rerio TaxID=7955 RepID=UPI000B43C020	uncharacterized protein LOC108179280 [Danio rerio]				dre:108179280
TRINITY_DN148587_c0_g1_i1	vesicular glutamate transporter 3 isoform X2 n=1 Tax=Ictalurus punctatus TaxID=7998 RepID=A0A2D0QQI9_ICTPU	PREDICTED: vesicular glutamate transporter 3 isoform X2 [Ictalurus punctatus]	C:GO:0016021; F:GO:0022857; P:GO:0055085	C:integral component of membrane; F:transmembrane transporter activity; P:transmembrane transport		dre:563467	slc17a8
TRINITY_DN148689_c0_g1_i1	RNA-directed DNA polymerase homolog n=1 Tax=Nothobranchius furzeri TaxID=105023 RepID=UPI00077D4AA4	PREDICTED: RNA-directed DNA polymerase homolog [Nothobranchius furzeri]				dre:100149980	lrfn4b
TRINITY_DN148760_c0_g1_i1	D(1B) dopamine receptor n=3 Tax=Siluroidei TaxID=1489793 RepID=A0A2D0RM56_ICTPU	D(1) dopamine receptor [Pangasianodon hypophthalmus]			K05840	dre:563567		Calcium signaling pathway , dre04020; Neuroactive ligand-receptor interaction , dre04080
TRINITY_DN148779_c0_g1_i1	uncharacterized protein K02A2.6-like n=2 Tax=Clupea harengus TaxID=7950 RepID=UPI0012AC39FB	uncharacterized protein K02A2.6-like [Clupea harengus]				dre:103909980
TRINITY_DN148872_c0_g1_i1	protocadherin Fat 3-like n=1 Tax=Ictalurus punctatus TaxID=7998 RepID=A0A2D0SM70_ICTPU	PREDICTED: protocadherin Fat 3-like [Ictalurus punctatus]	F:GO:0005509; C:GO:0005886; P:GO:0007156; C:GO:0016021	F:calcium ion binding; C:plasma membrane; P:homophilic cell adhesion via plasma membrane adhesion molecules; C:integral component of membrane		dre:568600
TRINITY_DN149097_c0_g1_i1	G_PROTEIN_RECEP_F1_2 domain-containing protein n=4 Tax=Siluroidei TaxID=1489793 RepID=A0A5N5M505_PANHP	melatonin receptor type 1B-A [Pangasianodon hypophthalmus]				dre:30669	mtnr1ba
TRINITY_DN149127_c0_g1_i1	Reverse transcriptase domain-containing protein n=1 Tax=Astyanax mexicanus TaxID=7994 RepID=A0A3B1JD36_ASTMX	hypothetical protein ROHU_005724 [Labeo rohita]				None
TRINITY_DN149201_c0_g1_i1	uncharacterized protein LOC108266509 n=1 Tax=Ictalurus punctatus TaxID=7998 RepID=A0A2D0R485_ICTPU	PREDICTED: uncharacterized protein LOC108266509 [Ictalurus punctatus]_x0001_XP_017325417.1 PREDICTED: uncharacterized protein LOC108266509 [Ictalurus punctatus]				dre:101883176
TRINITY_DN149276_c0_g1_i1	calcium-binding protein 5-like n=2 Tax=Siluroidei TaxID=1489793 RepID=A0A2D0SE34_ICTPU	PREDICTED: calcium-binding protein 5-like [Ictalurus punctatus]	F:GO:0005509	F:calcium ion binding	K23531	dre:553766	cabp5b
TRINITY_DN149334_c0_g1_i1	RT_RNaseH_2 domain-containing protein n=1 Tax=Astyanax mexicanus TaxID=7994 RepID=A0A3B1JFH0_ASTMX	Retrovirus-related Pol polyprotein from transposon 412 [Labeo rohita]	F:GO:0003676; P:GO:0015074	F:nucleic acid binding; P:DNA integration		dre:110439859
TRINITY_DN14966_c0_g1_i7	Uncharacterized protein n=1 Tax=Elysia chlorotica TaxID=188477 RepID=A0A3S1AWZ5_ELYCH	hypothetical protein EGW08_021781 [Elysia chlorotica]				None
TRINITY_DN149731_c0_g1_i1	Reverse transcriptase domain-containing protein n=1 Tax=Hucho hucho TaxID=62062 RepID=A0A4W5Q5Q1_9TELE	pol-like protein [Danio rerio]				dre:110438160
TRINITY_DN14979_c0_g1_i2	Uncharacterized protein n=2 Tax=Characoidei TaxID=1489739 RepID=A0A3B1JDF0_ASTMX	DHRS-12_like_SDR_c-like domain-containing protein [Pangasianodon hypophthalmus]			K11168	dre:677747	flj13639
TRINITY_DN149790_c0_g1_i1	Homeobox domain-containing protein n=2 Tax=Siluroidei TaxID=1489793 RepID=A0A5N5MLM2_PANHP	PREDICTED: homeobox protein HMX2 [Ictalurus punctatus]_x0001_XP_017338468.1 PREDICTED: homeobox protein HMX2 [Ictalurus punctatus]	F:GO:0000981; F:GO:0003677; C:GO:0005634; P:GO:0006357	F:DNA-binding transcription factor activity, RNA polymerase II-specific; F:DNA binding; C:nucleus; P:regulation of transcription by RNA polymerase II	K09349	dre:555632	hmx2
TRINITY_DN149802_c0_g1_i1	probable G-protein coupled receptor 83 n=1 Tax=Tachysurus fulvidraco TaxID=1234273 RepID=UPI000F4D66FC	probable G-protein coupled receptor 83 [Pangasianodon hypophthalmus]			K04210	dre:100002786	si:dkey-27p18.2	Neuroactive ligand-receptor interaction , dre04080
TRINITY_DN150026_c0_g1_i1	Uncharacterized protein n=1 Tax=Paramormyrops kingsleyae TaxID=1676925 RepID=A0A3B3SSH6_9TELE	uncharacterized protein LOC113040593 [Carassius auratus]				None
TRINITY_DN150054_c0_g1_i1	uncharacterized protein LOC113068594 n=1 Tax=Carassius auratus TaxID=7957 RepID=UPI000E41A0C6	uncharacterized protein LOC113068594 [Carassius auratus]				dre:103911503	si:ch211-196c10.15
TRINITY_DN15012_c0_g1_i11	Phospholipase n=11 Tax=Siluroidei TaxID=1489793 RepID=A0A2D0R594_ICTPU	phospholipase D1 isoform X1 [Pangasianodon hypophthalmus]_x0001_XP_026802450.2 phospholipase D1 isoform X1 [Pangasianodon hypophthalmus]_x0001_XP_034160319.1 phospholipase D1 isoform X1 [Pangasianodon hypophthalmus]_x0001_XP_034160320.1 phospholipase D1 isoform X1 [Pangasianodon hypophthalmus]_x0001_XP_034160322.1 phospholipase D1 isoform X1 [Pangasianodon hypophthalmus]_x0001_XP_034160323.1 phos…	F:GO:0004630; P:GO:0006654; P:GO:0016042; F:GO:0035091; P:GO:0048017; F:GO:0070290	F:phospholipase D activity; P:phosphatidic acid biosynthetic process; P:lipid catabolic process; F:phosphatidylinositol binding; P:inositol lipid-mediated signaling; F:N-acylphosphatidylethanolamine-specific phospholipase D activity	K01115	dre:799278	si:ch211-168k14.2	Glycerophospholipid metabolism , dre00564; Metabolic pathways , dre01100; Endocytosis , dre04144; GnRH signaling pathway , dre04912; Ether lipid metabolism , dre00565
TRINITY_DN150122_c0_g1_i1	claudin-19-like n=1 Tax=Cyprinus carpio TaxID=7962 RepID=UPI0008FA5061	claudin-19 isoform X2 [Denticeps clupeoides]	F:GO:0005198; C:GO:0005886; C:GO:0005923; C:GO:0016021	F:structural molecule activity; C:plasma membrane; C:bicellular tight junction; C:integral component of membrane		dre:550431	cldn19	Cell adhesion molecules (CAMs) , dre04514; Tight junction , dre04530
TRINITY_DN150545_c0_g1_i1	Uncharacterized protein n=2 Tax=Siluroidei TaxID=1489793 RepID=A0A5N5JTI1_PANHP	alpha-tectorin [Pangasianodon hypophthalmus]_x0001_KAB5522499.1 hypothetical protein PHYPO_G00160190 [Pangasianodon hypophthalmus]	F:GO:0005201; P:GO:0007160; P:GO:0007605; C:GO:0016021; C:GO:0062023	F:extracellular matrix structural constituent; P:cell-matrix adhesion; P:sensory perception of sound; C:integral component of membrane; C:collagen-containing extracellular matrix		dre:561355	tecta
TRINITY_DN150631_c0_g1_i1	uncharacterized protein LOC113748120 n=1 Tax=Larimichthys crocea TaxID=215358 RepID=UPI000F5EF045	uncharacterized protein LOC113748120 [Larimichthys crocea]				dre:110439882
TRINITY_DN150653_c0_g1_i1	protocadherin gamma-A5-like n=1 Tax=Pangasianodon hypophthalmus TaxID=310915 RepID=UPI001479F0A6	protocadherin gamma-A5-like [Pangasianodon hypophthalmus]				dre:108179154	si:ch73-379j16.2
TRINITY_DN150704_c0_g1_i1	ryanodine receptor 2-like n=1 Tax=Tachysurus fulvidraco TaxID=1234273 RepID=UPI000F4FADEF	ryanodine receptor 2-like, partial [Tachysurus fulvidraco]				dre:100126126	ryr2a	Calcium signaling pathway , dre04020; Apelin signaling pathway , dre04371; Adrenergic signaling in cardiomyocytes , dre04261; Cardiac muscle contraction , dre04260
TRINITY_DN150806_c0_g1_i1	Uncharacterized protein n=1 Tax=Astyanax mexicanus TaxID=7994 RepID=A0A3B1IWP2_ASTMX	uncharacterized protein LOC118496109 [Sander lucioperca]				None
TRINITY_DN150905_c0_g1_i1	G_PROTEIN_RECEP_F1_2 domain-containing protein n=5 Tax=Siluroidei TaxID=1489793 RepID=A0A5N5LTP2_PANHP	hypothetical protein PHYPO_G00069410 [Pangasianodon hypophthalmus]	C:GO:0005886; P:GO:0007218; F:GO:0008188; C:GO:0016021	C:plasma membrane; P:neuropeptide signaling pathway; F:neuropeptide receptor activity; C:integral component of membrane		dre:556451		Neuroactive ligand-receptor interaction , dre04080
TRINITY_DN15098_c0_g1_i1	GABA and glycine transporter Solute carrier family 32 member 1 Vesicular n=3 Tax=Actinopteri TaxID=186623 RepID=A0A5A9NVB6_9TELE	vesicular inhibitory amino acid transporter [Pangasianodon hypophthalmus]_x0001_XP_034166021.1 vesicular inhibitory amino acid transporter [Pangasianodon hypophthalmus]_x0001_KAB5583873.1 hypothetical protein PHYPO_G00100790 [Pangasianodon hypophthalmus]	C:GO:0016021	C:integral component of membrane	K15015	dre:798575	slc32a1
TRINITY_DN151006_c0_g1_i1	dual specificity protein phosphatase 19 isoform X1 n=2 Tax=Tachysurus fulvidraco TaxID=1234273 RepID=UPI000F509E99	reverse transcriptase, partial [Clarias magur]				None
TRINITY_DN151025_c0_g1_i1	RNA-directed DNA polymerase n=1 Tax=Poecilia mexicana TaxID=48701 RepID=A0A3B3WPB4_9TELE	retrotransposon-like protein 1, partial [Xiphophorus maculatus]				dre:100149980	lrfn4b
TRINITY_DN151310_c0_g1_i1	RNA-directed DNA polymerase n=1 Tax=Oreochromis niloticus TaxID=8128 RepID=A0A669EY24_ORENI	Retrovirus-related Pol polyprotein [Collichthys lucidus]	P:GO:0006259	P:DNA metabolic process		None
TRINITY_DN15179_c1_g1_i1	Reverse transcriptase domain-containing protein n=2 Tax=Anabas testudineus TaxID=64144 RepID=A0A3Q1I7R4_ANATE	mucin-2-like [Salarias fasciatus]				None
TRINITY_DN151988_c0_g1_i1	Uncharacterized protein n=1 Tax=Araneus ventricosus TaxID=182803 RepID=A0A4Y2BA14_ARAVE	hypothetical protein AVEN_192094_1 [Araneus ventricosus]				None
TRINITY_DN152084_c0_g1_i1	Uncharacterized protein n=4 Tax=Salmo trutta TaxID=8032 RepID=A0A674EJM0_SALTR	TPA: putative transposase [Xenopus tropicalis]	F:GO:0003677; P:GO:0006313; P:GO:0015074	F:DNA binding; P:transposition, DNA-mediated; P:DNA integration		None
TRINITY_DN15246_c0_g1_i4	protocadherin alpha-2-like isoform X2 n=2 Tax=Siluroidei TaxID=1489793 RepID=A0A2D0SR44_ICTPU	PREDICTED: protocadherin alpha-2-like isoform X2 [Ictalurus punctatus]	F:GO:0005509; C:GO:0005886; P:GO:0007156; C:GO:0016021	F:calcium ion binding; C:plasma membrane; P:homophilic cell adhesion via plasma membrane adhesion molecules; C:integral component of membrane		dre:108192080
TRINITY_DN152488_c0_g1_i1	Receptor protein serine/threonine kinase n=1 Tax=Limosa lapponica baueri TaxID=1758121 RepID=A0A2I0THG6_LIMLA	serine threonine-protein kinase receptor r3 [Limosa lapponica baueri]				dre:559222	acvr1bb
TRINITY_DN152503_c0_g1_i1	Cytochrome c, putative (Fragment) n=1 Tax=Bodo saltans TaxID=75058 RepID=A0A0S4JTE8_BODSA	cytochrome c, putative, partial [Bodo saltans]				dre:415158	cycsb	Herpes simplex virus 1 infection , dre05168; Apoptosis , dre04210; p53 signaling pathway , dre04115
TRINITY_DN152518_c0_g1_i1	uncharacterized protein LOC113542730 n=1 Tax=Pangasianodon hypophthalmus TaxID=310915 RepID=UPI000EFFBA71	PREDICTED: BTB/POZ domain-containing protein KCTD8-like [Ictalurus punctatus]				dre:569756	kctd16b
TRINITY_DN152689_c0_g1_i1	Double-stranded RNA-specific editase 1-like n=1 Tax=Scleropages formosus TaxID=113540 RepID=A0A0N8JVE8_SCLFO	double-stranded RNA-specific editase 1-like [Scleropages formosus]	F:GO:0003723; F:GO:0004000; P:GO:0006396	F:RNA binding; F:adenosine deaminase activity; P:RNA processing		None
TRINITY_DN152703_c0_g1_i1	ELAV-like protein n=4 Tax=Clupeocephala TaxID=186625 RepID=A0A671QWR0_9TELE	#N/A				None
TRINITY_DN152931_c0_g1_i1	uncharacterized protein LOC113069710 n=1 Tax=Carassius auratus TaxID=7957 RepID=UPI000E3F9136	uncharacterized protein LOC113069710 [Carassius auratus]				None
TRINITY_DN153009_c0_g1_i1	sodium channel protein type 4 subunit alpha-like n=2 Tax=Percomorphaceae TaxID=1489872 RepID=UPI0012EE527D	sodium channel protein type 4 subunit alpha-like [Anarrhichthys ocellatus]				dre:566868	scn5lab	Adrenergic signaling in cardiomyocytes , dre04261
TRINITY_DN153222_c0_g1_i1	C2 calcium-dependent domain-containing protein 4C-like n=1 Tax=Tachysurus fulvidraco TaxID=1234273 RepID=UPI000F4E9039	C2 calcium-dependent domain-containing protein 4C-like [Tachysurus fulvidraco]_x0001_XP_027022795.1 C2 calcium-dependent domain-containing protein 4C-like [Tachysurus fulvidraco]				dre:101885966
TRINITY_DN153224_c0_g1_i1	LOW QUALITY PROTEIN: oxygen-regulated protein 1-like n=1 Tax=Tachysurus fulvidraco TaxID=1234273 RepID=UPI000F516C45	LOW QUALITY PROTEIN: oxygen-regulated protein 1-like [Tachysurus fulvidraco]				dre:101882676	rp1
TRINITY_DN153567_c0_g1_i1	POU domain protein n=2 Tax=Sinocyclocheilus anshuiensis TaxID=1608454 RepID=A0A671LLH3_9TELE	PREDICTED: POU domain, class 2, transcription factor 2-like [Ictalurus punctatus]	F:GO:0000981; F:GO:0003677; C:GO:0005634; P:GO:0006357	F:DNA-binding transcription factor activity, RNA polymerase II-specific; F:DNA binding; C:nucleus; P:regulation of transcription by RNA polymerase II		dre:100537384		Herpes simplex virus 1 infection , dre05168
TRINITY_DN153697_c0_g1_i1	dynein heavy chain 5, axonemal-like n=1 Tax=Ictalurus punctatus TaxID=7998 RepID=A0A2D0REV0_ICTPU	hypothetical protein AMELA_G00083640, partial [Ameiurus melas]				dre:335340	dnah5l
TRINITY_DN153700_c0_g1_i1	Uncharacterized protein n=1 Tax=Nothobranchius furzeri TaxID=105023 RepID=A0A1A8UGS9_NOTFU	LINE-1 reverse transcriptase -like protein [Triplophysa tibetana]	F:GO:0003964; P:GO:0006278	F:RNA-directed DNA polymerase activity; P:RNA-dependent DNA biosynthetic process		dre:101883768
TRINITY_DN153721_c0_g1_i1	Polyadenylate-binding protein 1 (Fragment) n=2 Tax=Muroidea TaxID=337687 RepID=F6ZAX1_MOUSE	polyadenylate-binding protein 1-like [Macaca nemestrina]				dre:393856	pabpc1b	RNA degradation , dre03018; RNA transport , dre03013; mRNA surveillance pathway , dre03015
TRINITY_DN153816_c0_g1_i1	zinc finger BED domain-containing protein 1-like n=1 Tax=Astyanax mexicanus TaxID=7994 RepID=UPI000BBD7460	zinc finger BED domain-containing protein 1-like [Astyanax mexicanus]				dre:108179993
TRINITY_DN15396_c1_g1_i1	acidPPc domain-containing protein n=4 Tax=Siluroidei TaxID=1489793 RepID=A0A5N5M8C3_PANHP	hypothetical protein AMELA_G00104690 [Ameiurus melas]	C:GO:0005887; P:GO:0006644; P:GO:0007409; F:GO:0008195; F:GO:0042577; P:GO:0046839	C:integral component of plasma membrane; P:phospholipid metabolic process; P:axonogenesis; F:phosphatidate phosphatase activity; F:lipid phosphatase activity; P:phospholipid dephosphorylation	K19582	dre:559888	plppr4a
TRINITY_DN154101_c0_g1_i1	Uncharacterized protein n=5 Tax=Monopterus albus TaxID=43700 RepID=A0A3Q3QVF7_MONAL	transposase [Lithobates pipiens]_x0001_DAA01561.1 TPA_exp: transposase [Lithobates pipiens]				None
TRINITY_DN15417_c2_g1_i1	Uncharacterized protein n=4 Tax=Salmoninae TaxID=504568 RepID=A0A4W5KLM3_9TELE	unnamed protein product [Oncorhynchus mykiss]				None
TRINITY_DN154215_c0_g1_i1	LOW QUALITY PROTEIN: NACHT, LRR and PYD domains-containing protein 3-like n=1 Tax=Tachysurus fulvidraco TaxID=1234273 RepID=UPI000F50CFBD	PREDICTED: protein NLRC3-like isoform X2 [Ictalurus punctatus]				dre:678565	zgc:136791
TRINITY_DN154387_c0_g1_i1	Reverse transcriptase domain-containing protein n=1 Tax=Oreochromis niloticus TaxID=8128 RepID=A0A669EQF6_ORENI	reverse transcriptase [Oryzias latipes]	F:GO:0003964; P:GO:0006278	F:RNA-directed DNA polymerase activity; P:RNA-dependent DNA biosynthetic process		None
TRINITY_DN154416_c0_g1_i1	Stomatin-like 1 n=74 Tax=Euteleostomi TaxID=117571 RepID=F6WE98_XENTR	TPA: putative transposase [Xenopus tropicalis]	F:GO:0003677; P:GO:0006313; P:GO:0015074	F:DNA binding; P:transposition, DNA-mediated; P:DNA integration		None
TRINITY_DN154435_c0_g1_i1	Uncharacterized protein n=1 Tax=Gasterosteus aculeatus TaxID=69293 RepID=G3P8A5_GASAC	SJCHGC06004 protein [Schistosoma japonicum]				None
TRINITY_DN15468_c0_g1_i1	C-type natriuretic peptide 4 n=4 Tax=Siluroidei TaxID=1489793 RepID=E3TF26_ICTPU	C-type natriuretic peptide [Tachysurus fulvidraco]			K12336	dre:570244	nppc	Vascular smooth muscle contraction , dre04270
TRINITY_DN154748_c0_g1_i1	QLQ domain-containing protein n=1 Tax=Hucho hucho TaxID=62062 RepID=A0A4W5PP33_9TELE	unnamed protein product [Oncorhynchus mykiss]				None
TRINITY_DN155024_c0_g1_i1	Uncharacterized protein n=1 Tax=Electrophorus electricus TaxID=8005 RepID=A0A4W4EQQ3_ELEEL	PREDICTED: LOW QUALITY PROTEIN: protein bassoon-like, partial [Cyprinus carpio]				None
TRINITY_DN155110_c0_g1_i1	Reverse transcriptase domain-containing protein n=1 Tax=Oreochromis niloticus TaxID=8128 RepID=A0A669DNA9_ORENI	mannosidase alpha class 2A member 1, partial [Nothobranchius furzeri]				None
TRINITY_DN155225_c0_g1_i1	Hyaluronidase n=2 Tax=Siluroidei TaxID=1489793 RepID=A0A2D0QWF1_ICTPU	glyco_hydro_56 domain-containing protein [Pangasianodon hypophthalmus]				dre:562480	si:dkey-72l14.3
TRINITY_DN155511_c0_g1_i1	Uncharacterized protein n=4 Tax=Pangasianodon hypophthalmus TaxID=310915 RepID=A0A5N5MLC9_PANHP	hypothetical protein PHYPO_G00037570 [Pangasianodon hypophthalmus]				dre:563912	usp54a
TRINITY_DN155758_c0_g1_i1	feline leukemia virus subgroup C receptor-related protein 1-like n=1 Tax=Boleophthalmus pectinirostris TaxID=150288 RepID=UPI000A1C3C34	feline leukemia virus subgroup C receptor-related protein 1-like [Boleophthalmus pectinirostris]				dre:562595	flvcr1
TRINITY_DN15587_c0_g3_i1	growth/differentiation factor 10-like n=2 Tax=Siluroidei TaxID=1489793 RepID=A0A2D0QJ87_ICTPU	PREDICTED: growth/differentiation factor 10-like [Ictalurus punctatus]	P:GO:0007165; F:GO:0008083	P:signal transduction; F:growth factor activity	K22674	dre:563003	gdf10a	Cytokine-cytokine receptor interaction , dre04060
TRINITY_DN15596_c1_g2_i1	Transporter n=1 Tax=Pangasianodon hypophthalmus TaxID=310915 RepID=A0A5N5PYS6_PANHP	sodium- and chloride-dependent GABA transporter 2-like isoform X1 [Tachysurus fulvidraco]				dre:561024	slc6a22.2
TRINITY_DN156028_c0_g1_i1	Gap junction protein n=4 Tax=Siluroidei TaxID=1489793 RepID=A0A2D0Q429_ICTPU	PREDICTED: gap junction alpha-8 protein-like isoform X2 [Ictalurus punctatus]				dre:114403	gja8b
TRINITY_DN1561_c1_g1_i1	Somatostatin domain-containing protein n=3 Tax=Characiphysae TaxID=186628 RepID=A0A3B1K9E1_ASTMX	cortistatin [Astyanax mexicanus]	F:GO:0005179; C:GO:0005576; P:GO:0007165	F:hormone activity; C:extracellular region; P:signal transduction	K05238	dre:751721	cort
TRINITY_DN156211_c0_g1_i1	Thyroglobulin n=3 Tax=Siluroidei TaxID=1489793 RepID=A0A2D0RTG6_ICTPU	hypothetical protein AMELA_G00080300 [Ameiurus melas]			K10809	dre:567631	tg
TRINITY_DN156268_c0_g1_i1	zinc finger CCHC domain-containing protein 12-like n=2 Tax=Danio rerio TaxID=7955 RepID=UPI0007EEC703	zinc finger CCHC domain-containing protein 12-like [Danio rerio]				dre:103909212
TRINITY_DN156282_c0_g1_i1	Gap junction protein n=4 Tax=Siluroidei TaxID=1489793 RepID=A0A2D0QBD4_ICTPU	PREDICTED: gap junction alpha-3 protein-like [Ictalurus punctatus]	C:GO:0005922; P:GO:0007154; C:GO:0016021	C:connexin complex; P:cell communication; C:integral component of membrane		dre:404726	cx39.9
TRINITY_DN156303_c0_g1_i1	uncharacterized protein LOC117550378 n=1 Tax=Gymnodraco acuticeps TaxID=8218 RepID=UPI001471C358	uncharacterized protein LOC117550378 [Gymnodraco acuticeps]				None
TRINITY_DN156323_c0_g1_i1	protein Wnt-8b n=1 Tax=Clupea harengus TaxID=7950 RepID=UPI0006442852	protein Wnt-8b [Tachysurus fulvidraco]				dre:30144	wnt8b	Wnt signaling pathway , dre04310; Melanogenesis , dre04916; mTOR signaling pathway , dre04150
TRINITY_DN156434_c0_g1_i1	Uncharacterized protein n=1 Tax=Anabarilius grahami TaxID=495550 RepID=A0A3N0YS63_ANAGA	hypothetical protein DPX16_16664 [Anabarilius grahami]				None
TRINITY_DN156468_c0_g1_i1	lipoxygenase homology domain-containing protein 1 n=4 Tax=Siluroidei TaxID=1489793 RepID=A0A2D0SXT9_ICTPU	lipoxygenase homology domain-containing protein 1-like [Tachysurus fulvidraco]				dre:564819	loxhd1a
TRINITY_DN156495_c0_g1_i1	DDE_3 domain-containing protein n=1 Tax=Oncorhynchus mykiss TaxID=8022 RepID=A0A060XQJ0_ONCMY	unnamed protein product [Oncorhynchus mykiss]				None
TRINITY_DN156588_c0_g1_i1	G_PROTEIN_RECEP_F1_2 domain-containing protein n=4 Tax=Siluroidei TaxID=1489793 RepID=A0A5N5Q5H7_PANHP	opioid receptor, delta 1b isoform X2 [Pangasianodon hypophthalmus]				dre:30509	oprd1a	Neuroactive ligand-receptor interaction , dre04080
TRINITY_DN156629_c0_g1_i1	protein FAM200A-like isoform X2 n=3 Tax=Euteleostomi TaxID=117571 RepID=UPI001127D272	general transcription factor II-I repeat domain-containing protein 2-like [Archocentrus centrarchus]				dre:103911107
TRINITY_DN156634_c0_g1_i1	uncharacterized protein LOC115777853 n=1 Tax=Archocentrus centrarchus TaxID=63155 RepID=UPI0011E9D2C5	uncharacterized protein LOC115777853 [Archocentrus centrarchus]				dre:101884789
TRINITY_DN156642_c0_g1_i1	uncharacterized protein LOC108941786 n=1 Tax=Scleropages formosus TaxID=113540 RepID=UPI0010FAA63C	uncharacterized protein LOC108941786 [Scleropages formosus]_x0001_XP_029109941.1 uncharacterized protein LOC108941786 [Scleropages formosus]_x0001_XP_029109942.1 uncharacterized protein LOC108941786 [Scleropages formosus]				dre:110438423
TRINITY_DN156692_c0_g1_i1	Homeobox domain-containing protein n=5 Tax=Siluroidei TaxID=1489793 RepID=A0A5N5NK68_PANHP	homeobox protein aristaless-like 3 [Tachysurus fulvidraco]	F:GO:0000981; F:GO:0003677; C:GO:0005634; P:GO:0006357; P:GO:0048701	F:DNA-binding transcription factor activity, RNA polymerase II-specific; F:DNA binding; C:nucleus; P:regulation of transcription by RNA polymerase II; P:embryonic cranial skeleton morphogenesis	K09323	dre:566955	alx3
TRINITY_DN157091_c0_g1_i1	Uncharacterized protein n=2 Tax=Astyanax mexicanus TaxID=7994 RepID=A0A3B1KA61_ASTMX	#N/A				None
TRINITY_DN157155_c0_g1_i1	unconventional myosin-VIIa-like n=1 Tax=Tachysurus fulvidraco TaxID=1234273 RepID=UPI000F504D2B	hypothetical protein AMELA_G00208600 [Ameiurus melas]				dre:252846	myo7aa
TRINITY_DN15719_c0_g1_i6	cyclic nucleotide-gated cation channel beta-3 n=1 Tax=Pangasianodon hypophthalmus TaxID=310915 RepID=UPI00147C39AE	PREDICTED: cyclic nucleotide-gated cation channel beta-3-like [Ictalurus punctatus]	F:GO:0005222; F:GO:0005223; P:GO:0007601; C:GO:0016021; P:GO:0098655	F:intracellular cAMP-activated cation channel activity; F:intracellular cGMP-activated cation channel activity; P:visual perception; C:integral component of membrane; P:cation transmembrane transport	K04953	dre:562466
TRINITY_DN15730_c0_g1_i4	Potassium voltage-gated channel subfamily B member 1 n=3 Tax=Siluroidei TaxID=1489793 RepID=A0A2D0S0X9_ICTPU	potassium voltage-gated channel subfamily B member 1 [Pangasianodon hypophthalmus]			K04885	dre:555284	kcnb1
TRINITY_DN157353_c0_g1_i1	Cyclic nucleotide-binding domain-containing protein n=3 Tax=Characiphysae TaxID=186628 RepID=W5L3Q9_ASTMX	cyclic nucleotide gated channel subunit alpha 2a [Pangasianodon hypophthalmus]				dre:751786	cnga2a
TRINITY_DN157403_c0_g1_i1	transient receptor potential cation channel subfamily M member 3-like n=1 Tax=Ictalurus punctatus TaxID=7998 RepID=A0A2D0PMQ0_ICTPU	PREDICTED: transient receptor potential cation channel subfamily M member 3-like [Ictalurus punctatus]				dre:565807	trpm3
TRINITY_DN157465_c0_g1_i1	Reverse transcriptase domain-containing protein n=1 Tax=Sparus aurata TaxID=8175 RepID=A0A671V7G8_SPAAU	LOW QUALITY PROTEIN: uncharacterized protein LOC116979475, partial [Amblyraja radiata]				None
TRINITY_DN157518_c0_g1_i1	Transcription factor LBX1 n=1 Tax=Bagarius yarrelli TaxID=175774 RepID=A0A556TKV5_BAGYA	Transcription factor LBX1 [Bagarius yarrelli]	F:GO:0000981; F:GO:0003677; C:GO:0005634; P:GO:0006357	F:DNA-binding transcription factor activity, RNA polymerase II-specific; F:DNA binding; C:nucleus; P:regulation of transcription by RNA polymerase II	K09353	dre:793810	lbx1b
TRINITY_DN157782_c0_g1_i1	Uncharacterized protein n=1 Tax=Bagarius yarrelli TaxID=175774 RepID=A0A556V0R1_BAGYA	hypothetical protein Baya_11183 [Bagarius yarrelli]				None
TRINITY_DN157883_c0_g1_i1	uncharacterized mitochondrial protein AtMg00860-like n=1 Tax=Ictalurus punctatus TaxID=7998 RepID=A0A2D0QZ64_ICTPU	PREDICTED: uncharacterized mitochondrial protein AtMg00860-like [Ictalurus punctatus]				dre:108191961
TRINITY_DN157912_c0_g1_i1	la-related protein 6-like n=2 Tax=Siluroidei TaxID=1489793 RepID=UPI001480687D	la-related protein 6-like [Pangasianodon hypophthalmus]_x0001_XP_034168368.1 la-related protein 6-like [Pangasianodon hypophthalmus]			K18733	dre:565767	larp6b
TRINITY_DN157968_c0_g1_i1	FRAS1-related extracellular matrix protein 2 n=1 Tax=Bagarius yarrelli TaxID=175774 RepID=A0A556V7D1_BAGYA	FRAS1-related extracellular matrix protein 2a [Pangasianodon hypophthalmus]_x0001_KAB5543485.1 hypothetical protein PHYPO_G00079700 [Pangasianodon hypophthalmus]	P:GO:0007154; C:GO:0016021	P:cell communication; C:integral component of membrane		dre:555681	frem2a	ECM-receptor interaction , dre04512
TRINITY_DN158114_c0_g1_i1	Uncharacterized protein n=1 Tax=Bagarius yarrelli TaxID=175774 RepID=A0A556TWN1_BAGYA	hypothetical protein Baya_5388 [Bagarius yarrelli]	C:GO:0016020	C:membrane		None
TRINITY_DN158158_c0_g1_i1	One cut domain family member n=6 Tax=Characiphysae TaxID=186628 RepID=A0A2D0RDZ6_ICTPU	hypothetical protein AMELA_G00079910 [Ameiurus melas]			K08026	dre:246225	onecutl
TRINITY_DN158396_c0_g1_i1	G_PROTEIN_RECEP_F1_2 domain-containing protein n=7 Tax=Characiphysae TaxID=186628 RepID=A0A3B4EPK5_PYGNA	PREDICTED: probable G-protein coupled receptor 22 [Pygocentrus nattereri]				dre:100150048	gpr22b
TRINITY_DN158459_c0_g1_i1	SCO-spondin n=1 Tax=Ictalurus punctatus TaxID=7998 RepID=A0A2D0QMJ6_ICTPU	SCO-spondin [Pangasianodon hypophthalmus]				dre:100036547	scospondin
TRINITY_DN158635_c0_g1_i1	WSK domain-containing protein n=1 Tax=Pangasianodon hypophthalmus TaxID=310915 RepID=A0A5N5N6Z0_PANHP	hypothetical protein PHYPO_G00015290 [Pangasianodon hypophthalmus]	F:GO:0005516; P:GO:0010739; C:GO:0016020; F:GO:0051018; P:GO:0090036	F:calmodulin binding; P:positive regulation of protein kinase A signaling; C:membrane; F:protein kinase A binding; P:regulation of protein kinase C signaling		dre:101885554	akap12a
TRINITY_DN158670_c0_g1_i1	Uncharacterized protein n=3 Tax=Pangasianodon hypophthalmus TaxID=310915 RepID=A0A5N5PJ67_PANHP	death domain-containing protein 1 isoform X2 [Pangasianodon hypophthalmus]				dre:100536769	dthd1
TRINITY_DN158798_c0_g1_i1	SEA domain-containing protein n=1 Tax=Pangasianodon hypophthalmus TaxID=310915 RepID=A0A5N5KS88_PANHP	hypothetical protein PHYPO_G00129620 [Pangasianodon hypophthalmus]	C:GO:0016021	C:integral component of membrane		dre:798480	tmprss7
TRINITY_DN158805_c0_g1_i1	Tetraspanin n=3 Tax=Siluroidei TaxID=1489793 RepID=W5UE24_ICTPU	tetraspanin 35 [Pangasianodon hypophthalmus]			K17357	dre:393380	tspan35
TRINITY_DN15881_c0_g1_i1	40S ribosomal protein S3 isoform X1 n=2 Tax=Mandrillus leucophaeus TaxID=9568 RepID=UPI0005F4E6BB	PREDICTED: 40S ribosomal protein S3 isoform X1 [Mandrillus leucophaeus]			K02985	dre:336550	rps3	Ribosome , dre03010
TRINITY_DN158841_c0_g1_i1	Uncharacterized protein (Fragment) n=1 Tax=Nothobranchius rachovii TaxID=451742 RepID=A0A1A8Q2X5_9TELE	uncharacterized protein lrfn4b isoform X2 [Danio rerio]				dre:100149980	lrfn4b
TRINITY_DN158928_c0_g1_i1	E3 ubiquitin-protein ligase CBL n=1 Tax=Bagarius yarrelli TaxID=175774 RepID=A0A556TQB0_BAGYA	E3 ubiquitin-protein ligase CBL [Bagarius yarrelli]	F:GO:0001784; F:GO:0004842; F:GO:0005509; F:GO:0005525; P:GO:0007166; C:GO:0016020; P:GO:0016567; P:GO:0023051; F:GO:0047690	F:phosphotyrosine residue binding; F:ubiquitin-protein transferase activity; F:calcium ion binding; F:GTP binding; P:cell surface receptor signaling pathway; C:membrane; P:protein ubiquitination; P:regulation of signaling; F:aspartyltransferase activity		None
TRINITY_DN158938_c0_g1_i1	Guanylate cyclase domain-containing protein (Fragment) n=6 Tax=Siluroidei TaxID=1489793 RepID=A0A5N5NNA8_PANHP	uncharacterized protein LOC113533226 [Pangasianodon hypophthalmus]				None
TRINITY_DN158951_c0_g1_i1	ryanodine receptor 3-like n=2 Tax=Percomorphaceae TaxID=1489872 RepID=UPI000497F863	ryanodine receptor 3-like isoform X1, partial [Clarias magur]				dre:561350	ryr3	Calcium signaling pathway , dre04020; Apelin signaling pathway , dre04371
TRINITY_DN158957_c0_g1_i1	uncharacterized protein LOC106512198 n=1 Tax=Austrofundulus limnaeus TaxID=52670 RepID=A0A2I4ALF2_9TELE	PREDICTED: uncharacterized protein LOC106512198, partial [Austrofundulus limnaeus]	F:GO:0003676; F:GO:0008270	F:nucleic acid binding; F:zinc ion binding		dre:110438230
TRINITY_DN158989_c0_g1_i1	uncharacterized protein LOC111188497 n=1 Tax=Astyanax mexicanus TaxID=7994 RepID=UPI000BBDDFF0	#N/A				None
TRINITY_DN159021_c0_g1_i1	Uncharacterized protein n=1 Tax=Anguilla anguilla TaxID=7936 RepID=A0A0E9V1T6_ANGAN	#N/A				None
TRINITY_DN159552_c0_g1_i1	uncharacterized protein LOC112847289 n=1 Tax=Oreochromis niloticus TaxID=8128 RepID=UPI000DF27F91	uncharacterized protein LOC112847289 [Oreochromis niloticus]				dre:103910221
TRINITY_DN159572_c0_g1_i1	FRAS1-related extracellular matrix protein 2 n=1 Tax=Bagarius yarrelli TaxID=175774 RepID=A0A556V7D1_BAGYA	FRAS1-related extracellular matrix protein 2 [Bagarius yarrelli]	P:GO:0007154; C:GO:0016021	P:cell communication; C:integral component of membrane		dre:555681	frem2a	ECM-receptor interaction , dre04512
TRINITY_DN159632_c0_g1_i1	dedicator of cytokinesis protein 9 isoform X2 n=3 Tax=Ictalurus punctatus TaxID=7998 RepID=A0A2D0R3F5_ICTPU	PREDICTED: dedicator of cytokinesis protein 9 isoform X11 [Ictalurus punctatus]	F:GO:0005085; P:GO:0007264	F:guanyl-nucleotide exchange factor activity; P:small GTPase mediated signal transduction		None
TRINITY_DN159809_c0_g1_i1	Reverse transcriptase n=1 Tax=Labeo rohita TaxID=84645 RepID=A0A498P3C5_LABRO	reverse transcriptase [Labeo rohita]	F:GO:0003964; P:GO:0006278	F:RNA-directed DNA polymerase activity; P:RNA-dependent DNA biosynthetic process		None
TRINITY_DN159832_c0_g1_i1	Uncharacterized protein n=2 Tax=Cynoglossus semilaevis TaxID=244447 RepID=A0A3P8VCK7_CYNSE	hypothetical protein F2P81_020150 [Scophthalmus maximus]				dre:101883064
TRINITY_DN159918_c0_g1_i1	Collagen alpha-2(IV) chain (Fragment) n=5 Tax=Amniota TaxID=32524 RepID=CO4A2_BOVIN	Collagen alpha-2(IV) chain [Myotis davidii]	F:GO:0005201; C:GO:0005581; C:GO:0005604; C:GO:0016020	F:extracellular matrix structural constituent; C:collagen trimer; C:basement membrane; C:membrane		dre:553355	col4a2	Focal adhesion , dre04510; ECM-receptor interaction , dre04512; AGE-RAGE signaling pathway in diabetic complications , dre04933
TRINITY_DN160151_c0_g1_i1	Uncharacterized protein n=1 Tax=Hevea brasiliensis TaxID=3981 RepID=A0A6A6JYF5_HEVBR	hypothetical protein GH714_044008 [Hevea brasiliensis]				None
TRINITY_DN160192_c0_g1_i1	Hexosyltransferase n=1 Tax=Ictalurus punctatus TaxID=7998 RepID=A0A2D0RI33_ICTPU	PREDICTED: N-acetyllactosaminide beta-1,3-N-acetylglucosaminyltransferase 2-like [Ictalurus punctatus]	C:GO:0000139; P:GO:0006486; C:GO:0016021; F:GO:0016757	C:Golgi membrane; P:protein glycosylation; C:integral component of membrane; F:transferase activity, transferring glycosyl groups	K00741	dre:558930	si:dkey-160o24.3
TRINITY_DN160313_c0_g1_i1	Mitochondria-eating protein n=7 Tax=Characiphysae TaxID=186628 RepID=A0A2D0Q049_ICTPU	hypothetical protein AMELA_G00278930 [Ameiurus melas]				dre:497395	spata18
TRINITY_DN160457_c0_g1_i1	zinc finger protein 708-like isoform X1 n=4 Tax=Pangasianodon hypophthalmus TaxID=310915 RepID=UPI001480B878	gastrula zinc finger protein XlCGF26.1-like isoform X4 [Pangasianodon hypophthalmus]_x0001_XP_034163123.1 gastrula zinc finger protein XlCGF26.1-like isoform X4 [Pangasianodon hypophthalmus]				dre:110437814
TRINITY_DN16049_c0_g1_i1	LOW QUALITY PROTEIN: G-protein coupled receptor 22-like n=1 Tax=Tachysurus fulvidraco TaxID=1234273 RepID=UPI000F515DE5	PREDICTED: LOW QUALITY PROTEIN: probable G-protein coupled receptor 22 [Ictalurus punctatus]	F:GO:0004930; P:GO:0007186; C:GO:0016021	F:G protein-coupled receptor activity; P:G protein-coupled receptor signaling pathway; C:integral component of membrane	K04319	dre:100150048	gpr22b
TRINITY_DN160739_c0_g1_i1	Fibroblast growth factor n=4 Tax=Siluroidei TaxID=1489793 RepID=A0A2D0QFU0_ICTPU	LOW QUALITY PROTEIN: fibroblast growth factor 20a [Pangasianodon hypophthalmus]			K04358	dre:559630	fgf20a
TRINITY_DN160864_c0_g1_i1	Uncharacterized protein n=1 Tax=Pangasianodon hypophthalmus TaxID=310915 RepID=A0A5N5MK98_PANHP	hypothetical protein PHYPO_G00032910 [Pangasianodon hypophthalmus]				None
TRINITY_DN160967_c0_g1_i1	DDE_3 domain-containing protein n=1 Tax=Pygocentrus nattereri TaxID=42514 RepID=A0A3B4DAI0_PYGNA	hypothetical protein F2P81_011898, partial [Scophthalmus maximus]				None
TRINITY_DN161240_c0_g1_i1	Uncharacterized protein n=4 Tax=Salmo trutta TaxID=8032 RepID=A0A674EJM0_SALTR	transposase [Escherichia coli]_x0001_MPV02307.1 hypothetical protein [Escherichia coli]				None
TRINITY_DN161376_c0_g1_i1	G_PROTEIN_RECEP_F1_2 domain-containing protein n=3 Tax=Siluroidei TaxID=1489793 RepID=A0A5N5NIS5_PANHP	hypothetical protein AMELA_G00262960 [Ameiurus melas]				None
TRINITY_DN161513_c0_g1_i1	Uncharacterized protein n=1 Tax=Anguilla anguilla TaxID=7936 RepID=A0A0E9VHK2_ANGAN	#N/A				None
TRINITY_DN161658_c0_g1_i1	Myelin transcription factor 1 n=1 Tax=Channa argus TaxID=215402 RepID=A0A6G1QKI7_9TELE	#N/A				dre:557002	myt1a
TRINITY_DN161719_c0_g1_i1	TTF-type domain-containing protein n=1 Tax=Pygocentrus nattereri TaxID=42514 RepID=A0A3B4C7P4_PYGNA	uncharacterized protein LOC114945069 [Nylanderia fulva]				None
TRINITY_DN162064_c0_g1_i1	POU domain protein n=10 Tax=Characiphysae TaxID=186628 RepID=W5L4I1_ASTMX	POU domain, class 2, transcription factor 2 isoform X2 [Pangasianodon hypophthalmus]				dre:100537384		Herpes simplex virus 1 infection , dre05168
TRINITY_DN162182_c0_g1_i1	Beaded filament structural protein 1 n=1 Tax=Pangasianodon hypophthalmus TaxID=310915 RepID=A0A5N5PSN1_PANHP	filensin [Pangasianodon hypophthalmus]_x0001_KAB5582041.1 hypothetical protein PHYPO_G00182620 [Pangasianodon hypophthalmus]	F:GO:0005212; C:GO:0005882; C:GO:0005886	F:structural constituent of eye lens; C:intermediate filament; C:plasma membrane	K10378	dre:560018	bfsp1
TRINITY_DN162328_c0_g1_i1	Uncharacterized protein n=1 Tax=Hirundo rustica rustica TaxID=333673 RepID=A0A3M0K2Z7_HIRRU	hypothetical protein DUI87_16237 [Hirundo rustica rustica]				None
TRINITY_DN162467_c0_g1_i1	Uncharacterized protein n=1 Tax=Astyanax mexicanus TaxID=7994 RepID=A0A3B1KDF0_ASTMX	hypothetical protein E1301_Tti019708 [Triplophysa tibetana]				dre:101886116
TRINITY_DN162763_c0_g1_i1	transmembrane protease serine 9-like n=1 Tax=Oreochromis aureus TaxID=47969 RepID=UPI0012BB8FB5	transmembrane protease serine 9-like [Oreochromis aureus]				dre:108179280
TRINITY_DN16283_c0_g1_i1	homeobox protein unc-4 homolog n=1 Tax=Ictalurus punctatus TaxID=7998 RepID=A0A2D0Q6H9_ICTPU	LOW QUALITY PROTEIN: homeobox protein unc-4 homolog [Pangasianodon hypophthalmus]			K09328	dre:553947	uncx4.1
TRINITY_DN16285_c0_g1_i2	Tyrosine-protein kinase receptor n=5 Tax=Siluroidei TaxID=1489793 RepID=A0A2D0QU59_ICTPU	PREDICTED: insulin-like growth factor 1 receptor [Ictalurus punctatus]	F:GO:0004714; F:GO:0005524; C:GO:0005886; P:GO:0007169; C:GO:0016021; P:GO:0018108; F:GO:0043548; F:GO:0043560; P:GO:0046777	F:transmembrane receptor protein tyrosine kinase activity; F:ATP binding; C:plasma membrane; P:transmembrane receptor protein tyrosine kinase signaling pathway; C:integral component of membrane; P:peptidyl-tyrosine phosphorylation; F:phosphatidylinositol 3-kinase binding; F:insulin receptor substrate binding; P:protein autophosphorylation	K05087	dre:245701	igf1ra	Endocytosis , dre04144; Autophagy - animal , dre04140; Oocyte meiosis , dre04114; Progesterone-mediated oocyte maturation , dre04914; Focal adhesion , dre04510; FoxO signaling pathway , dre04068; MAPK signaling pathway , dre04010; Adherens junction , dre04520; mTOR signaling pathway , dre04150
TRINITY_DN163308_c0_g1_i1	Uncharacterized protein n=1 Tax=Bagarius yarrelli TaxID=175774 RepID=A0A556UF25_BAGYA	hypothetical protein Baya_10156 [Bagarius yarrelli]				None
TRINITY_DN163434_c0_g1_i1	Integrase catalytic domain-containing protein n=2 Tax=Hucho hucho TaxID=62062 RepID=A0A4W5N9H6_9TELE	#N/A				None
TRINITY_DN163468_c0_g1_i1	Reverse transcriptase domain-containing protein n=1 Tax=Oreochromis niloticus TaxID=8128 RepID=A0A669DN60_ORENI	hypothetical protein FQN60_016711 [Etheostoma spectabile]				dre:101883768
TRINITY_DN163891_c0_g1_i1	uncharacterized protein LOC111192030 n=1 Tax=Astyanax mexicanus TaxID=7994 RepID=UPI000BBDA6CB	uncharacterized protein LOC111192030 [Astyanax mexicanus]				dre:103908683
TRINITY_DN164091_c0_g1_i1	receptor-type tyrosine-protein phosphatase gamma-like n=1 Tax=Chanos chanos TaxID=29144 RepID=UPI0011F1BC08	receptor-type tyrosine-protein phosphatase gamma-like [Chanos chanos]				None
TRINITY_DN16410_c0_g1_i1	Uncharacterized protein n=2 Tax=Characoidei TaxID=1489739 RepID=A0A3B4E1W9_PYGNA	transcriptional repressor scratch 1a [Pangasianodon hypophthalmus]_x0001_KAB5530715.1 hypothetical protein PHYPO_G00132580 [Pangasianodon hypophthalmus]			K09219	dre:564658	scrt1a
TRINITY_DN16446_c0_g2_i3	major facilitator superfamily domain-containing protein 2B isoform X1 n=8 Tax=Siluroidei TaxID=1489793 RepID=A0A2D0Q430_ICTPU	PREDICTED: major facilitator superfamily domain-containing protein 2B isoform X2 [Ictalurus punctatus]	P:GO:0008643; F:GO:0015293; C:GO:0016021; P:GO:0055085	P:carbohydrate transport; F:symporter activity; C:integral component of membrane; P:transmembrane transport	K23895	dre:566968	mfsd2b
TRINITY_DN164640_c0_g1_i1	RNA-directed DNA polymerase from mobile element jockey n=1 Tax=Collichthys lucidus TaxID=240159 RepID=A0A4U5TXZ5_COLLU	#N/A				None
TRINITY_DN164750_c0_g1_i1	PTH/PTHrP type I receptor n=5 Tax=Siluroidei TaxID=1489793 RepID=A0A2D0R9Y8_ICTPU	hypothetical protein PHYPO_G00188310 [Pangasianodon hypophthalmus]	F:GO:0004991; C:GO:0005886; P:GO:0007166; P:GO:0007186; C:GO:0016021	F:parathyroid hormone receptor activity; C:plasma membrane; P:cell surface receptor signaling pathway; P:G protein-coupled receptor signaling pathway; C:integral component of membrane	K04585	dre:30629	pth1ra	Neuroactive ligand-receptor interaction , dre04080
TRINITY_DN164791_c0_g1_i1	polycystin-1 isoform X7 n=3 Tax=Pangasianodon hypophthalmus TaxID=310915 RepID=UPI00147ADE62	hypothetical protein AMELA_G00109960 [Ameiurus melas]				dre:565697	pkd1b
TRINITY_DN164833_c0_g1_i1	brain-specific homeobox protein homolog n=3 Tax=Siluroidei TaxID=1489793 RepID=A0A2D0SP10_ICTPU	hypothetical protein AMELA_G00146620 [Ameiurus melas]				dre:573364	bsx
TRINITY_DN16495_c1_g2_i11	5-hydroxytryptamine receptor 7 n=5 Tax=Siluroidei TaxID=1489793 RepID=A0A2D0RKT5_ICTPU	PREDICTED: 5-hydroxytryptamine receptor 7-like [Ictalurus punctatus]	F:GO:0004993; C:GO:0005886; P:GO:0006939; P:GO:0007268; P:GO:0007623; C:GO:0016021; P:GO:0042310; C:GO:0045202; P:GO:0098664	F:G protein-coupled serotonin receptor activity; C:plasma membrane; P:smooth muscle contraction; P:chemical synaptic transmission; P:circadian rhythm; C:integral component of membrane; P:vasoconstriction; C:synapse; P:G protein-coupled serotonin receptor signaling pathway	K04163	dre:562111	htr7a	Calcium signaling pathway , dre04020; Neuroactive ligand-receptor interaction , dre04080
TRINITY_DN164958_c0_g1_i1	SEC7 domain-containing protein n=2 Tax=Percomorphaceae TaxID=1489872 RepID=A0A3B4XZ12_SERLL	IQ motif and SEC7 domain-containing protein 1 isoform X5 [Pangasianodon hypophthalmus]				dre:100148736	iqsec1b	Endocytosis , dre04144
TRINITY_DN165119_c0_g1_i1	TGF_BETA_2 domain-containing protein n=4 Tax=Siluroidei TaxID=1489793 RepID=A0A5N5N7C1_PANHP	PREDICTED: growth/differentiation factor 6-A-like [Ictalurus punctatus]	C:GO:0005576; P:GO:0007165; F:GO:0008083	C:extracellular region; P:signal transduction; F:growth factor activity	K20013	dre:30642	gdf7	Cytokine-cytokine receptor interaction , dre04060; TGF-beta signaling pathway , dre04350
TRINITY_DN165383_c0_g1_i1	Transporter n=3 Tax=Otophysi TaxID=186626 RepID=A0A3B4C653_PYGNA	sodium-dependent dopamine transporter [Clarias magur]				dre:80787	slc6a3
TRINITY_DN165509_c0_g1_i1	Reverse transcriptase domain-containing protein n=1 Tax=Oreochromis niloticus TaxID=8128 RepID=A0A669EA94_ORENI	uncharacterized protein LOC106098505 [Oreochromis niloticus]				dre:101883768
TRINITY_DN165648_c0_g1_i1	HTH_Tnp_Tc3_2 domain-containing protein n=1 Tax=Hucho hucho TaxID=62062 RepID=A0A4W5KMR4_9TELE	unnamed protein product, partial [Oncorhynchus mykiss]	F:GO:0003839; F:GO:0016829	F:gamma-glutamylcyclotransferase activity; F:lyase activity		None
TRINITY_DN165690_c0_g1_i1	extracellular calcium-sensing receptor-like n=1 Tax=Sparus aurata TaxID=8175 RepID=UPI0011C136A7	extracellular calcium-sensing receptor-like [Sparus aurata]				None
TRINITY_DN165737_c0_g1_i1	Uncharacterized protein n=1 Tax=Pangasianodon hypophthalmus TaxID=310915 RepID=A0A5N5JD16_PANHP	LOW QUALITY PROTEIN: hemicentin-1 [Pangasianodon hypophthalmus]				dre:559150	hmcn1
TRINITY_DN165992_c0_g1_i1	trypsin-like n=3 Tax=Siluroidei TaxID=1489793 RepID=A0A2D0SIC1_ICTPU	Trypsin [Bagarius yarrelli]	F:GO:0004252; P:GO:0006508	F:serine-type endopeptidase activity; P:proteolysis		dre:560086	zmp:0000001088
TRINITY_DN166047_c0_g1_i1	HTH_Tnp_Tc3_2 domain-containing protein n=1 Tax=Monopterus albus TaxID=43700 RepID=A0A3Q3JCU0_MONAL	unnamed protein product [Oncorhynchus mykiss]				None
TRINITY_DN16607_c0_g1_i3	Repetitive proline-rich cell wall protein 2 n=1 Tax=Liparis tanakae TaxID=230148 RepID=A0A4Z2EVJ1_9TELE	Repetitive proline-rich cell wall protein 2 [Liparis tanakae]				dre:445403	uspl1
TRINITY_DN16610_c0_g1_i2	Kinesin-like protein n=5 Tax=Siluroidei TaxID=1489793 RepID=A0A5N5N4R6_PANHP	kinesin family member 3Cb isoform X1 [Pangasianodon hypophthalmus]_x0001_KAB5562377.1 hypothetical protein PHYPO_G00017100 [Pangasianodon hypophthalmus]	F:GO:0003777; F:GO:0005524; C:GO:0005874; P:GO:0007018; F:GO:0008017	F:microtubule motor activity; F:ATP binding; C:microtubule; P:microtubule-based movement; F:microtubule binding	K20197	dre:550547	kif3cb
TRINITY_DN16617_c1_g1_i1	leucine-rich repeat transmembrane neuronal protein 2-like n=1 Tax=Tachysurus fulvidraco TaxID=1234273 RepID=UPI000F4D6864	leucine-rich repeat transmembrane neuronal protein 2-like [Tachysurus fulvidraco]				dre:100538061	lrrtm2
TRINITY_DN16622_c1_g1_i1	zinc finger homeobox protein 3 isoform X1 n=3 Tax=Siluroidei TaxID=1489793 RepID=A0A2D0RSN9_ICTPU	PREDICTED: zinc finger homeobox protein 3 isoform X2 [Ictalurus punctatus]	F:GO:0000981; F:GO:0003677; C:GO:0005634; P:GO:0006357; F:GO:0008270	F:DNA-binding transcription factor activity, RNA polymerase II-specific; F:DNA binding; C:nucleus; P:regulation of transcription by RNA polymerase II; F:zinc ion binding	K09378	dre:100333211	zfhx3
TRINITY_DN166235_c0_g1_i1	Villin-1 n=4 Tax=Siluroidei TaxID=1489793 RepID=W5UJQ2_ICTPU	villin-1 isoform X2 [Pangasianodon hypophthalmus]				dre:393207	vil1
TRINITY_DN166253_c0_g1_i1	ATP-binding cassette sub-family C member 8-like n=5 Tax=Siluroidei TaxID=1489793 RepID=A0A2D0QT02_ICTPU	hypothetical protein AMELA_G00040930 [Ameiurus melas]				dre:100329706	abcc8b
TRINITY_DN166274_c0_g1_i1	TGF_BETA_2 domain-containing protein n=4 Tax=Siluroidei TaxID=1489793 RepID=A0A5N5KKG7_PANHP	PREDICTED: bone morphogenetic protein 8A [Ictalurus punctatus]	C:GO:0005576; P:GO:0007165; F:GO:0008083; C:GO:0016021	C:extracellular region; P:signal transduction; F:growth factor activity; C:integral component of membrane		dre:561963	bmp8a	Cytokine-cytokine receptor interaction , dre04060; TGF-beta signaling pathway , dre04350
TRINITY_DN166345_c0_g1_i1	ANK_REP_REGION domain-containing protein n=1 Tax=Pangasianodon hypophthalmus TaxID=310915 RepID=A0A5N5Q706_PANHP	transient receptor potential cation channel subfamily V member 6 [Pangasianodon hypophthalmus]_x0001_KAB5587047.1 hypothetical protein PHYPO_G00008430 [Pangasianodon hypophthalmus]			K04975	dre:100000322	trpv6
TRINITY_DN166358_c0_g1_i1	uncharacterized protein LOC111192044 n=1 Tax=Astyanax mexicanus TaxID=7994 RepID=UPI000BBD8208	uncharacterized protein LOC111192044 [Astyanax mexicanus]				None
TRINITY_DN16641_c0_g1_i3	Transforming growth factor beta n=6 Tax=Cyprinidae TaxID=7953 RepID=A0A498N208_LABRO	LOW QUALITY PROTEIN: transforming growth factor beta-3 proprotein [Tachysurus fulvidraco]				dre:369195	tgfb3	Cytokine-cytokine receptor interaction , dre04060; TGF-beta signaling pathway , dre04350; AGE-RAGE signaling pathway in diabetic complications , dre04933; Cellular senescence , dre04218; FoxO signaling pathway , dre04068; MAPK signaling pathway , dre04010; Cell cycle , dre04110
TRINITY_DN16656_c0_g1_i3	piggyBac transposable element-derived protein 4-like isoform X1 n=2 Tax=Austrofundulus limnaeus TaxID=52670 RepID=A0A2I4CY82_9TELE	PREDICTED: piggyBac transposable element-derived protein 4-like isoform X1 [Austrofundulus limnaeus]				None
TRINITY_DN166771_c0_g1_i1	brain-specific angiogenesis inhibitor 1-associated protein 2-like protein 2 isoform X1 n=2 Tax=Ictalurus punctatus TaxID=7998 RepID=A0A2D0Q2I3_ICTPU	PREDICTED: brain-specific angiogenesis inhibitor 1-associated protein 2-like protein 2 isoform X1 [Ictalurus punctatus]	P:GO:0007009	P:plasma membrane organization	K23645	dre:394210	baiap2l2a
TRINITY_DN166804_c0_g1_i1	Reverse transcriptase domain-containing protein n=4 Tax=Sinocyclocheilus TaxID=75365 RepID=A0A673LSB6_9TELE	hypothetical protein F2P81_014468 [Scophthalmus maximus]				None
TRINITY_DN166925_c0_g1_i1	DDE_3 domain-containing protein n=4 Tax=Oncorhynchus TaxID=8016 RepID=A0A060WI96_ONCMY	ataxin-2 homolog [Oncorhynchus kisutch]_x0001_XP_031660304.1 ataxin-2 homolog [Oncorhynchus kisutch]_x0001_XP_031660305.1 ataxin-2 homolog [Oncorhynchus kisutch]_x0001_XP_031660306.1 ataxin-2 homolog [Oncorhynchus kisutch]	F:GO:0003677; F:GO:0005524; C:GO:0005634; P:GO:0006313; P:GO:0006355; P:GO:0015074	F:DNA binding; F:ATP binding; C:nucleus; P:transposition, DNA-mediated; P:regulation of transcription, DNA-templated; P:DNA integration		None
TRINITY_DN166947_c0_g1_i1	Reverse transcriptase domain-containing protein (Fragment) n=1 Tax=Nothobranchius pienaari TaxID=704102 RepID=A0A1A8P1W1_9TELE	Pol polyprotein [Dicentrarchus labrax]	F:GO:0003676; F:GO:0003964; F:GO:0004190; F:GO:0004519; C:GO:0005634; P:GO:0006278; P:GO:0006508; P:GO:0015074; P:GO:0090305	F:nucleic acid binding; F:RNA-directed DNA polymerase activity; F:aspartic-type endopeptidase activity; F:endonuclease activity; C:nucleus; P:RNA-dependent DNA biosynthetic process; P:proteolysis; P:DNA integration; P:nucleic acid phosphodiester bond hydrolysis		dre:100149980	lrfn4b
TRINITY_DN166959_c0_g1_i1	Uncharacterized protein n=14 Tax=Percomorphaceae TaxID=1489872 RepID=A0A3Q2FLT4_CYPVA	transposase, partial [Acinetobacter baumannii]				None
TRINITY_DN166961_c0_g1_i1	neuronal acetylcholine receptor subunit alpha-4 isoform X1 n=4 Tax=Siluroidei TaxID=1489793 RepID=A0A2D0RRP6_ICTPU	PREDICTED: neuronal acetylcholine receptor subunit alpha-4 isoform X2 [Ictalurus punctatus]	F:GO:0004888; C:GO:0016021; F:GO:0022848; P:GO:0034220; C:GO:0045211; P:GO:0060079	F:transmembrane signaling receptor activity; C:integral component of membrane; F:acetylcholine-gated cation-selective channel activity; P:ion transmembrane transport; C:postsynaptic membrane; P:excitatory postsynaptic potential		dre:556619	chrna4b	Neuroactive ligand-receptor interaction , dre04080
TRINITY_DN166967_c0_g1_i1	uncharacterized protein LOC117507524 n=1 Tax=Thalassophryne amazonica TaxID=390379 RepID=UPI001471E28D	uncharacterized protein LOC117507524 [Thalassophryne amazonica]_x0001_XP_034023285.1 uncharacterized protein LOC117507524 [Thalassophryne amazonica]				None
TRINITY_DN167019_c0_g1_i1	Reverse transcriptase domain-containing protein n=1 Tax=Oryzias latipes TaxID=8090 RepID=A0A3P9JW43_ORYLA	hypothetical protein FQN60_005362, partial [Etheostoma spectabile]				None
TRINITY_DN1673_c0_g1_i5	syntaxin-binding protein 5a isoform X1 n=2 Tax=Pangasianodon hypophthalmus TaxID=310915 RepID=UPI000EFE0E78	syntaxin-binding protein 5a isoform X1 [Pangasianodon hypophthalmus]			K08518	dre:556789	stxbp5a
TRINITY_DN167619_c0_g1_i1	Reverse transcriptase domain-containing protein n=1 Tax=Batrachocottus baicalensis TaxID=37346 RepID=Q90247_9TELE	orf2 [Batrachocottus baicalensis]				None
TRINITY_DN167791_c0_g1_i1	DPYL2 (Fragment) n=1 Tax=Poeciliopsis prolifica TaxID=188132 RepID=A0A0S7IJT9_9TELE	PREDICTED: dihydropyrimidinase-related protein 2-like, partial [Paralichthys olivaceus]				dre:553412	dpysl2b
TRINITY_DN167814_c0_g1_i1	Reverse transcriptase domain-containing protein n=1 Tax=Danio rerio TaxID=7955 RepID=A0A0G2L3N0_DANRE	reverse transcriptase [Oryzias latipes]	F:GO:0003964; P:GO:0006278	F:RNA-directed DNA polymerase activity; P:RNA-dependent DNA biosynthetic process		None
TRINITY_DN168409_c0_g1_i1	paraneoplastic antigen Ma3 homolog n=1 Tax=Gouania willdenowi TaxID=441366 RepID=UPI001055456E	paraneoplastic antigen Ma3 homolog [Gouania willdenowi]_x0001_XP_028295990.1 paraneoplastic antigen Ma3 homolog [Gouania willdenowi]_x0001_XP_028295991.1 paraneoplastic antigen Ma3 homolog [Gouania willdenowi]				dre:110438917
TRINITY_DN16841_c0_g1_i9	Uncharacterized protein n=2 Tax=Astyanax mexicanus TaxID=7994 RepID=A0A3B1JZ79_ASTMX	Transposon Ty3-G Gag-Pol poly [Labeo rohita]				dre:556215	cuzd1.1
TRINITY_DN168536_c0_g1_i1	RNA-directed DNA polymerase homolog n=1 Tax=Ictalurus punctatus TaxID=7998 RepID=A0A2D0S780_ICTPU	PREDICTED: RNA-directed DNA polymerase homolog [Ictalurus punctatus]				dre:100149980	lrfn4b
TRINITY_DN168716_c0_g1_i1	Uncharacterized protein n=1 Tax=Pangasianodon hypophthalmus TaxID=310915 RepID=A0A5N5MIC5_PANHP	hypothetical protein PHYPO_G00047350 [Pangasianodon hypophthalmus]	F:GO:0005509; C:GO:0005886; P:GO:0007156	F:calcium ion binding; C:plasma membrane; P:homophilic cell adhesion via plasma membrane adhesion molecules		dre:101882648	fat4
TRINITY_DN16877_c0_g1_i1	Uncharacterized protein n=1 Tax=Pangasianodon hypophthalmus TaxID=310915 RepID=A0A5N5LB67_PANHP	potassium voltage-gated channel subfamily H member 5a isoform X1 [Pangasianodon hypophthalmus]_x0001_KAB5539820.1 hypothetical protein PHYPO_G00093530 [Pangasianodon hypophthalmus]	F:GO:0005249; F:GO:0005516; C:GO:0005634; C:GO:0016021; P:GO:0034765; P:GO:0071805	F:voltage-gated potassium channel activity; F:calmodulin binding; C:nucleus; C:integral component of membrane; P:regulation of ion transmembrane transport; P:potassium ion transmembrane transport	K04908	dre:556304	kcnh5a
TRINITY_DN169069_c0_g1_i1	Sodium channel protein n=7 Tax=Siluroidei TaxID=1489793 RepID=W5UGJ0_ICTPU	sodium channel, voltage gated, type V-like, alpha b [Pangasianodon hypophthalmus]_x0001_XP_026769512.2 sodium channel, voltage gated, type V-like, alpha b [Pangasianodon hypophthalmus]_x0001_XP_026769513.2 sodium channel, voltage gated, type V-like, alpha b [Pangasianodon hypophthalmus]_x0001_XP_026769514.2 sodium channel, voltage gated, type V-like, alpha b [Pangasianodon hypophthalmus]				dre:566868	scn5lab	Adrenergic signaling in cardiomyocytes , dre04261
TRINITY_DN169267_c0_g1_i1	calcium permeable stress-gated cation channel 1-like n=1 Tax=Sinocyclocheilus grahami TaxID=75366 RepID=UPI0007AD3AFC	PREDICTED: calcium permeable stress-gated cation channel 1-like [Sinocyclocheilus grahami]				None
TRINITY_DN16928_c0_g1_i1	LOW QUALITY PROTEIN: low-density lipoprotein receptor-related protein 1B-like n=1 Tax=Tachysurus fulvidraco TaxID=1234273 RepID=UPI000F4F0E55	low-density lipoprotein receptor-related protein 1B [Pangasianodon hypophthalmus]			K20049	dre:559293	lrp1bb
TRINITY_DN16944_c1_g1_i1	gamma-aminobutyric acid receptor subunit gamma-3 isoform X1 n=25 Tax=Osteoglossocephalai TaxID=1489341 RepID=A0A2D0S0W8_ICTPU	gamma-aminobutyric acid receptor subunit gamma-3 [Pangasianodon hypophthalmus]			K05186	dre:567057	gabrg3	Neuroactive ligand-receptor interaction , dre04080
TRINITY_DN169623_c0_g1_i1	LARGE xylosyl- and glucuronyltransferase 1-like n=1 Tax=Cynoglossus semilaevis TaxID=244447 RepID=UPI0007DCA344	LARGE xylosyl- and glucuronyltransferase 1-like [Cynoglossus semilaevis]				dre:446213	large1	Metabolic pathways , dre01100; Mannose type O-glycan biosynthesis , dre00515
TRINITY_DN169939_c0_g1_i1	ANK_REP_REGION domain-containing protein n=2 Tax=Pangasianodon hypophthalmus TaxID=310915 RepID=A0A5N5PCE6_PANHP	hypothetical protein PHYPO_G00209500 [Pangasianodon hypophthalmus]				dre:368636	ankar
TRINITY_DN170107_c0_g1_i1	uncharacterized protein LOC112842705 n=1 Tax=Oreochromis niloticus TaxID=8128 RepID=UPI000DF4C01A	uncharacterized protein LOC112842705 [Oreochromis niloticus]				dre:110438662
TRINITY_DN170177_c0_g1_i1	Guanylate cyclase n=3 Tax=Euteleosteomorpha TaxID=1489388 RepID=A0A4W5LMI4_9TELE	unnamed protein product [Oncorhynchus mykiss]	F:GO:0000166; F:GO:0004383; P:GO:0006182; F:GO:0020037	F:nucleotide binding; F:guanylate cyclase activity; P:cGMP biosynthetic process; F:heme binding		dre:100150304	gucy1b1	Gap junction , dre04540; Metabolic pathways , dre01100; Vascular smooth muscle contraction , dre04270; Purine metabolism , dre00230
TRINITY_DN170231_c0_g1_i1	polycystic kidney disease 2-like 1 protein n=1 Tax=Ictalurus punctatus TaxID=7998 RepID=A0A2D0QNR4_ICTPU	PREDICTED: polycystic kidney disease 2-like 1 protein [Ictalurus punctatus]	F:GO:0005509; C:GO:0005886; P:GO:0007638; C:GO:0016021; C:GO:0031410; C:GO:0042995	F:calcium ion binding; C:plasma membrane; P:mechanosensory behavior; C:integral component of membrane; C:cytoplasmic vesicle; C:cell projection		dre:567026	pkd2l1
TRINITY_DN17026_c0_g1_i1	CMRF35-like molecule 7 isoform X1 n=2 Tax=Pangasianodon hypophthalmus TaxID=310915 RepID=UPI00147F97A8	CMRF35-like molecule 7 isoform X1 [Pangasianodon hypophthalmus]				dre:108179133
TRINITY_DN170348_c0_g1_i1	Uncharacterized protein n=5 Tax=Siluroidei TaxID=1489793 RepID=A0A5N5M1J9_PANHP	unconventional myosin-VIIa isoform X1 [Pangasianodon hypophthalmus]				dre:556141	myo7ab
TRINITY_DN170414_c0_g1_i1	Mitochondria-eating protein n=7 Tax=Characiphysae TaxID=186628 RepID=A0A2D0Q049_ICTPU	mitochondria-eating protein [Pangasianodon hypophthalmus]_x0001_KAB5539693.1 hypothetical protein PHYPO_G00091940 [Pangasianodon hypophthalmus]	C:GO:0005741; P:GO:0035694	C:mitochondrial outer membrane; P:mitochondrial protein catabolic process		dre:497395	spata18
TRINITY_DN170462_c0_g1_i1	phospholipase B1, membrane-associated-like n=1 Tax=Tachysurus fulvidraco TaxID=1234273 RepID=UPI000F4EB7D2	phospholipase B1, membrane-associated-like [Tachysurus fulvidraco]				dre:560649	si:ch211-214p16.3	Glycerophospholipid metabolism , dre00564; Metabolic pathways , dre01100; Arachidonic acid metabolism , dre00590; Ether lipid metabolism , dre00565; Linoleic acid metabolism , dre00591; alpha-Linolenic acid metabolism , dre00592
TRINITY_DN170487_c0_g1_i1	F-BAR domain-containing protein n=4 Tax=Sinocyclocheilus TaxID=75365 RepID=A0A672JZ12_SINGR	#N/A				None
TRINITY_DN170511_c0_g1_i1	Reverse transcriptase domain-containing protein n=1 Tax=Sparus aurata TaxID=8175 RepID=A0A671V5Y5_SPAAU	PREDICTED: uncharacterized protein LOC109107215 [Cyprinus carpio]				None
TRINITY_DN171_c1_g3_i1	voltage-dependent L-type calcium channel subunit beta-4-like isoform X1 n=2 Tax=Ictalurus punctatus TaxID=7998 RepID=A0A2D0R7U1_ICTPU	voltage-dependent L-type calcium channel subunit beta-3-like isoform X4 [Tachysurus fulvidraco]			K04863	dre:558806	cacnb2b
TRINITY_DN171023_c0_g1_i1	Reverse transcriptase domain-containing protein n=4 Tax=Astyanax mexicanus TaxID=7994 RepID=A0A3B1JE58_ASTMX	uncharacterized protein LOC109197590 isoform X1 [Oreochromis niloticus]				None
TRINITY_DN17125_c1_g1_i1	Homeobox domain-containing protein n=3 Tax=Siluroidei TaxID=1489793 RepID=A0A5N5PSH4_PANHP	PREDICTED: homeobox protein SIX3 [Ictalurus punctatus]_x0001_XP_026799003.1 homeobox protein SIX3a [Pangasianodon hypophthalmus]_x0001_XP_027006104.1 homeobox protein SIX3 [Tachysurus fulvidraco]_x0001_KAB5581907.1 hypothetical protein PHYPO_G00180950 [Pangasianodon hypophthalmus]_x0001_KAF4090155.1 hypothetical protein AMELA_G00048680 [Ameiurus melas]	F:GO:0000981; P:GO:0001654; F:GO:0003677; C:GO:0005634; P:GO:0006357; P:GO:0007420; P:GO:0021631	F:DNA-binding transcription factor activity, RNA polymerase II-specific; P:eye development; F:DNA binding; C:nucleus; P:regulation of transcription by RNA polymerase II; P:brain development; P:optic nerve morphogenesis	K19473	dre:30635	six3a
TRINITY_DN171392_c0_g1_i1	uncharacterized protein LOC115557705 n=3 Tax=Gadus morhua TaxID=8049 RepID=UPI0011B6E4AE	uncharacterized protein LOC115557705 [Gadus morhua]				dre:110440208
TRINITY_DN17140_c1_g1_i2	BZIP domain-containing protein n=4 Tax=Siluroidei TaxID=1489793 RepID=A0A5N5K6M6_PANHP	cyclic AMP-responsive element-binding protein 3-like protein 1 [Pangasianodon hypophthalmus]_x0001_KAB5526064.1 hypothetical protein PHYPO_G00147380 [Pangasianodon hypophthalmus]	F:GO:0003700; P:GO:0030968; F:GO:0035497; P:GO:0045944	F:DNA-binding transcription factor activity; P:endoplasmic reticulum unfolded protein response; F:cAMP response element binding; P:positive regulation of transcription by RNA polymerase II	K09048	dre:338317	creb3l1	Adrenergic signaling in cardiomyocytes , dre04261; Melanogenesis , dre04916
TRINITY_DN172233_c0_g1_i1	PPUP1246 (Fragment) n=1 Tax=Poeciliopsis prolifica TaxID=188132 RepID=A0A0S7M7P1_9TELE	uncharacterized protein LOC113027384 [Astatotilapia calliptera]				dre:110438230
TRINITY_DN172326_c0_g1_i1	zinc finger CCHC domain-containing protein 12-like n=4 Tax=Pseudocrenilabrinae TaxID=318546 RepID=UPI0009050B6E	zinc finger CCHC domain-containing protein 18-like [Astatotilapia calliptera]				dre:103909212
TRINITY_DN17259_c0_g1_i2	glutamate receptor ionotropic, NMDA 2D-like isoform X2 n=1 Tax=Pangasianodon hypophthalmus TaxID=310915 RepID=UPI000EFE1AA7	glutamate receptor ionotropic, NMDA 2D isoform X1 [Pangasianodon hypophthalmus]_x0001_XP_034157595.1 glutamate receptor ionotropic, NMDA 2D isoform X1 [Pangasianodon hypophthalmus]			K05212	dre:449864	grin2da	Calcium signaling pathway , dre04020; Neuroactive ligand-receptor interaction , dre04080
TRINITY_DN172669_c0_g1_i1	caskin-2-like isoform X1 n=11 Tax=Siluroidei TaxID=1489793 RepID=A0A2D0S9F9_ICTPU	caskin-2 isoform X2 [Pangasianodon hypophthalmus]				dre:564253
TRINITY_DN172826_c0_g1_i1	Uncharacterized protein n=13 Tax=Hucho hucho TaxID=62062 RepID=A0A4W5R1Q2_9TELE	#N/A				None
TRINITY_DN173003_c0_g1_i1	transforming growth factor-beta receptor-associated protein 1-like isoform X1 n=3 Tax=Ictalurus punctatus TaxID=7998 RepID=A0A2D0RMI5_ICTPU	#N/A				None
TRINITY_DN17343_c0_g2_i1	Gap junction protein n=2 Tax=Siluroidei TaxID=1489793 RepID=A0A2D0T6R6_ICTPU	PREDICTED: gap junction delta-2 protein-like [Ictalurus punctatus]			K07373	dre:100331216		Gap junction , dre04540
TRINITY_DN17431_c0_g1_i6	MAP7 domain-containing protein 2-like isoform X1 n=8 Tax=Ictalurus punctatus TaxID=7998 RepID=A0A2D0QD39_ICTPU	hypothetical protein AMELA_G00251330 [Ameiurus melas]			K24203	dre:100005195	map7d2a
TRINITY_DN17473_c0_g1_i13	Uncharacterized protein n=12 Tax=Clupeocephala TaxID=186625 RepID=A0A5N5MFA1_PANHP	MAGUK p55 subfamily member 3 isoform X2 [Pangasianodon hypophthalmus]_x0001_KAB5553708.1 hypothetical protein PHYPO_G00041750 [Pangasianodon hypophthalmus]			K24049	dre:572079	mpp3a
TRINITY_DN17523_c0_g2_i1	spectrin beta chain, non-erythrocytic 5 isoform X1 n=5 Tax=Siluroidei TaxID=1489793 RepID=A0A2D0RR08_ICTPU	spectrin beta chain, non-erythrocytic 5, partial [Clarias magur]				dre:569585	sptbn5
TRINITY_DN17642_c0_g1_i1	glioma tumor suppressor candidate region gene 1 protein-like n=8 Tax=Siluroidei TaxID=1489793 RepID=A0A2D0RMA8_ICTPU	hypothetical protein PHYPO_G00016020 [Pangasianodon hypophthalmus]				dre:101882731	si:ch211-168d23.3
TRINITY_DN17675_c0_g1_i8	Leucine-rich repeat transmembrane neuronal protein 4 n=1 Tax=Bagarius yarrelli TaxID=175774 RepID=A0A556U2L6_BAGYA	leucine-rich repeat transmembrane neuronal protein 4-like [Clarias magur]				dre:563710
TRINITY_DN1768_c0_g1_i10	LOW QUALITY PROTEIN: pleckstrin homology domain-containing family A member 5 n=1 Tax=Tachysurus fulvidraco TaxID=1234273 RepID=UPI000F4EE36A	pleckstrin homology domain-containing family A member 5 isoform X6 [Pangasianodon hypophthalmus]			K23797	dre:100005106	plekha7b
TRINITY_DN17705_c0_g1_i1	tumor suppressor candidate 5 n=4 Tax=Siluroidei TaxID=1489793 RepID=A0A2D0SSR2_ICTPU	tumor suppressor candidate 5, partial [Clarias magur]	C:GO:0016021; P:GO:0048675	C:integral component of membrane; P:axon extension		dre:101886018	tusc5a
TRINITY_DN17739_c0_g1_i8	PAX-6 protein n=11 Tax=Characiphysae TaxID=186628 RepID=O42293_ASTMX	LOW QUALITY PROTEIN: paired box protein Pax-6 [Tachysurus fulvidraco]			K08031	dre:30567	pax6a
TRINITY_DN17773_c0_g1_i3	testis-expressed sequence 26 protein n=1 Tax=Ictalurus punctatus TaxID=7998 RepID=A0A2D0SWV1_ICTPU	PREDICTED: testis-expressed sequence 26 protein [Ictalurus punctatus]_x0001_XP_017347166.1 PREDICTED: testis-expressed sequence 26 protein [Ictalurus punctatus]_x0001_XP_017347167.1 PREDICTED: testis-expressed sequence 26 protein [Ictalurus punctatus]_x0001_XP_017347168.1 PREDICTED: testis-expressed sequence 26 protein [Ictalurus punctatus]				None
TRINITY_DN17777_c0_g1_i7	Down syndrome cell adhesion molecule homolog n=11 Tax=Characiphysae TaxID=186628 RepID=A0A2D0SRQ1_ICTPU	Down syndrome cell adhesion molecule a isoform X1 [Pangasianodon hypophthalmus]_x0001_KAB5543267.1 hypothetical protein PHYPO_G00077140 [Pangasianodon hypophthalmus]	C:GO:0005887; P:GO:0007155; P:GO:0007411	C:integral component of plasma membrane; P:cell adhesion; P:axon guidance	K06767	dre:568643	dscama
TRINITY_DN17793_c0_g1_i1	lysosome-associated membrane glycoprotein 5 n=4 Tax=Siluroidei TaxID=1489793 RepID=A0A2D0Q0H5_ICTPU	lysosome-associated membrane glycoprotein 5 [Pangasianodon hypophthalmus]_x0001_KAB5539869.1 hypothetical protein PHYPO_G00094160 [Pangasianodon hypophthalmus]	C:GO:0005886; C:GO:0016021	C:plasma membrane; C:integral component of membrane		dre:100006791	zgc:165600
TRINITY_DN17795_c0_g2_i1	Uncharacterized protein n=2 Tax=Characoidei TaxID=1489739 RepID=A0A3B4CD45_PYGNA	zwilling A [Labeo rohita]				dre:336211	zwi
TRINITY_DN17838_c1_g2_i1	Stabilin-1 Fasciclin n=1 Tax=Takifugu flavidus TaxID=433684 RepID=A0A5C6N5N5_9TELE	Stabilin-1 Fasciclin [Takifugu flavidus]				None
TRINITY_DN17899_c0_g1_i1	SH3 and multiple ankyrin repeat domains protein 1-like isoform X1 n=3 Tax=Tachysurus fulvidraco TaxID=1234273 RepID=UPI000F4DEDEF	SH3 and multiple ankyrin repeat domains protein 1 isoform X1 [Pangasianodon hypophthalmus]			K15009	dre:101884567
TRINITY_DN17925_c0_g1_i7	LOW QUALITY PROTEIN: protein piccolo n=5 Tax=Pangasianodon hypophthalmus TaxID=310915 RepID=UPI00147C0C51	LOW QUALITY PROTEIN: protein piccolo [Pangasianodon hypophthalmus]			K16882	dre:565842	pclob
TRINITY_DN17965_c0_g1_i6	Uncharacterized protein n=3 Tax=Pangasianodon hypophthalmus TaxID=310915 RepID=A0A5N5Q6X8_PANHP	uncharacterized protein rusc1 isoform X2 [Pangasianodon hypophthalmus]_x0001_KAB5587007.1 hypothetical protein PHYPO_G00008010 [Pangasianodon hypophthalmus]				dre:558727	rusc1
TRINITY_DN18032_c0_g2_i1	neuronal PAS domain-containing protein 4 n=3 Tax=Siluroidei TaxID=1489793 RepID=A0A2D0RIW7_ICTPU	neuronal PAS domain-containing protein 4A [Pangasianodon hypophthalmus]_x0001_KAB5571291.1 hypothetical protein PHYPO_G00223300 [Pangasianodon hypophthalmus]	C:GO:0005634; F:GO:0046983	C:nucleus; F:protein dimerization activity		dre:724016	npas4a
TRINITY_DN18149_c0_g1_i2	Arrestin_C domain-containing protein n=7 Tax=Siluroidei TaxID=1489793 RepID=A0A5N5KZH9_PANHP	PREDICTED: S-arrestin-like isoform X2 [Ictalurus punctatus]	P:GO:0007165	P:signal transduction	K19627	dre:792319	saga	Phototransduction , dre04744
TRINITY_DN18166_c0_g1_i2	Uncharacterized protein n=1 Tax=Lottia gigantea TaxID=225164 RepID=V3ZWN7_LOTGI	hypothetical protein LOTGIDRAFT_175028 [Lottia gigantea]_x0001_ESO95918.1 hypothetical protein LOTGIDRAFT_175028 [Lottia gigantea]				None
TRINITY_DN18326_c1_g1_i1	clusterin-associated protein 1 homolog n=3 Tax=Siluroidei TaxID=1489793 RepID=A0A2D0RWW0_ICTPU	PREDICTED: clusterin-associated protein 1 homolog [Ictalurus punctatus]				dre:100331788	si:ch73-389b16.1
TRINITY_DN18334_c0_g1_i4	Uncharacterized protein n=1 Tax=Astyanax mexicanus TaxID=7994 RepID=A0A3B1JKR1_ASTMX	PREDICTED: uncharacterized protein K02A2.6-like [Hippocampus comes]				dre:446121	clasp1b
TRINITY_DN18412_c0_g1_i1	LOW QUALITY PROTEIN: unconventional myosin-X-like n=2 Tax=Siluroidei TaxID=1489793 RepID=A0A2D0R2U2_ICTPU	PREDICTED: LOW QUALITY PROTEIN: unconventional myosin-X-like [Ictalurus punctatus]	F:GO:0003774; F:GO:0003779; F:GO:0005524; C:GO:0005737; P:GO:0007165; C:GO:0016459	F:motor activity; F:actin binding; F:ATP binding; C:cytoplasm; P:signal transduction; C:myosin complex		dre:555290	myo10l3
TRINITY_DN18595_c0_g1_i1	protein quaking n=2 Tax=Aves TaxID=8782 RepID=UPI00051E4267	PREDICTED: protein quaking isoform X1 [Buceros rhinoceros silvestris]				dre:393815	qki2
TRINITY_DN18677_c1_g1_i1	Potassium voltage-gated channel subfamily A member 4 n=9 Tax=Otomorpha TaxID=186634 RepID=A0A3N0Z2L8_ANAGA	potassium voltage-gated channel subfamily A member 1 [Pangasianodon hypophthalmus]	F:GO:0005249; C:GO:0008076; C:GO:0030424; F:GO:0030955; P:GO:0034765; P:GO:0051260; P:GO:0071805	F:voltage-gated potassium channel activity; C:voltage-gated potassium channel complex; C:axon; F:potassium ion binding; P:regulation of ion transmembrane transport; P:protein homooligomerization; P:potassium ion transmembrane transport	K04877	dre:559036	kcna4
TRINITY_DN18753_c3_g1_i1	Putative transposase element L1Md-A101/L1Md-A102/L1Md-A2 n=1 Tax=Labeo rohita TaxID=84645 RepID=A0A498MR99_LABRO	putative transposase element L1Md-A101/L1Md-A102/L1Md-A2 [Labeo rohita]				None
TRINITY_DN18883_c0_g1_i1	160 kDa neurofilament protein n=2 Tax=Siluroidei TaxID=1489793 RepID=A0A2D0T1L1_ICTPU	PREDICTED: neurofilament medium polypeptide [Ictalurus punctatus]	F:GO:0005198; C:GO:0005883; C:GO:0030424; P:GO:0033693	F:structural molecule activity; C:neurofilament; C:axon; P:neurofilament bundle assembly		None
TRINITY_DN18893_c0_g2_i1	G_PROTEIN_RECEP_F1_2 domain-containing protein n=9 Tax=Otophysi TaxID=186626 RepID=A0A3B4DLY2_PYGNA	G-protein coupled estrogen receptor 1 [Pangasianodon hypophthalmus]_x0001_XP_026785742.1 G-protein coupled estrogen receptor 1 [Pangasianodon hypophthalmus]_x0001_XP_026785743.1 G-protein coupled estrogen receptor 1 [Pangasianodon hypophthalmus]_x0001_XP_034154294.1 G-protein coupled estrogen receptor 1 [Pangasianodon hypophthalmus]			K04246	dre:565271	gper1
TRINITY_DN18941_c4_g1_i1	protocadherin alpha-2-like isoform X6 n=1 Tax=Ictalurus punctatus TaxID=7998 RepID=A0A2D0SEP7_ICTPU	PREDICTED: protocadherin alpha-2-like isoform X6 [Ictalurus punctatus]	F:GO:0005509; C:GO:0005886; P:GO:0007156; C:GO:0016021	F:calcium ion binding; C:plasma membrane; P:homophilic cell adhesion via plasma membrane adhesion molecules; C:integral component of membrane	K16493	dre:493589	pcdh2ab1
TRINITY_DN18989_c0_g1_i1	homeobox protein Nkx-6.2 n=1 Tax=Tachysurus fulvidraco TaxID=1234273 RepID=UPI000F4FF5B6	homeobox protein Nkx-6.2 [Pangasianodon hypophthalmus]_x0001_KAB5581567.1 hypothetical protein PHYPO_G00177200 [Pangasianodon hypophthalmus]	F:GO:0000981; F:GO:0003677; C:GO:0005634; P:GO:0006357	F:DNA-binding transcription factor activity, RNA polymerase II-specific; F:DNA binding; C:nucleus; P:regulation of transcription by RNA polymerase II	K09350	dre:565782	nkx6.2
TRINITY_DN19044_c0_g2_i1	Uncharacterized protein n=5 Tax=Pangasianodon hypophthalmus TaxID=310915 RepID=A0A5N5M0Q8_PANHP	histone-lysine N-methyltransferase, H3 lysine-36 specific isoform X2 [Pangasianodon hypophthalmus]			K15588	dre:564592	nsd1b
TRINITY_DN19061_c0_g1_i1	Uncharacterized protein n=1 Tax=Pangasianodon hypophthalmus TaxID=310915 RepID=A0A5N5MVZ3_PANHP	hypothetical protein PHYPO_G00023400 [Pangasianodon hypophthalmus]				None
TRINITY_DN1907_c0_g1_i2	LOW QUALITY PROTEIN: small conductance calcium-activated potassium channel protein 2-like n=2 Tax=Clupeocephala TaxID=186625 RepID=A0A2D0SNJ0_ICTPU	small conductance calcium-activated potassium channel protein 2-like isoform X1 [Tachysurus fulvidraco]			K04943	dre:564698	si:dkey-76p7.5
TRINITY_DN19138_c0_g2_i1	Stress-associated endoplasmic reticulum protein n=1 Tax=Loxodonta africana TaxID=9785 RepID=G3TS27_LOXAF	hypothetical protein cypCar_00008997 [Cyprinus carpio]				dre:100319240	serp2
TRINITY_DN19174_c0_g1_i1	Homeobox domain-containing protein n=3 Tax=Siluroidei TaxID=1489793 RepID=A0A5N5JSC1_PANHP	PREDICTED: iroquois-class homeodomain protein IRX-1 [Ictalurus punctatus]	F:GO:0000981; F:GO:0003677; C:GO:0005634; P:GO:0006357; P:GO:0030902	F:DNA-binding transcription factor activity, RNA polymerase II-specific; F:DNA binding; C:nucleus; P:regulation of transcription by RNA polymerase II; P:hindbrain development		dre:114430	irx1b
TRINITY_DN1920_c0_g1_i1	LRRCT domain-containing protein n=3 Tax=Pangasiidae TaxID=7999 RepID=A0A5N5PPE9_PANHP	hypothetical protein AMELA_G00053950 [Ameiurus melas]			K16661	dre:403307	rtn4rl2a
TRINITY_DN19259_c0_g1_i3	Uncharacterized protein n=1 Tax=Amphibalanus amphitrite TaxID=1232801 RepID=A0A6A4WNW0_AMPAM	hypothetical protein FJT64_023858 [Amphibalanus amphitrite]				None
TRINITY_DN19324_c0_g1_i1	Beta-B2 crystallin n=1 Tax=Ictalurus punctatus TaxID=7998 RepID=A0A2D0R0Q0_ICTPU	PREDICTED: beta-crystallin B2-like [Ictalurus punctatus]	F:GO:0005212; P:GO:0007601	F:structural constituent of eye lens; P:visual perception	K23482	dre:553182	crybb2
TRINITY_DN1951_c0_g4_i1	uncharacterized protein LOC108276725 n=4 Tax=Siluroidei TaxID=1489793 RepID=A0A2D0SN00_ICTPU	sperm mitochondrial-associated cysteine-rich protein-like [Tachysurus fulvidraco]				dre:793164	si:ch211-198p11.6
TRINITY_DN19532_c0_g2_i1	nucleosome-remodeling factor subunit BPTF isoform X1 n=3 Tax=Ictalurus punctatus TaxID=7998 RepID=A0A2D0S4I9_ICTPU	hypothetical protein AMELA_G00166420 [Ameiurus melas]				dre:324479	bptf
TRINITY_DN19556_c0_g2_i1	Uncharacterized protein n=1 Tax=Sinocyclocheilus anshuiensis TaxID=1608454 RepID=A0A671RVZ5_9TELE	protocadherin alpha-3-like [Pangasianodon hypophthalmus]				dre:108192080
TRINITY_DN19572_c0_g1_i5	uncharacterized protein LOC115594433 n=1 Tax=Sparus aurata TaxID=8175 RepID=UPI0011C14143	uncharacterized protein LOC115594433 [Sparus aurata]				None
TRINITY_DN1964_c0_g1_i5	Glutamate receptor ionotropic, NMDA 1 n=21 Tax=Siluroidei TaxID=1489793 RepID=A0A2D0SYK1_ICTPU	glutamate receptor ionotropic, NMDA 1a isoform X4 [Pangasianodon hypophthalmus]			K05208	dre:100005675	grin1b	Calcium signaling pathway , dre04020; Neuroactive ligand-receptor interaction , dre04080
TRINITY_DN19774_c2_g1_i5	GRB2 related adaptor protein b n=2 Tax=Astyanax mexicanus TaxID=7994 RepID=A0A3B1IUH4_ASTMX	GRB2 related adaptor protein b [Pangasianodon hypophthalmus]			K23694	dre:555184	grapb
TRINITY_DN19843_c1_g1_i1	Calcium/calmodulin-dependent protein kinase n=20 Tax=Characiphysae TaxID=186628 RepID=A0A2D0PPE8_ICTPU	PREDICTED: calcium/calmodulin-dependent protein kinase type II subunit gamma-like isoform X8 [Ictalurus punctatus]	F:GO:0004672; F:GO:0004683; F:GO:0005516; F:GO:0005524; P:GO:0006468; F:GO:0016301; P:GO:0016310	F:protein kinase activity; F:calmodulin-dependent protein kinase activity; F:calmodulin binding; F:ATP binding; P:protein phosphorylation; F:kinase activity; P:phosphorylation		None
TRINITY_DN19847_c0_g1_i1	proline-rich 33 kDa extensin-related protein-like n=1 Tax=Cyclopterus lumpus TaxID=8103 RepID=UPI001486FBA0	proline-rich 33 kDa extensin-related protein-like [Cyclopterus lumpus]				None
TRINITY_DN19892_c0_g2_i1	Si:ch73-211l13.2 n=3 Tax=Nothobranchius korthausae TaxID=1143690 RepID=A0A1A8FTH6_9TELE	PREDICTED: uncharacterized protein LOC108425090 [Pygocentrus nattereri]				dre:101885705
TRINITY_DN20083_c1_g1_i1	voltage-dependent P/Q-type calcium channel subunit alpha-1A-like n=1 Tax=Ictalurus punctatus TaxID=7998 RepID=A0A2D0Q9V4_ICTPU	PREDICTED: voltage-dependent P/Q-type calcium channel subunit alpha-1A-like [Ictalurus punctatus]	F:GO:0005245; F:GO:0005509; C:GO:0005891; P:GO:0034765; P:GO:0070588	F:voltage-gated calcium channel activity; F:calcium ion binding; C:voltage-gated calcium channel complex; P:regulation of ion transmembrane transport; P:calcium ion transmembrane transport		dre:562796	cacna1bb	Calcium signaling pathway , dre04020; MAPK signaling pathway , dre04010
TRINITY_DN20089_c0_g1_i1	forkhead box protein J1-B-like n=4 Tax=Siluroidei TaxID=1489793 RepID=A0A2D0S681_ICTPU	forkhead box protein J1-B [Pangasianodon hypophthalmus]_x0001_XP_026771321.1 forkhead box protein J1-B [Pangasianodon hypophthalmus]_x0001_XP_034165008.1 forkhead box protein J1-B [Pangasianodon hypophthalmus]_x0001_KAB5555487.1 hypothetical protein PHYPO_G00034800 [Pangasianodon hypophthalmus]	F:GO:0003700; C:GO:0005634; P:GO:0006355; F:GO:0043565	F:DNA-binding transcription factor activity; C:nucleus; P:regulation of transcription, DNA-templated; F:sequence-specific DNA binding	K09402	dre:494105	foxj1b
TRINITY_DN20244_c1_g1_i1	Uncharacterized protein n=1 Tax=Astyanax mexicanus TaxID=7994 RepID=A0A3B1KLG0_ASTMX	uncharacterized protein LOC111946457 [Oryzias latipes]				dre:100149980	lrfn4b
TRINITY_DN2025_c0_g1_i4	Protein-tyrosine-phosphatase n=2 Tax=Siluroidei TaxID=1489793 RepID=A0A556TX51_BAGYA	hypothetical protein AMELA_G00206690 [Ameiurus melas]				dre:100007304	si:dkey-175m17.7
TRINITY_DN20300_c0_g2_i1	Uncharacterized protein n=3 Tax=Pangasianodon hypophthalmus TaxID=310915 RepID=A0A5N5Q6X8_PANHP	uncharacterized protein rusc1 isoform X1 [Pangasianodon hypophthalmus]				dre:558727	rusc1
TRINITY_DN20320_c0_g2_i1	ANK_REP_REGION domain-containing protein n=17 Tax=Otophysi TaxID=186626 RepID=A0A3B4DJK3_PYGNA	LOW QUALITY PROTEIN: ankyrin repeat domain-containing protein 34A [Tachysurus fulvidraco]				dre:798097	ankrd34a
TRINITY_DN20351_c1_g1_i1	Tyrosine-protein kinase n=1 Tax=Pangasianodon hypophthalmus TaxID=310915 RepID=A0A5N5N6D0_PANHP	tyrosine-protein kinase SRK3 [Pangasianodon hypophthalmus]_x0001_KAB5562171.1 hypothetical protein PHYPO_G00014920 [Pangasianodon hypophthalmus]	F:GO:0004672; P:GO:0016310	F:protein kinase activity; P:phosphorylation		dre:100332982	si:ch73-340m8.2
TRINITY_DN20461_c0_g1_i1	SEC7 domain-containing protein n=1 Tax=Pangasianodon hypophthalmus TaxID=310915 RepID=A0A5N5NND9_PANHP	hypothetical protein PHYPO_G00236280 [Pangasianodon hypophthalmus]	F:GO:0005085; C:GO:0005737; P:GO:0032012	F:guanyl-nucleotide exchange factor activity; C:cytoplasm; P:regulation of ARF protein signal transduction		None
TRINITY_DN20481_c2_g1_i1	RNA-directed DNA polymerase n=2 Tax=Hucho hucho TaxID=62062 RepID=A0A4W5Q7T3_9TELE	unnamed protein product [Oncorhynchus mykiss]	P:GO:0006259	P:DNA metabolic process		None
TRINITY_DN20512_c0_g2_i4	Uncharacterized protein n=1 Tax=Collichthys lucidus TaxID=240159 RepID=A0A4U5UX90_COLLU	hypothetical protein AMELA_G00264940 [Ameiurus melas]				dre:108180196
TRINITY_DN20530_c0_g5_i1	Uncharacterized protein n=1 Tax=Branchiostoma floridae TaxID=7739 RepID=C3ZLY3_BRAFL	Xin actin-binding repeat-containing protein 1 [Cricetulus griseus]				None
TRINITY_DN20570_c0_g1_i5	netrin-G2-like isoform X1 n=4 Tax=Siluroidei TaxID=1489793 RepID=A0A2D0T169_ICTPU	PREDICTED: netrin-G2-like isoform X1 [Ictalurus punctatus]_x0001_XP_017348659.1 PREDICTED: netrin-G2-like isoform X1 [Ictalurus punctatus]_x0001_XP_017348660.1 PREDICTED: netrin-G2-like isoform X1 [Ictalurus punctatus]	C:GO:0016021	C:integral component of membrane	K16359	dre:560014	ntng2a	Cell adhesion molecules (CAMs) , dre04514
TRINITY_DN2061_c0_g1_i1	Uncharacterized protein n=4 Tax=Pangasianodon hypophthalmus TaxID=310915 RepID=A0A5N5PZF5_PANHP	hypothetical protein PHYPO_G00105920 [Pangasianodon hypophthalmus]			K24055	dre:566023	lrrc7
TRINITY_DN20617_c0_g1_i1	transcription factor SOX-1 n=5 Tax=Siluroidei TaxID=1489793 RepID=A0A2D0Q827_ICTPU	Transcription factor Sox-1b [Bagarius yarrelli]	F:GO:0003677; C:GO:0005634; P:GO:0006355; P:GO:0007399	F:DNA binding; C:nucleus; P:regulation of transcription, DNA-templated; P:nervous system development	K09267	dre:562710	sox1b
TRINITY_DN2063_c0_g1_i3	CUGBP Elav-like family member 5 isoform X1 n=7 Tax=Siluroidei TaxID=1489793 RepID=A0A2D0T6E6_ICTPU	hypothetical protein PHYPO_G00121420 [Pangasianodon hypophthalmus]			K13207	dre:568052	celf5a
TRINITY_DN2065_c0_g3_i1	PBPe domain-containing protein n=4 Tax=Euteleostomi TaxID=117571 RepID=A0A226P8L4_COLVI	glutamate receptor 3b isoform X3 [Pangasianodon hypophthalmus]				dre:368416	gria3b	Neuroactive ligand-receptor interaction , dre04080
TRINITY_DN20769_c0_g1_i1	Uncharacterized protein n=2 Tax=Pangasianodon hypophthalmus TaxID=310915 RepID=A0A5N5LB57_PANHP	coiled-coil domain-containing protein 190 isoform X1 [Pangasianodon hypophthalmus]_x0001_XP_034169386.1 coiled-coil domain-containing protein 190 isoform X1 [Pangasianodon hypophthalmus]				dre:103909306
TRINITY_DN20794_c1_g2_i1	CCHC-type domain-containing protein n=1 Tax=Triplophysa tibetana TaxID=1572043 RepID=A0A5A9NDE6_9TELE	hypothetical protein E1301_Tti024118 [Triplophysa tibetana]	F:GO:0005488	F:binding		dre:108179569
TRINITY_DN2082_c0_g1_i2	FAM184 domain-containing protein n=5 Tax=Siluroidei TaxID=1489793 RepID=A0A5N5N677_PANHP	protein FAM184A isoform X1 [Pangasianodon hypophthalmus]				dre:407982	zgc:85722
TRINITY_DN20852_c0_g1_i13	Pannexin n=9 Tax=Otophysi TaxID=186626 RepID=A0A2D0QTH6_ICTPU	pannexin-2 isoform X2 [Pangasianodon hypophthalmus]_x0001_KAB5574806.1 hypothetical protein PHYPO_G00213370 [Pangasianodon hypophthalmus]	C:GO:0005886; C:GO:0005921; P:GO:0006812; F:GO:0015267; C:GO:0016021; P:GO:0032732; P:GO:0055085	C:plasma membrane; C:gap junction; P:cation transport; F:channel activity; C:integral component of membrane; P:positive regulation of interleukin-1 production; P:transmembrane transport	K20857	dre:557828	panx2
TRINITY_DN20859_c0_g1_i1	Uncharacterized protein n=1 Tax=Oryctolagus cuniculus TaxID=9986 RepID=A0A5F9CFV1_RABIT	hypothetical protein SBI_05936 [Streptomyces bingchenggensis BCW-1]	F:GO:0008168; F:GO:0016740; P:GO:0032259	F:methyltransferase activity; F:transferase activity; P:methylation		None
TRINITY_DN20917_c0_g1_i5	Uncharacterized protein (Fragment) n=3 Tax=Pangasianodon hypophthalmus TaxID=310915 RepID=A0A5N5KYL0_PANHP	serine palmitoyltransferase small subunit B isoform X1 [Pangasianodon hypophthalmus]				dre:678546	sptssb
TRINITY_DN21082_c0_g1_i1	Uncharacterized protein n=1 Tax=Hucho hucho TaxID=62062 RepID=A0A4W5QNH0_9TELE	poly(ADP-ribose) glycohydrolase-like [Oncorhynchus kisutch]				None
TRINITY_DN21090_c0_g1_i5	Microtubule-actin cross-linking factor 1 n=1 Tax=Anabarilius grahami TaxID=495550 RepID=A0A3N0XZT4_ANAGA	Microtubule-actin cross-linking factor 1 [Anabarilius grahami]	F:GO:0003779; F:GO:0005509; C:GO:0005856; C:GO:0005886; F:GO:0008017; C:GO:0042995; P:GO:0045104	F:actin binding; F:calcium ion binding; C:cytoskeleton; C:plasma membrane; F:microtubule binding; C:cell projection; P:intermediate filament cytoskeleton organization		None
TRINITY_DN21116_c0_g1_i1	Uncharacterized protein n=2 Tax=unclassified Pseudogymnoascus TaxID=2637121 RepID=A0A094D895_9PEZI	hypothetical protein V496_06932 [Pseudogymnoascus sp. VKM F-4515 (FW-2607)]				None
TRINITY_DN21149_c0_g2_i1	Guanine nucleotide-binding protein (G protein), alpha transducing activity polypeptide 1 n=140 Tax=Euteleostomi TaxID=117571 RepID=Q90WX6_DANRE	guanine nucleotide-binding protein G(t) subunit alpha-1 [Tachysurus fulvidraco]			K04631	dre:140428	gnat1	Phototransduction , dre04744
TRINITY_DN21200_c0_g1_i1	Kappa-type opioid receptor n=4 Tax=Siluroidei TaxID=1489793 RepID=W5U9R3_ICTPU	kappa-type opioid receptor-like [Tachysurus fulvidraco]			K04214	dre:360139	oprk1	Neuroactive ligand-receptor interaction , dre04080
TRINITY_DN21218_c0_g1_i1	Uncharacterized protein n=22 Tax=Clupeocephala TaxID=186625 RepID=A0A4W5P7W4_9TELE	hypothetical protein [Serratia marcescens]				None
TRINITY_DN21285_c0_g1_i1	Tec protein tyrosine kinase n=1 Tax=Ornithorhynchus anatinus TaxID=9258 RepID=A0A6I8N9J6_ORNAN	hypothetical protein N330_06380, partial [Leptosomus discolor]				None
TRINITY_DN21392_c0_g3_i1	protocadherin beta-16-like isoform X19 n=6 Tax=Cyprinidae TaxID=7953 RepID=UPI000E41BD0F	protocadherin beta-16-like isoform X2 [Carassius auratus]			K16496	dre:108192077
TRINITY_DN2168_c0_g2_i1	Cadherin-10 n=5 Tax=Siluroidei TaxID=1489793 RepID=W5UFQ1_ICTPU	cadherin-10a isoform X2 [Pangasianodon hypophthalmus]_x0001_KAB5535437.1 hypothetical protein PHYPO_G00117650 [Pangasianodon hypophthalmus]	F:GO:0005509; C:GO:0005886; P:GO:0007156; C:GO:0016021	F:calcium ion binding; C:plasma membrane; P:homophilic cell adhesion via plasma membrane adhesion molecules; C:integral component of membrane	K06802	dre:568370	cdh10a
TRINITY_DN21680_c0_g1_i1	protocadherin alpha-5-like isoform X5 n=3 Tax=Siluroidei TaxID=1489793 RepID=A0A2D0SFF4_ICTPU	PREDICTED: protocadherin alpha-5-like isoform X5 [Ictalurus punctatus]	F:GO:0005509; C:GO:0005886; P:GO:0007156; C:GO:0016021	F:calcium ion binding; C:plasma membrane; P:homophilic cell adhesion via plasma membrane adhesion molecules; C:integral component of membrane		dre:493589	pcdh2ab1
TRINITY_DN21740_c0_g3_i1	Activin beta-B chain n=3 Tax=Siluroidei TaxID=1489793 RepID=A0A2D0R5G3_ICTPU	inhibin beta B chain [Pangasianodon hypophthalmus]_x0001_KAB5577012.1 hypothetical protein PHYPO_G00205070 [Pangasianodon hypophthalmus]	F:GO:0005179; C:GO:0005576; P:GO:0007165; F:GO:0008083	F:hormone activity; C:extracellular region; P:signal transduction; F:growth factor activity	K22687	dre:30275	inhbb	Cytokine-cytokine receptor interaction , dre04060; TGF-beta signaling pathway , dre04350
TRINITY_DN21770_c0_g2_i1	Cholecystokinin-2 receptor n=2 Tax=Siluroidei TaxID=1489793 RepID=W5UEF3_ICTPU	cholecystokinin receptor [Pangasianodon hypophthalmus]_x0001_KAB5576980.1 hypothetical protein PHYPO_G00204740 [Pangasianodon hypophthalmus]	C:GO:0005886; P:GO:0007186; F:GO:0015054; C:GO:0016021	C:plasma membrane; P:G protein-coupled receptor signaling pathway; F:gastrin receptor activity; C:integral component of membrane	K04194	dre:100331465		Calcium signaling pathway , dre04020; Neuroactive ligand-receptor interaction , dre04080
TRINITY_DN21822_c0_g1_i1	Uncharacterized protein (Fragment) n=1 Tax=Columba livia TaxID=8932 RepID=R7VX65_COLLI	uncharacterized protein LOC107966074 [Apis mellifera]	C:GO:0016020; C:GO:0016021	C:membrane; C:integral component of membrane		None
TRINITY_DN21848_c0_g1_i1	uncharacterized protein LOC113538872 n=1 Tax=Pangasianodon hypophthalmus TaxID=310915 RepID=UPI000EFF650D	uncharacterized protein LOC113538872 [Pangasianodon hypophthalmus]				dre:101885975	ankrd63
TRINITY_DN21881_c0_g1_i4	transmembrane protein 74 n=3 Tax=Siluroidei TaxID=1489793 RepID=A0A2D0PUG0_ICTPU	transmembrane protein 74 [Pangasianodon hypophthalmus]_x0001_XP_026769203.1 transmembrane protein 74 [Pangasianodon hypophthalmus]_x0001_XP_034154410.1 transmembrane protein 74 [Pangasianodon hypophthalmus]_x0001_XP_034154477.1 transmembrane protein 74 [Pangasianodon hypophthalmus]				dre:100331423	tmem74
TRINITY_DN21894_c1_g1_i1	gamma-crystallin M2-like n=1 Tax=Ictalurus punctatus TaxID=7998 RepID=A0A2D0R609_ICTPU	hypothetical protein AMELA_G00090350 [Ameiurus melas]			K23483	dre:795575	si:dkey-57a22.15
TRINITY_DN21897_c0_g1_i13	uncharacterized protein LOC116946658 isoform X1 n=3 Tax=Petromyzon marinus TaxID=7757 RepID=UPI001403D12A	uncharacterized protein LOC116946658 isoform X2 [Petromyzon marinus]				None
TRINITY_DN2197_c0_g1_i4	Gap junction protein n=3 Tax=Siluroidei TaxID=1489793 RepID=W5UF41_ICTPU	PREDICTED: gap junction gamma-2 protein [Ictalurus punctatus]_x0001_XP_017328492.1 PREDICTED: gap junction gamma-2 protein [Ictalurus punctatus]_x0001_XP_017328493.1 PREDICTED: gap junction gamma-2 protein [Ictalurus punctatus]	C:GO:0005922; P:GO:0007154; C:GO:0016021	C:connexin complex; P:cell communication; C:integral component of membrane	K07619	dre:447835	cx47.1
TRINITY_DN2204_c2_g1_i1	Reverse transcriptase domain-containing protein n=3 Tax=Oreochromis niloticus TaxID=8128 RepID=A0A669EYL6_ORENI	hypothetical protein AMELA_G00069870 [Ameiurus melas]				None
TRINITY_DN22058_c0_g1_i4	VASt domain-containing protein n=2 Tax=Sinocyclocheilus grahami TaxID=75366 RepID=A0A672R9E3_SINGR	GRAM domain-containing protein 1B-like isoform X12 [Tachysurus fulvidraco]				dre:100332318	gramd1bb
TRINITY_DN22104_c0_g1_i1	protein PXR1-like isoform X1 n=2 Tax=Ictalurus punctatus TaxID=7998 RepID=A0A2D0PT34_ICTPU	PREDICTED: protein MNN4-like isoform X2 [Ictalurus punctatus]	C:GO:0016021	C:integral component of membrane		dre:100333215	dst
TRINITY_DN22155_c0_g1_i2	leucine-rich repeat-containing protein 38-like n=5 Tax=Siluroidei TaxID=1489793 RepID=A0A2D0SHS7_ICTPU	hypothetical protein AMELA_G00195770 [Ameiurus melas]				dre:567935	lrrc38a
TRINITY_DN22177_c0_g1_i1	Phosphodiesterase n=4 Tax=Siluroidei TaxID=1489793 RepID=A0A2D0PZJ2_ICTPU	dual 3',5'-cyclic-AMP and -GMP phosphodiesterase 11A [Pangasianodon hypophthalmus]			K13298	dre:569112	pde11al
TRINITY_DN22193_c0_g1_i1	SEC7 domain-containing protein n=7 Tax=Siluroidei TaxID=1489793 RepID=A0A5N5P730_PANHP	IQ motif and SEC7 domain-containing protein 3 isoform X1 [Pangasianodon hypophthalmus]_x0001_KAB5575158.1 hypothetical protein PHYPO_G00217670 [Pangasianodon hypophthalmus]	C:GO:0005737; P:GO:0032012	C:cytoplasm; P:regulation of ARF protein signal transduction	K12495	dre:555340	iqsec3b	Endocytosis , dre04144
TRINITY_DN22198_c0_g1_i1	D(1B) dopamine receptor n=5 Tax=Siluroidei TaxID=1489793 RepID=A0A2D0SI97_ICTPU	LOW QUALITY PROTEIN: D(1B) dopamine receptor [Tachysurus fulvidraco]			K05840	dre:100001636	drd6b	Calcium signaling pathway , dre04020; Neuroactive ligand-receptor interaction , dre04080
TRINITY_DN22253_c0_g1_i3	Uncharacterized protein n=1 Tax=Helobdella robusta TaxID=6412 RepID=T1F5G4_HELRO	hypothetical protein HELRODRAFT_172522 [Helobdella robusta]_x0001_ESO04179.1 hypothetical protein HELRODRAFT_172522 [Helobdella robusta]				None
TRINITY_DN22281_c1_g1_i1	protocadherin alpha-13-like isoform X28 n=1 Tax=Pangasianodon hypophthalmus TaxID=310915 RepID=UPI00147F0605	protocadherin alpha-13-like isoform X28 [Pangasianodon hypophthalmus]				dre:497129	pcdh1a6
TRINITY_DN22346_c3_g1_i1	Elp3 domain-containing protein n=1 Tax=Hucho hucho TaxID=62062 RepID=A0A4W5LJ61_9TELE	unnamed protein product [Oncorhynchus mykiss]				None
TRINITY_DN22501_c0_g2_i3	protocadherin gamma-A11-like n=1 Tax=Electrophorus electricus TaxID=8005 RepID=UPI000F09AAF0	PREDICTED: protocadherin gamma-A11-like, partial [Ictalurus punctatus]	F:GO:0005509; C:GO:0005886; P:GO:0007156; C:GO:0016021	F:calcium ion binding; C:plasma membrane; P:homophilic cell adhesion via plasma membrane adhesion molecules; C:integral component of membrane		dre:554076	pcdh2g29
TRINITY_DN22521_c1_g1_i1	calcium-binding protein 2-like isoform X1 n=1 Tax=Ictalurus punctatus TaxID=7998 RepID=A0A2D0REE8_ICTPU	PREDICTED: calcium-binding protein 2-like isoform X1 [Ictalurus punctatus]			K23531	dre:559616	cabp2b
TRINITY_DN22537_c0_g1_i2	Thyroliberin receptor n=4 Tax=Siluroidei TaxID=1489793 RepID=A0A2D0R1G1_ICTPU	thyrotropin-releasing hormone receptor [Pangasianodon hypophthalmus]_x0001_KAB5567311.1 hypothetical protein PHYPO_G00231320 [Pangasianodon hypophthalmus]	F:GO:0004997; C:GO:0005886; P:GO:0007186; C:GO:0016021	F:thyrotropin-releasing hormone receptor activity; C:plasma membrane; P:G protein-coupled receptor signaling pathway; C:integral component of membrane	K04282	dre:108179223
TRINITY_DN22543_c0_g1_i1	Uncharacterized protein n=3 Tax=Siluroidei TaxID=1489793 RepID=A0A5N5KL53_PANHP	protein shisa-9B [Pangasianodon hypophthalmus]_x0001_XP_034154729.1 protein shisa-9B [Pangasianodon hypophthalmus]_x0001_KAB5531084.1 hypothetical protein PHYPO_G00136840 [Pangasianodon hypophthalmus]	C:GO:0016021	C:integral component of membrane		dre:566015	shisa9b
TRINITY_DN22553_c1_g1_i1	Uncharacterized protein n=1 Tax=Amphilophus citrinellus TaxID=61819 RepID=A0A3Q0SN66_AMPCI	#N/A				None
TRINITY_DN22594_c0_g1_i1	Uncharacterized protein n=1 Tax=Scophthalmus maximus TaxID=52904 RepID=A0A6A4T053_SCOMX	hypothetical protein F2P81_011953 [Scophthalmus maximus]				None
TRINITY_DN22618_c3_g1_i2	CCHC-type domain-containing protein n=1 Tax=Astyanax mexicanus TaxID=7994 RepID=A0A3B1K949_ASTMX	hypothetical protein PHYPO_G00197480 [Pangasianodon hypophthalmus]				dre:110440028
TRINITY_DN22644_c0_g1_i1	Uncharacterized protein n=2 Tax=Oryzias latipes TaxID=8090 RepID=A0A3P9H7P5_ORYLA	uncharacterized protein LOC111946457 [Oryzias latipes]				None
TRINITY_DN22646_c0_g2_i1	Reverse transcriptase domain-containing protein n=1 Tax=Astyanax mexicanus TaxID=7994 RepID=A0A3B1IT35_ASTMX	LINE-1 reverse transcriptase -like protein [Triplophysa tibetana]	F:GO:0003964; P:GO:0006278	F:RNA-directed DNA polymerase activity; P:RNA-dependent DNA biosynthetic process		dre:101883768
TRINITY_DN22721_c0_g1_i2	Uncharacterized protein (Fragment) n=1 Tax=Scyliorhinus torazame TaxID=75743 RepID=A0A401NJK6_SCYTO	hypothetical protein [Scyliorhinus torazame]				dre:100142646	zgc:174862
TRINITY_DN229_c0_g1_i3	galanin peptides isoform X1 n=2 Tax=Clupea harengus TaxID=7950 RepID=UPI0006442D04	galanin peptides isoform X2 [Pangasianodon hypophthalmus]			K05244	dre:100006361	galn	Neuroactive ligand-receptor interaction , dre04080
TRINITY_DN22939_c0_g1_i1	Uncharacterized protein n=1 Tax=Astyanax mexicanus TaxID=7994 RepID=A0A3B1IY41_ASTMX	#N/A				None
TRINITY_DN22955_c2_g1_i1	Chloride channel protein n=5 Tax=Siluroidei TaxID=1489793 RepID=A0A5N5LTQ7_PANHP	hypothetical protein AMELA_G00195370 [Ameiurus melas]	F:GO:0005247; C:GO:0016021; P:GO:1902476	F:voltage-gated chloride channel activity; C:integral component of membrane; P:chloride transmembrane transport		dre:393353	clcnk
TRINITY_DN23009_c0_g1_i6	Gamma-aminobutyric acid receptor subunit alpha-6 n=2 Tax=Siluroidei TaxID=1489793 RepID=W5UAL1_ICTPU	gamma-aminobutyric acid receptor subunit alpha-6 [Pangasianodon hypophthalmus]_x0001_KAB5549352.1 hypothetical protein PHYPO_G00066350 [Pangasianodon hypophthalmus]	F:GO:0004890; F:GO:0005230; F:GO:0005254; C:GO:0034707; C:GO:0045211; P:GO:1902476	F:GABA-A receptor activity; F:extracellular ligand-gated ion channel activity; F:chloride channel activity; C:chloride channel complex; C:postsynaptic membrane; P:chloride transmembrane transport	K05175	dre:559693	gabra6b	Neuroactive ligand-receptor interaction , dre04080
TRINITY_DN2302_c0_g1_i7	Gap junction protein n=5 Tax=Characiphysae TaxID=186628 RepID=A0A2D0RJ32_ICTPU	PREDICTED: gap junction beta-1 protein-like [Ictalurus punctatus]_x0001_XP_017329926.1 PREDICTED: gap junction beta-1 protein-like [Ictalurus punctatus]_x0001_XP_017329927.1 PREDICTED: gap junction beta-1 protein-like [Ictalurus punctatus]_x0001_XP_017329929.1 PREDICTED: gap junction beta-1 protein-like [Ictalurus punctatus]	C:GO:0005922; P:GO:0007154; C:GO:0016021	C:connexin complex; P:cell communication; C:integral component of membrane	K07620	dre:100150195	cx31.7
TRINITY_DN23027_c0_g1_i1	Uncharacterized protein n=1 Tax=Scyliorhinus torazame TaxID=75743 RepID=A0A401P6H4_SCYTO	hypothetical protein [Scyliorhinus torazame]				None
TRINITY_DN23124_c0_g1_i2	dystonin isoform X6 n=8 Tax=Pangasianodon hypophthalmus TaxID=310915 RepID=UPI00147EEBCF	dystonin isoform X27 [Pangasianodon hypophthalmus]				None
TRINITY_DN23183_c0_g1_i1	protocadherin Fat 3 n=2 Tax=Pangasianodon hypophthalmus TaxID=310915 RepID=UPI00147BEFCD	protocadherin Fat 3 [Pangasianodon hypophthalmus]				dre:568600
TRINITY_DN23310_c0_g1_i1	Ig-like domain-containing protein n=3 Tax=Siluroidei TaxID=1489793 RepID=A0A5N5NJ97_PANHP	PREDICTED: leucine-rich repeat neuronal protein 1-like [Ictalurus punctatus]_x0001_XP_017322557.1 PREDICTED: leucine-rich repeat neuronal protein 1-like [Ictalurus punctatus]_x0001_XP_017322558.1 PREDICTED: leucine-rich repeat neuronal protein 1-like [Ictalurus punctatus]	C:GO:0016021	C:integral component of membrane		dre:100144405	si:ch211-180f4.1
TRINITY_DN23351_c2_g1_i2	transient receptor potential cation channel subfamily M member 7 n=1 Tax=Pangasianodon hypophthalmus TaxID=310915 RepID=UPI00147B1654	transient receptor potential cation channel subfamily M member 7 isoform X3 [Tachysurus fulvidraco]				None
TRINITY_DN23368_c0_g1_i18	Uncharacterized protein (Fragment) n=1 Tax=Harpegnathos saltator TaxID=610380 RepID=E2B5Q1_HARSA	hypothetical protein EAI_05389, partial [Harpegnathos saltator]				None
TRINITY_DN23403_c0_g1_i2	G_PROTEIN_RECEP_F1_2 domain-containing protein n=3 Tax=Pangasianodon hypophthalmus TaxID=310915 RepID=A0A5N5PR44_PANHP	melanopsin-A isoform X2 [Pangasianodon hypophthalmus]_x0001_KAB5581523.1 hypothetical protein PHYPO_G00176680 [Pangasianodon hypophthalmus]	F:GO:0004930; P:GO:0007186; P:GO:0007601; P:GO:0007602; F:GO:0009881; C:GO:0016021; P:GO:0018298	F:G protein-coupled receptor activity; P:G protein-coupled receptor signaling pathway; P:visual perception; P:phototransduction; F:photoreceptor activity; C:integral component of membrane; P:protein-chromophore linkage	K04255	dre:571624	opn4a
TRINITY_DN23406_c0_g2_i1	zinc finger protein 827 isoform X3 n=1 Tax=Pangasianodon hypophthalmus TaxID=310915 RepID=UPI000EFE1C62	zinc finger protein 827 isoform X3 [Pangasianodon hypophthalmus]_x0001_XP_034158894.1 zinc finger protein 827 isoform X3 [Pangasianodon hypophthalmus]				dre:565077	znf827
TRINITY_DN23450_c0_g1_i2	LOW QUALITY PROTEIN: protocadherin alpha-2-like n=2 Tax=Pangasianodon hypophthalmus TaxID=310915 RepID=UPI001479965E	PREDICTED: protocadherin alpha-2-like [Ictalurus punctatus]	F:GO:0005509; C:GO:0005886; P:GO:0007156; C:GO:0016021	F:calcium ion binding; C:plasma membrane; P:homophilic cell adhesion via plasma membrane adhesion molecules; C:integral component of membrane		dre:497126	pcdh1a3
TRINITY_DN23563_c0_g1_i1	Ig-like domain-containing protein n=4 Tax=Siluroidei TaxID=1489793 RepID=A0A5N5PRT5_PANHP	leucine-rich repeat and immunoglobulin-like domain-containing nogo receptor-interacting protein 2b [Pangasianodon hypophthalmus]_x0001_XP_026788468.2 leucine-rich repeat and immunoglobulin-like domain-containing nogo receptor-interacting protein 2b [Pangasianodon hypophthalmus]_x0001_XP_026788477.2 leucine-rich repeat and immunoglobulin-like domain-containing nogo receptor-interacting protein 2b …			K23533	dre:564052	lingo2b
TRINITY_DN23747_c0_g1_i3	Uncharacterized protein n=1 Tax=Sparus aurata TaxID=8175 RepID=A0A671U272_SPAAU	Alstrom syndrome protein 1 [Corvus cornix cornix]				None
TRINITY_DN23809_c0_g1_i5	Uncharacterized protein n=3 Tax=Siluroidei TaxID=1489793 RepID=A0A5N5LV62_PANHP	von Willebrand factor A domain-containing protein 5B1 isoform X1 [Pangasianodon hypophthalmus]_x0001_KAB5546618.1 hypothetical protein PHYPO_G00074110 [Pangasianodon hypophthalmus]			K24510	dre:564493	vwa5b1
TRINITY_DN23822_c0_g2_i1	LRRCT domain-containing protein n=2 Tax=Pangasianodon hypophthalmus TaxID=310915 RepID=A0A5N5KDU3_PANHP	uncharacterized protein LOC113536953 isoform X1 [Pangasianodon hypophthalmus]_x0001_KAB5528501.1 hypothetical protein PHYPO_G00140920 [Pangasianodon hypophthalmus]	C:GO:0016021	C:integral component of membrane		dre:564462	si:dkey-6l15.1
TRINITY_DN23840_c0_g1_i1	Voltage-dependent N-type calcium channel subunit alpha n=1 Tax=Oryzias javanicus TaxID=123683 RepID=A0A3S2Q3C5_ORYJA	hypothetical protein OJAV_G00095150 [Oryzias javanicus]				dre:555941	cacna1ba	Calcium signaling pathway , dre04020; MAPK signaling pathway , dre04010
TRINITY_DN23844_c0_g2_i1	protocadherin gamma-B4-like n=1 Tax=Sinocyclocheilus anshuiensis TaxID=1608454 RepID=UPI0007B86283	PREDICTED: protocadherin gamma-B4-like, partial [Sinocyclocheilus anshuiensis]				dre:554075	pcdh2g28
TRINITY_DN23847_c0_g1_i5	G_PROTEIN_RECEP_F1_2 domain-containing protein n=4 Tax=Siluroidei TaxID=1489793 RepID=A0A5N5NFR2_PANHP	hypothetical protein PHYPO_G00246540 [Pangasianodon hypophthalmus]	P:GO:0001963; F:GO:0004930; F:GO:0004952; C:GO:0005887; P:GO:0007195; C:GO:0045202	P:synaptic transmission, dopaminergic; F:G protein-coupled receptor activity; F:dopamine neurotransmitter receptor activity; C:integral component of plasma membrane; P:adenylate cyclase-inhibiting dopamine receptor signaling pathway; C:synapse	K04147	dre:503564	drd4a	Neuroactive ligand-receptor interaction , dre04080
TRINITY_DN23856_c0_g1_i1	G_PROTEIN_RECEP_F1_2 domain-containing protein n=3 Tax=Siluroidei TaxID=1489793 RepID=A0A5N5L0Q6_PANHP	prostaglandin E receptor 4 (subtype EP4) c [Pangasianodon hypophthalmus]_x0001_KAB5535941.1 hypothetical protein PHYPO_G00123670 [Pangasianodon hypophthalmus]	F:GO:0004957; P:GO:0007186; C:GO:0016021	F:prostaglandin E receptor activity; P:G protein-coupled receptor signaling pathway; C:integral component of membrane	K04261	dre:560057	ptger4c	Neuroactive ligand-receptor interaction , dre04080
TRINITY_DN23885_c0_g1_i3	Protein naked cuticle homolog n=5 Tax=Siluroidei TaxID=1489793 RepID=A0A2D0Q931_ICTPU	LOW QUALITY PROTEIN: protein naked cuticle homolog 1 [Pangasianodon hypophthalmus]			K03213	dre:751108	nkd1	Wnt signaling pathway , dre04310
TRINITY_DN23907_c3_g1_i1	Reverse transcriptase domain-containing protein n=1 Tax=Oreochromis niloticus TaxID=8128 RepID=A0A669BHV9_ORENI	WD repeat-containing protein 3 isoform X1 [Xiphophorus maculatus]				None
TRINITY_DN23952_c0_g1_i3	Predicted protein n=1 Tax=Nematostella vectensis TaxID=45351 RepID=A7SB29_NEMVE	predicted protein [Nematostella vectensis]				None
TRINITY_DN24096_c1_g1_i2	interleukin-12 subunit alpha n=2 Tax=Pangasianodon hypophthalmus TaxID=310915 RepID=UPI000F00DFAF	interleukin-12 subunit alpha [Pangasianodon hypophthalmus]				dre:445410	il12a	Herpes simplex virus 1 infection , dre05168; Cytokine-cytokine receptor interaction , dre04060; C-type lectin receptor signaling pathway , dre04625; Toll-like receptor signaling pathway , dre04620; RIG-I-like receptor signaling pathway , dre04622
TRINITY_DN24107_c3_g1_i1	Tenascin n=7 Tax=Takifugu TaxID=31032 RepID=A0A5C6N2R0_9TELE	Tenascin [Takifugu flavidus]				None
TRINITY_DN24129_c0_g1_i1	Uncharacterized protein n=1 Tax=Pomacea canaliculata TaxID=400727 RepID=A0A2T7PCY0_POMCA	hypothetical protein C0Q70_06695 [Pomacea canaliculata]				None
TRINITY_DN24146_c0_g1_i3	glycoprotein endo-alpha-1,2-mannosidase-like protein n=4 Tax=Siluroidei TaxID=1489793 RepID=A0A2D0S5E0_ICTPU	Glycoprotein endo-alpha-1,2-mannosidase-like protein [Bagarius yarrelli]	C:GO:0000139; C:GO:0016020; C:GO:0016021; F:GO:0016798	C:Golgi membrane; C:membrane; C:integral component of membrane; F:hydrolase activity, acting on glycosyl bonds		dre:566679	si:ch211-30b16.2
TRINITY_DN24259_c0_g3_i2	pogo transposable element with KRAB domain n=1 Tax=Fundulus heteroclitus TaxID=8078 RepID=UPI000B37A672	hypothetical protein D5F01_LYC24474 [Larimichthys crocea]_x0001_KAE8278781.1 hypothetical protein D5F01_LYC22356 [Larimichthys crocea]	F:GO:0003676	F:nucleic acid binding		None
TRINITY_DN24305_c0_g2_i2	Reverse transcriptase domain-containing protein n=1 Tax=Xiphophorus maculatus TaxID=8083 RepID=A0A3B5Q3J2_XIPMA	#N/A				None
TRINITY_DN24359_c1_g1_i1	Potassium voltage-gated channel, Shal-related subfamily, member 1 n=40 Tax=Actinopterygii TaxID=7898 RepID=W5NB68_LEPOC	LOW QUALITY PROTEIN: potassium voltage-gated channel subfamily D member 1 [Pangasianodon hypophthalmus]			K04891	dre:100001681	kcnd1
TRINITY_DN24425_c0_g1_i1	NK-2 receptor n=5 Tax=Siluroidei TaxID=1489793 RepID=A0A2D0QQ35_ICTPU	substance-K receptor [Tachysurus fulvidraco]				dre:100002125	tacr2	Calcium signaling pathway , dre04020; Neuroactive ligand-receptor interaction , dre04080
TRINITY_DN24458_c1_g1_i1	Integrase_H2C2 domain-containing protein n=1 Tax=Pangasianodon hypophthalmus TaxID=310915 RepID=A0A5N5M2R6_PANHP	hypothetical protein PHYPO_G00066510 [Pangasianodon hypophthalmus]				None
TRINITY_DN24474_c0_g1_i1	Integrase catalytic domain-containing protein n=1 Tax=Oryzias latipes TaxID=8090 RepID=A0A3B3HEL5_ORYLA	hypothetical protein PHYPO_G00167340 [Pangasianodon hypophthalmus]				dre:100149980	lrfn4b
TRINITY_DN24568_c0_g1_i1	Uncharacterized protein n=1 Tax=Pangasianodon hypophthalmus TaxID=310915 RepID=A0A5N5LTD2_PANHP	hypothetical protein PHYPO_G00066950 [Pangasianodon hypophthalmus]	P:GO:0032012; P:GO:0043547	P:regulation of ARF protein signal transduction; P:positive regulation of GTPase activity		None
TRINITY_DN24577_c0_g1_i5	GDNF family receptor alpha-1-like isoform X1 n=3 Tax=Siluroidei TaxID=1489793 RepID=UPI000F4D5ABB	GDNF family receptor alpha-1a isoform X1 [Pangasianodon hypophthalmus]_x0001_KAB5582118.1 hypothetical protein PHYPO_G00183520 [Pangasianodon hypophthalmus]	C:GO:0005886; C:GO:0031225; F:GO:0038023	C:plasma membrane; C:anchored component of membrane; F:signaling receptor activity	K19895	dre:79376	gfra1a
TRINITY_DN24602_c0_g1_i1	Uncharacterized protein n=2 Tax=Pangasianodon hypophthalmus TaxID=310915 RepID=A0A5N5MGA4_PANHP	protocadherin Fat 4 [Tachysurus fulvidraco]	F:GO:0005509; C:GO:0005886; P:GO:0007156	F:calcium ion binding; C:plasma membrane; P:homophilic cell adhesion via plasma membrane adhesion molecules		dre:101882648	fat4
TRINITY_DN24661_c0_g1_i1	WD repeat-containing protein 49 isoform X1 n=4 Tax=Tachysurus fulvidraco TaxID=1234273 RepID=UPI000F4D871A	WD repeat-containing protein 49 [Pangasianodon hypophthalmus]			K24747	dre:103911894
TRINITY_DN24676_c0_g1_i1	Uncharacterized protein n=1 Tax=Oryzias latipes TaxID=8090 RepID=A0A3B3I276_ORYLA	#N/A				None
TRINITY_DN24781_c0_g1_i1	Uncharacterized protein n=1 Tax=Oncorhynchus mykiss TaxID=8022 RepID=A0A060WXW3_ONCMY	unnamed protein product [Oncorhynchus mykiss]				None
TRINITY_DN24846_c1_g1_i2	Uncharacterized protein n=6 Tax=Salmoninae TaxID=504568 RepID=A0A4W5PG05_9TELE	#N/A				None
TRINITY_DN24863_c0_g1_i8	Uncharacterized protein n=2 Tax=Astyanax mexicanus TaxID=7994 RepID=A0A3B1KA61_ASTMX	#N/A				None
TRINITY_DN24926_c2_g2_i1	hyaluronan synthase 3 n=23 Tax=Clupeocephala TaxID=186625 RepID=A0A2D0QQA4_ICTPU	hypothetical protein AMELA_G00039020 [Ameiurus melas]				dre:282555	has3
TRINITY_DN25047_c0_g1_i2	collagen alpha-1(I) chain isoform X3 n=1 Tax=Pangasianodon hypophthalmus TaxID=310915 RepID=UPI00147E90EB	collagen alpha-1(I) chain isoform X3 [Pangasianodon hypophthalmus]			K19721	dre:101883345	si:dkey-21p1.3
TRINITY_DN25099_c0_g1_i1	Uncharacterized protein n=1 Tax=Strigops habroptila TaxID=2489341 RepID=A0A672V610_STRHB	Histone acetyltransferase MYST3 [Macaca fascicularis]				None
TRINITY_DN25188_c0_g2_i1	uromodulin-like 1 n=1 Tax=Ictalurus punctatus TaxID=7998 RepID=A0A2D0SN97_ICTPU	uromodulin-like 1 isoform X2 [Pangasianodon hypophthalmus]			K24499	dre:567806	umodl1
TRINITY_DN25200_c1_g1_i1	C1q domain-containing protein n=2 Tax=Sphaeramia orbicularis TaxID=375764 RepID=A0A672ZGD8_9TELE	unnamed protein product [Coregonus sp. 'balchen']				None
TRINITY_DN25204_c1_g1_i1	A disintegrin and metalloproteinase with thrombospondin motifs 18 isoform X1 n=4 Tax=Siluroidei TaxID=1489793 RepID=A0A2D0Q659_ICTPU	hypothetical protein AMELA_G00030650 [Ameiurus melas]				dre:100150128	adamts18
TRINITY_DN25376_c0_g1_i7	ANK_REP_REGION domain-containing protein n=16 Tax=Otophysi TaxID=186626 RepID=A0A3B4EGS9_PYGNA	hypothetical protein PHYPO_G00241220 [Pangasianodon hypophthalmus]	F:GO:0005262; C:GO:0016021; P:GO:0070588	F:calcium channel activity; C:integral component of membrane; P:calcium ion transmembrane transport	K04966	dre:101887082	trpc3
TRINITY_DN25385_c0_g1_i2	protocadherin alpha-3-like isoform X3 n=3 Tax=Siluroidei TaxID=1489793 RepID=A0A2D0SEQ5_ICTPU	PREDICTED: protocadherin alpha-3-like isoform X3 [Ictalurus punctatus]	F:GO:0005509; C:GO:0005886; P:GO:0007156; C:GO:0016021	F:calcium ion binding; C:plasma membrane; P:homophilic cell adhesion via plasma membrane adhesion molecules; C:integral component of membrane		dre:110440218
TRINITY_DN25425_c0_g1_i1	Putative pyruvate carboxylase mitochondrial-like n=2 Tax=Percomorphaceae TaxID=1489872 RepID=A0A2U9BAQ9_SCOMX	putative pyruvate carboxylase mitochondrial-like [Scophthalmus maximus]	F:GO:0000166; F:GO:0005524; F:GO:0046872	F:nucleotide binding; F:ATP binding; F:metal ion binding		None
TRINITY_DN25445_c1_g1_i1	Dickkopf_N domain-containing protein n=1 Tax=Pangasianodon hypophthalmus TaxID=310915 RepID=A0A5N5PS17_PANHP	dickkopf WNT signaling pathway inhibitor 1a [Pangasianodon hypophthalmus]_x0001_KAB5581761.1 hypothetical protein PHYPO_G00179380 [Pangasianodon hypophthalmus]	C:GO:0005576; P:GO:0007275; P:GO:0030178	C:extracellular region; P:multicellular organism development; P:negative regulation of Wnt signaling pathway	K02165	dre:799377	dkk1a
TRINITY_DN25456_c0_g1_i4	BMP/retinoic acid-inducible neural-specific protein 2 n=4 Tax=Siluroidei TaxID=1489793 RepID=A0A2D0R7S6_ICTPU	hypothetical protein AMELA_G00070700 [Ameiurus melas]				dre:561009	brinp2
TRINITY_DN2546_c1_g1_i1	MFS domain-containing protein n=18 Tax=Ostariophysi TaxID=32519 RepID=W5LR55_ASTMX	Synaptic vesicle glycoprotein 2A [Bagarius yarrelli]	P:GO:0006836; P:GO:0007268; C:GO:0016021; F:GO:0022857; C:GO:0030672; P:GO:0055085	P:neurotransmitter transport; P:chemical synaptic transmission; C:integral component of membrane; F:transmembrane transporter activity; C:synaptic vesicle membrane; P:transmembrane transport	K06258	dre:568033	sv2a	ECM-receptor interaction , dre04512
TRINITY_DN25507_c0_g2_i1	Hexosyltransferase n=2 Tax=Pangasianodon hypophthalmus TaxID=310915 RepID=A0A5N5JWJ7_PANHP	hypothetical protein AMELA_G00233660 [Ameiurus melas]			K00741	dre:793362	b3gnt2b	Metabolic pathways , dre01100; Glycosphingolipid biosynthesis - lacto and neolacto series , dre00601; Glycosaminoglycan biosynthesis - keratan sulfate , dre00533
TRINITY_DN25518_c0_g2_i1	voltage-dependent T-type calcium channel subunit alpha-1H isoform X2 n=1 Tax=Pangasianodon hypophthalmus TaxID=310915 RepID=UPI001479F093	voltage-dependent T-type calcium channel subunit alpha-1H isoform X2 [Pangasianodon hypophthalmus]			K04855	dre:560875	cacna1ha	Calcium signaling pathway , dre04020; MAPK signaling pathway , dre04010
TRINITY_DN25561_c0_g1_i1	SICAvar, type I n=4 Tax=Plasmodium knowlesi TaxID=5850 RepID=A0A1A7VPW7_PLAKH	SICAvar, type I [Plasmodium knowlesi strain H]_x0001_SBO25400.1 SICAvar, type I [Plasmodium knowlesi strain H]				None
TRINITY_DN25563_c0_g1_i2	prolactin-releasing peptide n=2 Tax=Siluroidei TaxID=1489793 RepID=A0A2D0PV00_ICTPU	PREDICTED: prolactin-releasing peptide [Ictalurus punctatus]	F:GO:0005179; P:GO:0007165	F:hormone activity; P:signal transduction	K05269	dre:110437754	prlh2
TRINITY_DN25579_c1_g1_i1	Reverse transcriptase domain-containing protein n=1 Tax=Pygocentrus nattereri TaxID=42514 RepID=A0A3B4C224_PYGNA	uncharacterized protein LOC116052744 [Sander lucioperca]				None
TRINITY_DN25621_c1_g1_i3	Uncharacterized protein n=1 Tax=Bagarius yarrelli TaxID=175774 RepID=A0A556THB3_BAGYA	hypothetical protein Baya_0119 [Bagarius yarrelli]				None
TRINITY_DN25699_c1_g1_i1	Transmembrane protein 121Ab n=21 Tax=Ostariophysi TaxID=32519 RepID=B8JLU5_DANRE	PREDICTED: transmembrane protein 121 [Ictalurus punctatus]_x0001_XP_026779247.1 transmembrane protein 121Ab [Pangasianodon hypophthalmus]_x0001_XP_026779248.1 transmembrane protein 121Ab [Pangasianodon hypophthalmus]_x0001_XP_027021953.1 transmembrane protein 121 [Tachysurus fulvidraco]_x0001_XP_027021954.1 transmembrane protein 121 [Tachysurus fulvidraco]_x0001_XP_034169391.1 transmembrane prote…	C:GO:0016021	C:integral component of membrane		dre:569213	tmem121ab
TRINITY_DN25787_c0_g1_i1	LisH domain-containing protein (Fragment) n=1 Tax=Trypanosoma rangeli TaxID=5698 RepID=A0A3R7M4U0_TRYRA	uncharacterized protein TraAM80_02426, partial [Trypanosoma rangeli]_x0001_RNF09029.1 hypothetical protein TraAM80_02426, partial [Trypanosoma rangeli]				None
TRINITY_DN25794_c0_g1_i1	calcium-binding protein 1-like isoform X2 n=3 Tax=Siluroidei TaxID=1489793 RepID=A0A2D0SNB5_ICTPU	PREDICTED: calcium-binding protein 1-like isoform X2 [Ictalurus punctatus]	F:GO:0005509	F:calcium ion binding		None
TRINITY_DN25983_c0_g1_i2	Uncharacterized protein n=4 Tax=Characoidei TaxID=1489739 RepID=A0A3B4DWY9_PYGNA	growth hormone releasing hormone receptor a [Pangasianodon hypophthalmus]				dre:792410	ghrhrb	Neuroactive ligand-receptor interaction , dre04080
TRINITY_DN26092_c0_g2_i1	Uncharacterized protein n=1 Tax=Astyanax mexicanus TaxID=7994 RepID=A0A3B1JJS8_ASTMX	uncharacterized protein LOC110438216 [Danio rerio]_x0001_XP_021324628.1 uncharacterized protein LOC110438216 [Danio rerio]				dre:110438216
TRINITY_DN26120_c0_g1_i5	uncharacterized protein LOC108266171 n=1 Tax=Ictalurus punctatus TaxID=7998 RepID=A0A2D0R2A7_ICTPU	PREDICTED: uncharacterized protein LOC108266171 [Ictalurus punctatus]_x0001_XP_017324700.1 PREDICTED: uncharacterized protein LOC108266171 [Ictalurus punctatus]				dre:101884636
TRINITY_DN26124_c0_g1_i1	Uncharacterized protein n=4 Tax=Siluroidei TaxID=1489793 RepID=A0A5N5P5T6_PANHP	zinc finger protein basonuclin-1 [Pangasianodon hypophthalmus]			K24146	dre:568786	bnc1
TRINITY_DN26166_c0_g1_i2	Protocadherin gamma-A8 n=1 Tax=Bagarius yarrelli TaxID=175774 RepID=A0A556V542_BAGYA	protocadherin beta-16-like isoform X21 [Pangasianodon hypophthalmus]			K16496	dre:110438852
TRINITY_DN26224_c1_g1_i1	uncharacterized protein LOC106097706 n=1 Tax=Oreochromis niloticus TaxID=8128 RepID=UPI0009053D78	uncharacterized protein LOC106097706 [Oreochromis niloticus]				dre:101882559
TRINITY_DN26226_c0_g1_i1	protocadherin gamma-A9-like n=1 Tax=Electrophorus electricus TaxID=8005 RepID=UPI000F09D7D4	protocadherin gamma-A1-like [Electrophorus electricus]				dre:553999	pcdh1g11
TRINITY_DN26302_c0_g1_i1	G_PROTEIN_RECEP_F1_2 domain-containing protein n=2 Tax=Siluroidei TaxID=1489793 RepID=A0A5N5LGR9_PANHP	arginine vasopressin receptor 1Ab [Pangasianodon hypophthalmus]_x0001_KAB5541979.1 hypothetical protein PHYPO_G00086180 [Pangasianodon hypophthalmus]	F:GO:0005000; C:GO:0005886; P:GO:0007186; C:GO:0016021	F:vasopressin receptor activity; C:plasma membrane; P:G protein-coupled receptor signaling pathway; C:integral component of membrane	K04226	dre:555939	avpr1ab	Calcium signaling pathway , dre04020; Neuroactive ligand-receptor interaction , dre04080; Vascular smooth muscle contraction , dre04270
TRINITY_DN26382_c0_g1_i1	CARMIL1 n=2 Tax=Danio rerio TaxID=7955 RepID=A0A0P0CMM0_DANRE	CARMIL1 [Danio rerio]				None
TRINITY_DN26439_c1_g1_i1	diencephalon/mesencephalon homeobox protein 1-B-like n=3 Tax=Siluroidei TaxID=1489793 RepID=A0A2D0RWL0_ICTPU	PREDICTED: diencephalon/mesencephalon homeobox protein 1-B-like [Ictalurus punctatus]_x0001_XP_017334888.1 PREDICTED: diencephalon/mesencephalon homeobox protein 1-B-like[Ictalurus punctatus]	F:GO:0000981; F:GO:0003677; C:GO:0005634; P:GO:0006357; P:GO:0007346; P:GO:0030901; P:GO:0050767; P:GO:0061074	F:DNA-binding transcription factor activity, RNA polymerase II-specific; F:DNA binding; C:nucleus; P:regulation of transcription by RNA polymerase II; P:regulation of mitotic cell cycle; P:midbrain development; P:regulation of neurogenesis; P:regulation of neural retina development		dre:550288	dmbx1b
TRINITY_DN26463_c0_g1_i4	GRP-10 n=1 Tax=Pangasianodon hypophthalmus TaxID=310915 RepID=A0A5N5M4H6_PANHP	gastrin-releasing peptide isoform X1 [Pangasianodon hypophthalmus]_x0001_KAB5549326.1 hypothetical protein PHYPO_G00066060 [Pangasianodon hypophthalmus]	F:GO:0005184; C:GO:0005576; P:GO:0007218	F:neuropeptide hormone activity; C:extracellular region; P:neuropeptide signaling pathway	K05224	dre:559978	grp	Neuroactive ligand-receptor interaction , dre04080
TRINITY_DN26506_c0_g1_i1	Potassium voltage-gated channel, subfamily H (Eag-related), member 5b (Fragment) n=5 Tax=Percomorphaceae TaxID=1489872 RepID=A0A1A8MYT2_9TELE	PREDICTED: potassium voltage-gated channel subfamily H member 5-like, partial [Austrofundulus limnaeus]	F:GO:0005249; F:GO:0005516; C:GO:0005634; C:GO:0016020; P:GO:0071805	F:voltage-gated potassium channel activity; F:calmodulin binding; C:nucleus; C:membrane; P:potassium ion transmembrane transport		dre:556304	kcnh5a
TRINITY_DN26597_c0_g1_i3	Reverse transcriptase domain-containing protein n=2 Tax=Kryptolebias marmoratus TaxID=37003 RepID=A0A3Q3H395_KRYMA	unnamed protein product [Oncorhynchus mykiss]				None
TRINITY_DN27042_c0_g1_i4	HTH_Tnp_Tc3_2 domain-containing protein n=1 Tax=Electrophorus electricus TaxID=8005 RepID=A0A4W4GX68_ELEEL	hypothetical protein AMELA_G00223160, partial [Ameiurus melas]				None
TRINITY_DN27060_c0_g1_i2	sal-like protein 3 isoform X1 n=4 Tax=Siluroidei TaxID=1489793 RepID=A0A2D0PWL6_ICTPU	sal-like protein 3b [Pangasianodon hypophthalmus]_x0001_KAB5530752.1 hypothetical protein PHYPO_G00133020 [Pangasianodon hypophthalmus]			K19871	dre:568041	sall3b
TRINITY_DN27066_c0_g1_i1	Pol-like protein n=1 Tax=Danio rerio TaxID=7955 RepID=Q76IM1_DANRE	pol-like protein [Danio rerio]				dre:110438160
TRINITY_DN27109_c0_g1_i2	Reverse transcriptase domain-containing protein n=3 Tax=Oreochromis niloticus TaxID=8128 RepID=A0A669EYL6_ORENI	LINE-1 reverse transcriptase -like protein [Triplophysa tibetana]	F:GO:0003964; P:GO:0006278	F:RNA-directed DNA polymerase activity; P:RNA-dependent DNA biosynthetic process		dre:101883768
TRINITY_DN27121_c1_g1_i1	POU domain protein n=5 Tax=Siluroidei TaxID=1489793 RepID=A0A2D0S1P1_ICTPU	hypothetical protein AMELA_G00169430 [Ameiurus melas]				None
TRINITY_DN27284_c2_g1_i1	RFX-type winged-helix domain-containing protein n=4 Tax=Pangasianodon hypophthalmus TaxID=310915 RepID=A0A5N5MFI5_PANHP	MHC class II regulatory factor RFX1a isoform X7 [Pangasianodon hypophthalmus]	F:GO:0003677; F:GO:0003700; C:GO:0005634; P:GO:0006355	F:DNA binding; F:DNA-binding transcription factor activity; C:nucleus; P:regulation of transcription, DNA-templated		dre:555183	rfx1b
TRINITY_DN27312_c0_g3_i1	YTX2 (Fragment) n=2 Tax=Poeciliopsis prolifica TaxID=188132 RepID=A0A0S7F4G2_9TELE	pol-like protein [Danio rerio]				None
TRINITY_DN27482_c0_g1_i1	Uncharacterized protein n=1 Tax=Pangasianodon hypophthalmus TaxID=310915 RepID=A0A5N5L2E2_PANHP	hypothetical protein PHYPO_G00112340 [Pangasianodon hypophthalmus]	C:GO:0016021	C:integral component of membrane		None
TRINITY_DN27560_c0_g1_i1	Epsin-1 n=1 Tax=Symbiodinium microadriaticum TaxID=2951 RepID=A0A1Q9DI28_SYMMI	Epsin-1 [Symbiodinium microadriaticum]				None
TRINITY_DN27607_c0_g1_i2	LOW QUALITY PROTEIN: protocadherin alpha-C2-like n=4 Tax=Siluroidei TaxID=1489793 RepID=UPI001481388A	LOW QUALITY PROTEIN: protocadherin alpha-C2-like [Tachysurus fulvidraco]				dre:103908739
TRINITY_DN27646_c0_g1_i2	Uncharacterized protein n=1 Tax=Guillardia theta (strain CCMP2712) TaxID=905079 RepID=L1JF02_GUITC	hypothetical protein PEXP_008720 [Penicillium expansum]				None
TRINITY_DN27755_c0_g1_i5	Uncharacterized protein n=1 Tax=Pangasianodon hypophthalmus TaxID=310915 RepID=A0A5N5K4T2_PANHP	hypothetical protein PHYPO_G00145130 [Pangasianodon hypophthalmus]				None
TRINITY_DN27780_c0_g1_i4	rod cGMP-specific 3',5'-cyclic phosphodiesterase subunit alpha isoform X2 n=2 Tax=Tachysurus fulvidraco TaxID=1234273 RepID=UPI000F4D5F6F	rod cGMP-specific 3',5'-cyclic phosphodiesterase subunit alpha isoform X1 [Tachysurus fulvidraco]			K08718	dre:368410	pde6a	Metabolic pathways , dre01100; Purine metabolism , dre00230; Phototransduction , dre04744
TRINITY_DN2788_c0_g2_i7	V-type proton ATPase subunit a n=321 Tax=Osteoglossocephalai TaxID=1489341 RepID=Q502H9_DANRE	PREDICTED: V-type proton ATPase 116 kDa subunit a-like isoform X4 [Ictalurus punctatus]	C:GO:0000220; F:GO:0015078; C:GO:0016021; P:GO:1902600	C:vacuolar proton-transporting V-type ATPase, V0 domain; F:proton transmembrane transporter activity; C:integral component of membrane; P:proton transmembrane transport	K02154	dre:553691	atp6v0a1b	Phagosome , dre04145; Metabolic pathways , dre01100; Lysosome , dre04142; Oxidative phosphorylation , dre00190
TRINITY_DN27969_c0_g1_i1	unconventional myosin-X-like n=1 Tax=Tachysurus fulvidraco TaxID=1234273 RepID=UPI000F4D4B00	unconventional myosin-X-like [Tachysurus fulvidraco]				dre:566674	myo10l1
TRINITY_DN27993_c0_g2_i1	G_PROTEIN_RECEP_F1_2 domain-containing protein n=4 Tax=Siluroidei TaxID=1489793 RepID=A0A5N5PPC6_PANHP	PREDICTED: alpha-2C adrenergic receptor [Ictalurus punctatus]	F:GO:0004938; C:GO:0005886; P:GO:0006940; C:GO:0016021; P:GO:0019229; P:GO:0030168; P:GO:0071875	F:alpha2-adrenergic receptor activity; C:plasma membrane; P:regulation of smooth muscle contraction; C:integral component of membrane; P:regulation of vasoconstriction; P:platelet activation; P:adrenergic receptor signaling pathway	K04140	dre:266752	adra2c	Neuroactive ligand-receptor interaction , dre04080
TRINITY_DN28021_c0_g1_i1	Cocaine- and amphetamine-regulated transcript protein n=3 Tax=Siluroidei TaxID=1489793 RepID=A0A2D0Q8K5_ICTPU	cocaine- and amphetamine-regulated transcript protein-like [Pangasianodon hypophthalmus]_x0001_KAB5525982.1 hypothetical protein PHYPO_G00146460 [Pangasianodon hypophthalmus]	P:GO:0000186; F:GO:0005184; C:GO:0005615; P:GO:0007186; P:GO:0007268; P:GO:0008343; P:GO:0009267; P:GO:0032099; C:GO:0045202	P:activation of MAPKK activity; F:neuropeptide hormone activity; C:extracellular space; P:G protein-coupled receptor signaling pathway; P:chemical synaptic transmission; P:adult feeding behavior; P:cellular response to starvation; P:negative regulation of appetite; C:synapse		dre:557301
TRINITY_DN28033_c0_g1_i1	SH3 and multiple ankyrin repeat domains protein 2-like isoform X1 n=14 Tax=Siluroidei TaxID=1489793 RepID=A0A2D0QV36_ICTPU	hypothetical protein AMELA_G00269910 [Ameiurus melas]				dre:572407	si:ch1073-450f2.1
TRINITY_DN28114_c0_g1_i2	Guanylate cyclase activator 1B n=97 Tax=Osteoglossocephalai TaxID=1489341 RepID=Q90WX3_DANRE	unnamed protein product [Coregonus sp. 'balchen']	F:GO:0005509; P:GO:0007601; P:GO:0050896	F:calcium ion binding; P:visual perception; P:response to stimulus	K08328	dre:140431	guca1b	Phototransduction , dre04744
TRINITY_DN28116_c0_g1_i1	Lysyl oxidase homolog n=1 Tax=Ictalurus punctatus TaxID=7998 RepID=W5U8M2_ICTPU	hypothetical protein AMELA_G00215110 [Ameiurus melas]			K00277	dre:100124531	loxl5b
TRINITY_DN28121_c0_g2_i1	Uncharacterized protein n=1 Tax=Anabarilius grahami TaxID=495550 RepID=A0A3N0YCW8_ANAGA	hypothetical protein DPX16_13549 [Anabarilius grahami]				None
TRINITY_DN28205_c0_g2_i1	piggyBac transposable element-derived protein 4-like n=2 Tax=Astyanax mexicanus TaxID=7994 RepID=UPI000BBD9C3A	piggyBac transposable element-derived protein 4-like [Astyanax mexicanus]				dre:570815	dusp26
TRINITY_DN28229_c0_g1_i1	Solute carrier family 12 member 1 n=1 Tax=Ictalurus punctatus TaxID=7998 RepID=W5U6L4_ICTPU	PREDICTED: solute carrier family 12 member 1 [Ictalurus punctatus]_x0001_XP_017321155.1 PREDICTED: solute carrier family 12 member 1 [Ictalurus punctatus]_x0001_XP_017321156.1 PREDICTED: solute carrier family 12 member 1 [Ictalurus punctatus]	P:GO:0006814; F:GO:0015377; C:GO:0016021; P:GO:1902476	P:sodium ion transport; F:cation:chloride symporter activity; C:integral component of membrane; P:chloride transmembrane transport	K14425	dre:100329975	slc12a1
TRINITY_DN28231_c0_g1_i2	inactive serine protease PAMR1-like isoform X1 n=6 Tax=Ictalurus punctatus TaxID=7998 RepID=A0A2D0Q676_ICTPU	PREDICTED: inactive serine protease PAMR1-like isoform X6 [Ictalurus punctatus]			K24362	dre:560295	si:ch211-102l7.3
TRINITY_DN28250_c0_g1_i1	Agouti-related protein n=7 Tax=Siluroidei TaxID=1489793 RepID=W5U8D2_ICTPU	agouti-related protein-like [Clarias magur]			K05231	dre:100149042	agrp	Adipocytokine signaling pathway , dre04920
TRINITY_DN28264_c0_g1_i1	Kv channel-interacting protein 4 isoform X3 n=5 Tax=Characiphysae TaxID=186628 RepID=A0A2D0RBT9_ICTPU	Kv channel-interacting protein 4 isoform X3 [Clarias magur]				dre:100536963	kcnip4
TRINITY_DN28288_c0_g2_i2	LOW QUALITY PROTEIN: sodium channel protein type 8 subunit alpha-like n=3 Tax=Otophysi TaxID=186626 RepID=UPI000F4FEE11	LOW QUALITY PROTEIN: sodium channel protein type 8 subunit alpha-like [Tachysurus fulvidraco]				dre:793996	scn8ab
TRINITY_DN28298_c0_g2_i1	transposase n=1 Tax=Acinetobacter baumannii TaxID=470 RepID=UPI00148A8060	transposase, partial [Acinetobacter baumannii]				None
TRINITY_DN28306_c0_g1_i1	HTH_Tnp_Tc3_2 domain-containing protein n=2 Tax=Pygocentrus nattereri TaxID=42514 RepID=A0A3B4CB63_PYGNA	#N/A				None
TRINITY_DN28319_c0_g1_i4	SCO-spondin n=1 Tax=Ictalurus punctatus TaxID=7998 RepID=A0A2D0QMJ6_ICTPU	SCO-spondin [Pangasianodon hypophthalmus]			K24434	dre:100036547	scospondin
TRINITY_DN28389_c0_g1_i1	uncharacterized protein LOC116675718 isoform X1 n=1 Tax=Etheostoma spectabile TaxID=54343 RepID=UPI0013AF7870	uncharacterized protein LOC116675718 isoform X1 [Etheostoma spectabile]				None
TRINITY_DN28427_c0_g1_i2	Protein FAM184A n=1 Tax=Takifugu flavidus TaxID=433684 RepID=A0A5C6NPG2_9TELE	Protein FAM184A [Takifugu flavidus]				None
TRINITY_DN28486_c0_g2_i1	Uncharacterized protein n=3 Tax=Sinocyclocheilus grahami TaxID=75366 RepID=A0A672LTN3_SINGR	Transposable element Tc1 transposase [Lithobates catesbeianus]	F:GO:0003677; P:GO:0006313; P:GO:0015074	F:DNA binding; P:transposition, DNA-mediated; P:DNA integration		None
TRINITY_DN28507_c0_g2_i1	Uncharacterized protein n=14 Tax=Percomorphaceae TaxID=1489872 RepID=A0A3Q2FLT4_CYPVA	transposase, partial [Acinetobacter baumannii]				None
TRINITY_DN28605_c0_g1_i2	Gpr7 n=23 Tax=Ostariophysi TaxID=32519 RepID=Q5VJN3_DANRE	PREDICTED: neuropeptides B/W receptor type 2 [Ictalurus punctatus]_x0001_XP_017342030.1 PREDICTED: neuropeptides B/W receptor type 2 [Ictalurus punctatus]	C:GO:0005886; P:GO:0007218; F:GO:0008188; C:GO:0016021	C:plasma membrane; P:neuropeptide signaling pathway; F:neuropeptide receptor activity; C:integral component of membrane	K08377	dre:571123	npbwr2b	Neuroactive ligand-receptor interaction , dre04080
TRINITY_DN28656_c0_g3_i1	Ovarian cancer G-protein coupled receptor 1 n=1 Tax=Bagarius yarrelli TaxID=175774 RepID=A0A556VW39_BAGYA	Ovarian cancer G-protein coupled receptor 1 [Bagarius yarrelli]	C:GO:0016020	C:membrane		dre:110438213
TRINITY_DN28729_c0_g1_i1	keratin-associated protein 4-2-like n=1 Tax=Limulus polyphemus TaxID=6850 RepID=UPI0006B085A5	keratin-associated protein 4-12-like [Anguilla anguilla]				None
TRINITY_DN28738_c0_g1_i1	Non-specific serine/threonine protein kinase n=2 Tax=Ictalurus punctatus TaxID=7998 RepID=A0A2D0SMM4_ICTPU	PREDICTED: serine/threonine-protein kinase WNK3-like isoform X2 [Ictalurus punctatus]	F:GO:0005524; P:GO:0006468; F:GO:0106310; F:GO:0106311	F:ATP binding; P:protein phosphorylation; F:protein serine kinase activity; F:protein threonine kinase activity		dre:567408	si:dkey-151g10.3
TRINITY_DN28853_c0_g1_i2	uncharacterized protein LOC111190859 n=1 Tax=Astyanax mexicanus TaxID=7994 RepID=UPI000BBDB707	uncharacterized protein LOC111190407 isoform X3 [Astyanax mexicanus]				dre:100331996
TRINITY_DN28909_c0_g1_i1	XK-related protein n=4 Tax=Siluroidei TaxID=1489793 RepID=A0A2D0SGY8_ICTPU	XK-related protein 7 isoform X1 [Pangasianodon hypophthalmus]_x0001_KAB5546207.1 hypothetical protein PHYPO_G00069430 [Pangasianodon hypophthalmus]	C:GO:0016021	C:integral component of membrane		dre:497072	zgc:198371
TRINITY_DN28946_c0_g2_i1	G_PROTEIN_RECEP_F1_2 domain-containing protein n=4 Tax=Siluroidei TaxID=1489793 RepID=A0A5N5KZF6_PANHP	relaxin-3 receptor 1 [Pangasianodon hypophthalmus]_x0001_KAB5535740.1 hypothetical protein PHYPO_G00121440 [Pangasianodon hypophthalmus]			K08397	dre:100008558	rxfp3.2a	Neuroactive ligand-receptor interaction , dre04080
TRINITY_DN2898_c2_g1_i3	G_PROTEIN_RECEP_F1_2 domain-containing protein n=3 Tax=Siluroidei TaxID=1489793 RepID=A0A5N5PKH1_PANHP	G-protein coupled receptor 26 [Pangasianodon hypophthalmus]_x0001_KAB5579427.1 hypothetical protein PHYPO_G00194950 [Pangasianodon hypophthalmus]	F:GO:0004930; P:GO:0007186; C:GO:0016021	F:G protein-coupled receptor activity; P:G protein-coupled receptor signaling pathway; C:integral component of membrane	K08411	dre:799848	gpr78b
TRINITY_DN28983_c0_g1_i1	Claudin n=4 Tax=Siluroidei TaxID=1489793 RepID=A0A2D0S2Y9_ICTPU	hypothetical protein PHYPO_G00100730 [Pangasianodon hypophthalmus]	F:GO:0005198; C:GO:0005886; C:GO:0005923; C:GO:0016021	F:structural molecule activity; C:plasma membrane; C:bicellular tight junction; C:integral component of membrane	K06087	dre:368619	cldn10a	Cell adhesion molecules (CAMs) , dre04514; Tight junction , dre04530
TRINITY_DN29122_c0_g1_i1	BED-type domain-containing protein n=16 Tax=Bilateria TaxID=33213 RepID=A0A670I7Q0_PODMU	zinc finger BED domain-containing protein 5-like [Sphaeramia orbicularis]				None
TRINITY_DN29189_c2_g1_i1	Voltage-dependent L-type calcium channel subunit alpha-1C n=1 Tax=Symbiodinium microadriaticum TaxID=2951 RepID=A0A1Q9E4Z9_SYMMI	Voltage-dependent L-type calcium channel subunit alpha-1C [Symbiodinium microadriaticum]				None
TRINITY_DN29224_c0_g1_i1	serine protease 27-like n=1 Tax=Ictalurus punctatus TaxID=7998 RepID=A0A2D0S0P1_ICTPU	PREDICTED: serine protease 27-like [Ictalurus punctatus]	F:GO:0004252; P:GO:0006508	F:serine-type endopeptidase activity; P:proteolysis	K08664	dre:335152	prss60.3
TRINITY_DN29244_c0_g1_i1	uncharacterized protein LOC111197391 isoform X1 n=2 Tax=Astyanax mexicanus TaxID=7994 RepID=UPI000BBDA080	uncharacterized protein LOC111197391 isoform X2 [Astyanax mexicanus]_x0001_XP_022542475.1 uncharacterized protein LOC111197391 isoform X2 [Astyanax mexicanus]_x0001_XP_022542476.1 uncharacterized protein LOC111197391 isoform X2 [Astyanax mexicanus]_x0001_XP_022542477.1 uncharacterized protein LOC111197391 isoform X2 [Astyanax mexicanus]				dre:100001643	si:ch73-7i4.2
TRINITY_DN29384_c2_g2_i1	uncharacterized protein LOC117416688 n=1 Tax=Acipenser ruthenus TaxID=7906 RepID=UPI00145B36C2	uncharacterized protein LOC117416688 [Acipenser ruthenus]				None
TRINITY_DN29422_c0_g1_i4	Endonuclease n=1 Tax=Oryzias latipes TaxID=8090 RepID=A0A3B3H4H9_ORYLA	LOW QUALITY PROTEIN: uncharacterized protein LOC109199016 [Oreochromis niloticus]				dre:100149980	lrfn4b
TRINITY_DN29440_c0_g1_i1	Uncharacterized protein n=1 Tax=Pangasianodon hypophthalmus TaxID=310915 RepID=A0A5N5KKJ3_PANHP	hypothetical protein PHYPO_G00134150 [Pangasianodon hypophthalmus]	F:GO:0003779; C:GO:0005737; C:GO:0005874; P:GO:0045104	F:actin binding; C:cytoplasm; C:microtubule; P:intermediate filament cytoskeleton organization		dre:100321011	si:ch211-165e15.1
TRINITY_DN29453_c0_g1_i1	HTH_Tnp_Tc3_2 domain-containing protein n=1 Tax=Electrophorus electricus TaxID=8005 RepID=A0A4W4GZC9_ELEEL	#N/A				None
TRINITY_DN29496_c0_g1_i2	uncharacterized protein LOC116222018 n=2 Tax=Clupea harengus TaxID=7950 RepID=UPI0012AB3251	uncharacterized protein LOC116222018 [Clupea harengus]				None
TRINITY_DN29592_c0_g2_i1	Uncharacterized protein n=1 Tax=Poecilia mexicana TaxID=48701 RepID=A0A3B3YYE4_9TELE	uncharacterized protein LOC113105364 [Carassius auratus]				dre:110438340
TRINITY_DN29638_c0_g2_i1	uncharacterized protein LOC104943198 n=1 Tax=Notothenia coriiceps TaxID=8208 RepID=UPI000554091F	PREDICTED: uncharacterized protein LOC104943198 [Notothenia coriiceps]				None
TRINITY_DN29644_c0_g2_i1	T-cell acute lymphocytic leukemia protein 2 n=2 Tax=Pangasianodon hypophthalmus TaxID=310915 RepID=UPI000EFE22BE	T-cell acute lymphocytic leukemia protein 2 [Pangasianodon hypophthalmus]			K09068	dre:394239	tal2
TRINITY_DN2965_c0_g3_i4	protocadherin alpha-4-like n=2 Tax=Siluroidei TaxID=1489793 RepID=A0A2D0SEQ2_ICTPU	PREDICTED: protocadherin alpha-4-like [Ictalurus punctatus]	F:GO:0005509; C:GO:0005886; P:GO:0007156; C:GO:0016021	F:calcium ion binding; C:plasma membrane; P:homophilic cell adhesion via plasma membrane adhesion molecules; C:integral component of membrane		dre:100334341
TRINITY_DN29736_c0_g1_i1	Secretory carrier-associated membrane protein n=1 Tax=Bagarius yarrelli TaxID=175774 RepID=A0A556U178_BAGYA	Secretory carrier-associated membrane protein 5A [Bagarius yarrelli]	P:GO:0015031; C:GO:0016021	P:protein transport; C:integral component of membrane		dre:100004357	scamp5b
TRINITY_DN2974_c0_g1_i4	LOW QUALITY PROTEIN: microtubule-associated protein 1A-like n=1 Tax=Ictalurus punctatus TaxID=7998 RepID=A0A2D0RG00_ICTPU	LOW QUALITY PROTEIN: microtubule-associated protein 1A [Pangasianodon hypophthalmus]			K10429	dre:797545	map1ab
TRINITY_DN29904_c0_g2_i1	protocadherin alpha-7-like isoform X5 n=1 Tax=Pangasianodon hypophthalmus TaxID=310915 RepID=UPI000F00538E	protocadherin alpha-8-like isoform X2 [Electrophorus electricus]				dre:493601	pcdh2aa15
TRINITY_DN29920_c0_g2_i1	protocadherin Fat 3 n=2 Tax=Pangasianodon hypophthalmus TaxID=310915 RepID=UPI00147BEFCD	protocadherin Fat 3 [Pangasianodon hypophthalmus]				dre:568600
TRINITY_DN29929_c0_g1_i2	uncharacterized protein LOC106595118 n=1 Tax=Salmo salar TaxID=8030 RepID=A0A1S3QRF9_SALSA	PREDICTED: uncharacterized protein LOC106595118 [Salmo salar]				None
TRINITY_DN30007_c0_g1_i1	Protein S100 n=3 Tax=Siluroidei TaxID=1489793 RepID=A0A2D0R106_ICTPU	S100 calcium binding protein T [Pangasianodon hypophthalmus]_x0001_KAB5587119.1 hypothetical protein PHYPO_G00009250 [Pangasianodon hypophthalmus]			K23758	dre:541368	s100t
TRINITY_DN30040_c0_g1_i9	uncharacterized protein LOC112842962 n=1 Tax=Oreochromis niloticus TaxID=8128 RepID=UPI000DF15C1A	uncharacterized protein LOC112842962 [Oreochromis niloticus]				dre:108183335
TRINITY_DN30127_c0_g1_i1	R-spondin-3 n=2 Tax=Siluroidei TaxID=1489793 RepID=A0A2D0RNA0_ICTPU	R-spondin-3 [Pangasianodon hypophthalmus]_x0001_KAB5586374.1 hypothetical protein PHYPO_G00000840 [Pangasianodon hypophthalmus]			K23098	dre:100007702	rspo3	Wnt signaling pathway , dre04310
TRINITY_DN30168_c1_g1_i1	protocadherin gamma-A11-like n=1 Tax=Ictalurus punctatus TaxID=7998 RepID=A0A2D0SDQ1_ICTPU	PREDICTED: protocadherin gamma-A11-like [Ictalurus punctatus]	F:GO:0005509; C:GO:0005886; P:GO:0007156; C:GO:0016021	F:calcium ion binding; C:plasma membrane; P:homophilic cell adhesion via plasma membrane adhesion molecules; C:integral component of membrane		dre:554075	pcdh2g28
TRINITY_DN302_c0_g2_i1	Transporter n=2 Tax=Siluroidei TaxID=1489793 RepID=A0A5N5NFI2_PANHP	hypothetical protein AMELA_G00162050 [Ameiurus melas]			K05046	dre:100332592
TRINITY_DN30264_c0_g2_i1	Tyrosine-protein kinase receptor n=5 Tax=Siluroidei TaxID=1489793 RepID=A0A2D0RL03_ICTPU	LOW QUALITY PROTEIN: NT-3 growth factor receptor [Pangasianodon hypophthalmus]			K05101	dre:568668	ntrk3a
TRINITY_DN30356_c1_g1_i1	Zinc finger BED domain-containing 4-like protein n=1 Tax=Labeo rohita TaxID=84645 RepID=A0A498LZ21_LABRO	zinc finger BED domain-containing 4-like protein [Labeo rohita]	F:GO:0003677; C:GO:0005634; F:GO:0046983	F:DNA binding; C:nucleus; F:protein dimerization activity		None
TRINITY_DN30492_c0_g1_i2	uncharacterized protein LOC108179332 n=1 Tax=Danio rerio TaxID=7955 RepID=UPI0003836CD1	uncharacterized protein LOC108179332 [Danio rerio]				dre:108179332
TRINITY_DN30504_c0_g1_i1	cadherin-18-like isoform X1 n=5 Tax=Siluroidei TaxID=1489793 RepID=A0A2D0S794_ICTPU	cadherin-18 [Pangasianodon hypophthalmus]_x0001_KAB5555689.1 hypothetical protein PHYPO_G00037000 [Pangasianodon hypophthalmus]	F:GO:0005509; C:GO:0005886; P:GO:0007156; C:GO:0016021	F:calcium ion binding; C:plasma membrane; P:homophilic cell adhesion via plasma membrane adhesion molecules; C:integral component of membrane	K06805	dre:101886358
TRINITY_DN30635_c0_g1_i1	mucin-17 n=1 Tax=Pangasianodon hypophthalmus TaxID=310915 RepID=UPI00147B03AE	mucin-17 [Pangasianodon hypophthalmus]			K23035	dre:100149701
TRINITY_DN30691_c1_g1_i1	extensin-like n=1 Tax=Ictalurus punctatus TaxID=7998 RepID=A0A2D0Q9R1_ICTPU	hypothetical protein AMELA_G00259020 [Ameiurus melas]				None
TRINITY_DN30716_c2_g1_i4	G_PROTEIN_RECEP_F1_2 domain-containing protein n=1 Tax=Pangasianodon hypophthalmus TaxID=310915 RepID=A0A5N5P6R5_PANHP	uncharacterized protein si:dkey-30c15.2 [Pangasianodon hypophthalmus]_x0001_KAB5575239.1 hypothetical protein PHYPO_G00218530 [Pangasianodon hypophthalmus]	F:GO:0004930; P:GO:0007186; C:GO:0016021	F:G protein-coupled receptor activity; P:G protein-coupled receptor signaling pathway; C:integral component of membrane		dre:558938	si:dkey-30c15.2
TRINITY_DN30725_c0_g2_i1	integrin alpha-2 n=1 Tax=Pangasianodon hypophthalmus TaxID=310915 RepID=UPI000EFDCDDD	PREDICTED: filaggrin-2-like [Ictalurus punctatus]				dre:108184065
TRINITY_DN30746_c1_g1_i1	leucine-rich repeat-containing protein 52-like n=4 Tax=Siluroidei TaxID=1489793 RepID=A0A2D0PZD3_ICTPU	PREDICTED: leucine-rich repeat-containing protein 52-like [Ictalurus punctatus]_x0001_XP_017311849.1 PREDICTED: leucine-rich repeat-containing protein 52-like [Ictalurus punctatus]	C:GO:0016021	C:integral component of membrane		dre:101882074
TRINITY_DN30767_c0_g1_i1	protein FAM181A n=2 Tax=Siluroidei TaxID=1489793 RepID=A0A2D0RQA9_ICTPU	protein FAM181A [Pangasianodon hypophthalmus]				dre:101883805	fam181b
TRINITY_DN30791_c0_g1_i1	Glycine cleavage system P protein n=4 Tax=Siluroidei TaxID=1489793 RepID=A0A2D0PMM2_ICTPU	LOW QUALITY PROTEIN: glycine dehydrogenase (decarboxylating), mitochondrial [Tachysurus fulvidraco]				dre:321621	gldc	Metabolic pathways , dre01100; Glycine;serine and threonine metabolism , dre00260; Glyoxylate and dicarboxylate metabolism , dre00630; Carbon metabolism , dre01200
TRINITY_DN3080_c1_g1_i34	HMG box domain-containing protein n=3 Tax=Percomorphaceae TaxID=1489872 RepID=A0A4W6C134_LATCA	Transcription factor 7-like 2 [Liparis tanakae]				None
TRINITY_DN30833_c0_g1_i1	G_PROTEIN_RECEP_F1_2 domain-containing protein n=5 Tax=Characiphysae TaxID=186628 RepID=A0A5N5NVE1_PANHP	relaxin receptor 1 isoform X1 [Pangasianodon hypophthalmus]			K04306	dre:100498669	rxfp1	Neuroactive ligand-receptor interaction , dre04080
TRINITY_DN3086_c0_g1_i7	collagen alpha-1(XXVIII) chain isoform X2 n=1 Tax=Pangasianodon hypophthalmus TaxID=310915 RepID=UPI00148107F1	collagen alpha-1(XXVIII) chain isoform X2 [Pangasianodon hypophthalmus]	F:GO:0004867; C:GO:0005581; P:GO:0007155; P:GO:0010951	F:serine-type endopeptidase inhibitor activity; C:collagen trimer; P:cell adhesion; P:negative regulation of endopeptidase activity		dre:100294690	col28a2a
TRINITY_DN30862_c1_g2_i1	LIM zinc-binding domain-containing protein n=1 Tax=Fundulus heteroclitus TaxID=8078 RepID=A0A3Q2NVF1_FUNHE	#N/A				dre:114412	lmo4a
TRINITY_DN30880_c0_g1_i12	uncharacterized protein LOC114839950 n=1 Tax=Esox lucius TaxID=8010 RepID=UPI0010BD98EA	#N/A				None
TRINITY_DN30885_c0_g2_i1	Uncharacterized protein n=1 Tax=Seriola dumerili TaxID=41447 RepID=A0A3B4T557_SERDU	homeobox-containing protein 1-like isoform X4 [Astyanax mexicanus]				None
TRINITY_DN30902_c0_g1_i2	Uncharacterized protein n=1 Tax=Bagarius yarrelli TaxID=175774 RepID=A0A556V279_BAGYA	hypothetical protein Baya_11913 [Bagarius yarrelli]				dre:101883881	vsig10l2
TRINITY_DN30922_c0_g1_i1	lipoxygenase homology domain-containing protein 1 n=4 Tax=Siluroidei TaxID=1489793 RepID=A0A2D0SXT9_ICTPU	LOW QUALITY PROTEIN: lipoxygenase homology domain-containing protein 1 [Pangasianodon hypophthalmus]			K24822	dre:564819	loxhd1a
TRINITY_DN30984_c0_g1_i1	Uncharacterized protein n=1 Tax=Soboliphyme baturini TaxID=241478 RepID=A0A183IKC6_9BILA	unnamed protein product [Soboliphyme baturini]				None
TRINITY_DN31038_c0_g1_i6	5-hydroxytryptamine (Serotonin) receptor 5A like n=22 Tax=Clupeocephala TaxID=186625 RepID=Q7ZZ32_DANRE	PREDICTED: 5-hydroxytryptamine receptor 5A [Ictalurus punctatus]	F:GO:0004993; C:GO:0005887; P:GO:0098664	F:G protein-coupled serotonin receptor activity; C:integral component of plasma membrane; P:G protein-coupled serotonin receptor signaling pathway	K04161	dre:368475	htr5ab	Calcium signaling pathway , dre04020; Neuroactive ligand-receptor interaction , dre04080
[truncated: 897 more rows]

## Sheet: Exclusive head kidney
Supplemental file IV. Transcripts exclusively expressed in different organs or tissues and shared by different groups of Rhamdia quelen organs or tissues.
[truncated: 474 more rows]

[truncated: 7 more sheets: Exclusive liver, Exclusive skeletal muscle, Exclusive ovary, Exclusive testes, Shared by all, Shared by Testes and Ovary, Shared by no reproductive ]
