# Supplementary material for: Transcriptomic Divergence and Associated Markers Between Genomic Lineages of Silver Catfish ( Rhamdia quelen )
Source: Ecol Evol. 2025 Mar 13;15(3):e71021. doi: 10.1002/ece3.71021 (PMC11904098; doi:10.1002/ece3.71021)
Supplement: Supplementary file 5 — Data S5. [file ECE3-15-e71021-s003.xlsx]

## Sheet: Enrichment GO brain  
Supplemental File V Enrichment of Gene Ontology (GO) terms for transcripts expressed in the organs or tissues of Rhamdia quelen.
Enrichment analysis of GO terms for transcripts expressed in the brain of R. quelen
GO Term	GO Name	GO Category	Adj. P-value	P-value	Nr Test	Nr Reference	Not Annot Test	Not Annot Ref	% Reference	% Test
GO:0009987	cellular process	BIOLOGICAL_PROCESS	3.8485e-20	7.31431e-24	7023	1451	12366	3593	28.7669	36.2216
GO:0006396	RNA processing	BIOLOGICAL_PROCESS	9.05667e-10	8.45452e-13	296	20	19093	5024	0.396511	1.52664
GO:0050789	regulation of biological process	BIOLOGICAL_PROCESS	1.75002e-07	2.54126e-10	3168	647	16221	4397	12.8271	16.3392
GO:0050794	regulation of cellular process	BIOLOGICAL_PROCESS	1.13614e-06	1.95194e-09	2961	607	16428	4437	12.0341	15.2715
GO:0065007	biological regulation	BIOLOGICAL_PROCESS	1.13614e-06	1.77262e-09	3250	675	16139	4369	13.3822	16.7621
GO:0032502	developmental process	BIOLOGICAL_PROCESS	3.35075e-06	6.25594e-09	1494	274	17895	4770	5.4322	7.7054
GO:0044237	cellular metabolic process	BIOLOGICAL_PROCESS	4.58253e-06	9.03102e-09	3029	630	16360	4414	12.4901	15.6223
GO:0048856	anatomical structure development	BIOLOGICAL_PROCESS	4.72909e-06	9.81038e-09	1447	265	17942	4779	5.25377	7.46299
GO:0006793	phosphorus metabolic process	BIOLOGICAL_PROCESS	5.73628e-06	1.44099e-08	1006	170	18383	4874	3.37034	5.18851
GO:0006397	mRNA processing	BIOLOGICAL_PROCESS	5.73628e-06	1.2745e-08	154	8	19235	5036	0.158604	0.794265
GO:0006796	phosphate-containing compound metabolic process	BIOLOGICAL_PROCESS	8.88081e-06	2.39499e-08	995	169	18394	4875	3.35052	5.13178
GO:0016070	RNA metabolic process	BIOLOGICAL_PROCESS	1.02713e-05	2.87653e-08	1196	213	18193	4831	4.22284	6.16845
GO:0023052	signaling	BIOLOGICAL_PROCESS	4.02963e-05	1.17031e-07	1815	357	17574	4687	7.07772	9.36098
GO:0015031	protein transport	BIOLOGICAL_PROCESS	8.29077e-05	2.49385e-07	310	36	19079	5008	0.713719	1.59884
GO:0007165	signal transduction	BIOLOGICAL_PROCESS	9.25361e-05	2.87946e-07	1756	347	17633	4697	6.87946	9.05668
GO:0045184	establishment of protein localization	BIOLOGICAL_PROCESS	9.73906e-05	3.22347e-07	330	40	19059	5004	0.793021	1.702
GO:0046907	intracellular transport	BIOLOGICAL_PROCESS	9.82364e-05	3.36251e-07	233	23	19156	5021	0.455987	1.20171
GO:0016071	mRNA metabolic process	BIOLOGICAL_PROCESS	0.000149697	5.27921e-07	187	16	19202	5028	0.317209	0.964464
GO:0050896	response to stimulus	BIOLOGICAL_PROCESS	0.000162148	5.8865e-07	2283	473	17106	4571	9.37748	11.7747
GO:0008380	RNA splicing	BIOLOGICAL_PROCESS	0.000184317	6.8825e-07	117	6	19272	5038	0.118953	0.603435
GO:0009966	regulation of signal transduction	BIOLOGICAL_PROCESS	0.000231695	8.89193e-07	272	31	19117	5013	0.614592	1.40286
GO:0006325	chromatin organization	BIOLOGICAL_PROCESS	0.000286448	1.12904e-06	182	16	19207	5028	0.317209	0.938677
GO:0007154	cell communication	BIOLOGICAL_PROCESS	0.000304644	1.23794e-06	1842	373	17547	4671	7.39492	9.50023
GO:0023051	regulation of signaling	BIOLOGICAL_PROCESS	0.000397648	1.69107e-06	289	35	19100	5009	0.693894	1.49054
GO:0071824	protein-DNA complex organization	BIOLOGICAL_PROCESS	0.00056671	2.46881e-06	189	18	19200	5026	0.35686	0.97478
GO:0071840	cellular component organization or biogenesis	BIOLOGICAL_PROCESS	0.000752174	3.35479e-06	1140	216	18249	4828	4.28232	5.87962
GO:0016192	vesicle-mediated transport	BIOLOGICAL_PROCESS	0.00075981	3.54646e-06	299	38	19090	5006	0.75337	1.54211
GO:0010646	regulation of cell communication	BIOLOGICAL_PROCESS	0.00075981	3.48243e-06	283	35	19106	5009	0.693894	1.45959
GO:0008104	protein localization	BIOLOGICAL_PROCESS	0.00081738	4.23908e-06	350	48	19039	4996	0.951626	1.80515
GO:0051649	establishment of localization in cell	BIOLOGICAL_PROCESS	0.00081738	4.00926e-06	260	31	19129	5013	0.614592	1.34097
GO:0070727	cellular macromolecule localization	BIOLOGICAL_PROCESS	0.00081738	4.23908e-06	350	48	19039	4996	0.951626	1.80515
GO:0051716	cellular response to stimulus	BIOLOGICAL_PROCESS	0.00081738	4.07635e-06	1998	415	17391	4629	8.2276	10.3048
GO:0016311	dephosphorylation	BIOLOGICAL_PROCESS	0.000944196	4.99471e-06	147	12	19242	5032	0.237906	0.758162
GO:0048880	sensory system development	BIOLOGICAL_PROCESS	0.00130206	7.29293e-06	104	6	19285	5038	0.118953	0.536387
GO:0016043	cellular component organization	BIOLOGICAL_PROCESS	0.00145339	8.29132e-06	1059	201	18330	4843	3.98493	5.46186
GO:0006338	chromatin remodeling	BIOLOGICAL_PROCESS	0.00170302	1.02453e-05	136	11	19253	5033	0.218081	0.701429
GO:0016310	phosphorylation	BIOLOGICAL_PROCESS	0.00174207	1.06609e-05	628	107	18761	4937	2.12133	3.23895
GO:0007049	cell cycle	BIOLOGICAL_PROCESS	0.00186008	1.21259e-05	240	29	19149	5015	0.574941	1.23782
GO:0006886	intracellular protein transport	BIOLOGICAL_PROCESS	0.00204152	1.35523e-05	153	14	19236	5030	0.277557	0.789107
GO:0043010	camera-type eye development	BIOLOGICAL_PROCESS	0.0022567	1.52148e-05	77	3	19312	5041	0.0594766	0.397132
GO:0032259	methylation	BIOLOGICAL_PROCESS	0.00260827	1.78556e-05	175	18	19214	5026	0.35686	0.902574
GO:0048583	regulation of response to stimulus	BIOLOGICAL_PROCESS	0.00288897	2.06762e-05	390	59	18999	4985	1.16971	2.01145
GO:0051641	cellular localization	BIOLOGICAL_PROCESS	0.00296668	2.15401e-05	458	73	18931	4971	1.44726	2.36216
GO:0150063	visual system development	BIOLOGICAL_PROCESS	0.00324746	2.42524e-05	90	5	19299	5039	0.0991277	0.464181
GO:0001654	eye development	BIOLOGICAL_PROCESS	0.00324746	2.42524e-05	90	5	19299	5039	0.0991277	0.464181
GO:0000398	mRNA splicing, via spliceosome	BIOLOGICAL_PROCESS	0.00460179	3.86625e-05	80	4	19309	5040	0.0793021	0.412605
GO:0000377	RNA splicing, via transesterification reactions with bulged adenosine as nucleophile	BIOLOGICAL_PROCESS	0.00460179	3.86625e-05	80	4	19309	5040	0.0793021	0.412605
GO:0000375	RNA splicing, via transesterification reactions	BIOLOGICAL_PROCESS	0.00460179	3.86625e-05	80	4	19309	5040	0.0793021	0.412605
GO:0060041	retina development in camera-type eye	BIOLOGICAL_PROCESS	0.00519807	4.52897e-05	54	1	19335	5043	0.0198255	0.278508
GO:0008152	metabolic process	BIOLOGICAL_PROCESS	0.00519807	4.4892e-05	4607	1067	14782	3977	21.1538	23.7609
GO:0048869	cellular developmental process	BIOLOGICAL_PROCESS	0.00543647	4.90585e-05	585	102	18804	4942	2.0222	3.01717
GO:0030154	cell differentiation	BIOLOGICAL_PROCESS	0.0059798	5.70627e-05	583	102	18806	4942	2.0222	3.00686
GO:0051301	cell division	BIOLOGICAL_PROCESS	0.00656304	6.46705e-05	105	8	19284	5036	0.158604	0.541544
GO:0141124	intracellular signaling cassette	BIOLOGICAL_PROCESS	0.00791827	8.04886e-05	208	26	19181	5018	0.515464	1.07277
GO:0070647	protein modification by small protein conjugation or removal	BIOLOGICAL_PROCESS	0.00800914	8.2243e-05	197	24	19192	5020	0.475813	1.01604
GO:0007399	nervous system development	BIOLOGICAL_PROCESS	0.00904139	9.74388e-05	344	53	19045	4991	1.05075	1.7742
GO:0007423	sensory organ development	BIOLOGICAL_PROCESS	0.0094147	0.000102535	121	11	19268	5033	0.218081	0.624065
GO:0008033	tRNA processing	BIOLOGICAL_PROCESS	0.0117851	0.000132019	49	1	19340	5043	0.0198255	0.252721
GO:0141188	nucleic acid catabolic process	BIOLOGICAL_PROCESS	0.0140834	0.000163608	164	19	19225	5025	0.376685	0.84584
GO:0048193	Golgi vesicle transport	BIOLOGICAL_PROCESS	0.0140834	0.00016335	48	1	19341	5043	0.0198255	0.247563
GO:0006413	translational initiation	BIOLOGICAL_PROCESS	0.0143395	0.00016807	72	4	19317	5040	0.0793021	0.371345
GO:0009451	RNA modification	BIOLOGICAL_PROCESS	0.0156237	0.000186362	64	3	19325	5041	0.0594766	0.330084
GO:0006996	organelle organization	BIOLOGICAL_PROCESS	0.0233886	0.00029354	501	89	18888	4955	1.76447	2.58394
GO:0048731	system development	BIOLOGICAL_PROCESS	0.0246029	0.000311332	721	138	18668	4906	2.73592	3.7186
GO:0071705	nitrogen compound transport	BIOLOGICAL_PROCESS	0.0269375	0.000346463	373	62	19016	4982	1.22918	1.92377
GO:0032446	protein modification by small protein conjugation	BIOLOGICAL_PROCESS	0.028479	0.000369243	179	23	19210	5021	0.455987	0.923204
GO:0043412	macromolecule modification	BIOLOGICAL_PROCESS	0.029952	0.000397661	556	102	18833	4942	2.0222	2.86761
GO:0043687	post-translational protein modification	BIOLOGICAL_PROCESS	0.0341303	0.000460215	198	27	19191	5017	0.535289	1.0212
GO:0035556	intracellular signal transduction	BIOLOGICAL_PROCESS	0.0341335	0.000463799	407	70	18982	4974	1.38779	2.09913
GO:0007166	cell surface receptor signaling pathway	BIOLOGICAL_PROCESS	0.0342694	0.0004692	540	99	18849	4945	1.96273	2.78508
GO:0010467	gene expression	BIOLOGICAL_PROCESS	0.0345434	0.000476535	1565	337	17824	4707	6.68121	8.07159
GO:0000226	microtubule cytoskeleton organization	BIOLOGICAL_PROCESS	0.0348559	0.000484462	86	7	19303	5037	0.138779	0.44355
GO:0048468	cell development	BIOLOGICAL_PROCESS	0.0385975	0.000544472	442	78	18947	4966	1.54639	2.27964
GO:0043231	intracellular membrane-bounded organelle	CELLULAR_COMPONENT	3.8485e-20	7.9836e-24	2858	479	16531	4565	9.49643	14.7403
GO:0043227	membrane-bounded organelle	CELLULAR_COMPONENT	1.17203e-18	3.64703e-22	2970	513	16419	4531	10.1705	15.318
GO:0005622	intracellular anatomical structure	CELLULAR_COMPONENT	6.04884e-15	2.50963e-18	4221	824	15168	4220	16.3362	21.7701
GO:0140513	nuclear protein-containing complex	CELLULAR_COMPONENT	2.83135e-11	1.72172e-14	258	12	19131	5032	0.237906	1.33065
GO:0005634	nucleus	CELLULAR_COMPONENT	2.83135e-11	1.76207e-14	1798	304	17591	4740	6.02696	9.2733
GO:0005737	cytoplasm	CELLULAR_COMPONENT	3.33419e-11	2.42084e-14	2436	445	16953	4599	8.82236	12.5638
GO:0043226	organelle	CELLULAR_COMPONENT	2.0488e-10	1.70007e-13	3600	719	15789	4325	14.2546	18.5672
GO:0043229	intracellular organelle	CELLULAR_COMPONENT	2.85889e-09	2.96535e-12	3518	711	15871	4333	14.096	18.1443
GO:0110165	cellular anatomical entity	CELLULAR_COMPONENT	4.00992e-09	4.57516e-12	8431	1925	10958	3119	38.1642	43.4834
GO:0031090	organelle membrane	CELLULAR_COMPONENT	1.43376e-08	1.78457e-11	708	95	18681	4949	1.88343	3.65156
GO:0140535	intracellular protein-containing complex	CELLULAR_COMPONENT	1.50625e-07	2.03104e-10	207	12	19182	5032	0.237906	1.06762
GO:1990234	transferase complex	CELLULAR_COMPONENT	1.13614e-06	2.00336e-09	164	8	19225	5036	0.158604	0.84584
GO:0016020	membrane	CELLULAR_COMPONENT	0.00108136	5.83246e-06	4761	1090	14628	3954	21.6098	24.5552
GO:0031984	organelle subcompartment	CELLULAR_COMPONENT	0.0010937	6.01248e-06	273	34	19116	5010	0.674068	1.40801
GO:0005739	mitochondrion	CELLULAR_COMPONENT	0.00146433	8.50561e-06	328	45	19061	4999	0.892149	1.69168
GO:0098827	endoplasmic reticulum subcompartment	CELLULAR_COMPONENT	0.00460179	3.72574e-05	236	30	19153	5014	0.594766	1.21719
GO:0005789	endoplasmic reticulum membrane	CELLULAR_COMPONENT	0.00460179	3.72574e-05	236	30	19153	5014	0.594766	1.21719
GO:0048475	coated membrane	CELLULAR_COMPONENT	0.00533732	4.76101e-05	43	0	19346	5044	0	0.221775
GO:0030117	membrane coat	CELLULAR_COMPONENT	0.00533732	4.76101e-05	43	0	19346	5044	0	0.221775
GO:0098588	bounding membrane of organelle	CELLULAR_COMPONENT	0.00549254	5.07039e-05	326	48	19063	4996	0.951626	1.68137
GO:0005740	mitochondrial envelope	CELLULAR_COMPONENT	0.00549254	5.03749e-05	201	24	19188	5020	0.475813	1.03667
GO:0042175	nuclear outer membrane-endoplasmic reticulum membrane network	CELLULAR_COMPONENT	0.00578671	5.46199e-05	238	31	19151	5013	0.614592	1.2275
GO:1902494	catalytic complex	CELLULAR_COMPONENT	0.00611045	5.91498e-05	432	70	18957	4974	1.38779	2.22807
GO:0005694	chromosome	CELLULAR_COMPONENT	0.00904139	9.75319e-05	201	25	19188	5019	0.495638	1.03667
GO:0005794	Golgi apparatus	CELLULAR_COMPONENT	0.0219845	0.000271358	254	37	19135	5007	0.733545	1.31002
GO:0031966	mitochondrial membrane	CELLULAR_COMPONENT	0.0219845	0.000270123	187	24	19202	5020	0.475813	0.964464
GO:0005815	microtubule organizing center	CELLULAR_COMPONENT	0.025693	0.000327791	61	3	19328	5041	0.0594766	0.314611
GO:0000151	ubiquitin ligase complex	CELLULAR_COMPONENT	0.0290666	0.000381411	44	1	19345	5043	0.0198255	0.226933
GO:0070603	SWI/SNF superfamily-type complex	CELLULAR_COMPONENT	0.0290666	0.000382892	34	0	19355	5044	0	0.175357
GO:0097060	synaptic membrane	CELLULAR_COMPONENT	0.0463895	0.000664013	84	7	19305	5037	0.138779	0.433235
GO:0005741	mitochondrial outer membrane	CELLULAR_COMPONENT	0.049747	0.000717232	41	1	19348	5043	0.0198255	0.21146
GO:0060589	nucleoside-triphosphatase regulator activity	MOLECULAR_FUNCTION	5.73628e-06	1.48747e-08	242	21	19147	5023	0.416336	1.24813
GO:0030695	GTPase regulator activity	MOLECULAR_FUNCTION	5.73628e-06	1.48747e-08	242	21	19147	5023	0.416336	1.24813
GO:0042578	phosphoric ester hydrolase activity	MOLECULAR_FUNCTION	5.73628e-06	1.47691e-08	279	27	19110	5017	0.535289	1.43896
GO:0016791	phosphatase activity	MOLECULAR_FUNCTION	9.73906e-05	3.23255e-07	209	19	19180	5025	0.376685	1.07793
GO:0005096	GTPase activator activity	MOLECULAR_FUNCTION	0.000304644	1.26395e-06	106	5	19283	5039	0.0991277	0.546702
GO:0003723	RNA binding	MOLECULAR_FUNCTION	0.000798473	3.80975e-06	477	73	18912	4971	1.44726	2.46016
GO:0043169	cation binding	MOLECULAR_FUNCTION	0.00167728	9.91647e-06	2366	507	17023	4537	10.0515	12.2028
GO:0043167	ion binding	MOLECULAR_FUNCTION	0.00181902	1.13205e-05	3635	816	15754	4228	16.1776	18.7477
GO:0060090	molecular adaptor activity	MOLECULAR_FUNCTION	0.00186008	1.19916e-05	135	11	19254	5033	0.218081	0.696271
GO:0046872	metal ion binding	MOLECULAR_FUNCTION	0.00186008	1.21549e-05	2353	505	17036	4539	10.0119	12.1357
GO:0140993	histone modifying activity	MOLECULAR_FUNCTION	0.00286901	2.02357e-05	91	5	19298	5039	0.0991277	0.469338
GO:0140098	catalytic activity, acting on RNA	MOLECULAR_FUNCTION	0.00286901	1.99663e-05	180	19	19209	5025	0.376685	0.928361
GO:0016788	hydrolase activity, acting on ester bonds	MOLECULAR_FUNCTION	0.00359638	2.76042e-05	460	74	18929	4970	1.46709	2.37248
GO:0003712	transcription coregulator activity	MOLECULAR_FUNCTION	0.00359638	2.73297e-05	74	3	19315	5041	0.0594766	0.38166
GO:0030674	protein-macromolecule adaptor activity	MOLECULAR_FUNCTION	0.00371144	2.88723e-05	123	10	19266	5034	0.198255	0.63438
GO:0016741	transferase activity, transferring one-carbon groups	MOLECULAR_FUNCTION	0.0037395	2.94785e-05	238	30	19151	5014	0.594766	1.2275
GO:0003824	catalytic activity	MOLECULAR_FUNCTION	0.00515435	4.38395e-05	4110	943	15279	4101	18.6955	21.1976
GO:0008168	methyltransferase activity	MOLECULAR_FUNCTION	0.00565189	5.27611e-05	233	30	19156	5014	0.594766	1.20171
GO:0005525	GTP binding	MOLECULAR_FUNCTION	0.00611045	5.9577e-05	364	56	19025	4988	1.11023	1.87735
GO:0019001	guanyl nucleotide binding	MOLECULAR_FUNCTION	0.00698534	6.95563e-05	377	59	19012	4985	1.16971	1.9444
GO:0032561	guanyl ribonucleotide binding	MOLECULAR_FUNCTION	0.00699078	7.03356e-05	372	58	19017	4986	1.14988	1.91861
GO:0005085	guanyl-nucleotide exchange factor activity	MOLECULAR_FUNCTION	0.00852926	8.88535e-05	140	14	19249	5030	0.277557	0.722059
GO:0004674	protein serine/threonine kinase activity	MOLECULAR_FUNCTION	0.00852926	9.0238e-05	244	33	19145	5011	0.654243	1.25845
GO:0008757	S-adenosylmethionine-dependent methyltransferase activity	MOLECULAR_FUNCTION	0.00852926	8.9692e-05	134	13	19255	5031	0.257732	0.691114
GO:0004721	phosphoprotein phosphatase activity	MOLECULAR_FUNCTION	0.0107014	0.000117658	138	14	19251	5030	0.277557	0.711744
GO:0008017	microtubule binding	MOLECULAR_FUNCTION	0.0110977	0.000123168	101	8	19288	5036	0.158604	0.520914
GO:0008276	protein methyltransferase activity	MOLECULAR_FUNCTION	0.0122844	0.00014016	73	4	19316	5040	0.0793021	0.376502
GO:0004725	protein tyrosine phosphatase activity	MOLECULAR_FUNCTION	0.0122844	0.00014016	73	4	19316	5040	0.0793021	0.376502
GO:0003743	translation initiation factor activity	MOLECULAR_FUNCTION	0.0156237	0.000186362	64	3	19325	5041	0.0594766	0.330084
GO:0003924	GTPase activity	MOLECULAR_FUNCTION	0.0172394	0.000207424	226	31	19163	5013	0.614592	1.16561
GO:0005488	binding	MOLECULAR_FUNCTION	0.0202531	0.000245784	6358	1524	13031	3520	30.2141	32.7918
GO:0015631	tubulin binding	MOLECULAR_FUNCTION	0.0230418	0.000286798	114	11	19275	5033	0.218081	0.587962
GO:0036094	small molecule binding	MOLECULAR_FUNCTION	0.0334791	0.000447962	3766	876	15623	4168	17.3672	19.4234
GO:0008170	N-methyltransferase activity	MOLECULAR_FUNCTION	0.0351844	0.000492677	66	4	19323	5040	0.0793021	0.340399
GO:0008047	enzyme activator activity	MOLECULAR_FUNCTION	0.0457384	0.000649949	131	15	19258	5029	0.297383	0.675641

## Sheet: Enrichment KEGG brain Dre
Supplemental File V. Enrichment of KEGG (Kyoto Encyclopedia of Genes and Genomes) pathways for transcripts expressed in the organs or tissues of Rhamdia quelen.
Enrichment of KEGG pathways in the brain using Danio rerio as a background reference
Term	ID	Input number	Background number	P-Value	Corrected P-Value	Input	Hyperlink
Endocytosis	dre04144	262	311	3.36923e-10	1.88052e-07	TRINITY_DN20077_c0_g1_i5|TRINITY_DN4029_c0_g1_i7|Contig1869|TRINITY_DN1353_c0_g1_i9|TRINITY_DN115984_c0_g1_i1|TRINITY_DN8422_c1_g2_i5|TRINITY_DN64871_c0_g3_i1|TRINITY_DN1909_c0_g1_i7|Contig19947|TRINITY_DN52384_c0_g1_i1|TRINITY_DN12801_c0_g1_i11|TRINITY_DN2855_c0_g2_i1|Contig15854|TRINITY_DN19734_c0_g2_i9|Contig9442|Contig13627|TRINITY_DN13100_c0_g1_i1|Contig2946|Contig11142|TRINITY_DN7620_c0_g2_…	http://www.genome.jp/kegg-bin/show_pathway?dre04144/dre:100001531%09red/dre:100148736%09red/dre:791153%09red/dre:393557%09red/dre:555174%09red/dre:566350%09red/dre:114447%09red/dre:245702%09red/dre:245701%09red/dre:393142%09red/dre:449679%09red/dre:436718%09red/dre:567182%09red/dre:567190%09red/dre:100334572%09red/dre:563511%09red/dre:393945%09red/dre:334175%09red/dre:405821%09red/dre:100149843%0…
Herpes simplex virus 1 infection	dre05168	169	188	2.33379e-08	7.84055e-06	TRINITY_DN23670_c0_g1_i1|TRINITY_DN5587_c0_g3_i1|TRINITY_DN64871_c0_g3_i1|Contig8930|TRINITY_DN1780_c0_g1_i1|TRINITY_DN9522_c0_g1_i1|TRINITY_DN11879_c0_g2_i5|TRINITY_DN18751_c0_g1_i3|Contig14134|TRINITY_DN35620_c0_g1_i2|Contig23147|Contig6187|TRINITY_DN5516_c2_g1_i1|Contig14036|TRINITY_DN22583_c0_g4_i2|TRINITY_DN13743_c0_g1_i1|TRINITY_DN11756_c0_g1_i2|TRINITY_DN162064_c0_g1_i1|Contig21768|TRINITY…	http://www.genome.jp/kegg-bin/show_pathway?dre05168/dre:403126%09red/dre:393557%09red/dre:569226%09red/dre:403128%09red/dre:368615%09red/dre:368614%09red/dre:100885851%09red/dre:103910897%09red/dre:437024%09red/dre:327301%09red/dre:554167%09red/dre:559564%09red/dre:100004358%09red/dre:791704%09red/dre:403013%09red/dre:550401%09red/dre:798191%09red/dre:64885%09red/dre:570772%09red/dre:567524%09red…
Metabolic pathways	dre01100	923	1507	3.09144e-07	8.59527e-05	TRINITY_DN19643_c1_g1_i1|Contig11211|Contig9920|TRINITY_DN8437_c0_g1_i1|TRINITY_DN5866_c0_g1_i3|Contig16244|Contig6741|TRINITY_DN101815_c0_g1_i9|Contig9886|Contig15345|Contig18226|TRINITY_DN9120_c2_g1_i2|Contig19895|Contig11215|Contig18590|Contig10451|TRINITY_DN40707_c0_g1_i4|TRINITY_DN65938_c0_g1_i1|Contig18597|Contig1466|Contig9284|Contig5118|TRINITY_DN4800_c0_g1_i4|Contig1460|TRINITY_DN5925_c0…	http://www.genome.jp/kegg-bin/show_pathway?dre01100/dre:570437%09red/dre:323929%09red/dre:557716%09red/dre:442923%09red/dre:791159%09red/dre:678540%09red/dre:565122%09red/dre:368909%09red/dre:324556%09red/dre:394114%09red/dre:402883%09red/dre:327590%09red/dre:497281%09red/dre:497280%09red/dre:569142%09red/dre:335774%09red/dre:562357%09red/dre:403086%09red/dre:436914%09red/dre:437022%09red/dre:100…
Calcium signaling pathway	dre04020	221	288	1.06018e-06	0.000248176	TRINITY_DN17001_c0_g2_i1|Contig19815|Contig9926|TRINITY_DN12717_c0_g1_i4|Contig6749|Contig11219|Contig2220|Contig19621|TRINITY_DN585_c0_g1_i2|TRINITY_DN6183_c1_g1_i4|TRINITY_DN20070_c0_g1_i1|TRINITY_DN150704_c0_g1_i1|TRINITY_DN29802_c0_g2_i2|TRINITY_DN17353_c1_g1_i1|Contig9680|TRINITY_DN89981_c0_g1_i1|TRINITY_DN19874_c0_g1_i5|TRINITY_DN18714_c0_g1_i9|TRINITY_DN10144_c0_g4_i2|TRINITY_DN16495_c1_g2…	http://www.genome.jp/kegg-bin/show_pathway?dre04020/dre:100001532%09red/dre:558477%09red/dre:569382%09red/dre:101885162%09red/dre:557902%09red/dre:259258%09red/dre:100001636%09red/dre:101882850%09red/dre:566118%09red/dre:570493%09red/dre:566351%09red/dre:114447%09red/dre:555576%09red/dre:492467%09red/dre:353247%09red/dre:415175%09red/dre:564465%09red/dre:101886891%09red/dre:556199%09red/dre:73530…
Cellular senescence	dre04218	155	185	1.50368e-06	0.000327679	TRINITY_DN1599_c0_g2_i1|TRINITY_DN64871_c0_g3_i1|Contig12001|TRINITY_DN17353_c1_g1_i1|Contig9680|TRINITY_DN10819_c0_g1_i2|Contig18221|TRINITY_DN16561_c0_g1_i3|TRINITY_DN18714_c0_g1_i9|TRINITY_DN10144_c0_g4_i2|Contig7284|TRINITY_DN15214_c0_g1_i3|TRINITY_DN538_c1_g2_i1|Contig6182|TRINITY_DN14578_c0_g2_i1|Contig21768|TRINITY_DN7856_c1_g2_i1|TRINITY_DN6938_c1_g1_i14|TRINITY_DN3707_c4_g3_i1|TRINITY_DN…	http://www.genome.jp/kegg-bin/show_pathway?dre04218/dre:406728%09red/dre:799608%09red/dre:393557%09red/dre:100034507%09red/dre:415185%09red/dre:336998%09red/dre:333941%09red/dre:100885851%09red/dre:30716%09red/dre:393176%09red/dre:572323%09red/dre:327301%09red/dre:100150414%09red/dre:100333254%09red/dre:334373%09red/dre:368316%09red/dre:30380%09red/dre:561772%09red/dre:569156%09red/dre:403310%09r…
Ribosome	dre03010	120	134	2.61128e-06	0.000554072	TRINITY_DN17178_c0_g1_i1|TRINITY_DN34301_c0_g1_i1|TRINITY_DN37625_c0_g1_i1|Contig3198|TRINITY_DN8510_c0_g1_i6|TRINITY_DN1211_c0_g2_i1|TRINITY_DN1326_c0_g2_i3|TRINITY_DN81942_c0_g1_i2|Contig1384|TRINITY_DN12403_c0_g2_i9|Contig5139|TRINITY_DN11744_c0_g2_i2|TRINITY_DN29725_c0_g1_i4|TRINITY_DN8555_c0_g1_i9|TRINITY_DN6670_c0_g1_i4|Contig11515|TRINITY_DN13274_c0_g1_i8|TRINITY_DN121519_c0_g1_i1|TRINITY_…	http://www.genome.jp/kegg-bin/show_pathway?dre03010/dre:445028%09red/dre:100536515%09red/dre:557397%09red/dre:572170%09red/dre:378961%09red/dre:192300%09red/dre:192301%09red/dre:394035%09red/dre:394036%09red/dre:393715%09red/dre:445150%09red/dre:552972%09red/dre:556556%09red/dre:406307%09red/dre:394194%09red/dre:445038%09red/dre:415196%09red/dre:335539%09red/dre:336764%09red/dre:572109%09red/dre:…
Vascular smooth muscle contraction	dre04270	133	160	1.03429e-05	0.00163519	Contig6749|Contig1869|TRINITY_DN6183_c1_g1_i4|TRINITY_DN9531_c0_g1_i5|TRINITY_DN17353_c1_g1_i1|Contig6833|Contig6832|TRINITY_DN12278_c0_g1_i1|TRINITY_DN538_c1_g2_i1|TRINITY_DN1218_c1_g1_i4|TRINITY_DN6845_c4_g1_i1|TRINITY_DN10991_c1_g1_i1|TRINITY_DN2133_c0_g1_i8|TRINITY_DN16834_c0_g1_i1|TRINITY_DN54379_c0_g2_i1|TRINITY_DN12313_c0_g1_i4|TRINITY_DN2948_c0_g1_i11|TRINITY_DN6417_c0_g2_i1|Contig2338|TR…	http://www.genome.jp/kegg-bin/show_pathway?dre04270/dre:100001532%09red/dre:557902%09red/dre:406728%09red/dre:100149324%09red/dre:402802%09red/dre:566118%09red/dre:100329779%09red/dre:561406%09red/dre:436718%09red/dre:567953%09red/dre:327301%09red/dre:493613%09red/dre:570683%09red/dre:322509%09red/dre:317747%09red/dre:445232%09red/dre:393783%09red/dre:100144561%09red/dre:555521%09red/dre:569499%0…
Gap junction	dre04540	109	129	3.88928e-05	0.00470552	TRINITY_DN89981_c0_g1_i1|Contig6749|TRINITY_DN120489_c0_g1_i1|TRINITY_DN6183_c1_g1_i4|Contig11290|TRINITY_DN17343_c0_g2_i1|TRINITY_DN538_c1_g2_i1|Contig6182|TRINITY_DN14578_c0_g2_i1|TRINITY_DN6845_c4_g1_i1|Contig7682|TRINITY_DN2948_c0_g1_i11|TRINITY_DN13178_c1_g1_i2|Contig3525|TRINITY_DN3737_c0_g1_i5|TRINITY_DN25942_c0_g1_i1|TRINITY_DN14208_c0_g1_i6|TRINITY_DN2055_c1_g1_i1|TRINITY_DN18318_c0_g1_i…	http://www.genome.jp/kegg-bin/show_pathway?dre04540/dre:100001532%09red/dre:445164%09red/dre:100125912%09red/dre:403045%09red/dre:100535718%09red/dre:557902%09red/dre:550458%09red/dre:767746%09red/dre:796490%09red/dre:407700%09red/dre:550286%09red/dre:100537538%09red/dre:559806%09red/dre:30716%09red/dre:573122%09red/dre:406728%09red/dre:378480%09red/dre:564064%09red/dre:399480%09red/dre:555576%09…
ECM-receptor interaction	dre04512	82	89	4.81634e-05	0.00538594	TRINITY_DN3318_c0_g5_i1|Contig5698|Contig14822|TRINITY_DN164842_c0_g1_i1|TRINITY_DN15402_c0_g1_i8|Contig3624|Contig17387|Contig19966|Contig14436|Contig1906|TRINITY_DN87822_c0_g1_i1|TRINITY_DN31423_c0_g4_i1|TRINITY_DN14771_c1_g1_i1|Contig14767|Contig4024|TRINITY_DN75397_c0_g2_i3|Contig9204|Contig22911|Contig14762|TRINITY_DN40377_c1_g1_i1|TRINITY_DN11598_c0_g1_i4|TRINITY_DN47718_c0_g1_i2|TRINITY_DN…	http://www.genome.jp/kegg-bin/show_pathway?dre04512/dre:568593%09red/dre:568033%09red/dre:798998%09red/dre:100536533%09red/dre:563273%09red/dre:406548%09red/dre:252850%09red/dre:100151255%09red/dre:445380%09red/dre:286830%09red/dre:286832%09red/dre:564005%09red/dre:260303%09red/dre:100170785%09red/dre:570643%09red/dre:100005469%09red/dre:567771%09red/dre:554269%09red/dre:557221%09red/dre:10033133…
RNA transport	dre03013	125	158	8.45669e-05	0.00811742	TRINITY_DN8042_c0_g1_i3|TRINITY_DN114977_c0_g1_i1|TRINITY_DN2105_c0_g1_i7|TRINITY_DN15424_c0_g1_i2|TRINITY_DN3317_c1_g2_i2|TRINITY_DN6982_c0_g2_i2|TRINITY_DN3187_c0_g2_i1|Contig20042|Contig10349|Contig21547|TRINITY_DN58854_c0_g1_i5|TRINITY_DN71173_c0_g1_i4|TRINITY_DN12452_c1_g1_i1|TRINITY_DN11759_c0_g1_i1|Contig16973|TRINITY_DN12405_c0_g1_i3|Contig22945|TRINITY_DN6109_c0_g1_i12|Contig2133|TRINITY…	http://www.genome.jp/kegg-bin/show_pathway?dre03013/dre:445382%09red/dre:101885168%09red/dre:558020%09red/dre:561138%09red/dre:114445%09red/dre:100537552%09red/dre:336613%09red/dre:336619%09red/dre:562350%09red/dre:436798%09red/dre:324490%09red/dre:327515%09red/dre:445027%09red/dre:550271%09red/dre:445136%09red/dre:30172%09red/dre:406438%09red/dre:322237%09red/dre:324754%09red/dre:563613%09red/dr…
GnRH signaling pathway	dre04912	104	126	0.000106942	0.00968845	Contig15751|TRINITY_DN2958_c0_g1_i3|TRINITY_DN12146_c1_g3_i3|Contig6749|TRINITY_DN313_c0_g1_i1|TRINITY_DN8422_c1_g2_i5|TRINITY_DN6183_c1_g1_i4|TRINITY_DN17353_c1_g1_i1|TRINITY_DN538_c1_g2_i1|Contig6182|TRINITY_DN24962_c0_g1_i1|TRINITY_DN14578_c0_g2_i1|TRINITY_DN6845_c4_g1_i1|TRINITY_DN16834_c0_g1_i1|TRINITY_DN2948_c0_g1_i11|TRINITY_DN13178_c1_g1_i2|TRINITY_DN41369_c0_g1_i2|TRINITY_DN3737_c0_g1_i5…	http://www.genome.jp/kegg-bin/show_pathway?dre04912/dre:100001532%09red/dre:557902%09red/dre:100002318%09red/dre:245950%09red/dre:406728%09red/dre:560211%09red/dre:100334486%09red/dre:407700%09red/dre:550286%09red/dre:100537538%09red/dre:100270672%09red/dre:30716%09red/dre:567895%09red/dre:335916%09red/dre:399480%09red/dre:100148818%09red/dre:336839%09red/dre:556641%09red/dre:567611%09red/dre:100…
Focal adhesion	dre04510	171	243	0.000366171	0.0278531	Contig14822|TRINITY_DN13864_c0_g2_i1|TRINITY_DN12146_c1_g3_i3|Contig14436|Contig1869|Contig18815|TRINITY_DN8422_c1_g2_i5|TRINITY_DN120489_c0_g1_i1|TRINITY_DN75397_c0_g2_i3|Contig9204|TRINITY_DN9360_c0_g1_i1|TRINITY_DN7372_c0_g1_i4|TRINITY_DN538_c1_g2_i1|Contig6182|TRINITY_DN17269_c1_g1_i3|TRINITY_DN14578_c0_g2_i1|Contig21768|Contig10477|Contig4293|TRINITY_DN57187_c0_g1_i1|TRINITY_DN54379_c0_g2_i1…	http://www.genome.jp/kegg-bin/show_pathway?dre04510/dre:406728%09red/dre:799608%09red/dre:445380%09red/dre:394012%09red/dre:260303%09red/dre:30654%09red/dre:403000%09red/dre:541475%09red/dre:245701%09red/dre:30716%09red/dre:567895%09red/dre:449679%09red/dre:337158%09red/dre:436718%09red/dre:327301%09red/dre:563053%09red/dre:100499533%09red/dre:100049705%09red/dre:399546%09red/dre:445234%09red/dre…
Adrenergic signaling in cardiomyocytes	dre04261	155	219	0.000558003	0.0401713	Contig19817|Contig19815|Contig6749|Contig19818|TRINITY_DN27195_c0_g2_i5|TRINITY_DN150704_c0_g1_i1|TRINITY_DN17353_c1_g1_i1|Contig2823|Contig18352|TRINITY_DN970_c0_g1_i16|TRINITY_DN1043_c0_g1_i10|TRINITY_DN1218_c1_g1_i4|TRINITY_DN10991_c1_g1_i1|TRINITY_DN2133_c0_g1_i8|TRINITY_DN1189_c1_g2_i1|TRINITY_DN16834_c0_g1_i1|Contig17800|TRINITY_DN2948_c0_g1_i11|Contig2338|TRINITY_DN23484_c0_g1_i3|Contig498…	http://www.genome.jp/kegg-bin/show_pathway?dre04261/dre:100001532%09red/dre:557902%09red/dre:557498%09red/dre:415185%09red/dre:565173%09red/dre:559170%09red/dre:415209%09red/dre:415175%09red/dre:100331116%09red/dre:327301%09red/dre:570683%09red/dre:393940%09red/dre:393946%09red/dre:30324%09red/dre:573207%09red/dre:794222%09red/dre:445232%09red/dre:558525%09red/dre:556410%09red/dre:569499%09red/dr…
MAPK signaling pathway	dre04010	243	373	0.000710531	0.0453232	TRINITY_DN23840_c0_g1_i1|Contig1990|TRINITY_DN6729_c0_g2_i1|TRINITY_DN12146_c1_g3_i3|TRINITY_DN13100_c0_g1_i1|Contig2220|TRINITY_DN8422_c1_g2_i5|TRINITY_DN120489_c0_g1_i1|Contig16250|TRINITY_DN34136_c0_g1_i1|Contig12001|Contig11290|TRINITY_DN2485_c0_g1_i4|TRINITY_DN12360_c0_g1_i1|Contig18221|Contig13627|TRINITY_DN727_c2_g1_i2|TRINITY_DN18714_c0_g1_i9|Contig7284|Contig1770|Contig10187|Contig5306|C…	http://www.genome.jp/kegg-bin/show_pathway?dre04010/dre:359834%09red/dre:30256%09red/dre:101885162%09red/dre:560875%09red/dre:560211%09red/dre:569226%09red/dre:415185%09red/dre:368243%09red/dre:497384%09red/dre:245701%09red/dre:100537717%09red/dre:393141%09red/dre:30716%09red/dre:567895%09red/dre:30710%09red/dre:324125%09red/dre:572204%09red/dre:553597%09red/dre:406728%09red/dre:100331116%09red/d…
Lysosome	dre04142	109	146	0.000977408	0.0558925	TRINITY_DN9196_c0_g1_i1|TRINITY_DN128542_c0_g1_i1|TRINITY_DN80547_c1_g1_i1|TRINITY_DN23090_c0_g1_i1|Contig18590|Contig23119|Contig13628|TRINITY_DN24560_c0_g1_i6|TRINITY_DN2963_c0_g1_i18|Contig7448|TRINITY_DN14238_c0_g1_i1|TRINITY_DN1344_c4_g1_i2|Contig20498|Contig18349|Contig13631|TRINITY_DN11068_c0_g1_i5|Contig18441|TRINITY_DN28292_c0_g1_i7|TRINITY_DN2788_c0_g2_i7|TRINITY_DN39602_c1_g1_i5|Contig…	http://www.genome.jp/kegg-bin/show_pathway?dre04142/dre:286779%09red/dre:563359%09red/dre:791159%09red/dre:393398%09red/dre:553691%09red/dre:569719%09red/dre:798347%09red/dre:564731%09red/dre:553594%09red/dre:556700%09red/dre:560126%09red/dre:393549%09red/dre:393309%09red/dre:406625%09red/dre:559850%09red/dre:337572%09red/dre:368911%09red/dre:449649%09red/dre:368852%09red/dre:321453%09red/dre:569…
Tight junction	dre04530	151	217	0.00107265	0.058835	Contig19817|Contig14822|TRINITY_DN13864_c0_g2_i1|TRINITY_DN12146_c1_g3_i3|Contig1869|Contig19818|TRINITY_DN1709_c0_g1_i6|TRINITY_DN9531_c0_g1_i5|Contig11290|TRINITY_DN15389_c0_g1_i1|Contig6833|Contig6832|Contig6834|TRINITY_DN15669_c0_g1_i7|Contig1269|Contig7682|TRINITY_DN642_c0_g2_i2|Contig22884|TRINITY_DN8376_c0_g1_i4|TRINITY_DN4904_c0_g1_i1|TRINITY_DN5032_c2_g1_i1|Contig18396|TRINITY_DN1604_c0_…	http://www.genome.jp/kegg-bin/show_pathway?dre04530/dre:100332627%09red/dre:406440%09red/dre:81590%09red/dre:562264%09red/dre:100329779%09red/dre:558920%09red/dre:368619%09red/dre:436718%09red/dre:565446%09red/dre:493612%09red/dre:556298%09red/dre:100008376%09red/dre:327198%09red/dre:317747%09red/dre:81586%09red/dre:81583%09red/dre:81581%09red/dre:564081%09red/dre:337226%09red/dre:403310%09red/dr…
Spliceosome	dre03040	101	134	0.00117816	0.0633298	TRINITY_DN23670_c0_g1_i1|TRINITY_DN325_c0_g1_i7|TRINITY_DN1058_c0_g1_i4|TRINITY_DN16960_c0_g2_i3|TRINITY_DN10035_c0_g1_i2|TRINITY_DN3713_c0_g1_i1|Contig13627|TRINITY_DN4179_c0_g1_i4|TRINITY_DN115808_c1_g2_i1|TRINITY_DN7328_c0_g1_i15|TRINITY_DN8627_c0_g1_i5|TRINITY_DN8090_c0_g1_i3|TRINITY_DN5921_c1_g2_i9|TRINITY_DN12452_c1_g1_i1|TRINITY_DN10905_c0_g1_i22|Contig11737|Contig5515|Contig8330|Contig833…	http://www.genome.jp/kegg-bin/show_pathway?dre03040/dre:445404%09red/dre:445043%09red/dre:323071%09red/dre:100037380%09red/dre:321544%09red/dre:445383%09red/dre:30671%09red/dre:324476%09red/dre:192325%09red/dre:192328%09red/dre:572679%09red/dre:57924%09red/dre:393951%09red/dre:100005893%09red/dre:550244%09red/dre:562370%09red/dre:327495%09red/dre:335396%09red/dre:402989%09red/dre:321852%09red/dre…
Protein processing in endoplasmic reticulum	dre04141	126	179	0.00196467	0.0920997	TRINITY_DN12079_c0_g1_i1|Contig4615|TRINITY_DN5838_c0_g1_i2|TRINITY_DN24399_c0_g1_i1|TRINITY_DN36868_c0_g1_i5|TRINITY_DN18569_c0_g1_i2|Contig10582|Contig19895|TRINITY_DN9522_c0_g1_i1|TRINITY_DN12146_c1_g3_i3|Contig13627|TRINITY_DN21311_c0_g1_i6|Contig18455|TRINITY_DN1650_c0_g1_i1|Contig9957|TRINITY_DN1297_c0_g2_i1|TRINITY_DN11756_c0_g1_i2|Contig22856|TRINITY_DN1763_c1_g2_i1|TRINITY_DN20100_c0_g1_…	http://www.genome.jp/kegg-bin/show_pathway?dre04141/dre:65236%09red/dre:406442%09red/dre:567021%09red/dre:402801%09red/dre:567029%09red/dre:492805%09red/dre:550411%09red/dre:554998%09red/dre:436861%09red/dre:386709%09red/dre:436911%09red/dre:170784%09red/dre:553455%09red/dre:327197%09red/dre:559564%09red/dre:562592%09red/dre:324015%09red/dre:556410%09red/dre:335538%09red/dre:570772%09red/dre:5535…
Hedgehog signaling pathway	dre04340	50	56	0.00205008	0.0955481	Contig816|TRINITY_DN4496_c1_g2_i1|Contig3470|TRINITY_DN2051_c0_g1_i9|TRINITY_DN1353_c0_g1_i9|Contig13002|Contig13966|TRINITY_DN58036_c0_g1_i1|Contig11290|Contig13182|Contig13183|Contig8734|Contig431|Contig8733|TRINITY_DN7372_c0_g1_i4|TRINITY_DN69228_c0_g1_i1|TRINITY_DN38374_c0_g1_i1|TRINITY_DN13920_c0_g1_i4|Contig9383|TRINITY_DN7561_c0_g1_i9|Contig20463|TRINITY_DN847_c0_g2_i1|TRINITY_DN31836_c0_g…	http://www.genome.jp/kegg-bin/show_pathway?dre04340/dre:403042%09red/dre:569403%09red/dre:799608%09red/dre:100001615%09red/dre:30654%09red/dre:334628%09red/dre:541318%09red/dre:561724%09red/dre:192307%09red/dre:326102%09red/dre:334373%09red/dre:548610%09red/dre:30222%09red/dre:558147%09red/dre:30225%09red/dre:445076%09red/dre:619520%09red/dre:321695%09red/dre:544651%09red/dre:796318%09red/dre:406…
Wnt signaling pathway	dre04310	131	189	0.00241062	0.105635	TRINITY_DN44751_c0_g3_i1|TRINITY_DN13459_c1_g1_i3|Contig1869|TRINITY_DN23128_c0_g1_i2|TRINITY_DN8104_c1_g1_i2|Contig13336|TRINITY_DN24508_c0_g1_i1|TRINITY_DN54743_c0_g1_i1|Contig11290|Contig7915|TRINITY_DN12146_c1_g3_i3|Contig12552|TRINITY_DN18714_c0_g1_i9|Contig7284|TRINITY_DN7372_c0_g1_i4|TRINITY_DN36058_c1_g1_i1|TRINITY_DN28958_c0_g1_i1|TRINITY_DN7561_c0_g1_i9|Contig7116|TRINITY_DN3399_c0_g1_i…	http://www.genome.jp/kegg-bin/show_pathway?dre04310/dre:100001532%09red/dre:791595%09red/dre:799608%09red/dre:368249%09red/dre:569420%09red/dre:30412%09red/dre:30654%09red/dre:30719%09red/dre:393141%09red/dre:192307%09red/dre:436718%09red/dre:566054%09red/dre:792404%09red/dre:30488%09red/dre:559273%09red/dre:100148840%09red/dre:100333254%09red/dre:317747%09red/dre:368250%09red/dre:558502%09red/dr…
Regulation of actin cytoskeleton	dre04810	178	271	0.00261143	0.111364	TRINITY_DN23946_c2_g1_i3|Contig14822|TRINITY_DN13864_c0_g2_i1|Contig1869|TRINITY_DN8422_c1_g2_i5|TRINITY_DN120489_c0_g1_i1|TRINITY_DN75397_c0_g2_i3|TRINITY_DN1234_c0_g1_i1|Contig18221|TRINITY_DN22573_c0_g1_i2|Contig7822|TRINITY_DN12143_c0_g1_i4|Contig3603|TRINITY_DN37083_c0_g3_i2|Contig6182|TRINITY_DN14578_c0_g2_i1|TRINITY_DN26091_c0_g1_i1|Contig21768|Contig10477|Contig4293|TRINITY_DN54379_c0_g2_…	http://www.genome.jp/kegg-bin/show_pathway?dre04810/dre:558477%09red/dre:406728%09red/dre:568426%09red/dre:445380%09red/dre:394012%09red/dre:114447%09red/dre:541475%09red/dre:100329779%09red/dre:30716%09red/dre:557797%09red/dre:799354%09red/dre:336613%09red/dre:436718%09red/dre:327301%09red/dre:100537012%09red/dre:100499533%09red/dre:793949%09red/dre:399546%09red/dre:101882585%09red/dre:692331%09…
Ferroptosis	dre04216	42	45	0.00262424	0.111364	TRINITY_DN97956_c0_g1_i1|TRINITY_DN7298_c0_g2_i2|TRINITY_DN3207_c0_g1_i4|TRINITY_DN7251_c0_g2_i4|Contig1901|Contig3478|Contig17012|TRINITY_DN14677_c0_g1_i1|Contig17014|Contig260|TRINITY_DN11147_c0_g1_i3|Contig18676|TRINITY_DN3099_c0_g1_i4|Contig12168|TRINITY_DN16027_c0_g1_i5|Contig7646|TRINITY_DN557_c0_g2_i2|TRINITY_DN16152_c0_g2_i1|TRINITY_DN15789_c0_g1_i10|TRINITY_DN850_c0_g1_i9|TRINITY_DN34051…	http://www.genome.jp/kegg-bin/show_pathway?dre04216/dre:399488%09red/dre:30255%09red/dre:100320152%09red/dre:322425%09red/dre:796322%09red/dre:494477%09red/dre:100333016%09red/dre:58108%09red/dre:352928%09red/dre:100002893%09red/dre:565700%09red/dre:334561%09red/dre:436651%09red/dre:100151597%09red/dre:445175%09red/dre:402970%09red/dre:84702%09red/dre:555566%09red/dre:333974%09red/dre:393268%09re…
mRNA surveillance pathway	dre03015	70	89	0.00301677	0.124103	Contig2365|Contig4465|TRINITY_DN20379_c0_g3_i2|TRINITY_DN550_c0_g1_i6|TRINITY_DN8718_c0_g1_i2|Contig5674|Contig19817|TRINITY_DN2064_c1_g1_i6|TRINITY_DN12271_c0_g1_i1|Contig9090|Contig9466|Contig21790|Contig17347|TRINITY_DN6088_c0_g1_i4|Contig15321|TRINITY_DN17864_c0_g3_i7|TRINITY_DN2100_c0_g1_i8|TRINITY_DN1471_c1_g1_i6|Contig4987|TRINITY_DN54379_c0_g2_i1|Contig8016|Contig6443|TRINITY_DN4167_c0_g2…	http://www.genome.jp/kegg-bin/show_pathway?dre03015/dre:323865%09red/dre:394084%09red/dre:445485%09red/dre:569810%09red/dre:751738%09red/dre:324267%09red/dre:563172%09red/dre:406543%09red/dre:566608%09red/dre:325284%09red/dre:324554%09red/dre:192325%09red/dre:393929%09red/dre:557208%09red/dre:406326%09red/dre:565621%09red/dre:565849%09red/dre:100005893%09red/dre:327263%09red/dre:327495%09red/dre:…
Neuroactive ligand-receptor interaction	dre04080	304	499	0.00329281	0.131401	Contig15751|TRINITY_DN35234_c0_g1_i4|TRINITY_DN54530_c0_g1_i1|TRINITY_DN65930_c0_g1_i2|TRINITY_DN12717_c0_g1_i4|TRINITY_DN17877_c0_g1_i1|Contig14618|Contig11219|TRINITY_DN69276_c0_g1_i2|Contig13847|TRINITY_DN5857_c1_g2_i1|TRINITY_DN58926_c0_g1_i1|Contig4047|TRINITY_DN24425_c0_g1_i1|Contig15614|TRINITY_DN20070_c0_g1_i1|TRINITY_DN23856_c0_g1_i1|TRINITY_DN29802_c0_g2_i2|TRINITY_DN14908_c0_g1_i1|TRIN…	http://www.genome.jp/kegg-bin/show_pathway?dre04080/dre:108190685%09red/dre:558477%09red/dre:569382%09red/dre:797538%09red/dre:561935%09red/dre:259258%09red/dre:100001636%09red/dre:101882850%09red/dre:566118%09red/dre:796288%09red/dre:100331190%09red/dre:30651%09red/dre:566099%09red/dre:353223%09red/dre:613239%09red/dre:555576%09red/dre:794924%09red/dre:492507%09red/dre:564461%09red/dre:735303%09…
NOD-like receptor signaling pathway	dre04621	109	156	0.00440784	0.158662	TRINITY_DN12146_c1_g3_i3|Contig1869|TRINITY_DN39482_c0_g1_i4|Contig8930|Contig9680|Contig15916|TRINITY_DN10144_c0_g4_i2|TRINITY_DN16405_c0_g2_i1|Contig4847|Contig6187|TRINITY_DN118288_c0_g1_i1|TRINITY_DN54990_c2_g1_i3|TRINITY_DN6596_c0_g1_i7|Contig5725|TRINITY_DN7142_c0_g1_i10|TRINITY_DN67243_c0_g2_i1|TRINITY_DN19741_c0_g3_i9|Contig4983|TRINITY_DN13178_c1_g1_i2|TRINITY_DN6346_c0_g1_i8|Contig16503…	http://www.genome.jp/kegg-bin/show_pathway?dre04621/dre:100001532%09red/dre:406411%09red/dre:100002318%09red/dre:393896%09red/dre:373874%09red/dre:393620%09red/dre:403036%09red/dre:406463%09red/dre:407700%09red/dre:393132%09red/dre:100537538%09red/dre:403147%09red/dre:57923%09red/dre:100885851%09red/dre:492489%09red/dre:335916%09red/dre:399480%09red/dre:406659%09red/dre:100536675%09red/dre:567611…
Melanogenesis	dre04916	98	139	0.00555822	0.18519	TRINITY_DN44751_c0_g3_i1|Contig6749|Contig13336|TRINITY_DN54743_c0_g1_i1|TRINITY_DN17353_c1_g1_i1|Contig7915|Contig12552|Contig23116|TRINITY_DN7372_c0_g1_i4|TRINITY_DN538_c1_g2_i1|Contig6182|TRINITY_DN4596_c0_g1_i2|TRINITY_DN14578_c0_g2_i1|TRINITY_DN36058_c1_g1_i1|TRINITY_DN28958_c0_g1_i1|Contig4683|TRINITY_DN3399_c0_g1_i18|TRINITY_DN2948_c0_g1_i11|TRINITY_DN13178_c1_g1_i2|TRINITY_DN3737_c0_g1_i5…	http://www.genome.jp/kegg-bin/show_pathway?dre04916/dre:323630%09red/dre:30510%09red/dre:30105%09red/dre:751644%09red/dre:406728%09red/dre:557902%09red/dre:565921%09red/dre:569420%09red/dre:30412%09red/dre:407700%09red/dre:445076%09red/dre:30654%09red/dre:550286%09red/dre:100537538%09red/dre:556087%09red/dre:568191%09red/dre:30716%09red/dre:560807%09red/dre:399480%09red/dre:550436%09red/dre:33642…
Lysine degradation	dre00310	58	73	0.00560807	0.186082	TRINITY_DN1777_c0_g1_i7|TRINITY_DN8135_c0_g1_i4|TRINITY_DN3199_c0_g1_i14|Contig4463|TRINITY_DN10588_c0_g2_i1|Contig13089|Contig5155|Contig2585|TRINITY_DN52761_c0_g1_i7|TRINITY_DN26531_c0_g1_i1|Contig15504|Contig15267|Contig6442|Contig17291|TRINITY_DN17276_c0_g1_i2|TRINITY_DN5413_c0_g1_i9|TRINITY_DN13973_c0_g1_i2|Contig14332|Contig5545|TRINITY_DN17779_c0_g3_i2|Contig11696|TRINITY_DN20055_c1_g1_i6|…	http://www.genome.jp/kegg-bin/show_pathway?dre00310/dre:560856%09red/dre:337193%09red/dre:794199%09red/dre:325395%09red/dre:368262%09red/dre:664754%09red/dre:793834%09red/dre:557048%09red/dre:565862%09red/dre:100036767%09red/dre:326906%09red/dre:768133%09red/dre:555271%09red/dre:768131%09red/dre:797296%09red/dre:445290%09red/dre:393860%09red/dre:558601%09red/dre:445121%09red/dre:567859%09red/dre:…
Cardiac muscle contraction	dre04260	84	117	0.00702258	0.215297	TRINITY_DN9440_c0_g1_i7|Contig19815|TRINITY_DN150704_c0_g1_i1|Contig2680|TRINITY_DN8858_c0_g1_i4|TRINITY_DN47389_c0_g1_i1|Contig14254|TRINITY_DN110143_c0_g1_i1|TRINITY_DN21707_c0_g2_i4|Contig19621|Contig7931|Contig7930|TRINITY_DN13174_c0_g1_i1|TRINITY_DN6823_c1_g1_i3|TRINITY_DN6229_c0_g1_i1|Contig1157|Contig22121|Contig1006|TRINITY_DN1552_c1_g1_i2|TRINITY_DN165194_c0_g1_i1|TRINITY_DN7449_c0_g2_i1…	http://www.genome.jp/kegg-bin/show_pathway?dre04260/dre:574004%09red/dre:322549%09red/dre:100037383%09red/dre:797199%09red/dre:571193%09red/dre:393793%09red/dre:570210%09red/dre:415209%09red/dre:564883%09red/dre:100003329%09red/dre:140539%09red/dre:322013%09red/dre:402880%09red/dre:415175%09red/dre:559964%09red/dre:100038781%09red/dre:335751%09red/dre:335774%09red/dre:100331116%09red/dre:393614%0…
Glycerophospholipid metabolism	dre00564	74	101	0.00783304	0.229665	TRINITY_DN1616_c0_g2_i7|Contig5118|Contig3231|Contig18676|TRINITY_DN8936_c0_g1_i5|Contig17534|TRINITY_DN33036_c0_g1_i1|Contig16871|TRINITY_DN83241_c1_g1_i1|TRINITY_DN48061_c0_g1_i1|TRINITY_DN17161_c0_g1_i2|Contig2995|TRINITY_DN2989_c4_g1_i1|Contig551|Contig6915|TRINITY_DN27242_c0_g1_i4|Contig13603|Contig4005|TRINITY_DN1282_c0_g2_i1|TRINITY_DN9895_c0_g1_i1|Contig3662|TRINITY_DN11040_c0_g1_i1|Conti…	http://www.genome.jp/kegg-bin/show_pathway?dre00564/dre:572335%09red/dre:100150463%09red/dre:550327%09red/dre:100001552%09red/dre:100149324%09red/dre:431758%09red/dre:563589%09red/dre:100534896%09red/dre:553380%09red/dre:560638%09red/dre:560649%09red/dre:565122%09red/dre:557205%09red/dre:100331649%09red/dre:100148818%09red/dre:724010%09red/dre:556641%09red/dre:569053%09red/dre:570720%09red/dre:55…
AGE-RAGE signaling pathway in diabetic complications	dre04933	88	127	0.0111614	0.274672	TRINITY_DN1599_c0_g2_i1|TRINITY_DN12146_c1_g3_i3|TRINITY_DN8422_c1_g2_i5|Contig12001|TRINITY_DN57783_c1_g1_i4|Contig6833|Contig6832|Contig6187|Contig4842|Contig6182|TRINITY_DN1218_c1_g1_i4|TRINITY_DN14578_c0_g2_i1|TRINITY_DN14931_c0_g1_i4|TRINITY_DN13178_c1_g1_i2|TRINITY_DN16362_c0_g1_i1|TRINITY_DN11329_c0_g1_i1|TRINITY_DN836_c0_g2_i1|TRINITY_DN4350_c0_g1_i1|TRINITY_DN19069_c0_g1_i7|Contig10193|T…	http://www.genome.jp/kegg-bin/show_pathway?dre04933/dre:100333455%09red/dre:100001532%09red/dre:100002318%09red/dre:403049%09red/dre:560446%09red/dre:568315%09red/dre:100332055%09red/dre:550286%09red/dre:100537538%09red/dre:100005469%09red/dre:100885851%09red/dre:569376%09red/dre:335916%09red/dre:565669%09red/dre:678512%09red/dre:336839%09red/dre:337158%09red/dre:559111%09red/dre:555604%09red/dre…
Apoptosis	dre04210	111	167	0.011586	0.279693	TRINITY_DN128542_c0_g1_i1|TRINITY_DN12146_c1_g3_i3|TRINITY_DN63474_c0_g2_i1|TRINITY_DN13864_c0_g2_i1|Contig8930|Contig5233|Contig16030|TRINITY_DN5516_c2_g1_i1|TRINITY_DN1650_c0_g1_i1|TRINITY_DN538_c1_g2_i1|Contig6182|TRINITY_DN24560_c0_g1_i6|TRINITY_DN14578_c0_g2_i1|TRINITY_DN3707_c4_g3_i1|TRINITY_DN17068_c0_g1_i1|TRINITY_DN25942_c0_g1_i1|TRINITY_DN3259_c0_g1_i19|Contig13469|Contig12833|TRINITY_D…	http://www.genome.jp/kegg-bin/show_pathway?dre04210/dre:406728%09red/dre:373130%09red/dre:393398%09red/dre:403000%09red/dre:100148503%09red/dre:30716%09red/dre:436866%09red/dre:567021%09red/dre:571033%09red/dre:100001138%09red/dre:559564%09red/dre:406304%09red/dre:373125%09red/dre:394198%09red/dre:30380%09red/dre:556410%09red/dre:337223%09red/dre:570772%09red/dre:100003446%09red/dre:337572%09red/…
RNA degradation	dre03018	64	87	0.0119511	0.284866	Contig21293|Contig2365|TRINITY_DN8746_c0_g2_i10|Contig9239|Contig11926|TRINITY_DN7398_c0_g1_i1|TRINITY_DN10585_c0_g1_i9|Contig4028|TRINITY_DN10525_c0_g1_i2|TRINITY_DN2100_c0_g1_i8|TRINITY_DN7447_c0_g2_i1|TRINITY_DN14739_c0_g1_i1|Contig8324|TRINITY_DN1285_c0_g1_i4|TRINITY_DN2280_c1_g2_i1|TRINITY_DN3995_c0_g1_i5|TRINITY_DN259_c0_g2_i1|TRINITY_DN210_c0_g1_i1|TRINITY_DN5619_c0_g1_i1|Contig21547|TRINI…	http://www.genome.jp/kegg-bin/show_pathway?dre03018/dre:386629%09red/dre:445224%09red/dre:557829%09red/dre:550247%09red/dre:565659%09red/dre:393121%09red/dre:751632%09red/dre:565000%09red/dre:100003553%09red/dre:492503%09red/dre:324048%09red/dre:321940%09red/dre:326786%09red/dre:558487%09red/dre:393712%09red/dre:57924%09red/dre:100007313%09red/dre:550234%09red/dre:393827%09red/dre:573047%09red/dr…
Insulin signaling pathway	dre04910	110	167	0.014209	0.315701	TRINITY_DN1599_c0_g2_i1|TRINITY_DN12146_c1_g3_i3|TRINITY_DN15691_c0_g1_i7|TRINITY_DN9556_c1_g2_i2|TRINITY_DN585_c0_g1_i2|TRINITY_DN17353_c1_g1_i1|TRINITY_DN30418_c0_g1_i5|Contig6834|TRINITY_DN26160_c1_g1_i2|TRINITY_DN7372_c0_g1_i4|Contig12491|TRINITY_DN29078_c1_g1_i1|TRINITY_DN538_c1_g2_i1|Contig6182|TRINITY_DN14578_c0_g2_i1|Contig21768|TRINITY_DN54379_c0_g2_i1|TRINITY_DN1895_c0_g1_i8|TRINITY_DN3…	http://www.genome.jp/kegg-bin/show_pathway?dre04910/dre:445028%09red/dre:406728%09red/dre:406440%09red/dre:406339%09red/dre:406723%09red/dre:30654%09red/dre:403000%09red/dre:30716%09red/dre:567895%09red/dre:563180%09red/dre:793274%09red/dre:556199%09red/dre:327301%09red/dre:327510%09red/dre:445234%09red/dre:373121%09red/dre:321224%09red/dre:561670%09red/dre:492364%09red/dre:567524%09red/dre:49360…
Ubiquitin mediated proteolysis	dre04120	96	143	0.0149068	0.325727	Contig812|TRINITY_DN6538_c0_g2_i2|Contig4995|TRINITY_DN9111_c0_g1_i1|TRINITY_DN30236_c0_g1_i4|Contig2615|TRINITY_DN11261_c0_g1_i11|Contig2613|TRINITY_DN14835_c0_g1_i1|TRINITY_DN18711_c0_g1_i1|Contig8926|Contig11850|Contig11851|Contig18604|TRINITY_DN22804_c0_g1_i2|Contig7532|TRINITY_DN9220_c0_g2_i2|Contig4910|Contig6239|TRINITY_DN4496_c1_g2_i1|Contig13680|TRINITY_DN17454_c1_g1_i1|Contig4775|TRINIT…	http://www.genome.jp/kegg-bin/show_pathway?dre04120/dre:394085%09red/dre:100319387%09red/dre:100331274%09red/dre:449811%09red/dre:30100%09red/dre:324089%09red/dre:436602%09red/dre:550328%09red/dre:100331775%09red/dre:100334486%09red/dre:558479%09red/dre:30450%09red/dre:564991%09red/dre:114445%09red/dre:100537290%09red/dre:325470%09red/dre:556277%09red/dre:557513%09red/dre:334627%09red/dre:553013%…
mTOR signaling pathway	dre04150	120	186	0.0165976	0.336248	TRINITY_DN44751_c0_g3_i1|Contig9924|Contig1869|Contig13336|TRINITY_DN54743_c0_g1_i1|TRINITY_DN15211_c0_g1_i4|Contig7915|Contig18113|Contig12552|TRINITY_DN727_c2_g1_i2|Contig10187|TRINITY_DN7372_c0_g1_i4|TRINITY_DN538_c1_g2_i1|Contig6182|TRINITY_DN17269_c1_g1_i3|TRINITY_DN14578_c0_g2_i1|TRINITY_DN36058_c1_g1_i1|TRINITY_DN28958_c0_g1_i1|TRINITY_DN67243_c0_g2_i1|Contig7449|Contig16869|TRINITY_DN3707…	http://www.genome.jp/kegg-bin/show_pathway?dre04150/dre:286779%09red/dre:445028%09red/dre:406728%09red/dre:569420%09red/dre:30412%09red/dre:561835%09red/dre:30654%09red/dre:796322%09red/dre:245702%09red/dre:245701%09red/dre:30716%09red/dre:553597%09red/dre:436718%09red/dre:570568%09red/dre:558848%09red/dre:336619%09red/dre:436799%09red/dre:338219%09red/dre:445155%09red/dre:100148840%09red/dre:303…
FoxO signaling pathway	dre04068	109	167	0.0173426	0.345364	TRINITY_DN1599_c0_g2_i1|TRINITY_DN1777_c0_g1_i7|TRINITY_DN12146_c1_g3_i3|TRINITY_DN15691_c0_g1_i7|TRINITY_DN9556_c1_g2_i2|Contig1784|TRINITY_DN120489_c0_g1_i1|TRINITY_DN4487_c0_g1_i1|TRINITY_DN16561_c0_g1_i3|TRINITY_DN15669_c0_g1_i7|TRINITY_DN5435_c0_g1_i1|Contig18301|TRINITY_DN538_c1_g2_i1|Contig6182|TRINITY_DN17269_c1_g1_i3|TRINITY_DN14578_c0_g2_i1|TRINITY_DN6938_c1_g1_i14|TRINITY_DN3707_c4_g3_…	http://www.genome.jp/kegg-bin/show_pathway?dre04068/dre:406728%09red/dre:406440%09red/dre:799608%09red/dre:415185%09red/dre:403000%09red/dre:245702%09red/dre:245701%09red/dre:100885851%09red/dre:30716%09red/dre:553957%09red/dre:555576%09red/dre:563180%09red/dre:436866%09red/dre:570965%09red/dre:117509%09red/dre:559273%09red/dre:406304%09red/dre:100333252%09red/dre:572001%09red/dre:567111%09red/dr…
Apelin signaling pathway	dre04371	115	178	0.0181624	0.348363	Contig17038|TRINITY_DN5106_c0_g1_i1|TRINITY_DN17877_c0_g1_i1|TRINITY_DN14578_c0_g2_i1|TRINITY_DN4487_c0_g1_i1|TRINITY_DN150704_c0_g1_i1|TRINITY_DN17353_c1_g1_i1|Contig18221|Contig15916|Contig6833|Contig6832|Contig6749|TRINITY_DN15669_c0_g1_i7|TRINITY_DN538_c1_g2_i1|Contig6182|TRINITY_DN1218_c1_g1_i4|Contig10574|Contig16407|TRINITY_DN3121_c0_g1_i6|TRINITY_DN13178_c1_g1_i2|TRINITY_DN11776_c1_g1_i1|…	http://www.genome.jp/kegg-bin/show_pathway?dre04371/dre:100001532%09red/dre:557902%09red/dre:445028%09red/dre:561935%09red/dre:406440%09red/dre:30716%09red/dre:406728%09red/dre:393946%09red/dre:322509%09red/dre:550270%09red/dre:445232%09red/dre:30380%09red/dre:569499%09red/dre:406349%09red/dre:567212%09red/dre:360144%09red/dre:492576%09red/dre:570245%09red/dre:436905%09red/dre:553319%09red/dre:10…
Purine metabolism	dre00230	100	154	0.0238301	0.403659	Contig16244|TRINITY_DN10372_c0_g2_i9|TRINITY_DN17260_c0_g1_i2|Contig17234|Contig17236|TRINITY_DN45778_c0_g1_i1|TRINITY_DN10250_c0_g1_i2|TRINITY_DN27780_c0_g1_i4|TRINITY_DN9515_c0_g2_i1|Contig18597|TRINITY_DN244_c0_g1_i2|TRINITY_DN71804_c0_g1_i2|TRINITY_DN88296_c0_g1_i2|TRINITY_DN3737_c0_g1_i5|TRINITY_DN8156_c1_g1_i6|TRINITY_DN9401_c0_g1_i2|TRINITY_DN4753_c0_g1_i5|Contig14718|TRINITY_DN2445_c1_g1_…	http://www.genome.jp/kegg-bin/show_pathway?dre00230/dre:394077%09red/dre:557902%09red/dre:407989%09red/dre:100151215%09red/dre:80939%09red/dre:436595%09red/dre:393559%09red/dre:550533%09red/dre:550586%09red/dre:100331745%09red/dre:406259%09red/dre:368220%09red/dre:561338%09red/dre:393697%09red/dre:799942%09red/dre:555599%09red/dre:564465%09red/dre:436919%09red/dre:556849%09red/dre:393845%09red/dr…
Inositol phosphate metabolism	dre00562	63	90	0.0245734	0.405639	Contig3555|TRINITY_DN4173_c0_g1_i13|Contig10033|Contig11886|TRINITY_DN4312_c0_g1_i4|Contig6156|TRINITY_DN17996_c0_g1_i4|TRINITY_DN43280_c0_g1_i7|Contig597|TRINITY_DN8298_c0_g2_i1|TRINITY_DN14661_c0_g1_i3|Contig13460|TRINITY_DN8312_c0_g1_i1|Contig18611|TRINITY_DN119069_c0_g1_i1|Contig4846|Contig7131|Contig280|TRINITY_DN2231_c0_g1_i9|Contig19783|TRINITY_DN10059_c0_g1_i7|TRINITY_DN358_c0_g3_i1|Conti…	http://www.genome.jp/kegg-bin/show_pathway?dre00562/dre:100001532%09red/dre:327346%09red/dre:563543%09red/dre:100334605%09red/dre:323929%09red/dre:564750%09red/dre:407700%09red/dre:100537538%09red/dre:492549%09red/dre:337236%09red/dre:569376%09red/dre:641570%09red/dre:790916%09red/dre:565669%09red/dre:394075%09red/dre:548346%09red/dre:541517%09red/dre:394174%09red/dre:558940%09red/dre:678558%09re…
Autophagy - animal	dre04140	104	162	0.0263507	0.41824	Contig3518|TRINITY_DN128542_c0_g1_i1|TRINITY_DN12146_c1_g3_i3|Contig9924|TRINITY_DN9556_c1_g2_i2|TRINITY_DN8111_c0_g1_i5|Contig11290|Contig18221|Contig15916|TRINITY_DN10556_c0_g1_i1|TRINITY_DN1650_c0_g1_i1|TRINITY_DN538_c1_g2_i1|Contig6182|TRINITY_DN17269_c1_g1_i3|TRINITY_DN14578_c0_g2_i1|TRINITY_DN20048_c0_g2_i2|TRINITY_DN3707_c4_g3_i1|Contig14385|TRINITY_DN3495_c1_g1_i8|Contig16333|TRINITY_DN12…	http://www.genome.jp/kegg-bin/show_pathway?dre04140/dre:323929%09red/dre:406728%09red/dre:791223%09red/dre:492808%09red/dre:403000%09red/dre:245702%09red/dre:245701%09red/dre:30716%09red/dre:100333016%09red/dre:567021%09red/dre:795933%09red/dre:570568%09red/dre:558848%09red/dre:570965%09red/dre:559564%09red/dre:415193%09red/dre:30380%09red/dre:570772%09red/dre:445076%09red/dre:567524%09red/dre:36…
ErbB signaling pathway	dre04012	72	106	0.0265748	0.420969	TRINITY_DN3688_c0_g2_i10|TRINITY_DN1706_c0_g3_i1|TRINITY_DN7201_c2_g1_i3|Contig16081|TRINITY_DN13910_c0_g1_i12|TRINITY_DN313_c0_g1_i1|TRINITY_DN5104_c1_g1_i1|TRINITY_DN6389_c0_g2_i1|TRINITY_DN120489_c0_g1_i1|Contig1025|TRINITY_DN71202_c0_g1_i1|TRINITY_DN5361_c0_g1_i6|TRINITY_DN71224_c0_g1_i3|TRINITY_DN53227_c0_g1_i1|TRINITY_DN5321_c0_g2_i8|TRINITY_DN2485_c0_g1_i4|Contig12049|TRINITY_DN12146_c1_g3…	http://www.genome.jp/kegg-bin/show_pathway?dre04012/dre:796461%09red/dre:569836%09red/dre:403045%09red/dre:101885162%09red/dre:403065%09red/dre:560913%09red/dre:360144%09red/dre:30654%09red/dre:550286%09red/dre:550436%09red/dre:394174%09red/dre:30716%09red/dre:393141%09red/dre:556277%09red/dre:567895%09red/dre:335916%09red/dre:399480%09red/dre:101882495%09red/dre:369197%09red/dre:406728%09red/dre…
Phosphatidylinositol signaling system	dre04070	75	113	0.0333517	0.468146	Contig3555|TRINITY_DN4173_c0_g1_i13|TRINITY_DN2605_c0_g1_i1|Contig11886|Contig1661|TRINITY_DN4438_c0_g1_i1|Contig6156|TRINITY_DN17996_c0_g1_i4|Contig17534|TRINITY_DN43280_c0_g1_i7|Contig597|TRINITY_DN8298_c0_g2_i1|TRINITY_DN14661_c0_g1_i3|TRINITY_DN188_c0_g3_i1|Contig13460|TRINITY_DN17353_c1_g1_i1|TRINITY_DN2989_c4_g1_i1|TRINITY_DN5321_c0_g2_i8|TRINITY_DN8312_c0_g1_i1|Contig18611|TRINITY_DN65938_…	http://www.genome.jp/kegg-bin/show_pathway?dre04070/dre:100001532%09red/dre:100150463%09red/dre:563543%09red/dre:323929%09red/dre:562919%09red/dre:553380%09red/dre:407700%09red/dre:100331649%09red/dre:565122%09red/dre:100537538%09red/dre:541511%09red/dre:492549%09red/dre:337236%09red/dre:569376%09red/dre:641570%09red/dre:790916%09red/dre:565669%09red/dre:724010%09red/dre:556748%09red/dre:556136%0…
C-type lectin receptor signaling pathway	dre04625	80	122	0.0343342	0.474036	TRINITY_DN3688_c0_g2_i10|TRINITY_DN30624_c0_g1_i1|Contig20020|TRINITY_DN2605_c0_g1_i1|TRINITY_DN32738_c0_g1_i1|TRINITY_DN30508_c0_g1_i1|Contig12672|Contig1869|Contig5374|Contig975|Contig8917|Contig13469|TRINITY_DN12242_c0_g2_i1|Contig1025|Contig7872|TRINITY_DN158263_c0_g1_i1|Contig8930|TRINITY_DN17353_c1_g1_i1|Contig14824|TRINITY_DN11395_c0_g1_i3|Contig19124|TRINITY_DN7201_c2_g1_i3|TRINITY_DN8275…	http://www.genome.jp/kegg-bin/show_pathway?dre04625/dre:794574%09red/dre:100002318%09red/dre:565756%09red/dre:568315%09red/dre:406463%09red/dre:557926%09red/dre:30190%09red/dre:550513%09red/dre:550286%09red/dre:259196%09red/dre:30716%09red/dre:100885851%09red/dre:556277%09red/dre:561772%09red/dre:553957%09red/dre:335916%09red/dre:399480%09red/dre:406659%09red/dre:445373%09red/dre:567611%09red/dre…
Proteasome	dre03050	41	56	0.0398691	0.507843	TRINITY_DN9731_c0_g1_i1|TRINITY_DN10979_c0_g1_i3|TRINITY_DN180_c2_g2_i1|Contig19908|TRINITY_DN55335_c0_g1_i1|Contig8811|Contig8776|TRINITY_DN31259_c0_g1_i5|Contig15010|TRINITY_DN12319_c0_g1_i5|TRINITY_DN4695_c1_g1_i1|TRINITY_DN9254_c0_g2_i2|TRINITY_DN2999_c1_g1_i1|Contig17678|Contig1426|TRINITY_DN25322_c3_g1_i2|TRINITY_DN13596_c0_g1_i8|Contig11559|Contig11811|TRINITY_DN40215_c0_g1_i1|TRINITY_DN11…	http://www.genome.jp/kegg-bin/show_pathway?dre03050/dre:406445%09red/dre:415181%09red/dre:799058%09red/dre:796450%09red/dre:393518%09red/dre:321898%09red/dre:436820%09red/dre:436862%09red/dre:321947%09red/dre:550499%09red/dre:445413%09red/dre:553346%09red/dre:322265%09red/dre:64279%09red/dre:64278%09red/dre:415202%09red/dre:322269%09red/dre:445030%09red/dre:30388%09red/dre:554967%09red/dre:393544…
Oxidative phosphorylation	dre00190	89	140	0.0431723	0.520646	TRINITY_DN18819_c1_g1_i1|TRINITY_DN68814_c0_g2_i4|TRINITY_DN137356_c0_g1_i1|TRINITY_DN26698_c0_g1_i1|Contig12009|TRINITY_DN118191_c0_g1_i1|Contig22716|TRINITY_DN56616_c0_g1_i1|TRINITY_DN19292_c0_g1_i1|TRINITY_DN108463_c0_g1_i1|TRINITY_DN7812_c0_g1_i1|TRINITY_DN60078_c0_g1_i1|Contig5456|TRINITY_DN29559_c0_g1_i1|TRINITY_DN128846_c0_g1_i1|TRINITY_DN21707_c0_g2_i4|TRINITY_DN14364_c0_g1_i4|TRINITY_DN3…	http://www.genome.jp/kegg-bin/show_pathway?dre00190/dre:393497%09red/dre:550451%09red/dre:286779%09red/dre:325402%09red/dre:445042%09red/dre:541331%09red/dre:406726%09red/dre:553384%09red/dre:550531%09red/dre:445122%09red/dre:394181%09red/dre:796997%09red/dre:449655%09red/dre:554101%09red/dre:140534%09red/dre:336118%09red/dre:140532%09red/dre:553691%09red/dre:393793%09red/dre:553755%09red/dre:406…
Adherens junction	dre04520	65	98	0.0452324	0.535549	TRINITY_DN3688_c0_g2_i10|Contig14902|TRINITY_DN13864_c0_g2_i1|Contig2203|Contig1869|Contig5334|TRINITY_DN471_c0_g1_i3|TRINITY_DN8422_c1_g2_i5|Contig12049|TRINITY_DN56427_c0_g1_i1|TRINITY_DN497_c0_g1_i2|Contig17276|TRINITY_DN16285_c0_g1_i2|TRINITY_DN2678_c0_g2_i1|TRINITY_DN11281_c0_g1_i6|Contig23423|TRINITY_DN17269_c1_g1_i3|TRINITY_DN880_c0_g1_i2|Contig8710|Contig9347|TRINITY_DN59606_c0_g1_i1|TRIN…	http://www.genome.jp/kegg-bin/show_pathway?dre04520/dre:30510%09red/dre:335158%09red/dre:407620%09red/dre:560446%09red/dre:560816%09red/dre:360144%09red/dre:30488%09red/dre:245702%09red/dre:245701%09red/dre:552980%09red/dre:555437%09red/dre:399480%09red/dre:406659%09red/dre:336839%09red/dre:558359%09red/dre:553788%09red/dre:553341%09red/dre:678518%09red/dre:415151%09red/dre:574422%09red/dre:14081…
Pyrimidine metabolism	dre00240	44	63	0.054165	0.586544	TRINITY_DN5068_c0_g1_i11|TRINITY_DN9710_c0_g1_i4|TRINITY_DN76769_c1_g1_i1|TRINITY_DN4339_c0_g1_i5|Contig16098|TRINITY_DN12292_c0_g1_i2|TRINITY_DN25474_c1_g1_i1|TRINITY_DN1250_c1_g3_i1|TRINITY_DN45778_c0_g1_i1|TRINITY_DN10717_c0_g1_i4|TRINITY_DN30854_c0_g1_i1|TRINITY_DN1874_c0_g1_i6|Contig4261|TRINITY_DN9343_c0_g1_i5|TRINITY_DN4266_c0_g2_i8|Contig6906|TRINITY_DN11088_c0_g1_i4|TRINITY_DN25365_c0_g1…	http://www.genome.jp/kegg-bin/show_pathway?dre00240/dre:570478%09red/dre:562399%09red/dre:368909%09red/dre:100144569%09red/dre:393143%09red/dre:563597%09red/dre:327590%09red/dre:436595%09red/dre:556849%09red/dre:100536156%09red/dre:393744%09red/dre:559958%09red/dre:322660%09red/dre:445151%09red/dre:541538%09red/dre:558466%09red/dre:557972%09red/dre:557708%09red/dre:436692%09red/dre:30740%09red/dr…
TGF-beta signaling pathway	dre04350	76	119	0.0543652	0.586544	TRINITY_DN4496_c1_g2_i1|TRINITY_DN166274_c0_g1_i1|Contig16107|TRINITY_DN93816_c0_g1_i1|Contig2044|Contig1869|TRINITY_DN87822_c0_g1_i1|Contig12599|TRINITY_DN12260_c1_g1_i5|TRINITY_DN39547_c0_g1_i1|TRINITY_DN1653_c3_g1_i1|Contig12001|TRINITY_DN7885_c0_g2_i1|Contig18791|TRINITY_DN6405_c0_g3_i1|TRINITY_DN6815_c1_g1_i1|TRINITY_DN3887_c0_g1_i4|TRINITY_DN1903_c0_g1_i8|Contig8734|Contig19763|Contig9078|T…	http://www.genome.jp/kegg-bin/show_pathway?dre04350/dre:30183%09red/dre:562822%09red/dre:30164%09red/dre:100334210%09red/dre:406582%09red/dre:560446%09red/dre:30628%09red/dre:360144%09red/dre:393141%09red/dre:30632%09red/dre:553816%09red/dre:406741%09red/dre:100329779%09red/dre:30457%09red/dre:30612%09red/dre:101887111%09red/dre:399480%09red/dre:406659%09red/dre:321070%09red/dre:58145%09red/dre:3…
Histidine metabolism	dre00340	21	25	0.054403	0.586544	TRINITY_DN17426_c0_g1_i1|Contig11211|TRINITY_DN10159_c0_g1_i1|TRINITY_DN27406_c0_g2_i1|TRINITY_DN1362_c0_g1_i4|TRINITY_DN17217_c0_g1_i6|TRINITY_DN25637_c1_g1_i19|Contig9284|TRINITY_DN40038_c0_g1_i1|TRINITY_DN22953_c0_g2_i1|TRINITY_DN4708_c0_g1_i5|Contig5457|TRINITY_DN12475_c1_g1_i1|TRINITY_DN3932_c0_g1_i8|TRINITY_DN8983_c0_g1_i1|TRINITY_DN16360_c1_g1_i7|TRINITY_DN17486_c0_g1_i3|TRINITY_DN38718_c0…	http://www.genome.jp/kegg-bin/show_pathway?dre00340/dre:447920%09red/dre:555401%09red/dre:445242%09red/dre:323653%09red/dre:334197%09red/dre:404730%09red/dre:558050%09red/dre:556744%09red/dre:100004331%09red/dre:557232%09red/dre:100005587%09red/dre:793609%09red
Oocyte meiosis	dre04114	91	146	0.0551236	0.586544	TRINITY_DN16865_c0_g1_i2|TRINITY_DN5177_c0_g1_i1|Contig1784|TRINITY_DN17353_c1_g1_i1|TRINITY_DN16561_c0_g1_i3|TRINITY_DN18714_c0_g1_i9|TRINITY_DN6681_c0_g1_i17|Contig10187|TRINITY_DN538_c1_g2_i1|TRINITY_DN17269_c1_g1_i3|Contig21768|Contig7449|TRINITY_DN8596_c0_g1_i6|TRINITY_DN41369_c0_g1_i2|TRINITY_DN3737_c0_g1_i5|TRINITY_DN54946_c0_g1_i1|Contig20993|TRINITY_DN54379_c0_g2_i1|Contig1025|TRINITY_DN…	http://www.genome.jp/kegg-bin/show_pathway?dre04114/dre:794574%09red/dre:557902%09red/dre:100002318%09red/dre:406728%09red/dre:373878%09red/dre:403060%09red/dre:557926%09red/dre:30450%09red/dre:550436%09red/dre:245702%09red/dre:245701%09red/dre:557208%09red/dre:399487%09red/dre:406610%09red/dre:322060%09red/dre:393403%09red/dre:100049158%09red/dre:567611%09red/dre:334373%09red/dre:393956%09red/dr…
Cytokine-cytokine receptor interaction	dre04060	118	195	0.0551828	0.586544	TRINITY_DN65599_c0_g1_i1|TRINITY_DN24701_c1_g1_i9|TRINITY_DN27517_c0_g1_i3|Contig12001|TRINITY_DN18585_c0_g1_i4|TRINITY_DN144780_c0_g1_i1|TRINITY_DN3887_c0_g1_i4|TRINITY_DN19734_c0_g2_i9|TRINITY_DN24025_c0_g1_i10|TRINITY_DN158263_c0_g1_i1|TRINITY_DN16048_c0_g1_i1|TRINITY_DN74856_c0_g1_i1|TRINITY_DN20025_c0_g1_i2|Contig4198|Contig2038|TRINITY_DN4350_c0_g1_i1|TRINITY_DN151_c0_g2_i1|Contig4943|TRINI…	http://www.genome.jp/kegg-bin/show_pathway?dre04060/dre:799354%09red/dre:445381%09red/dre:563287%09red/dre:555655%09red/dre:553816%09red/dre:114447%09red/dre:100885851%09red/dre:553957%09red/dre:572204%09red/dre:436866%09red/dre:100329520%09red/dre:445410%09red/dre:554167%09red/dre:564338%09red/dre:100004358%09red/dre:791704%09red/dre:101887143%09red/dre:100144562%09red/dre:798191%09red/dre:56487…
Nitrogen metabolism	dre00910	17	19	0.0574483	0.586544	Contig10451|TRINITY_DN670_c0_g2_i1|Contig2847|TRINITY_DN71431_c0_g1_i1|TRINITY_DN49849_c0_g1_i1|TRINITY_DN149592_c0_g1_i1|Contig3107|TRINITY_DN32685_c0_g1_i1|TRINITY_DN4041_c0_g4_i1|TRINITY_DN143663_c0_g1_i1|TRINITY_DN13912_c2_g1_i1|Contig12769|TRINITY_DN11639_c0_g1_i14|TRINITY_DN161104_c0_g1_i1|Contig8692|TRINITY_DN8383_c0_g1_i2|Contig915	http://www.genome.jp/kegg-bin/show_pathway?dre00910/dre:555196%09red/dre:317737%09red/dre:568143%09red/dre:336473%09red/dre:555623%09red/dre:100537787%09red/dre:373092%09red/dre:550233%09red/dre:569989%09red/dre:100006448%09red/dre:30331%09red/dre:407683%09red/dre:553246%09red
Basal transcription factors	dre03022	30	40	0.059564	0.590967	TRINITY_DN10090_c0_g1_i1|TRINITY_DN18885_c0_g1_i4|TRINITY_DN80092_c0_g1_i1|Contig13144|Contig14234|TRINITY_DN28702_c0_g1_i1|Contig6467|TRINITY_DN333_c0_g1_i1|Contig12734|TRINITY_DN13009_c0_g1_i1|TRINITY_DN50333_c0_g1_i1|TRINITY_DN5012_c0_g1_i2|Contig16979|Contig8530|TRINITY_DN60554_c0_g1_i2|TRINITY_DN8173_c1_g2_i1|Contig9859|Contig6755|TRINITY_DN61793_c0_g1_i4|TRINITY_DN1119_c0_g1_i8|TRINITY_DN21…	http://www.genome.jp/kegg-bin/show_pathway?dre03022/dre:447857%09red/dre:447818%09red/dre:324323%09red/dre:81597%09red/dre:798997%09red/dre:751713%09red/dre:100002261%09red/dre:393256%09red/dre:321485%09red/dre:436821%09red/dre:324823%09red/dre:100149942%09red/dre:405897%09red/dre:323974%09red/dre:403035%09red/dre:541325%09red/dre:334854%09red/dre:555452%09red/dre:436837%09red/dre:557363%09red/dr…
Toll-like receptor signaling pathway	dre04620	63	97	0.0612616	0.603116	TRINITY_DN32738_c0_g1_i1|TRINITY_DN30508_c0_g1_i1|TRINITY_DN10846_c0_g1_i2|TRINITY_DN6346_c0_g1_i8|TRINITY_DN36868_c0_g1_i5|Contig13469|Contig1025|TRINITY_DN3056_c0_g1_i1|Contig8930|Contig5359|TRINITY_DN27534_c0_g1_i1|Contig23144|TRINITY_DN5211_c0_g2_i1|TRINITY_DN12146_c1_g3_i3|TRINITY_DN8275_c0_g1_i1|TRINITY_DN2354_c0_g1_i6|TRINITY_DN23600_c0_g1_i2|TRINITY_DN6991_c0_g1_i3|Contig4847|Contig6187|T…	http://www.genome.jp/kegg-bin/show_pathway?dre04620/dre:403127%09red/dre:403126%09red/dre:568951%09red/dre:406728%09red/dre:550475%09red/dre:560913%09red/dre:406463%09red/dre:403128%09red/dre:403147%09red/dre:100885851%09red/dre:335916%09red/dre:399480%09red/dre:567460%09red/dre:100534776%09red/dre:445373%09red/dre:563727%09red/dre:403084%09red/dre:394174%09red/dre:569226%09red/dre:445410%09red/d…
@@Cell cycle	dre04110	86	139	0.0670282	0.631816	TRINITY_DN25025_c0_g1_i1|TRINITY_DN16865_c0_g1_i2|TRINITY_DN5177_c0_g1_i1|Contig1784|Contig12001|TRINITY_DN16561_c0_g1_i3|TRINITY_DN7372_c0_g1_i4|TRINITY_DN5435_c0_g1_i1|Contig18058|TRINITY_DN7816_c0_g2_i1|Contig8573|Contig15290|TRINITY_DN6938_c1_g1_i14|Contig6536|Contig768|Contig16627|Contig20993|Contig13144|Contig8008|TRINITY_DN10819_c0_g1_i2|TRINITY_DN13232_c0_g1_i3|Contig896|Contig847|TRINITY…	http://www.genome.jp/kegg-bin/show_pathway?dre04110/dre:322060%09red/dre:566409%09red/dre:30678%09red/dre:567168%09red/dre:799608%09red/dre:566841%09red/dre:567006%09red/dre:100034507%09red/dre:403060%09red/dre:406462%09red/dre:799015%09red/dre:100331892%09red/dre:30654%09red/dre:192323%09red/dre:402825%09red/dre:338204%09red/dre:567770%09red/dre:393141%09red/dre:399487%09red/dre:192302%09red/dre…
Carbon metabolism	dre01200	82	132	0.0685036	0.637076	TRINITY_DN19643_c1_g1_i1|TRINITY_DN570_c3_g1_i1|Contig10978|TRINITY_DN71431_c0_g1_i1|Contig15670|TRINITY_DN2151_c0_g1_i2|TRINITY_DN13468_c0_g1_i3|TRINITY_DN118913_c0_g1_i1|TRINITY_DN1524_c2_g1_i2|TRINITY_DN49127_c0_g1_i3|Contig5445|Contig9512|TRINITY_DN15066_c0_g1_i3|TRINITY_DN1182_c0_g2_i2|TRINITY_DN9978_c0_g1_i5|Contig2585|TRINITY_DN33643_c0_g1_i1|TRINITY_DN11496_c1_g2_i1|Contig19708|TRINITY_DN…	http://www.genome.jp/kegg-bin/show_pathway?dre01200/dre:317737%09red/dre:406702%09red/dre:406696%09red/dre:406339%09red/dre:368262%09red/dre:321224%09red/dre:406405%09red/dre:324201%09red/dre:793834%09red/dre:566398%09red/dre:324556%09red/dre:553283%09red/dre:798364%09red/dre:386951%09red/dre:560944%09red/dre:399662%09red/dre:436850%09red/dre:406299%09red/dre:792692%09red/dre:393926%09red/dre:246…
Ribosome biogenesis in eukaryotes	dre03008	51	77	0.0702167	0.647135	TRINITY_DN11558_c0_g1_i4|Contig5440|Contig10769|TRINITY_DN30234_c0_g1_i1|TRINITY_DN11206_c0_g1_i2|Contig3889|TRINITY_DN93225_c0_g1_i1|TRINITY_DN7723_c0_g1_i2|Contig14237|TRINITY_DN6455_c0_g1_i1|TRINITY_DN10546_c1_g1_i1|TRINITY_DN10378_c0_g2_i1|TRINITY_DN2678_c0_g2_i1|TRINITY_DN37542_c0_g1_i2|Contig17307|Contig18477|Contig13965|Contig9361|Contig1551|Contig7151|TRINITY_DN2552_c1_g1_i4|Contig9073|Co…	http://www.genome.jp/kegg-bin/show_pathway?dre03008/dre:550241%09red/dre:406275%09red/dre:568741%09red/dre:445388%09red/dre:751738%09red/dre:101885168%09red/dre:393107%09red/dre:799016%09red/dre:553241%09red/dre:555704%09red/dre:767797%09red/dre:393237%09red/dre:541352%09red/dre:321940%09red/dre:492761%09red/dre:393291%09red/dre:553498%09red/dre:393717%09red/dre:393617%09red/dre:436798%09red/dre:…
RIG-I-like receptor signaling pathway	dre04622	42	62	0.0770153	0.663635	Contig14824|TRINITY_DN32738_c0_g1_i1|TRINITY_DN6346_c0_g1_i8|TRINITY_DN6957_c0_g1_i1|Contig8917|Contig13469|Contig21511|Contig8930|TRINITY_DN11413_c0_g1_i7|TRINITY_DN12146_c1_g3_i3|TRINITY_DN8275_c0_g1_i1|TRINITY_DN2354_c0_g1_i6|Contig3821|TRINITY_DN5774_c0_g1_i3|TRINITY_DN2315_c0_g3_i2|TRINITY_DN36868_c0_g1_i5|Contig3023|TRINITY_DN12443_c0_g4_i1|TRINITY_DN20123_c0_g1_i1|TRINITY_DN163722_c0_g1_i1…	http://www.genome.jp/kegg-bin/show_pathway?dre04622/dre:100002318%09red/dre:100334486%09red/dre:406463%09red/dre:415185%09red/dre:449731%09red/dre:567460%09red/dre:445373%09red/dre:437024%09red/dre:445410%09red/dre:562720%09red/dre:570965%09red/dre:58022%09red/dre:100004358%09red/dre:559568%09red/dre:65236%09red/dre:266756%09red/dre:565756%09red/dre:30116%09red/dre:445119%09red/dre:557810%09red/d…
Ether lipid metabolism	dre00565	32	45	0.0791071	0.666241	TRINITY_DN11477_c0_g1_i1|Contig5118|TRINITY_DN10992_c1_g2_i1|Contig16569|Contig15927|Contig6626|TRINITY_DN1282_c0_g2_i1|Contig551|TRINITY_DN15012_c0_g1_i11|Contig14592|TRINITY_DN10786_c0_g2_i1|TRINITY_DN135978_c0_g1_i1|TRINITY_DN8403_c0_g1_i20|Contig4005|Contig9487|Contig7576|TRINITY_DN135883_c0_g1_i1|TRINITY_DN11616_c0_g2_i1|TRINITY_DN6156_c0_g2_i2|TRINITY_DN20723_c0_g1_i1|Contig4151|Contig9219|…	http://www.genome.jp/kegg-bin/show_pathway?dre00565/dre:394247%09red/dre:100332039%09red/dre:100149324%09red/dre:402802%09red/dre:560649%09red/dre:100148818%09red/dre:406482%09red/dre:556641%09red/dre:570720%09red/dre:563806%09red/dre:565743%09red/dre:406739%09red/dre:794598%09red/dre:567170%09red/dre:322605%09red/dre:569053%09red/dre:436622%09red/dre:445504%09red/dre:571738%09red/dre:436896%09re…
Glycosylphosphatidylinositol (GPI)-anchor biosynthesis	dre00563	18	22	0.0819227	0.676093	TRINITY_DN3691_c0_g1_i5|Contig2539|TRINITY_DN7264_c0_g2_i1|Contig2950|TRINITY_DN21179_c0_g2_i1|Contig12570|Contig9097|TRINITY_DN5557_c0_g1_i1|Contig15342|TRINITY_DN7304_c3_g1_i2|TRINITY_DN10822_c0_g1_i9|TRINITY_DN10091_c0_g2_i3|Contig20174|Contig15373|Contig8742|TRINITY_DN82615_c0_g1_i6|TRINITY_DN17919_c0_g2_i3|TRINITY_DN11841_c0_g1_i3	http://www.genome.jp/kegg-bin/show_pathway?dre00563/dre:100538291%09red/dre:393448%09red/dre:767675%09red/dre:570443%09red/dre:321218%09red/dre:555496%09red/dre:556797%09red/dre:561471%09red/dre:393361%09red/dre:556667%09red/dre:563993%09red/dre:560242%09red/dre:436838%09red/dre:791759%09red/dre:100148642%09red/dre:100147850%09red/dre:796295%09red/dre:415239%09red
@@Nucleotide excision repair	dre03420	31	44	0.0885523	0.691027	Contig15415|TRINITY_DN18885_c0_g1_i4|TRINITY_DN6681_c0_g1_i17|TRINITY_DN1711_c0_g1_i9|TRINITY_DN86580_c0_g1_i2|TRINITY_DN28702_c0_g1_i1|TRINITY_DN3652_c0_g1_i4|Contig16756|Contig22789|TRINITY_DN17004_c0_g1_i1|TRINITY_DN49221_c0_g1_i9|TRINITY_DN5012_c0_g1_i2|Contig16979|Contig11558|TRINITY_DN39531_c0_g3_i3|TRINITY_DN20100_c0_g1_i4|Contig10021|Contig3409|Contig9859|TRINITY_DN29938_c0_g1_i5|TRINITY_…	http://www.genome.jp/kegg-bin/show_pathway?dre03420/dre:447857%09red/dre:30678%09red/dre:259256%09red/dre:445385%09red/dre:751713%09red/dre:393536%09red/dre:449811%09red/dre:393774%09red/dre:560313%09red/dre:327322%09red/dre:100001425%09red/dre:553610%09red/dre:393196%09red/dre:100006257%09red/dre:405897%09red/dre:100037336%09red/dre:796456%09red/dre:692256%09red/dre:449846%09red/dre:560477%09red…
Necroptosis	dre04217	106	179	0.0902491	0.691027	Contig14824|TRINITY_DN12146_c1_g3_i3|Contig9680|TRINITY_DN16405_c0_g2_i1|Contig4847|Contig6187|Contig4842|TRINITY_DN6910_c0_g2_i12|TRINITY_DN1357_c2_g1_i1|TRINITY_DN35163_c0_g1_i1|TRINITY_DN3128_c1_g1_i2|Contig16503|TRINITY_DN47198_c0_g1_i3|TRINITY_DN6537_c2_g1_i1|TRINITY_DN7456_c1_g1_i1|Contig19731|TRINITY_DN3259_c0_g1_i19|Contig8160|TRINITY_DN32685_c0_g1_i1|TRINITY_DN7259_c1_g1_i3|Contig11421|T…	http://www.genome.jp/kegg-bin/show_pathway?dre04217/dre:317737%09red/dre:393896%09red/dre:403126%09red/dre:735295%09red/dre:406243%09red/dre:798901%09red/dre:403132%09red/dre:192321%09red/dre:406766%09red/dre:449794%09red/dre:403147%09red/dre:393164%09red/dre:565106%09red/dre:406768%09red/dre:562720%09red/dre:393754%09red/dre:492357%09red/dre:567460%09red/dre:58108%09red/dre:100536675%09red/dre:4…
Glycine, serine and threonine metabolism	dre00260	31	45	0.103401	0.709039	TRINITY_DN19643_c1_g1_i1|TRINITY_DN570_c3_g1_i1|TRINITY_DN785_c0_g1_i7|Contig9284|Contig15670|TRINITY_DN2151_c0_g1_i2|TRINITY_DN13468_c0_g1_i3|TRINITY_DN10588_c0_g2_i1|TRINITY_DN9978_c0_g1_i5|Contig10003|TRINITY_DN21189_c0_g1_i1|TRINITY_DN8335_c0_g1_i1|TRINITY_DN3961_c0_g1_i4|Contig1088|TRINITY_DN4565_c1_g1_i14|TRINITY_DN1573_c0_g1_i2|TRINITY_DN4708_c0_g1_i5|Contig1796|TRINITY_DN10106_c0_g1_i1|TR…	http://www.genome.jp/kegg-bin/show_pathway?dre00260/dre:619269%09red/dre:403338%09red/dre:405800%09red/dre:497183%09red/dre:406528%09red/dre:266799%09red/dre:606663%09red/dre:796865%09red/dre:563642%09red/dre:322055%09red/dre:558601%09red/dre:404730%09red/dre:327512%09red/dre:100144628%09red/dre:550524%09red/dre:541429%09red/dre:323107%09red/dre:327165%09red/dre:79378%09red/dre:394021%09red/dre:4…
Glycerolipid metabolism	dre00561	43	66	0.103533	0.709039	TRINITY_DN7357_c0_g1_i11|TRINITY_DN13176_c0_g2_i1|TRINITY_DN27223_c2_g2_i1|Contig8225|TRINITY_DN8936_c0_g1_i5|TRINITY_DN359_c1_g1_i4|TRINITY_DN2989_c4_g1_i1|Contig6626|TRINITY_DN44056_c0_g1_i1|TRINITY_DN27242_c0_g1_i4|Contig7763|Contig4005|TRINITY_DN47965_c0_g1_i1|TRINITY_DN1282_c0_g2_i1|TRINITY_DN2276_c0_g1_i19|Contig3231|TRINITY_DN2579_c1_g1_i4|TRINITY_DN10407_c0_g1_i4|Contig9979|Contig16931|TR…	http://www.genome.jp/kegg-bin/show_pathway?dre00561/dre:100150463%09red/dre:30354%09red/dre:100136866%09red/dre:431758%09red/dre:553380%09red/dre:560638%09red/dre:323653%09red/dre:565122%09red/dre:101884800%09red/dre:100331649%09red/dre:724010%09red/dre:799805%09red/dre:565316%09red/dre:777624%09red/dre:334270%09red/dre:436610%09red/dre:436958%09red/dre:563806%09red/dre:692278%09red/dre:553452%09…
Glyoxylate and dicarboxylate metabolism	dre00630	26	37	0.11355	0.72081	TRINITY_DN570_c3_g1_i1|Contig10978|Contig15670|TRINITY_DN2151_c0_g1_i2|TRINITY_DN31491_c0_g1_i3|Contig5443|Contig5923|Contig5445|Contig10191|Contig9886|Contig2585|Contig19708|Contig18300|TRINITY_DN9978_c0_g1_i5|Contig11170|Contig17658|Contig21535|TRINITY_DN1242_c1_g1_i1|TRINITY_DN143663_c0_g1_i1|Contig4171|TRINITY_DN10214_c0_g1_i11|TRINITY_DN30791_c0_g1_i1|TRINITY_DN2885_c0_g1_i3|TRINITY_DN32685_…	http://www.genome.jp/kegg-bin/show_pathway?dre00630/dre:541435%09red/dre:393305%09red/dre:336473%09red/dre:79378%09red/dre:100144628%09red/dre:394021%09red/dre:569581%09red/dre:335715%09red/dre:322339%09red/dre:445290%09red/dre:321621%09red/dre:436603%09red/dre:436914%09red/dre:553804%09red/dre:406405%09red/dre:399662%09red/dre:437019%09red/dre:560020%09red/dre:497183%09red/dre:450000%09red/dre:3…
Cysteine and methionine metabolism	dre00270	35	53	0.119576	0.72081	TRINITY_DN19643_c1_g1_i1|Contig9920|Contig1687|TRINITY_DN13468_c0_g1_i3|Contig5443|Contig5445|Contig17012|Contig17013|Contig17014|Contig1147|Contig18226|TRINITY_DN11533_c0_g1_i4|TRINITY_DN28217_c0_g2_i2|TRINITY_DN18757_c0_g1_i7|TRINITY_DN1242_c1_g1_i1|Contig1796|TRINITY_DN15464_c1_g1_i1|Contig23184|Contig12173|TRINITY_DN6797_c0_g1_i5|Contig15483|TRINITY_DN13617_c0_g1_i3|Contig12019|Contig16825|Co…	http://www.genome.jp/kegg-bin/show_pathway?dre00270/dre:394240%09red/dre:792097%09red/dre:619269%09red/dre:321084%09red/dre:406405%09red/dre:378847%09red/dre:335715%09red/dre:323329%09red/dre:80872%09red/dre:796025%09red/dre:393714%09red/dre:563642%09red/dre:322055%09red/dre:798918%09red/dre:387530%09red/dre:327512%09red/dre:317744%09red/dre:406688%09red/dre:393526%09red/dre:447941%09red/dre:5614…
Fatty acid elongation	dre00062	24	34	0.121723	0.72081	TRINITY_DN12213_c0_g1_i3|TRINITY_DN8437_c0_g1_i1|Contig5781|TRINITY_DN30728_c0_g1_i5|TRINITY_DN25855_c0_g1_i5|Contig22913|Contig6625|TRINITY_DN1164_c0_g1_i3|TRINITY_DN8135_c0_g1_i4|Contig12550|TRINITY_DN30113_c0_g1_i5|TRINITY_DN5925_c0_g1_i9|Contig9667|Contig4823|TRINITY_DN18523_c0_g1_i1|TRINITY_DN25970_c0_g2_i2|TRINITY_DN5216_c0_g1_i4|TRINITY_DN13140_c0_g2_i4|TRINITY_DN7750_c0_g2_i11|TRINITY_DN2…	http://www.genome.jp/kegg-bin/show_pathway?dre00062/dre:334217%09red/dre:368912%09red/dre:393425%09red/dre:554145%09red/dre:447878%09red/dre:791152%09red/dre:445121%09red/dre:100126133%09red/dre:322626%09red/dre:566085%09red/dre:550550%09red/dre:393135%09red/dre:393441%09red/dre:793834%09red/dre:561303%09red/dre:553440%09red/dre:553326%09red/dre:553401%09red/dre:406648%09red/dre:336606%09red
Propanoate metabolism	dre00640	24	34	0.121723	0.72081	Contig10978|Contig21535|Contig5923|Contig18226|Contig2585|TRINITY_DN35206_c0_g1_i3|TRINITY_DN11496_c1_g2_i1|Contig19708|Contig8267|TRINITY_DN10715_c0_g1_i7|Contig18300|TRINITY_DN13168_c0_g1_i1|Contig1424|Contig11170|TRINITY_DN18523_c0_g1_i1|Contig4823|Contig8825|Contig11785|TRINITY_DN54955_c0_g1_i1|Contig10191|TRINITY_DN10824_c0_g1_i1|TRINITY_DN10137_c0_g1_i1|TRINITY_DN6134_c0_g1_i7|Contig7439	http://www.genome.jp/kegg-bin/show_pathway?dre00640/dre:793834%09red/dre:798364%09red/dre:406299%09red/dre:541435%09red/dre:556236%09red/dre:445290%09red/dre:436914%09red/dre:554124%09red/dre:560020%09red/dre:559403%09red/dre:317746%09red/dre:100000859%09red/dre:553804%09red/dre:100037349%09red/dre:569980%09red/dre:436850%09red/dre:368912%09red/dre:437019%09red/dre:569581%09red/dre:30497%09red/dr…
Mannose type O-glycan biosynthesis	dre00515	18	24	0.125098	0.72081	TRINITY_DN14894_c0_g1_i1|TRINITY_DN169623_c0_g1_i1|Contig5578|TRINITY_DN108588_c0_g1_i10|Contig6184|Contig22975|Contig5201|Contig7908|Contig4669|Contig22128|TRINITY_DN50234_c0_g1_i1|TRINITY_DN4987_c0_g1_i3|Contig1625|Contig732|Contig9243|Contig6183|TRINITY_DN1176_c0_g1_i3|TRINITY_DN1412_c0_g1_i1	http://www.genome.jp/kegg-bin/show_pathway?dre00515/dre:407659%09red/dre:571426%09red/dre:553716%09red/dre:561756%09red/dre:446213%09red/dre:101884072%09red/dre:768123%09red/dre:796410%09red/dre:557187%09red/dre:101669768%09red/dre:445322%09red/dre:445060%09red/dre:556544%09red/dre:569769%09red
Vitamin B6 metabolism	dre00750	8	8	0.125424	0.72081	TRINITY_DN19643_c1_g1_i1|TRINITY_DN9458_c0_g1_i2|TRINITY_DN8410_c1_g1_i4|TRINITY_DN22771_c1_g1_i1|TRINITY_DN12004_c0_g1_i2|TRINITY_DN2742_c3_g1_i8|Contig2251|TRINITY_DN35026_c0_g3_i1	http://www.genome.jp/kegg-bin/show_pathway?dre00750/dre:570457%09red/dre:799638%09red/dre:564697%09red/dre:791775%09red/dre:327512%09red/dre:402868%09red
@@DNA replication	dre03030	22	38	0.332627	0.733291	Contig15415|TRINITY_DN86580_c0_g1_i2|TRINITY_DN5247_c0_g1_i1|Contig16756|TRINITY_DN17004_c0_g1_i1|TRINITY_DN49221_c0_g1_i9|Contig1671|TRINITY_DN19571_c0_g1_i2|Contig8573|Contig11558|TRINITY_DN39531_c0_g3_i3|Contig6536|Contig11043|TRINITY_DN14279_c0_g1_i1|TRINITY_DN20483_c0_g2_i1|TRINITY_DN29938_c0_g1_i5|TRINITY_DN13378_c0_g1_i7|TRINITY_DN10013_c0_g1_i1|TRINITY_DN9158_c0_g1_i6|TRINITY_DN12893_c0_g…	http://www.genome.jp/kegg-bin/show_pathway?dre03030/dre:30678%09red/dre:259256%09red/dre:100005387%09red/dre:445385%09red/dre:192323%09red/dre:393774%09red/dre:322059%09red/dre:566409%09red/dre:436932%09red/dre:553610%09red/dre:393196%09red/dre:192338%09red/dre:100037336%09red/dre:796456%09red/dre:692256%09red/dre:286747%09red/dre:503748%09red/dre:30440%09red/dre:556995%09red/dre:571834%09red/dre…
@@Sphingolipid metabolism	dre00600	35	60	0.262292	0.733291	Contig15411|Contig21413|Contig16895|TRINITY_DN40101_c0_g1_i1|Contig14606|TRINITY_DN10873_c0_g1_i3|TRINITY_DN25625_c0_g1_i4|Contig14674|Contig6626|TRINITY_DN1282_c0_g2_i1|TRINITY_DN2268_c1_g1_i9|TRINITY_DN31327_c0_g1_i1|Contig4005|TRINITY_DN851_c0_g1_i5|TRINITY_DN49612_c0_g1_i1|TRINITY_DN80547_c1_g1_i1|TRINITY_DN14700_c0_g1_i6|TRINITY_DN7114_c1_g1_i2|Contig4685|TRINITY_DN5636_c0_g1_i9|TRINITY_DN84…	http://www.genome.jp/kegg-bin/show_pathway?dre00600/dre:791197%09red/dre:100331179%09red/dre:557756%09red/dre:564867%09red/dre:563806%09red/dre:323020%09red/dre:548343%09red/dre:569053%09red/dre:541416%09red/dre:556700%09red/dre:556193%09red/dre:394114%09red/dre:100037312%09red/dre:553981%09red/dre:100150090%09red/dre:100330155%09red/dre:402799%09red/dre:393549%09red/dre:794598%09red/dre:780844%0…
Salmonella infection	dre05132	59	97	0.13152	0.733291	Contig11967|TRINITY_DN13864_c0_g2_i1|TRINITY_DN12146_c1_g3_i3|Contig11313|TRINITY_DN6346_c0_g1_i8|Contig8917|TRINITY_DN8422_c1_g2_i5|TRINITY_DN36725_c0_g1_i3|TRINITY_DN56427_c0_g1_i1|TRINITY_DN3056_c0_g1_i1|Contig9216|Contig17980|TRINITY_DN1903_c0_g1_i8|Contig20785|TRINITY_DN170255_c1_g1_i1|TRINITY_DN8275_c0_g1_i1|TRINITY_DN2354_c0_g1_i6|TRINITY_DN23600_c0_g1_i2|TRINITY_DN25349_c0_g1_i5|TRINITY_D…	http://www.genome.jp/kegg-bin/show_pathway?dre05132/dre:100002318%09red/dre:335158%09red/dre:335499%09red/dre:65236%09red/dre:360144%09red/dre:403132%09red/dre:573266%09red/dre:100329779%09red/dre:100885851%09red/dre:335916%09red/dre:399480%09red/dre:321070%09red/dre:336839%09red/dre:335110%09red/dre:57923%09red/dre:399482%09red/dre:570238%09red/dre:562720%09red/dre:100005026%09red/dre:571965%09r…
Glycosphingolipid biosynthesis - lacto and neolacto series	dre00601	19	26	0.132921	0.733291	Contig3666|TRINITY_DN4002_c0_g1_i1|Contig10312|Contig6184|Contig22975|TRINITY_DN25507_c0_g2_i1|Contig10190|Contig1202|Contig6741|Contig22128|Contig9243|Contig7908|TRINITY_DN4987_c0_g1_i3|TRINITY_DN58811_c0_g1_i1|TRINITY_DN33992_c0_g1_i1|TRINITY_DN83624_c0_g1_i1|Contig12040|Contig6183|TRINITY_DN40707_c0_g1_i4	http://www.genome.jp/kegg-bin/show_pathway?dre00601/dre:561756%09red/dre:101883349%09red/dre:562250%09red/dre:100003996%09red/dre:571003%09red/dre:492760%09red/dre:407659%09red/dre:768123%09red/dre:556544%09red/dre:791470%09red/dre:796410%09red/dre:553210%09red/dre:100005704%09red/dre:404633%09red/dre:793362%09red/dre:561172%09red
Notch signaling pathway	dre04330	39	61	0.134047	0.733291	TRINITY_DN46351_c0_g1_i2|Contig17853|Contig22956|TRINITY_DN2780_c0_g1_i4|TRINITY_DN29537_c0_g1_i1|Contig4165|TRINITY_DN3621_c0_g1_i3|TRINITY_DN1405_c0_g1_i2|TRINITY_DN9183_c0_g1_i1|Contig9171|TRINITY_DN6771_c0_g1_i3|TRINITY_DN8627_c0_g1_i5|Contig11512|Contig5918|Contig15055|Contig2791|Contig19207|Contig7390|Contig16627|TRINITY_DN21043_c0_g1_i4|Contig22787|Contig9196|Contig17122|TRINITY_DN14229_c0…	http://www.genome.jp/kegg-bin/show_pathway?dre04330/dre:323630%09red/dre:65230%09red/dre:497616%09red/dre:414848%09red/dre:568626%09red/dre:30718%09red/dre:192302%09red/dre:324142%09red/dre:321852%09red/dre:561503%09red/dre:493633%09red/dre:30138%09red/dre:30131%09red/dre:559273%09red/dre:567111%09red/dre:30158%09red/dre:560657%09red/dre:100329328%09red/dre:140421%09red/dre:140422%09red/dre:55933…
SNARE interactions in vesicular transport	dre04130	28	42	0.143141	0.733291	TRINITY_DN4576_c0_g1_i7|Contig4085|TRINITY_DN2233_c2_g1_i5|TRINITY_DN9781_c0_g1_i1|Contig16759|TRINITY_DN52214_c0_g1_i1|Contig13066|Contig13507|Contig10347|TRINITY_DN1923_c1_g1_i1|TRINITY_DN3175_c0_g1_i2|TRINITY_DN2641_c0_g1_i2|TRINITY_DN18160_c0_g1_i5|Contig9967|TRINITY_DN30248_c0_g1_i2|TRINITY_DN78143_c0_g1_i1|Contig19953|TRINITY_DN22584_c0_g1_i13|TRINITY_DN4010_c1_g1_i9|Contig9898|TRINITY_DN18…	http://www.genome.jp/kegg-bin/show_pathway?dre04130/dre:550577%09red/dre:393236%09red/dre:336281%09red/dre:394067%09red/dre:492808%09red/dre:323735%09red/dre:565822%09red/dre:405846%09red/dre:100536636%09red/dre:393294%09red/dre:394011%09red/dre:100006625%09red/dre:562669%09red/dre:445493%09red/dre:393346%09red/dre:327007%09red/dre:324569%09red/dre:562857%09red/dre:58038%09red/dre:795732%09red/dr…
Amino sugar and nucleotide sugar metabolism	dre00520	37	58	0.143676	0.733291	TRINITY_DN4920_c0_g1_i13|TRINITY_DN11799_c0_g1_i1|TRINITY_DN539_c1_g1_i1|TRINITY_DN101815_c0_g1_i9|TRINITY_DN1735_c0_g1_i10|TRINITY_DN5680_c0_g1_i1|TRINITY_DN13229_c0_g1_i2|Contig12045|TRINITY_DN5148_c0_g1_i5|Contig3004|Contig6967|TRINITY_DN14420_c0_g1_i8|TRINITY_DN8899_c0_g1_i20|TRINITY_DN12808_c0_g1_i4|Contig7118|TRINITY_DN664_c0_g2_i4|TRINITY_DN1182_c0_g2_i2|Contig10068|Contig22788|TRINITY_DN2…	http://www.genome.jp/kegg-bin/show_pathway?dre00520/dre:322780%09red/dre:406339%09red/dre:323613%09red/dre:100148292%09red/dre:406819%09red/dre:116991%09red/dre:555748%09red/dre:246094%09red/dre:402981%09red/dre:678540%09red/dre:449829%09red/dre:791728%09red/dre:554143%09red/dre:445097%09red/dre:553792%09red/dre:334420%09red/dre:494077%09red/dre:569945%09red/dre:431743%09red/dre:550565%09red/dre:…
@@VEGF signaling pathway	dre04370	43	76	0.283612	0.733291	TRINITY_DN3688_c0_g2_i10|TRINITY_DN12088_c0_g1_i1|TRINITY_DN538_c1_g2_i1|TRINITY_DN8422_c1_g2_i5|Contig16220|TRINITY_DN3084_c1_g1_i1|Contig1025|TRINITY_DN497_c0_g1_i2|TRINITY_DN5321_c0_g2_i8|TRINITY_DN8275_c0_g1_i1|TRINITY_DN2354_c0_g1_i6|TRINITY_DN18714_c0_g1_i9|Contig12672|TRINITY_DN7317_c1_g1_i4|TRINITY_DN22579_c0_g1_i3|TRINITY_DN25633_c1_g1_i1|TRINITY_DN14578_c0_g2_i1|TRINITY_DN8111_c0_g1_i5|…	http://www.genome.jp/kegg-bin/show_pathway?dre04370/dre:368243%09red/dre:492763%09red/dre:100148818%09red/dre:406728%09red/dre:142986%09red/dre:557926%09red/dre:550286%09red/dre:30716%09red/dre:399480%09red/dre:336839%09red/dre:100150090%09red/dre:30682%09red/dre:394174%09red/dre:327321%09red/dre:415151%09red/dre:497384%09red/dre:562011%09red/dre:553656%09red/dre:266756%09red/dre:399546%09red/dre…
Alanine, aspartate and glutamate metabolism	dre00250	29	44	0.147971	0.733291	TRINITY_DN3932_c0_g1_i8|TRINITY_DN71431_c0_g1_i1|TRINITY_DN2151_c0_g1_i2|TRINITY_DN16276_c0_g3_i1|Contig13669|Contig13668|Contig10209|Contig17949|Contig11985|TRINITY_DN13912_c2_g1_i1|Contig23152|TRINITY_DN11868_c0_g1_i4|TRINITY_DN39532_c0_g1_i4|TRINITY_DN8848_c1_g1_i1|Contig920|TRINITY_DN8548_c0_g1_i1|Contig10063|TRINITY_DN670_c0_g2_i1|TRINITY_DN411_c1_g1_i7|TRINITY_DN143663_c0_g1_i1|TRINITY_DN43…	http://www.genome.jp/kegg-bin/show_pathway?dre00250/dre:317737%09red/dre:619269%09red/dre:447815%09red/dre:100148522%09red/dre:564754%09red/dre:266992%09red/dre:403086%09red/dre:378441%09red/dre:407989%09red/dre:394133%09red/dre:394138%09red/dre:569945%09red/dre:79378%09red/dre:550403%09red/dre:406688%09red/dre:550502%09red/dre:373092%09red/dre:564147%09red/dre:336473%09red/dre:564746%09red/dre:5…
Arginine biosynthesis	dre00220	18	25	0.150883	0.733291	TRINITY_DN170255_c1_g1_i1|TRINITY_DN39532_c0_g1_i4|Contig13669|TRINITY_DN43122_c0_g1_i2|TRINITY_DN71431_c0_g1_i1|Contig12382|Contig915|Contig3018|TRINITY_DN32685_c0_g1_i1|TRINITY_DN670_c0_g2_i1|Contig11502|TRINITY_DN25262_c0_g1_i9|TRINITY_DN411_c1_g1_i7|TRINITY_DN13912_c2_g1_i1|Contig13668|TRINITY_DN16276_c0_g3_i1|TRINITY_DN143663_c0_g1_i1|Contig3324	http://www.genome.jp/kegg-bin/show_pathway?dre00220/dre:317737%09red/dre:799963%09red/dre:570368%09red/dre:393423%09red/dre:555623%09red/dre:557716%09red/dre:406688%09red/dre:403086%09red/dre:373092%09red/dre:393970%09red/dre:564147%09red/dre:336473%09red/dre:564746%09red/dre:404036%09red/dre:100148522%09red
Thiamine metabolism	dre00730	12	15	0.152139	0.733291	Contig7292|TRINITY_DN17260_c0_g1_i2|TRINITY_DN13348_c0_g1_i2|TRINITY_DN3538_c1_g2_i2|TRINITY_DN3501_c10_g1_i1|TRINITY_DN6495_c3_g1_i3|TRINITY_DN14857_c0_g1_i1|TRINITY_DN57551_c0_g1_i1|Contig8715|Contig11392|TRINITY_DN69413_c0_g2_i1|Contig6616	http://www.genome.jp/kegg-bin/show_pathway?dre00730/dre:100330410%09red/dre:321793%09red/dre:393982%09red/dre:406590%09red/dre:541489%09red/dre:562714%09red/dre:553671%09red/dre:504040%09red/dre:100003595%09red/dre:541539%09red/dre:100048920%09red
Glycosaminoglycan biosynthesis - keratan sulfate	dre00533	12	15	0.152139	0.733291	Contig13065|Contig259|Contig6184|Contig6183|Contig22128|TRINITY_DN4987_c0_g1_i3|TRINITY_DN25507_c0_g2_i1|Contig7863|Contig9309|Contig9243|Contig16197|TRINITY_DN40707_c0_g1_i4	http://www.genome.jp/kegg-bin/show_pathway?dre00533/dre:561756%09red/dre:768123%09red/dre:556544%09red/dre:492760%09red/dre:445124%09red/dre:793362%09red/dre:407659%09red/dre:561896%09red/dre:445562%09red/dre:100006249%09red/dre:286748%09red
Biosynthesis of amino acids	dre01230	53	88	0.158917	0.733291	TRINITY_DN19643_c1_g1_i1|TRINITY_DN570_c3_g1_i1|Contig1687|Contig4306|TRINITY_DN13468_c0_g1_i3|TRINITY_DN1524_c2_g1_i2|TRINITY_DN49127_c0_g1_i3|TRINITY_DN9711_c0_g1_i1|TRINITY_DN37981_c0_g1_i2|Contig1147|TRINITY_DN33643_c0_g1_i1|TRINITY_DN11533_c0_g1_i4|TRINITY_DN1387_c0_g1_i1|TRINITY_DN3995_c0_g1_i5|TRINITY_DN670_c0_g2_i1|TRINITY_DN14791_c0_g1_i1|TRINITY_DN6092_c0_g1_i5|TRINITY_DN23978_c0_g2_i2|…	http://www.genome.jp/kegg-bin/show_pathway?dre01230/dre:406696%09red/dre:393668%09red/dre:557716%09red/dre:553283%09red/dre:378847%09red/dre:324556%09red/dre:323329%09red/dre:386951%09red/dre:560944%09red/dre:100148522%09red/dre:792692%09red/dre:393926%09red/dre:336473%09red/dre:323107%09red/dre:606663%09red/dre:555623%09red/dre:563642%09red/dre:403086%09red/dre:558487%09red/dre:393970%09red/dre:…
p53 signaling pathway	dre04115	48	79	0.161516	0.733291	TRINITY_DN7749_c0_g1_i5|TRINITY_DN87822_c0_g1_i1|TRINITY_DN25018_c0_g1_i2|Contig16772|Contig13469|Contig15203|TRINITY_DN584_c1_g1_i3|TRINITY_DN27569_c0_g1_i4|TRINITY_DN8861_c0_g3_i1|TRINITY_DN16680_c1_g1_i1|Contig16220|Contig8594|TRINITY_DN16561_c0_g1_i3|TRINITY_DN9710_c0_g1_i4|TRINITY_DN5516_c2_g1_i1|Contig21267|TRINITY_DN10024_c0_g1_i4|Contig19097|TRINITY_DN13853_c0_g1_i2|Contig10551|TRINITY_DN…	http://www.genome.jp/kegg-bin/show_pathway?dre04115/dre:492763%09red/dre:799608%09red/dre:100320152%09red/dre:100034507%09red/dre:171473%09red/dre:336998%09red/dre:368909%09red/dre:567770%09red/dre:494479%09red/dre:415158%09red/dre:553652%09red/dre:100149048%09red/dre:550597%09red/dre:30222%09red/dre:58025%09red/dre:58022%09red/dre:571845%09red/dre:559425%09red/dre:406304%09red/dre:266794%09red/d…
Linoleic acid metabolism	dre00591	13	17	0.164259	0.733291	TRINITY_DN17792_c0_g1_i2|TRINITY_DN11616_c0_g2_i1|TRINITY_DN135883_c0_g1_i1|Contig14592|Contig5118|TRINITY_DN20723_c0_g1_i1|Contig19350|TRINITY_DN135978_c0_g1_i1|TRINITY_DN170462_c0_g1_i1|TRINITY_DN10786_c0_g2_i1|TRINITY_DN12123_c0_g2_i1|Contig551|Contig13603	http://www.genome.jp/kegg-bin/show_pathway?dre00591/dre:436622%09red/dre:406739%09red/dre:100148818%09red/dre:100149324%09red/dre:436896%09red/dre:560649%09red/dre:402802%09red/dre:30554%09red/dre:571738%09red/dre:406370%09red
Riboflavin metabolism	dre00740	8	9	0.170509	0.733291	Contig3542|TRINITY_DN3538_c1_g2_i2|Contig15573|TRINITY_DN11088_c0_g1_i4|TRINITY_DN9072_c0_g1_i2|TRINITY_DN203_c0_g1_i9|TRINITY_DN45778_c0_g1_i1|TRINITY_DN10814_c0_g2_i1	http://www.genome.jp/kegg-bin/show_pathway?dre00740/dre:562399%09red/dre:100536156%09red/dre:436725%09red/dre:560915%09red/dre:436959%09red/dre:541489%09red/dre:503759%09red
Steroid hormone biosynthesis	dre00140	25	38	0.17164	0.733291	Contig11215|TRINITY_DN5349_c0_g1_i13|TRINITY_DN96805_c0_g1_i1|TRINITY_DN19645_c1_g2_i2|Contig12550|Contig5939|TRINITY_DN30113_c0_g1_i5|TRINITY_DN8187_c0_g1_i4|Contig3062|TRINITY_DN40669_c0_g2_i4|Contig10509|TRINITY_DN49288_c0_g1_i5|TRINITY_DN27304_c0_g1_i4|TRINITY_DN18544_c0_g1_i3|TRINITY_DN19738_c0_g1_i2|TRINITY_DN13019_c0_g2_i1|TRINITY_DN30958_c0_g1_i2|Contig4013|TRINITY_DN23569_c1_g3_i1|TRINIT…	http://www.genome.jp/kegg-bin/show_pathway?dre00140/dre:777792%09red/dre:60640%09red/dre:30390%09red/dre:570455%09red/dre:322626%09red/dre:393335%09red/dre:406731%09red/dre:100006320%09red/dre:373131%09red/dre:100150054%09red/dre:399692%09red/dre:560717%09red/dre:449537%09red/dre:791578%09red/dre:768185%09red/dre:767715%09red/dre:110437932%09red/dre:553952%09red
Porphyrin and chlorophyll metabolism	dre00860	21	31	0.172795	0.733291	TRINITY_DN850_c0_g1_i9|TRINITY_DN8679_c0_g1_i3|TRINITY_DN8291_c0_g1_i2|TRINITY_DN12297_c0_g1_i3|TRINITY_DN18171_c0_g1_i5|TRINITY_DN57583_c0_g1_i1|TRINITY_DN557_c0_g2_i2|TRINITY_DN75_c0_g1_i4|TRINITY_DN203_c0_g1_i9|TRINITY_DN21034_c0_g3_i2|Contig2708|TRINITY_DN13248_c1_g1_i1|TRINITY_DN8187_c0_g1_i4|TRINITY_DN40669_c0_g2_i4|Contig17397|Contig20447|Contig13905|TRINITY_DN19645_c1_g2_i2|Contig7470|TRI…	http://www.genome.jp/kegg-bin/show_pathway?dre00860/dre:58215%09red/dre:767661%09red/dre:402970%09red/dre:553384%09red/dre:338290%09red/dre:406731%09red/dre:394181%09red/dre:436959%09red/dre:321294%09red/dre:100006320%09red/dre:436771%09red/dre:58016%09red/dre:84702%09red/dre:550338%09red/dre:557077%09red/dre:394129%09red/dre:553952%09red
Progesterone-mediated oocyte maturation	dre04914	63	108	0.181009	0.733291	Contig13680|TRINITY_DN12146_c1_g3_i3|Contig3470|TRINITY_DN8387_c0_g1_i2|TRINITY_DN538_c1_g2_i1|TRINITY_DN69626_c0_g1_i1|Contig1784|Contig8917|Contig11290|TRINITY_DN13204_c0_g1_i1|TRINITY_DN7816_c0_g2_i1|TRINITY_DN16285_c0_g1_i2|TRINITY_DN9645_c1_g2_i2|TRINITY_DN2133_c0_g1_i8|TRINITY_DN22265_c1_g2_i4|TRINITY_DN16561_c0_g1_i3|TRINITY_DN2354_c0_g1_i6|TRINITY_DN11594_c0_g1_i2|TRINITY_DN883_c0_g2_i5|T…	http://www.genome.jp/kegg-bin/show_pathway?dre04914/dre:557902%09red/dre:406728%09red/dre:403065%09red/dre:403063%09red/dre:360144%09red/dre:30450%09red/dre:245702%09red/dre:245701%09red/dre:30716%09red/dre:399480%09red/dre:336421%09red/dre:100049158%09red/dre:571825%09red/dre:571285%09red/dre:393907%09red/dre:57925%09red/dre:562720%09red/dre:368316%09red/dre:58025%09red/dre:280649%09red/dre:3939…
PPAR signaling pathway	dre03320	44	73	0.184288	0.733291	Contig13968|TRINITY_DN17073_c0_g1_i1|TRINITY_DN7357_c0_g1_i11|TRINITY_DN7298_c0_g2_i2|TRINITY_DN15691_c0_g1_i7|TRINITY_DN9029_c0_g1_i1|TRINITY_DN6660_c0_g1_i6|Contig3653|TRINITY_DN23112_c0_g2_i3|Contig20885|TRINITY_DN34051_c0_g1_i1|TRINITY_DN63457_c0_g1_i1|TRINITY_DN13176_c0_g2_i1|TRINITY_DN2276_c0_g1_i19|Contig9552|TRINITY_DN5981_c0_g1_i2|TRINITY_DN2317_c2_g1_i2|TRINITY_DN20051_c0_g1_i1|TRINITY_…	http://www.genome.jp/kegg-bin/show_pathway?dre03320/dre:30354%09red/dre:30530%09red/dre:335159%09red/dre:445125%09red/dre:30754%09red/dre:555578%09red/dre:171478%09red/dre:101884800%09red/dre:568883%09red/dre:553734%09red/dre:541410%09red/dre:100000859%09red/dre:334561%09red/dre:322341%09red/dre:100136866%09red/dre:334529%09red/dre:558088%09red/dre:58128%09red/dre:560000%09red/dre:445175%09red/dr…
N-Glycan biosynthesis	dre00510	34	55	0.190135	0.733291	Contig16102|Contig4615|Contig23480|Contig12431|TRINITY_DN19605_c0_g2_i1|Contig19895|TRINITY_DN8625_c0_g1_i1|Contig10716|Contig6184|Contig9687|Contig3580|Contig6183|Contig22128|TRINITY_DN10329_c0_g1_i4|Contig5848|TRINITY_DN17919_c0_g2_i3|TRINITY_DN108588_c0_g1_i10|TRINITY_DN8846_c0_g1_i3|TRINITY_DN15744_c0_g1_i6|TRINITY_DN16269_c0_g1_i1|TRINITY_DN81957_c0_g1_i1|TRINITY_DN30958_c0_g1_i2|Contig14306…	http://www.genome.jp/kegg-bin/show_pathway?dre00510/dre:101884072%09red/dre:556544%09red/dre:403068%09red/dre:100334730%09red/dre:323918%09red/dre:751635%09red/dre:325561%09red/dre:334161%09red/dre:566527%09red/dre:570828%09red/dre:566078%09red/dre:558524%09red/dre:474331%09red/dre:100000478%09red/dre:403116%09red/dre:450072%09red/dre:562592%09red/dre:553676%09red/dre:561756%09red/dre:335985%09re…
Phototransduction	dre04744	24	37	0.191055	0.733291	Contig17038|TRINITY_DN5106_c0_g1_i1|TRINITY_DN18149_c0_g1_i2|TRINITY_DN17353_c1_g1_i1|TRINITY_DN4469_c0_g1_i1|TRINITY_DN27780_c0_g1_i4|TRINITY_DN1823_c0_g2_i2|TRINITY_DN50214_c0_g1_i1|TRINITY_DN5099_c0_g1_i2|TRINITY_DN81169_c0_g1_i1|Contig975|TRINITY_DN27232_c0_g1_i1|TRINITY_DN17005_c0_g2_i3|TRINITY_DN138566_c0_g1_i1|Contig22437|Contig5267|TRINITY_DN21149_c0_g2_i1|TRINITY_DN28114_c0_g1_i2|TRINITY…	http://www.genome.jp/kegg-bin/show_pathway?dre04744/dre:140428%09red/dre:368410%09red/dre:492811%09red/dre:566120%09red/dre:335656%09red/dre:559332%09red/dre:554700%09red/dre:140431%09red/dre:406660%09red/dre:322104%09red/dre:792319%09red/dre:568211%09red/dre:140426%09red/dre:558299%09red/dre:560151%09red/dre:793087%09red
Folate biosynthesis	dre00790	20	30	0.193907	0.733291	TRINITY_DN25974_c0_g1_i2|Contig20399|TRINITY_DN63050_c1_g1_i2|TRINITY_DN46744_c0_g1_i1|TRINITY_DN13348_c0_g1_i2|TRINITY_DN10407_c0_g1_i4|Contig10022|Contig5251|Contig2617|Contig11091|TRINITY_DN26567_c0_g1_i1|TRINITY_DN19338_c1_g1_i1|TRINITY_DN3501_c10_g1_i1|Contig2299|TRINITY_DN69413_c0_g2_i1|TRINITY_DN13183_c0_g1_i5|TRINITY_DN9897_c1_g1_i1|TRINITY_DN9120_c2_g1_i2|TRINITY_DN34108_c0_g1_i1|Contig3…	http://www.genome.jp/kegg-bin/show_pathway?dre00790/dre:100330410%09red/dre:566323%09red/dre:100007749%09red/dre:393982%09red/dre:30384%09red/dre:100192219%09red/dre:407712%09red/dre:553452%09red/dre:393787%09red/dre:557552%09red/dre:415103%09red/dre:406746%09red/dre:554136%09red/dre:337696%09red/dre:352943%09red/dre:81882%09red/dre:541539%09red/dre:791448%09red
Tryptophan metabolism	dre00380	31	50	0.200267	0.733291	TRINITY_DN8135_c0_g1_i4|TRINITY_DN12004_c0_g1_i2|TRINITY_DN40038_c0_g1_i1|TRINITY_DN95402_c0_g1_i1|Contig2585|Contig17291|Contig5939|TRINITY_DN17779_c0_g3_i2|Contig1466|Contig9284|Contig4823|TRINITY_DN18523_c0_g1_i1|TRINITY_DN136004_c0_g1_i1|Contig20399|TRINITY_DN10159_c0_g1_i1|TRINITY_DN16581_c0_g1_i5|TRINITY_DN4708_c0_g1_i5|TRINITY_DN9897_c1_g1_i1|TRINITY_DN26567_c0_g1_i1|TRINITY_DN16360_c1_g1_…	http://www.genome.jp/kegg-bin/show_pathway?dre00380/dre:368242%09red/dre:445121%09red/dre:368262%09red/dre:100150054%09red/dre:323653%09red/dre:406651%09red/dre:393677%09red/dre:570457%09red/dre:445290%09red/dre:334082%09red/dre:393860%09red/dre:404730%09red/dre:571967%09red/dre:494076%09red/dre:100005587%09red/dre:30685%09red/dre:447920%09red/dre:555401%09red/dre:352943%09red/dre:407712%09red/dr…
alpha-Linolenic acid metabolism	dre00592	13	18	0.200719	0.733291	TRINITY_DN17792_c0_g1_i2|TRINITY_DN11616_c0_g2_i1|TRINITY_DN135883_c0_g1_i1|Contig14592|Contig5118|TRINITY_DN20723_c0_g1_i1|Contig19350|TRINITY_DN135978_c0_g1_i1|TRINITY_DN170462_c0_g1_i1|TRINITY_DN10786_c0_g2_i1|TRINITY_DN12123_c0_g2_i1|Contig551|Contig13603	http://www.genome.jp/kegg-bin/show_pathway?dre00592/dre:436622%09red/dre:406739%09red/dre:100148818%09red/dre:100149324%09red/dre:436896%09red/dre:560649%09red/dre:402802%09red/dre:30554%09red/dre:571738%09red/dre:406370%09red
Glycosphingolipid biosynthesis - globo and isoglobo series	dre00603	7	8	0.201642	0.733291	Contig10312|Contig22975|TRINITY_DN140901_c0_g1_i1|TRINITY_DN9166_c0_g1_i6|Contig7908|Contig7863|TRINITY_DN664_c0_g2_i4	http://www.genome.jp/kegg-bin/show_pathway?dre00603/dre:387303%09red/dre:553210%09red/dre:323613%09red/dre:560778%09red/dre:796410%09red/dre:445562%09red
Citrate cycle (TCA cycle)	dre00020	22	34	0.206638	0.733291	TRINITY_DN15691_c0_g1_i7|Contig5443|Contig5445|Contig17658|TRINITY_DN11496_c1_g2_i1|Contig3003|Contig9500|TRINITY_DN13927_c0_g1_i1|TRINITY_DN10808_c0_g2_i1|TRINITY_DN6092_c0_g1_i5|TRINITY_DN5644_c0_g1_i14|TRINITY_DN1374_c0_g2_i2|Contig17434|TRINITY_DN1242_c1_g1_i1|Contig8825|Contig4171|TRINITY_DN12795_c0_g1_i8|TRINITY_DN1879_c0_g2_i1|TRINITY_DN31491_c0_g1_i3|TRINITY_DN9711_c0_g1_i1|TRINITY_DN3131…	http://www.genome.jp/kegg-bin/show_pathway?dre00020/dre:797715%09red/dre:406702%09red/dre:436850%09red/dre:317746%09red/dre:393926%09red/dre:335715%09red/dre:322339%09red/dre:436922%09red/dre:368262%09red/dre:406473%09red/dre:406405%09red/dre:100006589%09red/dre:564552%09red/dre:324201%09red/dre:562149%09red/dre:553283%09red/dre:386951%09red/dre:322670%09red/dre:399662%09red/dre:406299%09red
Adipocytokine signaling pathway	dre04920	53	91	0.207605	0.733291	TRINITY_DN1807_c0_g2_i3|TRINITY_DN7298_c0_g2_i2|TRINITY_DN15691_c0_g1_i7|TRINITY_DN1895_c0_g1_i8|TRINITY_DN9029_c0_g1_i1|Contig5308|TRINITY_DN9556_c1_g2_i2|TRINITY_DN6957_c0_g1_i1|TRINITY_DN1260_c0_g1_i4|Contig8930|Contig20885|TRINITY_DN7098_c0_g1_i2|Contig556|Contig19124|TRINITY_DN12146_c1_g3_i3|Contig15839|TRINITY_DN10715_c0_g1_i7|TRINITY_DN9886_c0_g1_i2|TRINITY_DN39231_c0_g1_i1|TRINITY_DN15669…	http://www.genome.jp/kegg-bin/show_pathway?dre04920/dre:30530%09red/dre:568316%09red/dre:555578%09red/dre:790919%09red/dre:101884909%09red/dre:335159%09red/dre:406596%09red/dre:563180%09red/dre:65236%09red/dre:100149042%09red/dre:556236%09red/dre:334561%09red/dre:436617%09red/dre:406440%09red/dre:353221%09red/dre:562720%09red/dre:553418%09red/dre:30307%09red/dre:558088%09red/dre:560140%09red/dre:…
Fatty acid metabolism	dre01212	40	67	0.210763	0.733291	TRINITY_DN12213_c0_g1_i3|TRINITY_DN17073_c0_g1_i1|TRINITY_DN7298_c0_g2_i2|TRINITY_DN5609_c0_g1_i5|Contig5781|TRINITY_DN10003_c0_g1_i6|TRINITY_DN5216_c0_g1_i4|TRINITY_DN5489_c0_g1_i1|Contig20885|Contig22913|Contig2585|Contig6625|TRINITY_DN1164_c0_g1_i3|TRINITY_DN8437_c0_g1_i1|Contig12550|TRINITY_DN30113_c0_g1_i5|TRINITY_DN5925_c0_g1_i9|Contig9667|Contig8636|Contig8572|Contig4823|Contig7397|Contig7…	http://www.genome.jp/kegg-bin/show_pathway?dre01212/dre:445121%09red/dre:550550%09red/dre:393105%09red/dre:793834%09red/dre:335159%09red/dre:553326%09red/dre:573723%09red/dre:553734%09red/dre:334217%09red/dre:445290%09red/dre:334561%09red/dre:406648%09red/dre:554145%09red/dre:558088%09red/dre:560000%09red/dre:559403%09red/dre:445175%09red/dre:322626%09red/dre:566085%09red/dre:100000859%09red/dre:…
RNA polymerase	dre03020	19	29	0.217397	0.733291	Contig3670|TRINITY_DN13736_c0_g1_i1|TRINITY_DN16700_c0_g1_i1|TRINITY_DN13793_c0_g1_i1|TRINITY_DN59390_c0_g1_i1|TRINITY_DN32865_c0_g2_i6|TRINITY_DN7814_c0_g2_i1|TRINITY_DN24201_c0_g2_i3|TRINITY_DN6475_c0_g1_i1|TRINITY_DN12344_c0_g1_i3|TRINITY_DN12276_c2_g1_i1|TRINITY_DN32902_c0_g1_i1|TRINITY_DN47305_c0_g1_i3|Contig11319|TRINITY_DN15662_c0_g2_i1|Contig9608|TRINITY_DN12865_c0_g1_i1|TRINITY_DN6123_c0…	http://www.genome.jp/kegg-bin/show_pathway?dre03020/dre:572258%09red/dre:553705%09red/dre:449992%09red/dre:324088%09red/dre:796803%09red/dre:445412%09red/dre:327078%09red/dre:554099%09red/dre:394162%09red/dre:562329%09red/dre:553347%09red/dre:449786%09red/dre:393257%09red/dre:325603%09red/dre:393201%09red/dre:393538%09red/dre:334669%09red
Mismatch repair	dre03430	15	22	0.220291	0.733291	TRINITY_DN17004_c0_g1_i1|Contig17115|Contig15415|Contig450|Contig6174|TRINITY_DN7555_c0_g1_i1|TRINITY_DN86580_c0_g1_i2|TRINITY_DN12893_c0_g1_i4|TRINITY_DN7986_c0_g1_i21|TRINITY_DN29938_c0_g1_i5|TRINITY_DN13378_c0_g1_i7|TRINITY_DN1341_c0_g1_i4|TRINITY_DN10013_c0_g1_i1|Contig11558|TRINITY_DN39531_c0_g3_i3	http://www.genome.jp/kegg-bin/show_pathway?dre03430/dre:393632%09red/dre:796456%09red/dre:571834%09red/dre:30678%09red/dre:259256%09red/dre:692256%09red/dre:565276%09red/dre:445385%09red/dre:556995%09red/dre:393196%09red/dre:260437%09red/dre:503748%09red/dre:406778%09red/dre:406845%09red/dre:100037336%09red
Glycolysis / Gluconeogenesis	dre00010	45	77	0.225043	0.733291	Contig10978|TRINITY_DN17613_c0_g1_i10|TRINITY_DN3633_c0_g1_i10|TRINITY_DN15691_c0_g1_i7|TRINITY_DN1524_c2_g1_i2|Contig21535|Contig2337|Contig18226|TRINITY_DN33643_c0_g1_i1|TRINITY_DN7098_c0_g1_i2|Contig17291|TRINITY_DN3995_c0_g1_i5|TRINITY_DN14791_c0_g1_i1|TRINITY_DN26160_c1_g1_i2|TRINITY_DN21189_c0_g1_i1|TRINITY_DN14420_c0_g1_i8|TRINITY_DN8586_c0_g1_i6|Contig11170|TRINITY_DN13927_c0_g1_i1|TRINIT…	http://www.genome.jp/kegg-bin/show_pathway?dre00010/dre:406702%09red/dre:406696%09red/dre:406339%09red/dre:321224%09red/dre:323653%09red/dre:790919%09red/dre:324201%09red/dre:563180%09red/dre:792692%09red/dre:541435%09red/dre:246094%09red/dre:799805%09red/dre:116517%09red/dre:323107%09red/dre:558487%09red/dre:436914%09red/dre:394075%09red/dre:335231%09red/dre:560020%09red/dre:560753%09red/dre:100…
Cytosolic DNA-sensing pathway	dre04623	26	42	0.227886	0.733291	TRINITY_DN30508_c0_g1_i1|TRINITY_DN7814_c0_g2_i1|Contig5374|Contig11319|TRINITY_DN32902_c0_g1_i1|Contig8930|Contig15839|Contig20032|TRINITY_DN2315_c0_g3_i2|TRINITY_DN32865_c0_g2_i6|TRINITY_DN6475_c0_g1_i1|Contig2403|TRINITY_DN13736_c0_g1_i1|TRINITY_DN16700_c0_g1_i1|TRINITY_DN59390_c0_g1_i1|TRINITY_DN4608_c0_g1_i13|TRINITY_DN12344_c0_g1_i3|TRINITY_DN47305_c0_g1_i3|TRINITY_DN12784_c0_g2_i1|TRINITY_…	http://www.genome.jp/kegg-bin/show_pathway?dre04623/dre:406463%09red/dre:393257%09red/dre:100885851%09red/dre:393538%09red/dre:557043%09red/dre:692289%09red/dre:796803%09red/dre:437024%09red/dre:445412%09red/dre:567460%09red/dre:323099%09red/dre:360134%09red/dre:562329%09red/dre:393201%09red/dre:564854%09red/dre:393287%09red/dre:572258%09red/dre:553705%09red/dre:394162%09red/dre:449786%09red/dre:…
Other glycan degradation	dre00511	16	24	0.22872	0.733291	TRINITY_DN851_c0_g1_i5|TRINITY_DN12789_c0_g1_i4|TRINITY_DN2963_c0_g1_i18|Contig13631|TRINITY_DN17333_c0_g4_i7|TRINITY_DN6789_c0_g1_i7|Contig21413|Contig12977|TRINITY_DN40141_c0_g1_i2|TRINITY_DN40101_c0_g1_i1|TRINITY_DN2385_c0_g1_i3|TRINITY_DN10399_c0_g1_i3|TRINITY_DN4585_c0_g1_i8|TRINITY_DN664_c0_g2_i4|Contig19|TRINITY_DN17235_c0_g1_i8	http://www.genome.jp/kegg-bin/show_pathway?dre00511/dre:569595%09red/dre:445165%09red/dre:548343%09red/dre:566517%09red/dre:561239%09red/dre:541519%09red/dre:565372%09red/dre:393128%09red/dre:780844%09red/dre:323613%09red/dre:767799%09red/dre:100003570%09red/dre:445487%09red/dre:559850%09red/dre:553569%09red
Ascorbate and aldarate metabolism	dre00053	13	19	0.240414	0.733291	TRINITY_DN4920_c0_g1_i13|TRINITY_DN10159_c0_g1_i1|TRINITY_DN8291_c0_g1_i2|Contig11215|TRINITY_DN8187_c0_g1_i4|TRINITY_DN57583_c0_g1_i1|TRINITY_DN4708_c0_g1_i5|Contig18121|Contig22591|TRINITY_DN40669_c0_g2_i4|TRINITY_DN8983_c0_g1_i1|TRINITY_DN19645_c1_g2_i2|Contig17291	http://www.genome.jp/kegg-bin/show_pathway?dre00053/dre:447920%09red/dre:569254%09red/dre:406731%09red/dre:100006320%09red/dre:323653%09red/dre:334197%09red/dre:571850%09red/dre:116991%09red/dre:100005587%09red/dre:553952%09red
Base excision repair	dre03410	23	37	0.241274	0.733291	TRINITY_DN344_c0_g1_i4|TRINITY_DN13184_c0_g1_i1|Contig4566|Contig13482|Contig16756|TRINITY_DN17004_c0_g1_i1|TRINITY_DN49221_c0_g1_i9|TRINITY_DN1619_c0_g1_i8|Contig7561|TRINITY_DN11152_c0_g2_i2|TRINITY_DN19282_c0_g1_i2|TRINITY_DN4338_c0_g1_i2|TRINITY_DN29938_c0_g1_i5|Contig17353|TRINITY_DN9158_c0_g1_i6|TRINITY_DN3259_c0_g1_i19|Contig12830|Contig11558|Contig3678|TRINITY_DN11707_c0_g1_i1|TRINITY_DN1…	http://www.genome.jp/kegg-bin/show_pathway?dre03410/dre:563276%09red/dre:30678%09red/dre:406697%09red/dre:445480%09red/dre:393253%09red/dre:393774%09red/dre:554204%09red/dre:558045%09red/dre:553610%09red/dre:393949%09red/dre:570901%09red/dre:796456%09red/dre:692256%09red/dre:556995%09red/dre:406730%09red/dre:560788%09red/dre:795095%09red/dre:566516%09red/dre:571834%09red/dre:100008368%09red/dre:5…
Glycosaminoglycan biosynthesis - heparan sulfate / heparin	dre00534	19	30	0.24998	0.733291	TRINITY_DN27464_c0_g1_i2|TRINITY_DN1267_c0_g1_i2|TRINITY_DN797_c0_g3_i2|TRINITY_DN20219_c0_g1_i4|TRINITY_DN21815_c0_g1_i1|TRINITY_DN16170_c0_g1_i1|TRINITY_DN17798_c0_g2_i10|Contig2676|TRINITY_DN10724_c0_g1_i4|TRINITY_DN30850_c0_g3_i1|TRINITY_DN35979_c0_g1_i1|Contig1258|Contig1259|TRINITY_DN107826_c0_g1_i1|TRINITY_DN9797_c0_g2_i1|Contig9860|Contig22919|Contig11036|Contig9972	http://www.genome.jp/kegg-bin/show_pathway?dre00534/dre:569353%09red/dre:497281%09red/dre:497280%09red/dre:565201%09red/dre:571246%09red/dre:553162%09red/dre:378450%09red/dre:798226%09red/dre:100317129%09red/dre:100329339%09red/dre:570459%09red/dre:791107%09red/dre:493780%09red/dre:560951%09red/dre:793524%09red/dre:100151174%09red/dre:100007670%09red
Non-homologous end-joining	dre03450	10	14	0.251857	0.733291	TRINITY_DN344_c0_g1_i4|TRINITY_DN7314_c0_g1_i6|Contig12556|TRINITY_DN3811_c0_g1_i2|TRINITY_DN29088_c0_g1_i1|Contig10088|TRINITY_DN13374_c0_g1_i6|TRINITY_DN83486_c0_g1_i1|TRINITY_DN8238_c0_g1_i5|Contig19145	http://www.genome.jp/kegg-bin/show_pathway?dre03450/dre:562283%09red/dre:544653%09red/dre:406697%09red/dre:566285%09red/dre:406593%09red/dre:393759%09red/dre:334488%09red/dre:393218%09red/dre:553029%09red/dre:569525%09red
Glycosphingolipid biosynthesis - ganglio series	dre00604	10	14	0.251857	0.733291	Contig7735|Contig10312|Contig6742|TRINITY_DN4800_c0_g1_i4|TRINITY_DN1229_c1_g1_i9|TRINITY_DN3260_c0_g1_i18|Contig7863|TRINITY_DN664_c0_g2_i4|TRINITY_DN10439_c0_g1_i4|TRINITY_DN2385_c0_g1_i3	http://www.genome.jp/kegg-bin/show_pathway?dre00604/dre:548343%09red/dre:553210%09red/dre:751653%09red/dre:394083%09red/dre:793635%09red/dre:323613%09red/dre:445562%09red/dre:553754%09red/dre:563594%09red
Fructose and mannose metabolism	dre00051	26	43	0.255581	0.733291	TRINITY_DN101815_c0_g1_i9|TRINITY_DN1524_c2_g1_i2|TRINITY_DN69579_c0_g1_i1|TRINITY_DN33643_c0_g1_i1|Contig12045|TRINITY_DN27381_c0_g1_i1|TRINITY_DN14791_c0_g1_i1|TRINITY_DN26160_c1_g1_i2|TRINITY_DN7447_c0_g2_i1|TRINITY_DN10407_c0_g1_i4|TRINITY_DN12808_c0_g1_i4|TRINITY_DN2126_c0_g1_i2|TRINITY_DN1182_c0_g2_i2|Contig10068|TRINITY_DN4739_c0_g1_i5|Contig2337|TRINITY_DN10531_c0_g1_i7|TRINITY_DN23978_c0…	http://www.genome.jp/kegg-bin/show_pathway?dre00051/dre:100330415%09red/dre:406339%09red/dre:321224%09red/dre:792692%09red/dre:556190%09red/dre:335231%09red/dre:445097%09red/dre:553452%09red/dre:553792%09red/dre:494077%09red/dre:560753%09red/dre:431743%09red/dre:393983%09red/dre:613246%09red/dre:570106%09red/dre:560944%09red/dre:100007686%09red/dre:393469%09red/dre:554477%09red/dre:406496%09red/d…
Nicotinate and nicotinamide metabolism	dre00760	20	32	0.256	0.733291	TRINITY_DN5503_c0_g1_i4|TRINITY_DN842_c0_g1_i3|TRINITY_DN14693_c0_g1_i2|TRINITY_DN12004_c0_g1_i2|TRINITY_DN11088_c0_g1_i4|Contig5484|TRINITY_DN42663_c0_g1_i4|TRINITY_DN16819_c0_g1_i1|TRINITY_DN5023_c0_g1_i4|Contig2089|Contig12150|TRINITY_DN10717_c0_g1_i4|TRINITY_DN45778_c0_g1_i1|Contig12220|TRINITY_DN9961_c0_g1_i8|TRINITY_DN18614_c0_g1_i6|TRINITY_DN4266_c0_g2_i8|Contig18597|TRINITY_DN2445_c1_g1_i…	http://www.genome.jp/kegg-bin/show_pathway?dre00760/dre:321720%09red/dre:64674%09red/dre:562399%09red/dre:101886891%09red/dre:100536156%09red/dre:324211%09red/dre:336257%09red/dre:570457%09red/dre:402953%09red/dre:562627%09red/dre:386710%09red/dre:393864%09red/dre:393330%09red/dre:557972%09red/dre:791647%09red/dre:100330160%09red/dre:550370%09red/dre:445071%09red
One carbon pool by folate	dre00670	12	18	0.273838	0.733291	TRINITY_DN25974_c0_g1_i2|TRINITY_DN570_c3_g1_i1|TRINITY_DN8767_c0_g2_i1|TRINITY_DN118913_c0_g1_i1|Contig9512|Contig11433|Contig21459|Contig23184|Contig9238|TRINITY_DN23980_c0_g1_i4|Contig381|TRINITY_DN1028_c0_g2_i1	http://www.genome.jp/kegg-bin/show_pathway?dre00670/dre:260441%09red/dre:567547%09red/dre:58141%09red/dre:394021%09red/dre:100144628%09red/dre:557552%09red/dre:100333269%09red/dre:378847%09red/dre:100004977%09red/dre:81882%09red/dre:450000%09red
2-Oxocarboxylic acid metabolism	dre01210	13	20	0.282794	0.733291	Contig8161|TRINITY_DN39532_c0_g1_i4|Contig12382|Contig17658|Contig3018|TRINITY_DN31491_c0_g1_i3|TRINITY_DN9711_c0_g1_i1|Contig11502|TRINITY_DN6092_c0_g1_i5|TRINITY_DN411_c1_g1_i7|TRINITY_DN5644_c0_g1_i14|Contig4171|Contig3324	http://www.genome.jp/kegg-bin/show_pathway?dre01210/dre:393926%09red/dre:799963%09red/dre:100148522%09red/dre:322339%09red/dre:557716%09red/dre:406688%09red/dre:403086%09red/dre:100006589%09red/dre:393970%09red/dre:386951%09red/dre:557979%09red/dre:322670%09red
Fatty acid degradation	dre00071	27	46	0.288375	0.733291	TRINITY_DN17073_c0_g1_i1|TRINITY_DN8135_c0_g1_i4|TRINITY_DN9029_c0_g1_i1|Contig20885|Contig2585|Contig6625|TRINITY_DN8437_c0_g1_i1|TRINITY_DN7298_c0_g2_i2|TRINITY_DN17779_c0_g3_i2|TRINITY_DN11611_c0_g1_i1|Contig8636|TRINITY_DN8586_c0_g1_i6|Contig4823|Contig7397|Contig7396|Contig17291|TRINITY_DN21413_c0_g1_i2|TRINITY_DN10159_c0_g1_i1|TRINITY_DN4708_c0_g1_i5|Contig6294|TRINITY_DN18523_c0_g1_i1|Cont…	http://www.genome.jp/kegg-bin/show_pathway?dre00071/dre:445121%09red/dre:323653%09red/dre:335159%09red/dre:573723%09red/dre:334101%09red/dre:116517%09red/dre:445290%09red/dre:334561%09red/dre:393860%09red/dre:558088%09red/dre:560000%09red/dre:445175%09red/dre:447920%09red/dre:406283%09red/dre:336606%09red/dre:368912%09red/dre:100006023%09red/dre:793834%09red/dre:100005587%09red/dre:100000859%09re…
Protein export	dre03060	14	22	0.290733	0.733291	Contig7300|TRINITY_DN10474_c0_g1_i5|TRINITY_DN32880_c0_g1_i1|Contig13763|Contig17861|TRINITY_DN87032_c2_g1_i1|TRINITY_DN12084_c1_g1_i1|Contig15324|TRINITY_DN1297_c0_g2_i1|Contig11587|TRINITY_DN18367_c0_g1_i1|Contig9182|TRINITY_DN16574_c0_g1_i7|Contig2976	http://www.genome.jp/kegg-bin/show_pathway?dre03060/dre:192298%09red/dre:436845%09red/dre:436861%09red/dre:619260%09red/dre:569063%09red/dre:563660%09red/dre:327335%09red/dre:445299%09red/dre:791986%09red/dre:406652%09red/dre:405884%09red/dre:378848%09red/dre:436794%09red
ABC transporters	dre02010	23	39	0.303393	0.733291	Contig21009|Contig11602|TRINITY_DN5763_c0_g1_i2|TRINITY_DN165580_c0_g1_i1|TRINITY_DN39535_c0_g1_i2|TRINITY_DN13916_c0_g1_i11|Contig6768|TRINITY_DN68908_c0_g1_i1|TRINITY_DN27159_c0_g3_i2|Contig980|TRINITY_DN3523_c0_g2_i1|Contig2488|Contig2545|Contig4556|Contig4316|Contig4454|TRINITY_DN7743_c0_g1_i6|Contig9450|Contig3873|Contig11501|Contig21757|Contig15289|Contig9861	http://www.genome.jp/kegg-bin/show_pathway?dre02010/dre:566515%09red/dre:558335%09red/dre:767748%09red/dre:393561%09red/dre:548340%09red/dre:798527%09red/dre:100003744%09red/dre:555506%09red/dre:100002010%09red/dre:100333043%09red/dre:100006090%09red/dre:553281%09red/dre:568482%09red/dre:100537809%09red/dre:100136850%09red/dre:735312%09red/dre:556709%09red/dre:558924%09red/dre:564067%09red
Mitophagy - animal	dre04137	46	83	0.312356	0.733291	TRINITY_DN3688_c0_g2_i10|TRINITY_DN8189_c0_g1_i7|TRINITY_DN20474_c0_g1_i1|Contig9924|Contig22856|Contig8917|TRINITY_DN4487_c0_g1_i1|TRINITY_DN2678_c0_g2_i1|Contig6182|TRINITY_DN17763_c0_g2_i5|TRINITY_DN12146_c1_g3_i3|Contig15916|TRINITY_DN3575_c1_g1_i5|Contig23116|TRINITY_DN22579_c0_g1_i3|TRINITY_DN5774_c0_g1_i3|TRINITY_DN6525_c0_g1_i5|TRINITY_DN36868_c0_g1_i5|TRINITY_DN8111_c0_g1_i5|Contig4962|T…	http://www.genome.jp/kegg-bin/show_pathway?dre04137/dre:561933%09red/dre:791223%09red/dre:550328%09red/dre:100537262%09red/dre:100317924%09red/dre:30296%09red/dre:550513%09red/dre:550286%09red/dre:494085%09red/dre:751649%09red/dre:323563%09red/dre:335916%09red/dre:492357%09red/dre:692289%09red/dre:558848%09red/dre:567448%09red/dre:557574%09red/dre:562720%09red/dre:553656%09red/dre:559564%09red/dr…
Arachidonic acid metabolism	dre00590	27	47	0.317962	0.733291	TRINITY_DN10450_c0_g1_i7|TRINITY_DN35174_c0_g1_i4|Contig5118|TRINITY_DN5660_c0_g1_i12|Contig551|Contig13603|TRINITY_DN34108_c0_g1_i1|TRINITY_DN7403_c0_g1_i4|Contig14592|TRINITY_DN10786_c0_g2_i1|TRINITY_DN291_c0_g1_i1|TRINITY_DN135978_c0_g1_i1|TRINITY_DN20568_c0_g1_i11|TRINITY_DN135883_c0_g1_i1|TRINITY_DN11616_c0_g2_i1|TRINITY_DN20723_c0_g1_i1|TRINITY_DN10670_c0_g1_i2|TRINITY_DN12123_c0_g2_i1|TRIN…	http://www.genome.jp/kegg-bin/show_pathway?dre00590/dre:100148818%09red/dre:100149324%09red/dre:402802%09red/dre:406449%09red/dre:560649%09red/dre:100333757%09red/dre:567204%09red/dre:569734%09red/dre:798788%09red/dre:322732%09red/dre:352926%09red/dre:406739%09red/dre:246227%09red/dre:393387%09red/dre:494099%09red/dre:799964%09red/dre:436622%09red/dre:246226%09red/dre:571738%09red/dre:559148%09re…
Sulfur metabolism	dre00920	7	10	0.324212	0.733291	Contig11886|TRINITY_DN12516_c0_g1_i12|TRINITY_DN13003_c0_g1_i2|TRINITY_DN15306_c0_g1_i1|Contig9465|Contig58|TRINITY_DN789_c2_g3_i2	http://www.genome.jp/kegg-bin/show_pathway?dre00920/dre:80939%09red/dre:436627%09red/dre:641570%09red/dre:559488%09red/dre:393542%09red/dre:405865%09red/dre:796025%09red
Glutathione metabolism	dre00480	33	59	0.334529	0.733291	Contig19433|TRINITY_DN35174_c0_g1_i4|TRINITY_DN5866_c0_g1_i3|TRINITY_DN7251_c0_g2_i4|TRINITY_DN11268_c0_g1_i6|TRINITY_DN9711_c0_g1_i1|TRINITY_DN15066_c0_g1_i3|Contig17012|Contig4269|Contig17014|TRINITY_DN4304_c1_g2_i1|TRINITY_DN291_c0_g1_i1|TRINITY_DN9710_c0_g1_i4|Contig17593|TRINITY_DN110674_c0_g3_i3|TRINITY_DN21908_c0_g1_i1|TRINITY_DN6092_c0_g1_i5|TRINITY_DN1660_c0_g1_i3|TRINITY_DN37554_c0_g2_i…	http://www.genome.jp/kegg-bin/show_pathway?dre00480/dre:406703%09red/dre:393556%09red/dre:767682%09red/dre:571365%09red/dre:557614%09red/dre:101882295%09red/dre:368909%09red/dre:386951%09red/dre:100333757%09red/dre:100006589%09red/dre:569734%09red/dre:80872%09red/dre:324900%09red/dre:79381%09red/dre:352928%09red/dre:100151110%09red/dre:352926%09red/dre:431762%09red/dre:406736%09red/dre:30740%09re…
Pyruvate metabolism	dre00620	26	46	0.345626	0.733291	Contig10978|TRINITY_DN15691_c0_g1_i7|Contig5443|Contig21535|Contig5445|TRINITY_DN1374_c0_g2_i2|Contig18226|Contig2585|Contig17291|TRINITY_DN10715_c0_g1_i7|TRINITY_DN5981_c0_g1_i2|Contig11170|TRINITY_DN13927_c0_g1_i1|TRINITY_DN10159_c0_g1_i1|TRINITY_DN1242_c1_g1_i1|Contig12981|TRINITY_DN4708_c0_g1_i5|TRINITY_DN4615_c3_g1_i2|TRINITY_DN272_c2_g1_i2|TRINITY_DN10214_c0_g1_i11|TRINITY_DN54955_c0_g1_i1|…	http://www.genome.jp/kegg-bin/show_pathway?dre00620/dre:406702%09red/dre:571263%09red/dre:406405%09red/dre:323653%09red/dre:335715%09red/dre:553283%09red/dre:497183%09red/dre:399662%09red/dre:541435%09red/dre:556236%09red/dre:445290%09red/dre:436914%09red/dre:560020%09red/dre:100005587%09red/dre:559403%09red/dre:445233%09red/dre:447920%09red/dre:368213%09red/dre:406473%09red/dre:492719%09red/dre:…
Taurine and hypotaurine metabolism	dre00430	9	14	0.346447	0.733291	TRINITY_DN8548_c0_g1_i1|Contig10063|Contig7415|TRINITY_DN4304_c1_g2_i1|Contig13536|TRINITY_DN5660_c0_g1_i12|TRINITY_DN9982_c0_g1_i12|TRINITY_DN13516_c0_g1_i2|TRINITY_DN9535_c0_g1_i1	http://www.genome.jp/kegg-bin/show_pathway?dre00430/dre:550403%09red/dre:406474%09red/dre:378441%09red/dre:393714%09red/dre:101882295%09red/dre:393387%09red/dre:100333757%09red/dre:569734%09red
Other types of O-glycan biosynthesis	dre00514	17	29	0.349048	0.733291	Contig809|TRINITY_DN5499_c0_g1_i2|Contig22956|Contig6184|Contig7001|TRINITY_DN4987_c0_g1_i3|Contig6183|Contig22128|Contig9243|Contig17966|Contig15055|Contig1625|Contig22380|TRINITY_DN15600_c0_g1_i5|TRINITY_DN7131_c0_g1_i1|TRINITY_DN3436_c0_g1_i4|Contig18188	http://www.genome.jp/kegg-bin/show_pathway?dre00514/dre:30158%09red/dre:768123%09red/dre:556544%09red/dre:567541%09red/dre:561756%09red/dre:403116%09red/dre:493633%09red/dre:569769%09red/dre:799443%09red/dre:407659%09red/dre:564156%09red/dre:567859%09red/dre:414848%09red/dre:565862%09red/dre:641495%09red/dre:556077%09red
Selenocompound metabolism	dre00450	10	16	0.354721	0.733291	TRINITY_DN13957_c0_g1_i5|TRINITY_DN8767_c0_g2_i1|TRINITY_DN12516_c0_g1_i12|TRINITY_DN19230_c0_g1_i1|Contig9465|TRINITY_DN1441_c0_g1_i15|TRINITY_DN24532_c0_g1_i1|Contig23184|Contig22170|Contig1796	http://www.genome.jp/kegg-bin/show_pathway?dre00450/dre:80939%09red/dre:324947%09red/dre:322055%09red/dre:393123%09red/dre:559537%09red/dre:378847%09red/dre:559488%09red/dre:352924%09red/dre:352933%09red
Galactose metabolism	dre00052	19	33	0.35713	0.733291	Contig18590|TRINITY_DN13229_c0_g1_i2|Contig3004|TRINITY_DN3633_c0_g1_i10|TRINITY_DN4739_c0_g1_i5|TRINITY_DN7447_c0_g2_i1|TRINITY_DN17613_c0_g1_i10|Contig2337|Contig6183|TRINITY_DN10407_c0_g1_i4|TRINITY_DN14420_c0_g1_i8|TRINITY_DN133_c0_g1_i1|TRINITY_DN2120_c0_g2_i4|TRINITY_DN2385_c0_g1_i3|Contig7118|TRINITY_DN7098_c0_g1_i2|Contig14778|TRINITY_DN1387_c0_g1_i1|TRINITY_DN1182_c0_g2_i2	http://www.genome.jp/kegg-bin/show_pathway?dre00052/dre:563180%09red/dre:548343%09red/dre:768123%09red/dre:570106%09red/dre:406339%09red/dre:394000%09red/dre:321224%09red/dre:449829%09red/dre:790919%09red/dre:436646%09red/dre:560944%09red/dre:100332784%09red/dre:553452%09red/dre:334420%09red/dre:678540%09red/dre:791130%09red/dre:555748%09red
Pentose and glucuronate interconversions	dre00040	13	22	0.37306	0.735247	TRINITY_DN4920_c0_g1_i13|Contig3004|TRINITY_DN8291_c0_g1_i2|Contig11215|TRINITY_DN8187_c0_g1_i4|TRINITY_DN19645_c1_g2_i2|TRINITY_DN57583_c0_g1_i1|TRINITY_DN14890_c0_g1_i2|TRINITY_DN10407_c0_g1_i4|Contig22591|TRINITY_DN6049_c0_g1_i10|TRINITY_DN40669_c0_g2_i4|Contig14778	http://www.genome.jp/kegg-bin/show_pathway?dre00040/dre:751596%09red/dre:569254%09red/dre:406731%09red/dre:100006320%09red/dre:553952%09red/dre:553452%09red/dre:334420%09red/dre:799805%09red/dre:116991%09red/dre:555748%09red
Valine, leucine and isoleucine degradation	dre00280	30	55	0.38535	0.74065	TRINITY_DN8135_c0_g1_i4|TRINITY_DN17538_c0_g1_i6|TRINITY_DN12004_c0_g1_i2|Contig2585|Contig6625|TRINITY_DN35206_c0_g1_i3|TRINITY_DN30860_c0_g2_i3|Contig19708|TRINITY_DN8437_c0_g1_i1|Contig8267|TRINITY_DN22870_c0_g1_i1|Contig17291|Contig18300|Contig1424|Contig4823|TRINITY_DN18523_c0_g1_i1|TRINITY_DN21413_c0_g1_i2|Contig18479|TRINITY_DN10159_c0_g1_i1|TRINITY_DN103887_c1_g1_i1|TRINITY_DN4708_c0_g1_i…	http://www.genome.jp/kegg-bin/show_pathway?dre00280/dre:445121%09red/dre:442923%09red/dre:619269%09red/dre:100004018%09red/dre:323653%09red/dre:798364%09red/dre:570457%09red/dre:445290%09red/dre:394130%09red/dre:554124%09red/dre:100005587%09red/dre:394190%09red/dre:447920%09red/dre:100000859%09red/dre:553804%09red/dre:406283%09red/dre:569980%09red/dre:336606%09red/dre:368912%09red/dre:793834%09re…
Phosphonate and phosphinate metabolism	dre00440	5	8	0.446206	0.747914	TRINITY_DN32876_c0_g1_i7|Contig16871|TRINITY_DN83241_c1_g1_i1|Contig9487|TRINITY_DN6156_c0_g2_i2	http://www.genome.jp/kegg-bin/show_pathway?dre00440/dre:550327%09red/dre:570720%09red/dre:450016%09red/dre:100001552%09red/dre:322605%09red
Arginine and proline metabolism	dre00330	32	61	0.446808	0.747914	TRINITY_DN25496_c0_g1_i1|Contig10503|Contig4306|TRINITY_DN11268_c0_g1_i6|TRINITY_DN681_c0_g2_i1|TRINITY_DN40038_c0_g1_i1|Contig17291|TRINITY_DN170255_c1_g1_i1|TRINITY_DN11406_c0_g1_i1|Contig10209|Contig7154|Contig9284|TRINITY_DN133534_c0_g1_i1|TRINITY_DN348_c0_g1_i1|TRINITY_DN3961_c0_g1_i4|TRINITY_DN4565_c1_g1_i14|TRINITY_DN10159_c0_g1_i1|TRINITY_DN526_c0_g1_i2|Contig3469|TRINITY_DN4708_c0_g1_i5|…	http://www.genome.jp/kegg-bin/show_pathway?dre00330/dre:100537991%09red/dre:323653%09red/dre:565785%09red/dre:405800%09red/dre:792097%09red/dre:80872%09red/dre:387290%09red/dre:564694%09red/dre:565700%09red/dre:30095%09red/dre:572518%09red/dre:394133%09red/dre:404730%09red/dre:100149838%09red/dre:100005587%09red/dre:266799%09red/dre:447920%09red/dre:406688%09red/dre:794752%09red/dre:562854%09red/…
Autophagy - other	dre04136	17	32	0.469774	0.747914	Contig15916|TRINITY_DN15663_c0_g1_i4|TRINITY_DN10556_c0_g1_i1|TRINITY_DN9868_c0_g1_i5|Contig17187|Contig5376|Contig16483|TRINITY_DN4487_c0_g1_i1|Contig12384|TRINITY_DN44507_c0_g1_i1|Contig15446|TRINITY_DN20048_c0_g2_i2|TRINITY_DN12254_c0_g1_i11|TRINITY_DN3872_c0_g1_i1|Contig16333|TRINITY_DN12060_c0_g2_i1|TRINITY_DN18881_c0_g1_i12	http://www.genome.jp/kegg-bin/show_pathway?dre04136/dre:336632%09red/dre:560455%09red/dre:101883461%09red/dre:548346%09red/dre:406582%09red/dre:791223%09red/dre:415193%09red/dre:567680%09red/dre:403036%09red/dre:393362%09red/dre:793200%09red/dre:570965%09red/dre:554140%09red/dre:795933%09red/dre:406843%09red/dre:100333016%09red
Drug metabolism - cytochrome P450	dre00982	18	34	0.470458	0.747914	Contig9284|TRINITY_DN1660_c0_g1_i3|TRINITY_DN8291_c0_g1_i2|TRINITY_DN12004_c0_g1_i2|TRINITY_DN8187_c0_g1_i4|TRINITY_DN21908_c0_g1_i1|TRINITY_DN57583_c0_g1_i1|Contig5244|TRINITY_DN12709_c0_g2_i1|Contig15215|TRINITY_DN110674_c0_g3_i3|TRINITY_DN17109_c0_g1_i1|TRINITY_DN8586_c0_g1_i6|Contig11215|TRINITY_DN40669_c0_g2_i4|TRINITY_DN16360_c1_g1_i7|TRINITY_DN19645_c1_g2_i2|Contig7611	http://www.genome.jp/kegg-bin/show_pathway?dre00982/dre:570457%09red/dre:406703%09red/dre:116517%09red/dre:431762%09red/dre:393556%09red/dre:406736%09red/dre:406731%09red/dre:571365%09red/dre:567275%09red/dre:100006320%09red/dre:404730%09red/dre:558050%09red/dre:79381%09red/dre:557628%09red/dre:553952%09red
Starch and sucrose metabolism	dre00500	19	36	0.471081	0.747914	Contig18590|TRINITY_DN22630_c0_g1_i1|Contig3004|TRINITY_DN1394_c0_g1_i6|Contig11832|TRINITY_DN11088_c0_g1_i4|TRINITY_DN3633_c0_g1_i10|TRINITY_DN15876_c0_g1_i4|TRINITY_DN18730_c0_g3_i1|TRINITY_DN14420_c0_g1_i8|TRINITY_DN45778_c0_g1_i1|Contig7873|TRINITY_DN5421_c0_g2_i1|TRINITY_DN4739_c0_g1_i5|TRINITY_DN7098_c0_g1_i2|TRINITY_DN7954_c0_g1_i10|Contig14778|TRINITY_DN11228_c0_g2_i3|TRINITY_DN1182_c0_g2…	http://www.genome.jp/kegg-bin/show_pathway?dre00500/dre:563180%09red/dre:246094%09red/dre:562399%09red/dre:373082%09red/dre:403051%09red/dre:449945%09red/dre:100536156%09red/dre:406339%09red/dre:559212%09red/dre:394000%09red/dre:321224%09red/dre:567798%09red/dre:790919%09red/dre:100332784%09red/dre:334420%09red/dre:553722%09red/dre:555748%09red/dre:406831%09red
Peroxisome	dre04146	45	88	0.478153	0.747914	Contig11144|TRINITY_DN5350_c0_g1_i8|TRINITY_DN10450_c0_g1_i7|TRINITY_DN31485_c1_g1_i1|TRINITY_DN2151_c0_g1_i2|Contig18301|TRINITY_DN17538_c0_g1_i6|TRINITY_DN10003_c0_g1_i6|TRINITY_DN9711_c0_g1_i1|TRINITY_DN6890_c0_g1_i3|Contig6768|TRINITY_DN7298_c0_g2_i2|TRINITY_DN18813_c1_g1_i3|TRINITY_DN4529_c0_g1_i1|TRINITY_DN251_c1_g1_i5|TRINITY_DN30629_c0_g1_i1|TRINITY_DN9675_c0_g1_i2|Contig2614|TRINITY_DN17…	http://www.genome.jp/kegg-bin/show_pathway?dre04146/dre:563178%09red/dre:767748%09red/dre:562105%09red/dre:393105%09red/dre:445175%09red/dre:405800%09red/dre:386951%09red/dre:335799%09red/dre:494099%09red/dre:558601%09red/dre:436840%09red/dre:447868%09red/dre:100000859%09red/dre:334561%09red/dre:393618%09red/dre:450052%09red/dre:553653%09red/dre:393197%09red/dre:565760%09red/dre:550370%09red/dre:…
Biosynthesis of unsaturated fatty acids	dre01040	15	29	0.510887	0.747914	TRINITY_DN12213_c0_g1_i3|Contig12550|TRINITY_DN7750_c0_g2_i11|TRINITY_DN30113_c0_g1_i5|TRINITY_DN5925_c0_g1_i9|TRINITY_DN22571_c0_g3_i1|TRINITY_DN5609_c0_g1_i5|TRINITY_DN10003_c0_g1_i6|TRINITY_DN5216_c0_g1_i4|TRINITY_DN22161_c0_g1_i3|TRINITY_DN25855_c0_g1_i5|TRINITY_DN30728_c0_g1_i5|Contig22913|TRINITY_DN13140_c0_g2_i4|TRINITY_DN1164_c0_g1_i3	http://www.genome.jp/kegg-bin/show_pathway?dre01040/dre:553734%09red/dre:334217%09red/dre:393425%09red/dre:447878%09red/dre:322626%09red/dre:566085%09red/dre:393441%09red/dre:393105%09red/dre:561303%09red/dre:553440%09red/dre:553326%09red/dre:554145%09red
Steroid biosynthesis	dre00100	10	19	0.514666	0.747914	TRINITY_DN47965_c0_g1_i1|TRINITY_DN10118_c0_g1_i6|TRINITY_DN44668_c0_g2_i1|TRINITY_DN90310_c0_g2_i3|Contig10509|TRINITY_DN5567_c4_g1_i1|TRINITY_DN44056_c0_g1_i1|Contig4223|Contig178|Contig3895	http://www.genome.jp/kegg-bin/show_pathway?dre00100/dre:571911%09red/dre:793309%09red/dre:795400%09red/dre:447891%09red/dre:406662%09red/dre:768185%09red/dre:565117%09red/dre:494102%09red/dre:414331%09red
Ubiquinone and other terpenoid-quinone biosynthesis	dre00130	6	11	0.520346	0.747914	TRINITY_DN13681_c1_g1_i3|TRINITY_DN5242_c0_g1_i1|TRINITY_DN10298_c0_g1_i1|TRINITY_DN11283_c0_g3_i1|TRINITY_DN6124_c0_g1_i13|TRINITY_DN1417_c0_g1_i10	http://www.genome.jp/kegg-bin/show_pathway?dre00130/dre:557240%09red/dre:445287%09red/dre:559504%09red/dre:447802%09red/dre:322506%09red/dre:561410%09red
Drug metabolism - other enzymes	dre00983	33	66	0.53303	0.751499	Contig16244|Contig11215|TRINITY_DN4339_c0_g1_i5|TRINITY_DN25474_c1_g1_i1|TRINITY_DN30854_c0_g1_i1|Contig4261|TRINITY_DN19645_c1_g2_i2|TRINITY_DN8187_c0_g1_i4|TRINITY_DN9710_c0_g1_i4|TRINITY_DN110674_c0_g3_i3|TRINITY_DN2857_c0_g2_i1|TRINITY_DN40669_c0_g2_i4|TRINITY_DN9023_c0_g1_i16|TRINITY_DN1924_c0_g1_i9|TRINITY_DN21908_c0_g1_i1|TRINITY_DN28305_c0_g2_i4|TRINITY_DN1660_c0_g1_i3|Contig7193|Contig52…	http://www.genome.jp/kegg-bin/show_pathway?dre00983/dre:406703%09red/dre:393559%09red/dre:393556%09red/dre:406259%09red/dre:571365%09red/dre:559958%09red/dre:393143%09red/dre:563597%09red/dre:553952%09red/dre:327590%09red/dre:79381%09red/dre:317745%09red/dre:30085%09red/dre:368909%09red/dre:322660%09red/dre:558466%09red/dre:100144569%09red/dre:431762%09red/dre:406731%09red/dre:406736%09red/dre:30…
Retinol metabolism	dre00830	20	40	0.544759	0.767363	Contig9338|TRINITY_DN8291_c0_g1_i2|Contig11215|TRINITY_DN12004_c0_g1_i2|TRINITY_DN8187_c0_g1_i4|Contig8536|TRINITY_DN21808_c1_g1_i1|Contig4627|TRINITY_DN7903_c0_g1_i5|TRINITY_DN7269_c0_g1_i5|Contig13595|TRINITY_DN57583_c0_g1_i1|TRINITY_DN13384_c0_g1_i4|TRINITY_DN8586_c0_g1_i6|TRINITY_DN335_c0_g2_i1|TRINITY_DN40669_c0_g2_i4|TRINITY_DN1193_c3_g1_i4|TRINITY_DN19645_c1_g2_i2|Contig7763|TRINITY_DN2052…	http://www.genome.jp/kegg-bin/show_pathway?dre00830/dre:570457%09red/dre:116517%09red/dre:450050%09red/dre:405814%09red/dre:84039%09red/dre:406731%09red/dre:30381%09red/dre:393724%09red/dre:116713%09red/dre:553501%09red/dre:378722%09red/dre:100006320%09red/dre:406799%09red/dre:325875%09red/dre:556528%09red/dre:324188%09red/dre:553952%09red
Butanoate metabolism	dre00650	12	24	0.559553	0.783141	TRINITY_DN17538_c0_g1_i6|TRINITY_DN8135_c0_g1_i4|Contig12623|TRINITY_DN8548_c0_g1_i1|Contig10063|TRINITY_DN654_c0_g3_i7|Contig4823|Contig2585|TRINITY_DN10137_c0_g1_i1|TRINITY_DN18523_c0_g1_i1|TRINITY_DN40289_c0_g1_i8|Contig7439	http://www.genome.jp/kegg-bin/show_pathway?dre00650/dre:368912%09red/dre:394190%09red/dre:445290%09red/dre:550403%09red/dre:442923%09red/dre:100000859%09red/dre:378441%09red/dre:793834%09red/dre:550507%09red/dre:445121%09red/dre:553401%09red/dre:100002035%09red
Glycosaminoglycan degradation	dre00531	11	22	0.562418	0.786196	TRINITY_DN54658_c1_g1_i1|TRINITY_DN22087_c0_g1_i11|Contig10515|TRINITY_DN9139_c0_g1_i3|Contig18441|Contig18349|TRINITY_DN2385_c0_g1_i3|TRINITY_DN10176_c0_g3_i1|TRINITY_DN664_c0_g2_i4|TRINITY_DN5796_c0_g1_i1|Contig1538	http://www.genome.jp/kegg-bin/show_pathway?dre00531/dre:548343%09red/dre:560126%09red/dre:563020%09red/dre:791159%09red/dre:323613%09red/dre:563849%09red/dre:559959%09red/dre:562573%09red/dre:100329505%09red/dre:567869%09red/dre:566506%09red
Fatty acid biosynthesis	dre00061	10	20	0.565686	0.788986	TRINITY_DN10715_c0_g1_i7|TRINITY_DN7298_c0_g2_i2|TRINITY_DN54955_c0_g1_i1|Contig3653|TRINITY_DN5489_c0_g1_i1|Contig6294|Contig8572|Contig20885|TRINITY_DN34051_c0_g1_i1|TRINITY_DN9446_c0_g1_i4	http://www.genome.jp/kegg-bin/show_pathway?dre00061/dre:445175%09red/dre:556236%09red/dre:100006023%09red/dre:334561%09red/dre:564649%09red/dre:550550%09red/dre:393622%09red/dre:335159%09red/dre:559001%09red/dre:559403%09red
@@Fanconi anemia pathway	dre03460	25	51	0.5711	0.794064	TRINITY_DN1736_c0_g1_i1|TRINITY_DN12458_c0_g2_i1|TRINITY_DN1711_c0_g1_i9|Contig17053|TRINITY_DN7986_c0_g1_i21|Contig1009|Contig21104|TRINITY_DN6771_c0_g1_i3|TRINITY_DN43627_c0_g2_i3|Contig7264|Contig15158|Contig10021|Contig5246|TRINITY_DN9411_c2_g1_i1|Contig22787|TRINITY_DN10611_c0_g1_i4|TRINITY_DN10013_c0_g1_i1|TRINITY_DN27462_c0_g1_i1|Contig450|Contig3831|Contig16392|TRINITY_DN3117_c1_g1_i6|TRI…	http://www.genome.jp/kegg-bin/show_pathway?dre03460/dre:324185%09red/dre:563218%09red/dre:550532%09red/dre:768152%09red/dre:567770%09red/dre:558923%09red/dre:393632%09red/dre:327322%09red/dre:100001425%09red/dre:565276%09red/dre:558350%09red/dre:562749%09red/dre:393196%09red/dre:334682%09red/dre:565685%09red/dre:569270%09red/dre:402936%09red/dre:678520%09red/dre:100538153%09red/dre:30288%09red/dr…
Phenylalanine metabolism	dre00360	8	16	0.573903	0.79604	TRINITY_DN13681_c1_g1_i3|TRINITY_DN87136_c0_g1_i1|Contig9284|Contig3324|TRINITY_DN16360_c1_g1_i7|Contig10003|Contig6477|TRINITY_DN1417_c0_g1_i10	http://www.genome.jp/kegg-bin/show_pathway?dre00360/dre:445287%09red/dre:406688%09red/dre:541429%09red/dre:404730%09red/dre:558050%09red/dre:406651%09red/dre:561410%09red/dre:751093%09red
Pantothenate and CoA biosynthesis	dre00770	7	14	0.579226	0.79649	Contig409|TRINITY_DN11088_c0_g1_i4|Contig17355|TRINITY_DN45778_c0_g1_i1|TRINITY_DN30854_c0_g1_i1|TRINITY_DN21376_c0_g1_i5|TRINITY_DN2576_c0_g1_i1	http://www.genome.jp/kegg-bin/show_pathway?dre00770/dre:562399%09red/dre:100144569%09red/dre:393487%09red/dre:100536156%09red/dre:619247%09red/dre:570866%09red/dre:322660%09red
beta-Alanine metabolism	dre00410	18	37	0.584751	0.79649	TRINITY_DN10159_c0_g1_i1|TRINITY_DN18523_c0_g1_i1|TRINITY_DN8548_c0_g1_i1|Contig10063|TRINITY_DN4708_c0_g1_i5|Contig7439|TRINITY_DN13168_c0_g1_i1|Contig17355|TRINITY_DN348_c0_g1_i1|Contig1424|Contig4823|TRINITY_DN30854_c0_g1_i1|TRINITY_DN8983_c0_g1_i1|TRINITY_DN10137_c0_g1_i1|TRINITY_DN6134_c0_g1_i7|Contig10003|Contig16825|Contig17291	http://www.genome.jp/kegg-bin/show_pathway?dre00410/dre:368912%09red/dre:80872%09red/dre:323653%09red/dre:447920%09red/dre:550403%09red/dre:100005587%09red/dre:100000859%09red/dre:541429%09red/dre:378441%09red/dre:793834%09red/dre:334197%09red/dre:436647%09red/dre:322660%09red/dre:100144569%09red/dre:798364%09red/dre:553401%09red/dre:387290%09red/dre:100037349%09red
Sulfur relay system	dre04122	4	8	0.605324	0.79649	TRINITY_DN11303_c0_g1_i3|Contig8034|TRINITY_DN13003_c0_g1_i2|Contig11392	http://www.genome.jp/kegg-bin/show_pathway?dre04122/dre:558120%09red/dre:562714%09red/dre:445166%09red/dre:796025%09red
Glycosaminoglycan biosynthesis - chondroitin sulfate / dermatan sulfate	dre00532	10	21	0.614318	0.79649	TRINITY_DN32408_c2_g3_i1|Contig994|TRINITY_DN114221_c0_g1_i1|TRINITY_DN114403_c0_g1_i1|TRINITY_DN408_c0_g1_i1|Contig10150|Contig11352|TRINITY_DN4605_c0_g1_i3|TRINITY_DN107826_c0_g1_i1|TRINITY_DN17798_c0_g2_i10	http://www.genome.jp/kegg-bin/show_pathway?dre00532/dre:324407%09red/dre:565671%09red/dre:793671%09red/dre:560951%09red/dre:407076%09red/dre:404232%09red/dre:557218%09red
Tyrosine metabolism	dre00350	16	34	0.627904	0.802217	Contig7281|TRINITY_DN13681_c1_g1_i3|TRINITY_DN87136_c0_g1_i1|TRINITY_DN18544_c0_g1_i3|Contig9284|TRINITY_DN12004_c0_g1_i2|Contig12174|TRINITY_DN16392_c0_g2_i1|TRINITY_DN25332_c0_g1_i5|Contig6477|TRINITY_DN8586_c0_g1_i6|TRINITY_DN16360_c1_g1_i7|TRINITY_DN13183_c0_g1_i5|Contig10003|Contig3324|TRINITY_DN1417_c0_g1_i10	http://www.genome.jp/kegg-bin/show_pathway?dre00350/dre:570457%09red/dre:116517%09red/dre:445287%09red/dre:30384%09red/dre:406688%09red/dre:100332609%09red/dre:437022%09red/dre:322372%09red/dre:541429%09red/dre:404730%09red/dre:558050%09red/dre:406651%09red/dre:561410%09red/dre:751093%09red/dre:30207%09red/dre:110437932%09red
Mucin type O-glycan biosynthesis	dre00512	14	30	0.636493	0.80896	TRINITY_DN367_c1_g1_i4|Contig10084|TRINITY_DN16525_c0_g1_i9|TRINITY_DN32118_c1_g1_i1|Contig2195|Contig3468|Contig1460|Contig22197|Contig7863|TRINITY_DN518_c0_g1_i1|Contig14894|Contig12036|Contig14874|Contig7759	http://www.genome.jp/kegg-bin/show_pathway?dre00512/dre:562739%09red/dre:100330695%09red/dre:100334784%09red/dre:100170813%09red/dre:559736%09red/dre:559073%09red/dre:570248%09red/dre:797549%09red/dre:568547%09red/dre:445562%09red/dre:558716%09red/dre:100331984%09red/dre:103910015%09red/dre:567794%09red
Metabolism of xenobiotics by cytochrome P450	dre00980	17	37	0.659336	0.827685	TRINITY_DN1660_c0_g1_i3|Contig11215|TRINITY_DN8187_c0_g1_i4|TRINITY_DN21908_c0_g1_i1|TRINITY_DN28353_c0_g2_i5|Contig5244|TRINITY_DN12709_c0_g2_i1|Contig5939|Contig15215|TRINITY_DN110674_c0_g3_i3|TRINITY_DN17109_c0_g1_i1|TRINITY_DN8586_c0_g1_i6|TRINITY_DN40669_c0_g2_i4|TRINITY_DN8291_c0_g1_i2|TRINITY_DN19645_c1_g2_i2|TRINITY_DN57583_c0_g1_i1|TRINITY_DN34108_c0_g1_i1	http://www.genome.jp/kegg-bin/show_pathway?dre00980/dre:436642%09red/dre:406703%09red/dre:116517%09red/dre:431762%09red/dre:393556%09red/dre:337696%09red/dre:406736%09red/dre:406731%09red/dre:571365%09red/dre:567275%09red/dre:100150054%09red/dre:100006320%09red/dre:79381%09red/dre:553952%09red
Synthesis and degradation of ketone bodies	dre00072	4	9	0.676043	0.834486	Contig2585|TRINITY_DN17538_c0_g1_i6|TRINITY_DN40289_c0_g1_i8|Contig12623	http://www.genome.jp/kegg-bin/show_pathway?dre00072/dre:442923%09red/dre:394190%09red/dre:550507%09red/dre:445290%09red
Pentose phosphate pathway	dre00030	14	33	0.74288	0.85083	TRINITY_DN15066_c0_g1_i3|TRINITY_DN14791_c0_g1_i1|TRINITY_DN26160_c1_g1_i2|TRINITY_DN1524_c2_g1_i2|TRINITY_DN49127_c0_g1_i3|TRINITY_DN15876_c0_g1_i4|Contig2337|TRINITY_DN14420_c0_g1_i8|TRINITY_DN133_c0_g1_i1|TRINITY_DN33643_c0_g1_i1|TRINITY_DN1387_c0_g1_i1|TRINITY_DN7447_c0_g2_i1|Contig23269|Contig16410	http://www.genome.jp/kegg-bin/show_pathway?dre00030/dre:792692%09red/dre:369193%09red/dre:246094%09red/dre:570106%09red/dre:406496%09red/dre:394000%09red/dre:570579%09red/dre:335231%09red/dre:560827%09red/dre:324556%09red/dre:560944%09red/dre:321664%09red
Terpenoid backbone biosynthesis	dre00900	9	22	0.751709	0.859964	TRINITY_DN62510_c0_g1_i6|Contig11327|Contig10200|Contig16732|Contig12109|TRINITY_DN9791_c0_g1_i2|Contig15345|Contig2585|Contig8860	http://www.genome.jp/kegg-bin/show_pathway?dre00900/dre:323500%09red/dre:555882%09red/dre:445290%09red/dre:492781%09red/dre:559054%09red/dre:541479%09red/dre:492477%09red/dre:550349%09red/dre:406468%09red
Aminoacyl-tRNA biosynthesis	dre00970	28	64	0.752683	0.860957	TRINITY_DN12831_c0_g1_i4|TRINITY_DN27447_c0_g1_i5|TRINITY_DN5397_c0_g2_i1|TRINITY_DN19230_c0_g1_i1|TRINITY_DN2684_c1_g1_i7|TRINITY_DN10400_c0_g1_i1|TRINITY_DN7238_c0_g1_i1|TRINITY_DN115938_c0_g1_i1|Contig2580|TRINITY_DN102658_c0_g1_i1|TRINITY_DN6737_c0_g1_i1|Contig9369|Contig5979|Contig6041|Contig11970|Contig4765|TRINITY_DN598_c0_g2_i1|Contig8252|TRINITY_DN74474_c0_g1_i1|TRINITY_DN8332_c0_g1_i1|T…	http://www.genome.jp/kegg-bin/show_pathway?dre00970/dre:445405%09red/dre:100170827%09red/dre:334393%09red/dre:393123%09red/dre:114427%09red/dre:568332%09red/dre:324025%09red/dre:337070%09red/dre:556702%09red/dre:571144%09red/dre:368284%09red/dre:569778%09red/dre:100126021%09red/dre:793097%09red/dre:280647%09red/dre:792787%09red/dre:447847%09red/dre:100330276%09red/dre:327329%09red/dre:368235%09re…
Homologous recombination	dre03440	17	40	0.753425	0.861683	TRINITY_DN17004_c0_g1_i1|Contig19802|Contig6254|Contig10628|TRINITY_DN2999_c1_g1_i1|TRINITY_DN3117_c1_g1_i6|TRINITY_DN2581_c0_g1_i6|Contig17053|TRINITY_DN12893_c0_g1_i4|TRINITY_DN17826_c0_g1_i7|TRINITY_DN13073_c0_g1_i4|TRINITY_DN29938_c0_g1_i5|Contig22822|Contig19145|TRINITY_DN10013_c0_g1_i1|TRINITY_DN44270_c1_g1_i1|Contig16392	http://www.genome.jp/kegg-bin/show_pathway?dre03440/dre:796456%09red/dre:404608%09red/dre:450081%09red/dre:541414%09red/dre:692256%09red/dre:503536%09red/dre:550474%09red/dre:558350%09red/dre:393196%09red/dre:571834%09red/dre:100535018%09red/dre:449820%09red/dre:553029%09red/dre:407679%09red/dre:558923%09red/dre:322269%09red/dre:793414%09red
Phenylalanine, tyrosine and tryptophan biosynthesis	dre00400	2	6	0.804002	0.881755	Contig3324|TRINITY_DN1417_c0_g1_i10	http://www.genome.jp/kegg-bin/show_pathway?dre00400/dre:561410%09red/dre:406688%09red
Primary bile acid biosynthesis	dre00120	6	21	0.927279	0.955971	TRINITY_DN27304_c0_g1_i4|TRINITY_DN17558_c0_g1_i1|TRINITY_DN10003_c0_g1_i6|TRINITY_DN16932_c0_g1_i1|TRINITY_DN20051_c0_g1_i1|Contig19959	http://www.genome.jp/kegg-bin/show_pathway?dre00120/dre:393105%09red/dre:570455%09red/dre:322341%09red/dre:450052%09red/dre:553653%09red/dre:494109%09red

## Sheet: Enrichment GO kidney  
Supplemental File V. Enrichment of Gene Ontology (GO) terms for transcripts expressed in the organs or tissues of Rhamdia quelen.
Enrichment of GO terms for transcripts expressed in the head kidney of R. quelen
GO Term	GO Name	GO Category	Adj. P-value	P-value	Nr Test	Nr Reference	Not Annot Test	Not Annot Ref	% Reference	% Test
GO:0006396	RNA processing	BIOLOGICAL_PROCESS	5.54384e-27	5.17525e-30	275	41	13844	10273	0.397518	1.94773
GO:0044237	cellular metabolic process	BIOLOGICAL_PROCESS	2.4269e-23	2.51727e-26	2403	1256	11716	9058	12.1776	17.0196
GO:0008152	metabolic process	BIOLOGICAL_PROCESS	6.06243e-17	9.43226e-20	3572	2102	10547	8212	20.3801	25.2992
GO:0045184	establishment of protein localization	BIOLOGICAL_PROCESS	9.49952e-16	1.67505e-18	293	77	13826	10237	0.746558	2.07522
GO:0141188	nucleic acid catabolic process	BIOLOGICAL_PROCESS	4.5984e-15	9.06229e-18	159	24	13960	10290	0.232693	1.12614
GO:0071824	protein-DNA complex organization	BIOLOGICAL_PROCESS	9.68488e-15	2.10956e-17	176	31	13943	10283	0.300562	1.24655
GO:0008104	protein localization	BIOLOGICAL_PROCESS	1.63249e-14	3.92347e-17	309	89	13810	10225	0.862905	2.18854
GO:0070727	cellular macromolecule localization	BIOLOGICAL_PROCESS	1.63249e-14	3.92347e-17	309	89	13810	10225	0.862905	2.18854
GO:0006325	chromatin organization	BIOLOGICAL_PROCESS	1.63249e-14	4.09076e-17	169	29	13950	10285	0.281171	1.19697
GO:0015031	protein transport	BIOLOGICAL_PROCESS	2.23125e-14	6.01726e-17	273	73	13846	10241	0.707776	1.93356
GO:0043412	macromolecule modification	BIOLOGICAL_PROCESS	6.90599e-14	2.00568e-16	480	178	13639	10136	1.72581	3.39967
GO:0046907	intracellular transport	BIOLOGICAL_PROCESS	9.49867e-14	2.85719e-16	209	47	13910	10267	0.455691	1.48027
GO:0070647	protein modification by small protein conjugation or removal	BIOLOGICAL_PROCESS	1.11597e-13	3.58834e-16	184	37	13935	10277	0.358736	1.30321
GO:0034660	ncRNA metabolic process	BIOLOGICAL_PROCESS	2.71348e-13	9.00646e-16	145	23	13974	10291	0.222998	1.02698
GO:0010467	gene expression	BIOLOGICAL_PROCESS	9.69184e-13	3.41793e-15	1259	643	12860	9671	6.23424	8.91706
GO:0044249	cellular biosynthetic process	BIOLOGICAL_PROCESS	1.51266e-12	5.49145e-15	1490	790	12629	9524	7.65949	10.5532
GO:0016071	mRNA metabolic process	BIOLOGICAL_PROCESS	1.56027e-12	5.82614e-15	169	34	13950	10280	0.329649	1.19697
GO:0043687	post-translational protein modification	BIOLOGICAL_PROCESS	3.15727e-12	1.24444e-14	184	41	13935	10273	0.397518	1.30321
GO:0007049	cell cycle	BIOLOGICAL_PROCESS	6.69032e-12	2.77578e-14	214	55	13905	10259	0.533256	1.51569
GO:0032446	protein modification by small protein conjugation	BIOLOGICAL_PROCESS	7.11405e-12	3.02537e-14	167	35	13952	10279	0.339345	1.1828
GO:0006397	mRNA processing	BIOLOGICAL_PROCESS	1.00951e-11	4.39783e-14	138	24	13981	10290	0.232693	0.977406
GO:0051641	cellular localization	BIOLOGICAL_PROCESS	1.14881e-11	5.12384e-14	389	142	13730	10172	1.37677	2.75515
GO:0016070	RNA metabolic process	BIOLOGICAL_PROCESS	2.56215e-11	1.16932e-13	945	464	13174	9850	4.49874	6.69311
GO:1901576	organic substance biosynthetic process	BIOLOGICAL_PROCESS	3.33585e-11	1.55703e-13	1615	886	12504	9428	8.59027	11.4385
GO:0009058	biosynthetic process	BIOLOGICAL_PROCESS	8.42197e-11	4.36779e-13	1630	901	12489	9413	8.7357	11.5447
GO:0009059	macromolecule biosynthetic process	BIOLOGICAL_PROCESS	1.1555e-10	6.11249e-13	1378	741	12741	9573	7.18441	9.7599
GO:0051649	establishment of localization in cell	BIOLOGICAL_PROCESS	2.57637e-10	1.57666e-12	225	66	13894	10248	0.639907	1.5936
GO:0071705	nitrogen compound transport	BIOLOGICAL_PROCESS	2.89823e-10	1.80369e-12	321	114	13798	10200	1.10529	2.27353
GO:0071704	organic substance metabolic process	BIOLOGICAL_PROCESS	1.68339e-09	1.10003e-11	3031	1857	11088	8457	18.0047	21.4675
GO:0016567	protein ubiquitination	BIOLOGICAL_PROCESS	1.69393e-09	1.12448e-11	148	34	13971	10280	0.329649	1.04823
GO:0006399	tRNA metabolic process	BIOLOGICAL_PROCESS	2.61855e-09	1.76543e-11	84	10	14035	10304	0.0969556	0.594943
GO:0009451	RNA modification	BIOLOGICAL_PROCESS	3.59849e-09	2.50076e-11	63	4	14056	10310	0.0387822	0.446207
GO:0043632	modification-dependent macromolecule catabolic process	BIOLOGICAL_PROCESS	3.66579e-09	2.62358e-11	80	9	14039	10305	0.08726	0.566612
GO:0019941	modification-dependent protein catabolic process	BIOLOGICAL_PROCESS	5.52707e-09	4.09793e-11	79	9	14040	10305	0.08726	0.55953
GO:0006281	DNA repair	BIOLOGICAL_PROCESS	5.52707e-09	4.12767e-11	130	28	13989	10286	0.271476	0.920745
GO:0006338	chromatin remodeling	BIOLOGICAL_PROCESS	6.92795e-09	5.24572e-11	122	25	13997	10289	0.242389	0.864084
GO:0006793	phosphorus metabolic process	BIOLOGICAL_PROCESS	8.62464e-09	6.61989e-11	785	391	13334	9923	3.79096	5.55988
GO:0009057	macromolecule catabolic process	BIOLOGICAL_PROCESS	9.97684e-09	7.76126e-11	147	36	13972	10278	0.34904	1.04115
GO:0036211	protein modification process	BIOLOGICAL_PROCESS	1.00012e-08	7.88395e-11	412	172	13707	10142	1.66764	2.91805
GO:0006511	ubiquitin-dependent protein catabolic process	BIOLOGICAL_PROCESS	1.24707e-08	9.96e-11	77	9	14042	10305	0.08726	0.545364
GO:0008380	RNA splicing	BIOLOGICAL_PROCESS	1.8534e-08	1.5187e-10	104	19	14015	10295	0.184216	0.736596
GO:0006886	intracellular protein transport	BIOLOGICAL_PROCESS	2.3701e-08	1.99126e-10	135	32	13984	10282	0.310258	0.956158
GO:0051603	proteolysis involved in protein catabolic process	BIOLOGICAL_PROCESS	2.49366e-08	2.12094e-10	87	13	14032	10301	0.126042	0.616191
GO:0006796	phosphate-containing compound metabolic process	BIOLOGICAL_PROCESS	3.14336e-08	2.77135e-10	774	390	13345	9924	3.78127	5.48197
GO:0009056	catabolic process	BIOLOGICAL_PROCESS	8.2417e-08	7.60824e-10	331	133	13788	10181	1.28951	2.34436
GO:0008033	tRNA processing	BIOLOGICAL_PROCESS	8.79146e-08	8.27774e-10	48	2	14071	10312	0.0193911	0.339967
GO:0044238	primary metabolic process	BIOLOGICAL_PROCESS	1.26771e-07	1.20972e-09	2898	1803	11221	8511	17.4811	20.5255
GO:0048193	Golgi vesicle transport	BIOLOGICAL_PROCESS	1.42914e-07	1.37859e-09	47	2	14072	10312	0.0193911	0.332885
GO:0043170	macromolecule metabolic process	BIOLOGICAL_PROCESS	2.01944e-07	2.0318e-09	2468	1513	11651	8801	14.6694	17.48
GO:0006974	DNA damage response	BIOLOGICAL_PROCESS	5.35049e-07	5.66072e-09	149	43	13970	10271	0.416909	1.05532
GO:0051301	cell division	BIOLOGICAL_PROCESS	6.29406e-07	6.72428e-09	94	19	14025	10295	0.184216	0.66577
GO:0022613	ribonucleoprotein complex biogenesis	BIOLOGICAL_PROCESS	9.12724e-07	9.8458e-09	112	27	14007	10287	0.26178	0.793257
GO:1901575	organic substance catabolic process	BIOLOGICAL_PROCESS	9.41792e-07	1.0257e-08	279	111	13840	10203	1.07621	1.97606
GO:0033036	macromolecule localization	BIOLOGICAL_PROCESS	2.67242e-06	2.96596e-08	375	168	13744	10146	1.62885	2.656
GO:0000398	mRNA splicing, via spliceosome	BIOLOGICAL_PROCESS	2.75563e-06	3.14407e-08	72	12	14047	10302	0.116347	0.509951
GO:0000377	RNA splicing, via transesterification reactions with bulged adenosine as nucleophile	BIOLOGICAL_PROCESS	2.75563e-06	3.14407e-08	72	12	14047	10302	0.116347	0.509951
GO:0000375	RNA splicing, via transesterification reactions	BIOLOGICAL_PROCESS	2.75563e-06	3.14407e-08	72	12	14047	10302	0.116347	0.509951
GO:0010558	negative regulation of macromolecule biosynthetic process	BIOLOGICAL_PROCESS	2.85988e-06	3.29268e-08	141	42	13978	10272	0.407213	0.998654
GO:0002376	immune system process	BIOLOGICAL_PROCESS	3.02607e-06	3.54678e-08	231	88	13888	10226	0.853209	1.63609
GO:0016310	phosphorylation	BIOLOGICAL_PROCESS	5.23047e-06	6.44778e-08	494	241	13625	10073	2.33663	3.49883
GO:0031327	negative regulation of cellular biosynthetic process	BIOLOGICAL_PROCESS	8.73645e-06	1.09647e-07	141	44	13978	10270	0.426605	0.998654
GO:0032259	methylation	BIOLOGICAL_PROCESS	1.16411e-05	1.49725e-07	146	47	13973	10267	0.455691	1.03407
GO:0009890	negative regulation of biosynthetic process	BIOLOGICAL_PROCESS	3.32622e-05	4.4851e-07	142	47	13977	10267	0.455691	1.00574
GO:0006260	DNA replication	BIOLOGICAL_PROCESS	3.32784e-05	4.5218e-07	60	10	14059	10304	0.0969556	0.424959
GO:0030163	protein catabolic process	BIOLOGICAL_PROCESS	4.21017e-05	5.76436e-07	93	24	14026	10290	0.232693	0.658687
GO:0006605	protein targeting	BIOLOGICAL_PROCESS	4.21666e-05	5.81699e-07	35	2	14084	10312	0.0193911	0.247893
GO:0043414	macromolecule methylation	BIOLOGICAL_PROCESS	4.43977e-05	6.21687e-07	45	5	14074	10309	0.0484778	0.318719
GO:0006950	response to stress	BIOLOGICAL_PROCESS	6.86592e-05	9.899e-07	352	166	13767	10148	1.60946	2.49309
GO:0001510	RNA methylation	BIOLOGICAL_PROCESS	0.000104853	1.5661e-06	33	2	14086	10312	0.0193911	0.233728
GO:0022402	cell cycle process	BIOLOGICAL_PROCESS	0.00013206	1.99987e-06	102	30	14017	10284	0.290867	0.722431
GO:0046486	glycerolipid metabolic process	BIOLOGICAL_PROCESS	0.000132878	2.02604e-06	71	16	14048	10298	0.155129	0.502868
GO:1901564	organonitrogen compound metabolic process	BIOLOGICAL_PROCESS	0.000171916	2.65694e-06	1330	800	12789	9514	7.75645	9.41993
GO:0006413	translational initiation	BIOLOGICAL_PROCESS	0.000174119	2.70905e-06	63	13	14056	10301	0.126042	0.446207
GO:0031324	negative regulation of cellular metabolic process	BIOLOGICAL_PROCESS	0.000241969	3.83998e-06	153	57	13966	10257	0.552647	1.08365
GO:0006650	glycerophospholipid metabolic process	BIOLOGICAL_PROCESS	0.00034842	5.63774e-06	61	13	14058	10301	0.126042	0.432042
GO:0071840	cellular component organization or biogenesis	BIOLOGICAL_PROCESS	0.000362563	5.9418e-06	861	495	13258	9819	4.7993	6.09817
GO:0042254	ribosome biogenesis	BIOLOGICAL_PROCESS	0.000455451	7.65305e-06	87	25	14032	10289	0.242389	0.616191
GO:0090150	establishment of protein localization to membrane	BIOLOGICAL_PROCESS	0.000455451	7.62077e-06	26	1	14093	10313	0.00969556	0.184149
GO:0006364	rRNA processing	BIOLOGICAL_PROCESS	0.000505235	8.54199e-06	55	11	14064	10303	0.106651	0.389546
GO:0019538	protein metabolic process	BIOLOGICAL_PROCESS	0.0005992	1.05036e-05	1081	644	13038	9670	6.24394	7.65635
GO:0006400	tRNA modification	BIOLOGICAL_PROCESS	0.000625254	1.11307e-05	29	2	14090	10312	0.0193911	0.205397
GO:0044255	cellular lipid metabolic process	BIOLOGICAL_PROCESS	0.000625254	1.11548e-05	176	72	13943	10242	0.69808	1.24655
GO:0006955	immune response	BIOLOGICAL_PROCESS	0.000631598	1.1399e-05	165	66	13954	10248	0.639907	1.16864
GO:0051253	negative regulation of RNA metabolic process	BIOLOGICAL_PROCESS	0.000681167	1.25763e-05	68	17	14051	10297	0.164825	0.481621
GO:0016072	rRNA metabolic process	BIOLOGICAL_PROCESS	0.000772003	1.44936e-05	56	12	14063	10302	0.116347	0.396629
GO:0046488	phosphatidylinositol metabolic process	BIOLOGICAL_PROCESS	0.000778234	1.46913e-05	46	8	14073	10306	0.0775645	0.325802
GO:0006996	organelle organization	BIOLOGICAL_PROCESS	0.000913084	1.73317e-05	390	200	13729	10114	1.93911	2.76224
GO:0042330	taxis	BIOLOGICAL_PROCESS	0.000985624	1.8913e-05	84	25	14035	10289	0.242389	0.594943
GO:0006935	chemotaxis	BIOLOGICAL_PROCESS	0.000985624	1.8913e-05	84	25	14035	10289	0.242389	0.594943
GO:0033365	protein localization to organelle	BIOLOGICAL_PROCESS	0.00107312	2.08146e-05	55	12	14064	10302	0.116347	0.389546
GO:0071702	organic substance transport	BIOLOGICAL_PROCESS	0.00146784	2.9232e-05	396	206	13723	10108	1.99729	2.80473
GO:0043161	proteasome-mediated ubiquitin-dependent protein catabolic process	BIOLOGICAL_PROCESS	0.00165444	3.32912e-05	30	3	14089	10311	0.0290867	0.21248
GO:0006402	mRNA catabolic process	BIOLOGICAL_PROCESS	0.00185457	3.80878e-05	41	7	14078	10307	0.0678689	0.290389
GO:0072594	establishment of protein localization to organelle	BIOLOGICAL_PROCESS	0.00185457	3.80878e-05	41	7	14078	10307	0.0678689	0.290389
GO:0045934	negative regulation of nucleobase-containing compound metabolic process	BIOLOGICAL_PROCESS	0.00192954	3.98278e-05	71	20	14048	10294	0.193911	0.502868
GO:1902679	negative regulation of RNA biosynthetic process	BIOLOGICAL_PROCESS	0.00222805	4.69136e-05	64	17	14055	10297	0.164825	0.45329
GO:0045892	negative regulation of DNA-templated transcription	BIOLOGICAL_PROCESS	0.00222805	4.69136e-05	64	17	14055	10297	0.164825	0.45329
GO:0006401	RNA catabolic process	BIOLOGICAL_PROCESS	0.00225039	4.76175e-05	43	8	14076	10306	0.0775645	0.304554
GO:0009123	nucleoside monophosphate metabolic process	BIOLOGICAL_PROCESS	0.0022824	4.9122e-05	35	5	14084	10309	0.0484778	0.247893
GO:0030097	hemopoiesis	BIOLOGICAL_PROCESS	0.00283703	6.20903e-05	86	28	14033	10286	0.271476	0.609108
GO:1901565	organonitrogen compound catabolic process	BIOLOGICAL_PROCESS	0.00283703	6.20467e-05	166	71	13953	10243	0.688385	1.17572
GO:0033554	cellular response to stress	BIOLOGICAL_PROCESS	0.00344396	7.64452e-05	172	75	13947	10239	0.727167	1.21822
GO:0010498	proteasomal protein catabolic process	BIOLOGICAL_PROCESS	0.00363116	8.13538e-05	31	4	14088	10310	0.0387822	0.219562
GO:0007059	chromosome segregation	BIOLOGICAL_PROCESS	0.00372504	8.41718e-05	39	7	14080	10307	0.0678689	0.276224
GO:0010605	negative regulation of macromolecule metabolic process	BIOLOGICAL_PROCESS	0.00372504	8.42297e-05	168	73	13951	10241	0.707776	1.18989
GO:0006612	protein targeting to membrane	BIOLOGICAL_PROCESS	0.00382973	8.89804e-05	17	0	14102	10314	0	0.120405
GO:0043933	protein-containing complex organization	BIOLOGICAL_PROCESS	0.00475757	0.000112512	317	163	13802	10151	1.58038	2.2452
GO:0006888	endoplasmic reticulum to Golgi vesicle-mediated transport	BIOLOGICAL_PROCESS	0.00514868	0.000123363	24	2	14095	10312	0.0193911	0.169984
GO:0007005	mitochondrion organization	BIOLOGICAL_PROCESS	0.00566309	0.000138626	45	10	14074	10304	0.0969556	0.318719
GO:0007249	canonical NF-kappaB signal transduction	BIOLOGICAL_PROCESS	0.0062144	0.000154055	16	0	14103	10314	0	0.113322
GO:0006139	nucleobase-containing compound metabolic process	BIOLOGICAL_PROCESS	0.00840078	0.000212744	1570	1002	12549	9312	9.71495	11.1198
GO:0006790	sulfur compound metabolic process	BIOLOGICAL_PROCESS	0.00854813	0.000219001	57	16	14062	10298	0.155129	0.403711
GO:0000278	mitotic cell cycle	BIOLOGICAL_PROCESS	0.00854813	0.000219001	57	16	14062	10298	0.155129	0.403711
GO:0045017	glycerolipid biosynthetic process	BIOLOGICAL_PROCESS	0.00976163	0.000251103	41	9	14078	10305	0.08726	0.290389
GO:0006644	phospholipid metabolic process	BIOLOGICAL_PROCESS	0.0110483	0.000287639	88	32	14031	10282	0.310258	0.623274
GO:0000956	nuclear-transcribed mRNA catabolic process	BIOLOGICAL_PROCESS	0.0112686	0.000295712	28	4	14091	10310	0.0387822	0.198314
GO:0009124	nucleoside monophosphate biosynthetic process	BIOLOGICAL_PROCESS	0.0112686	0.000295712	28	4	14091	10310	0.0387822	0.198314
GO:0008654	phospholipid biosynthetic process	BIOLOGICAL_PROCESS	0.0117778	0.000310295	45	11	14074	10303	0.106651	0.318719
GO:0009892	negative regulation of metabolic process	BIOLOGICAL_PROCESS	0.0127008	0.000339882	171	79	13948	10235	0.765949	1.21113
GO:0016192	vesicle-mediated transport	BIOLOGICAL_PROCESS	0.0153558	0.00041571	225	112	13894	10202	1.0859	1.5936
GO:0051726	regulation of cell cycle	BIOLOGICAL_PROCESS	0.0159373	0.000433105	69	23	14050	10291	0.222998	0.488703
GO:0009161	ribonucleoside monophosphate metabolic process	BIOLOGICAL_PROCESS	0.0164192	0.000451311	27	4	14092	10310	0.0387822	0.191232
GO:0071806	protein transmembrane transport	BIOLOGICAL_PROCESS	0.0166728	0.00046174	14	0	14105	10314	0	0.0991572
GO:1901360	organic cyclic compound metabolic process	BIOLOGICAL_PROCESS	0.0172294	0.000478942	1618	1044	12501	9270	10.1222	11.4597
GO:0090304	nucleic acid metabolic process	BIOLOGICAL_PROCESS	0.0176963	0.000495591	1419	907	12700	9407	8.79387	10.0503
GO:0141124	intracellular signaling cassette	BIOLOGICAL_PROCESS	0.0187484	0.00053089	160	74	13959	10240	0.717471	1.13322
GO:0016043	cellular component organization	BIOLOGICAL_PROCESS	0.0196588	0.000558709	784	476	13335	9838	4.61509	5.5528
GO:0046474	glycerophospholipid biosynthetic process	BIOLOGICAL_PROCESS	0.0250333	0.00072963	38	9	14081	10305	0.08726	0.269141
GO:0006261	DNA-templated DNA replication	BIOLOGICAL_PROCESS	0.0250333	0.000727973	17	1	14102	10313	0.00969556	0.120405
GO:0035162	embryonic hemopoiesis	BIOLOGICAL_PROCESS	0.0261674	0.000770826	23	3	14096	10311	0.0290867	0.162901
GO:0006403	RNA localization	BIOLOGICAL_PROCESS	0.0261674	0.000770826	23	3	14096	10311	0.0290867	0.162901
GO:0051236	establishment of RNA localization	BIOLOGICAL_PROCESS	0.0261674	0.000770826	23	3	14096	10311	0.0290867	0.162901
GO:0051668	localization within membrane	BIOLOGICAL_PROCESS	0.0267832	0.000794522	40	10	14079	10304	0.0969556	0.283306
GO:1903047	mitotic cell cycle process	BIOLOGICAL_PROCESS	0.0283616	0.00085017	42	11	14077	10303	0.106651	0.297471
GO:0006661	phosphatidylinositol biosynthetic process	BIOLOGICAL_PROCESS	0.0288509	0.000870824	28	5	14091	10309	0.0484778	0.198314
GO:0034101	erythrocyte homeostasis	BIOLOGICAL_PROCESS	0.0340416	0.00103809	25	4	14094	10310	0.0387822	0.177066
GO:0050658	RNA transport	BIOLOGICAL_PROCESS	0.0375611	0.00118976	22	3	14097	10311	0.0290867	0.155818
GO:0050657	nucleic acid transport	BIOLOGICAL_PROCESS	0.0375611	0.00118976	22	3	14097	10311	0.0290867	0.155818
GO:0044042	glucan metabolic process	BIOLOGICAL_PROCESS	0.0375611	0.00119524	16	1	14103	10313	0.00969556	0.113322
GO:0005977	glycogen metabolic process	BIOLOGICAL_PROCESS	0.0375611	0.00119524	16	1	14103	10313	0.00969556	0.113322
GO:0043039	tRNA aminoacylation	BIOLOGICAL_PROCESS	0.0375611	0.00119996	32	7	14087	10307	0.0678689	0.226645
GO:0043038	amino acid activation	BIOLOGICAL_PROCESS	0.0375611	0.00119996	32	7	14087	10307	0.0678689	0.226645
GO:1901566	organonitrogen compound biosynthetic process	BIOLOGICAL_PROCESS	0.0384081	0.001231	448	259	13671	10055	2.51115	3.17303
GO:0006631	fatty acid metabolic process	BIOLOGICAL_PROCESS	0.0410789	0.00132939	49	15	14070	10299	0.145433	0.34705
GO:0045047	protein targeting to ER	BIOLOGICAL_PROCESS	0.0424875	0.00138378	12	0	14107	10314	0	0.0849919
GO:0030218	erythrocyte differentiation	BIOLOGICAL_PROCESS	0.0471101	0.00156366	24	4	14095	10310	0.0387822	0.169984
GO:0009156	ribonucleoside monophosphate biosynthetic process	BIOLOGICAL_PROCESS	0.0471101	0.00156366	24	4	14095	10310	0.0387822	0.169984
GO:0043231	intracellular membrane-bounded organelle	CELLULAR_COMPONENT	3.87695e-56	4.02132e-60	2354	983	11765	9331	9.53073	16.6726
GO:0005622	intracellular anatomical structure	CELLULAR_COMPONENT	5.36419e-46	1.11279e-49	3373	1672	10746	8642	16.211	23.8898
GO:0043227	membrane-bounded organelle	CELLULAR_COMPONENT	6.91425e-45	2.15151e-48	2401	1082	11718	9232	10.4906	17.0055
GO:0005634	nucleus	CELLULAR_COMPONENT	3.23686e-35	1.40931e-38	1490	612	12629	9702	5.93368	10.5532
GO:0043229	intracellular organelle	CELLULAR_COMPONENT	3.23686e-35	1.6787e-38	2818	1411	11301	8903	13.6804	19.9589
GO:0043226	organelle	CELLULAR_COMPONENT	2.92328e-31	1.81928e-34	2852	1467	11267	8847	14.2234	20.1997
GO:0140513	nuclear protein-containing complex	CELLULAR_COMPONENT	9.31325e-29	6.76203e-32	243	27	13876	10287	0.26178	1.72109
GO:0005737	cytoplasm	CELLULAR_COMPONENT	5.54384e-27	4.75763e-30	1944	937	12175	9377	9.08474	13.7687
GO:0140535	intracellular protein-containing complex	CELLULAR_COMPONENT	4.33516e-23	4.94624e-26	197	22	13922	10292	0.213302	1.39528
GO:1990234	transferase complex	CELLULAR_COMPONENT	1.5504e-22	1.92976e-25	160	12	13959	10302	0.116347	1.13322
GO:0031090	organelle membrane	CELLULAR_COMPONENT	5.25174e-17	7.62622e-20	586	217	13533	10097	2.10394	4.15044
GO:0005694	chromosome	CELLULAR_COMPONENT	1.95411e-15	3.64837e-18	191	35	13928	10279	0.339345	1.35279
GO:1902494	catalytic complex	CELLULAR_COMPONENT	1.63249e-14	4.23321e-17	379	123	13740	10191	1.19255	2.68433
GO:0005739	mitochondrion	CELLULAR_COMPONENT	3.53025e-14	9.88659e-17	291	82	13828	10232	0.795036	2.06105
GO:0031981	nuclear lumen	CELLULAR_COMPONENT	1.06235e-13	3.30572e-16	225	54	13894	10260	0.52356	1.5936
GO:0070013	intracellular organelle lumen	CELLULAR_COMPONENT	2.11641e-10	1.26747e-12	297	101	13822	10213	0.979252	2.10355
GO:0031974	membrane-enclosed lumen	CELLULAR_COMPONENT	2.11641e-10	1.26747e-12	297	101	13822	10213	0.979252	2.10355
GO:0043233	organelle lumen	CELLULAR_COMPONENT	2.11641e-10	1.26747e-12	297	101	13822	10213	0.979252	2.10355
GO:0005740	mitochondrial envelope	CELLULAR_COMPONENT	1.55215e-09	9.98169e-12	178	47	13941	10267	0.455691	1.26071
GO:0031967	organelle envelope	CELLULAR_COMPONENT	4.46882e-09	3.24465e-11	227	72	13892	10242	0.69808	1.60776
GO:0031966	mitochondrial membrane	CELLULAR_COMPONENT	1.3856e-08	1.12101e-10	166	45	13953	10269	0.4363	1.17572
GO:0000151	ubiquitin ligase complex	CELLULAR_COMPONENT	6.92071e-08	6.317e-10	44	1	14075	10313	0.00969556	0.311637
GO:0032991	protein-containing complex	CELLULAR_COMPONENT	8.79146e-08	8.29813e-10	1071	581	13048	9733	5.63312	7.58552
GO:0019866	organelle inner membrane	CELLULAR_COMPONENT	1.79265e-07	1.74784e-09	124	30	13995	10284	0.290867	0.878249
GO:0032993	protein-DNA complex	CELLULAR_COMPONENT	1.81829e-07	1.7917e-09	95	18	14024	10296	0.17452	0.672852
GO:0012505	endomembrane system	CELLULAR_COMPONENT	4.04904e-07	4.15781e-09	627	311	13492	10003	3.01532	4.44082
GO:0005654	nucleoplasm	CELLULAR_COMPONENT	4.3205e-07	4.48139e-09	139	38	13980	10276	0.368431	0.984489
GO:0000785	chromatin	CELLULAR_COMPONENT	2.25493e-06	2.47923e-08	88	18	14031	10296	0.17452	0.623274
GO:0005743	mitochondrial inner membrane	CELLULAR_COMPONENT	2.97443e-06	3.45541e-08	115	30	14004	10284	0.290867	0.814505
GO:0031984	organelle subcompartment	CELLULAR_COMPONENT	3.37408e-06	3.98969e-08	223	84	13896	10230	0.814427	1.57943
GO:0042175	nuclear outer membrane-endoplasmic reticulum membrane network	CELLULAR_COMPONENT	3.58492e-06	4.27617e-08	198	71	13921	10243	0.688385	1.40237
GO:0098827	endoplasmic reticulum subcompartment	CELLULAR_COMPONENT	3.58978e-06	4.35644e-08	196	70	13923	10244	0.678689	1.3882
GO:0005789	endoplasmic reticulum membrane	CELLULAR_COMPONENT	3.58978e-06	4.35644e-08	196	70	13923	10244	0.678689	1.3882
GO:0005730	nucleolus	CELLULAR_COMPONENT	8.59098e-06	1.06931e-07	84	18	14035	10296	0.17452	0.594943
GO:0005681	spliceosomal complex	CELLULAR_COMPONENT	1.11542e-05	1.42306e-07	45	4	14074	10310	0.0387822	0.318719
GO:0005815	microtubule organizing center	CELLULAR_COMPONENT	1.88623e-05	2.44558e-07	56	8	14063	10306	0.0775645	0.396629
GO:1905368	peptidase complex	CELLULAR_COMPONENT	1.97399e-05	2.57984e-07	53	7	14066	10307	0.0678689	0.375381
GO:0061695	transferase complex, transferring phosphorus-containing groups	CELLULAR_COMPONENT	6.03037e-05	8.56924e-07	53	8	14066	10306	0.0775645	0.375381
GO:0005768	endosome	CELLULAR_COMPONENT	6.4032e-05	9.16546e-07	113	34	14006	10280	0.329649	0.80034
GO:0005819	spindle	CELLULAR_COMPONENT	8.65891e-05	1.25739e-06	37	3	14082	10311	0.0290867	0.262058
GO:0098687	chromosomal region	CELLULAR_COMPONENT	0.000226509	3.54765e-06	44	6	14075	10308	0.0581734	0.311637
GO:1902493	acetyltransferase complex	CELLULAR_COMPONENT	0.000283362	4.55565e-06	27	1	14092	10313	0.00969556	0.191232
GO:0031248	protein acetyltransferase complex	CELLULAR_COMPONENT	0.000283362	4.55565e-06	27	1	14092	10313	0.00969556	0.191232
GO:0031461	cullin-RING ubiquitin ligase complex	CELLULAR_COMPONENT	0.000351089	5.71736e-06	22	0	14097	10314	0	0.155818
GO:1990904	ribonucleoprotein complex	CELLULAR_COMPONENT	0.000365116	6.02151e-06	220	95	13899	10219	0.921078	1.55818
GO:0000428	DNA-directed RNA polymerase complex	CELLULAR_COMPONENT	0.000515507	8.82259e-06	39	5	14080	10309	0.0484778	0.276224
GO:0030880	RNA polymerase complex	CELLULAR_COMPONENT	0.000515507	8.82259e-06	39	5	14080	10309	0.0484778	0.276224
GO:1905369	endopeptidase complex	CELLULAR_COMPONENT	0.000631002	1.13228e-05	44	7	14075	10307	0.0678689	0.311637
GO:0012506	vesicle membrane	CELLULAR_COMPONENT	0.000642041	1.17207e-05	112	38	14007	10276	0.368431	0.793257
GO:0030659	cytoplasmic vesicle membrane	CELLULAR_COMPONENT	0.000642041	1.17207e-05	112	38	14007	10276	0.368431	0.793257
GO:0098588	bounding membrane of organelle	CELLULAR_COMPONENT	0.000680048	1.24851e-05	256	118	13863	10196	1.14408	1.81316
GO:0010008	endosome membrane	CELLULAR_COMPONENT	0.000704448	1.31522e-05	61	14	14058	10300	0.135738	0.432042
GO:0070603	SWI/SNF superfamily-type complex	CELLULAR_COMPONENT	0.00107659	2.09935e-05	31	3	14088	10311	0.0290867	0.219562
GO:0000123	histone acetyltransferase complex	CELLULAR_COMPONENT	0.00108357	2.1242e-05	24	1	14095	10313	0.00969556	0.169984
GO:0000775	chromosome, centromeric region	CELLULAR_COMPONENT	0.0022824	4.9122e-05	35	5	14084	10309	0.0484778	0.247893
GO:0048475	coated membrane	CELLULAR_COMPONENT	0.00299316	6.61283e-05	37	6	14082	10308	0.0581734	0.262058
GO:0030117	membrane coat	CELLULAR_COMPONENT	0.00299316	6.61283e-05	37	6	14082	10308	0.0581734	0.262058
GO:0005643	nuclear pore	CELLULAR_COMPONENT	0.00382973	8.89804e-05	17	0	14102	10314	0	0.120405
GO:0005783	endoplasmic reticulum	CELLULAR_COMPONENT	0.00478166	0.000113577	286	144	13833	10170	1.39616	2.02564
GO:0034708	methyltransferase complex	CELLULAR_COMPONENT	0.00514868	0.000123363	24	2	14095	10312	0.0193911	0.169984
GO:0000502	proteasome complex	CELLULAR_COMPONENT	0.00517323	0.000124488	38	7	14081	10307	0.0678689	0.269141
GO:0098798	mitochondrial protein-containing complex	CELLULAR_COMPONENT	0.00543692	0.000132525	52	13	14067	10301	0.126042	0.368298
GO:1904949	ATPase complex	CELLULAR_COMPONENT	0.00830262	0.000209266	55	15	14064	10299	0.145433	0.389546
GO:0000779	condensed chromosome, centromeric region	CELLULAR_COMPONENT	0.0118946	0.000317073	22	2	14097	10312	0.0193911	0.155818
GO:0000776	kinetochore	CELLULAR_COMPONENT	0.0118946	0.000317073	22	2	14097	10312	0.0193911	0.155818
GO:0098800	inner mitochondrial membrane protein complex	CELLULAR_COMPONENT	0.0159813	0.000435959	44	11	14075	10303	0.106651	0.311637
GO:0016592	mediator complex	CELLULAR_COMPONENT	0.016148	0.000442183	18	1	14101	10313	0.00969556	0.127488
GO:0030496	midbody	CELLULAR_COMPONENT	0.0166728	0.00046174	14	0	14105	10314	0	0.0991572
GO:0120114	Sm-like protein family complex	CELLULAR_COMPONENT	0.017933	0.000505942	21	2	14098	10312	0.0193911	0.148736
GO:0099023	vesicle tethering complex	CELLULAR_COMPONENT	0.017933	0.000505942	21	2	14098	10312	0.0193911	0.148736
GO:0016604	nuclear body	CELLULAR_COMPONENT	0.0200313	0.000573451	34	7	14085	10307	0.0678689	0.24081
GO:0043228	non-membrane-bounded organelle	CELLULAR_COMPONENT	0.0220051	0.00063452	778	473	13341	9841	4.586	5.51031
GO:0043232	intracellular non-membrane-bounded organelle	CELLULAR_COMPONENT	0.0220051	0.00063452	778	473	13341	9841	4.586	5.51031
GO:0055029	nuclear DNA-directed RNA polymerase complex	CELLULAR_COMPONENT	0.0288509	0.000870824	28	5	14091	10309	0.0484778	0.198314
GO:0016607	nuclear speck	CELLULAR_COMPONENT	0.0340416	0.00103809	25	4	14094	10310	0.0387822	0.177066
GO:0035097	histone methyltransferase complex	CELLULAR_COMPONENT	0.0375611	0.00119524	16	1	14103	10313	0.00969556	0.113322
GO:0000793	condensed chromosome	CELLULAR_COMPONENT	0.040038	0.00129155	27	5	14092	10309	0.0484778	0.191232
GO:0005741	mitochondrial outer membrane	CELLULAR_COMPONENT	0.0411808	0.00133696	34	8	14085	10306	0.0775645	0.24081
GO:0016591	RNA polymerase II, holoenzyme	CELLULAR_COMPONENT	0.0471101	0.00156366	24	4	14095	10310	0.0387822	0.169984
GO:0003824	catalytic activity	MOLECULAR_FUNCTION	2.31402e-21	3.12025e-24	3234	1819	10885	8495	17.6362	22.9053
GO:0140098	catalytic activity, acting on RNA	MOLECULAR_FUNCTION	1.72071e-16	2.85565e-19	173	26	13946	10288	0.252085	1.2253
GO:0003723	RNA binding	MOLECULAR_FUNCTION	8.93291e-15	1.85311e-17	412	138	13707	10176	1.33799	2.91805
GO:0005525	GTP binding	MOLECULAR_FUNCTION	9.16495e-13	3.13705e-15	319	101	13800	10213	0.979252	2.25937
GO:1901363	heterocyclic compound binding	MOLECULAR_FUNCTION	2.50864e-12	9.6276e-15	1356	708	12763	9606	6.86446	9.60408
GO:0043168	anion binding	MOLECULAR_FUNCTION	4.59552e-12	1.85899e-14	1254	647	12865	9667	6.27303	8.88165
GO:1901265	nucleoside phosphate binding	MOLECULAR_FUNCTION	6.044e-11	2.94646e-13	1303	690	12816	9624	6.68994	9.2287
GO:0000166	nucleotide binding	MOLECULAR_FUNCTION	6.044e-11	2.94646e-13	1303	690	12816	9624	6.68994	9.2287
GO:0032561	guanyl ribonucleotide binding	MOLECULAR_FUNCTION	6.33515e-11	3.15411e-13	320	110	13799	10204	1.06651	2.26645
GO:0017076	purine nucleotide binding	MOLECULAR_FUNCTION	8.01208e-11	4.07211e-13	1191	621	12928	9693	6.02094	8.43544
GO:0019001	guanyl nucleotide binding	MOLECULAR_FUNCTION	1.22634e-10	6.61442e-13	323	113	13796	10201	1.0956	2.2877
GO:0032555	purine ribonucleotide binding	MOLECULAR_FUNCTION	1.90542e-10	1.04748e-12	1154	602	12965	9712	5.83673	8.17338
GO:0035639	purine ribonucleoside triphosphate binding	MOLECULAR_FUNCTION	1.92928e-10	1.08061e-12	1141	594	12978	9720	5.75916	8.08131
GO:0032553	ribonucleotide binding	MOLECULAR_FUNCTION	2.11641e-10	1.27323e-12	1159	606	12960	9708	5.87551	8.2088
GO:0016740	transferase activity	MOLECULAR_FUNCTION	5.76793e-10	3.64945e-12	1408	769	12711	9545	7.45589	9.97238
GO:0097159	organic cyclic compound binding	MOLECULAR_FUNCTION	2.78292e-09	1.90512e-11	2714	1645	11405	8669	15.9492	19.2223
GO:0016746	acyltransferase activity	MOLECULAR_FUNCTION	3.66378e-09	2.58414e-11	248	82	13871	10232	0.795036	1.7565
GO:0030674	protein-macromolecule adaptor activity	MOLECULAR_FUNCTION	2.34194e-08	1.94332e-10	111	22	14008	10292	0.213302	0.786175
GO:0019787	ubiquitin-like protein transferase activity	MOLECULAR_FUNCTION	2.84731e-08	2.45127e-10	139	34	13980	10280	0.329649	0.984489
GO:0060090	molecular adaptor activity	MOLECULAR_FUNCTION	3.02937e-08	2.63942e-10	120	26	13999	10288	0.252085	0.849919
GO:0097367	carbohydrate derivative binding	MOLECULAR_FUNCTION	3.38134e-08	3.01624e-10	1198	657	12921	9657	6.36998	8.48502
GO:0016755	aminoacyltransferase activity	MOLECULAR_FUNCTION	5.31714e-08	4.79817e-10	146	38	13973	10276	0.368431	1.03407
GO:0140640	catalytic activity, acting on a nucleic acid	MOLECULAR_FUNCTION	1.91815e-07	1.90999e-09	343	142	13776	10172	1.37677	2.42935
GO:0004842	ubiquitin-protein transferase activity	MOLECULAR_FUNCTION	2.45484e-07	2.49533e-09	132	34	13987	10280	0.329649	0.93491
GO:0003712	transcription coregulator activity	MOLECULAR_FUNCTION	4.82888e-07	5.05878e-09	68	9	14051	10305	0.08726	0.481621
GO:0140101	catalytic activity, acting on a tRNA	MOLECULAR_FUNCTION	5.23047e-06	6.45603e-08	62	9	14057	10305	0.08726	0.439125
GO:0016741	transferase activity, transferring one-carbon groups	MOLECULAR_FUNCTION	8.88459e-06	1.12428e-07	196	72	13923	10242	0.69808	1.3882
GO:0140993	histone modifying activity	MOLECULAR_FUNCTION	2.06708e-05	2.72294e-07	79	17	14040	10297	0.164825	0.55953
GO:0008757	S-adenosylmethionine-dependent methyltransferase activity	MOLECULAR_FUNCTION	2.73807e-05	3.63524e-07	114	33	14005	10281	0.319953	0.807423
GO:0008168	methyltransferase activity	MOLECULAR_FUNCTION	2.7971e-05	3.74262e-07	191	72	13928	10242	0.69808	1.35279
GO:0035091	phosphatidylinositol binding	MOLECULAR_FUNCTION	4.36888e-05	6.0723e-07	67	13	14052	10301	0.126042	0.474538
GO:0061659	ubiquitin-like protein ligase activity	MOLECULAR_FUNCTION	4.46315e-05	6.2959e-07	48	6	14071	10308	0.0581734	0.339967
GO:0061630	ubiquitin protein ligase activity	MOLECULAR_FUNCTION	0.000101938	1.50142e-06	46	6	14073	10308	0.0581734	0.325802
GO:0003743	translation initiation factor activity	MOLECULAR_FUNCTION	0.000101938	1.49128e-06	57	10	14062	10304	0.0969556	0.403711
GO:0003924	GTPase activity	MOLECULAR_FUNCTION	0.000102059	1.51379e-06	185	72	13934	10242	0.69808	1.31029
GO:0045182	translation regulator activity	MOLECULAR_FUNCTION	0.00012395	1.8642e-06	98	28	14021	10286	0.271476	0.6941
GO:0016788	hydrolase activity, acting on ester bonds	MOLECULAR_FUNCTION	0.000159738	2.45215e-06	360	174	13759	10140	1.68703	2.54976
GO:0043167	ion binding	MOLECULAR_FUNCTION	0.000226878	3.57696e-06	2706	1745	11413	8569	16.9188	19.1657
GO:0016874	ligase activity	MOLECULAR_FUNCTION	0.000413112	6.85591e-06	114	38	14005	10276	0.368431	0.807423
GO:0004674	protein serine/threonine kinase activity	MOLECULAR_FUNCTION	0.000519713	8.94849e-06	195	82	13924	10232	0.795036	1.38112
GO:0036094	small molecule binding	MOLECULAR_FUNCTION	0.00056159	9.72779e-06	2812	1830	11307	8484	17.7429	19.9164
GO:0000049	tRNA binding	MOLECULAR_FUNCTION	0.000568138	9.90014e-06	21	0	14098	10314	0	0.148736
GO:0090079	translation regulator activity, nucleic acid binding	MOLECULAR_FUNCTION	0.000606712	1.06982e-05	88	26	14031	10288	0.252085	0.623274
GO:0016765	transferase activity, transferring alkyl or aryl (other than methyl) groups	MOLECULAR_FUNCTION	0.000685745	1.27319e-05	25	1	14094	10313	0.00969556	0.177066
GO:0008186	ATP-dependent activity, acting on RNA	MOLECULAR_FUNCTION	0.000995586	1.92074e-05	40	6	14079	10308	0.0581734	0.283306
GO:0008135	translation factor activity, RNA binding	MOLECULAR_FUNCTION	0.00131727	2.59601e-05	85	26	14034	10288	0.252085	0.602026
GO:0003724	RNA helicase activity	MOLECULAR_FUNCTION	0.00146784	2.90933e-05	39	6	14080	10308	0.0581734	0.276224
GO:0031418	L-ascorbic acid binding	MOLECULAR_FUNCTION	0.00148272	2.9682e-05	19	0	14100	10314	0	0.13457
GO:0008173	RNA methyltransferase activity	MOLECULAR_FUNCTION	0.00174963	3.53883e-05	23	1	14096	10313	0.00969556	0.162901
GO:0140096	catalytic activity, acting on a protein	MOLECULAR_FUNCTION	0.00183264	3.72574e-05	1174	716	12945	9598	6.94202	8.31504
GO:0030554	adenyl nucleotide binding	MOLECULAR_FUNCTION	0.00207318	4.30075e-05	885	524	13234	9790	5.08047	6.26815
GO:0016787	hydrolase activity	MOLECULAR_FUNCTION	0.00220021	4.5871e-05	1250	769	12869	9545	7.45589	8.85332
GO:0060589	nucleoside-triphosphatase regulator activity	MOLECULAR_FUNCTION	0.0022824	4.92418e-05	183	80	13936	10234	0.775645	1.29613
GO:0030695	GTPase regulator activity	MOLECULAR_FUNCTION	0.0022824	4.92418e-05	183	80	13936	10234	0.775645	1.29613
GO:0010857	calcium-dependent protein kinase activity	MOLECULAR_FUNCTION	0.0023707	5.13926e-05	18	0	14101	10314	0	0.127488
GO:0004527	exonuclease activity	MOLECULAR_FUNCTION	0.00363116	8.13538e-05	31	4	14088	10310	0.0387822	0.219562
GO:0008408	3'-5' exonuclease activity	MOLECULAR_FUNCTION	0.00382973	8.89804e-05	17	0	14102	10314
GO:0004698	calcium,diacylglycerol-dependent serine/threonine kinase activity	MOLECULAR_FUNCTION	0.00382973	8.89804e-05	17	0	14102	10314
GO:0004697	diacylglycerol-dependent serine/threonine kinase activity	MOLECULAR_FUNCTION	0.00382973	8.89804e-05	17	0	14102	10314
GO:0009931	calcium-dependent protein serine/threonine kinase activity	MOLECULAR_FUNCTION	0.00382973	8.89804e-05	17	0	14102	10314
GO:0004386	helicase activity	MOLECULAR_FUNCTION	0.00448771	0.000104733	90	31	14029	10283
GO:0032559	adenyl ribonucleotide binding	MOLECULAR_FUNCTION	0.00454423	0.000106524	851	508	13268	9806
GO:0008094	ATP-dependent activity, acting on DNA	MOLECULAR_FUNCTION	0.00466144	0.000109755	57	15	14062	10299
GO:0003676	nucleic acid binding	MOLECULAR_FUNCTION	0.00518732	0.000125365	1473	930	12646	9384
GO:0016817	hydrolase activity, acting on acid anhydrides	MOLECULAR_FUNCTION	0.0053219	0.00012917	337	176	13782	10138
GO:0016818	hydrolase activity, acting on acid anhydrides, in phosphorus-containing anhydrides	MOLECULAR_FUNCTION	0.00602997	0.000148232	336	176	13783	10138
GO:0061650	ubiquitin-like protein conjugating enzyme activity	MOLECULAR_FUNCTION	0.0062144	0.000154055	16	0	14103	10314
GO:0008276	protein methyltransferase activity	MOLECULAR_FUNCTION	0.00670128	0.00016682	60	17	14059	10297
GO:0005524	ATP binding	MOLECULAR_FUNCTION	0.00694864	0.000173698	838	503	13281	9811
GO:0008170	N-methyltransferase activity	MOLECULAR_FUNCTION	0.00830262	0.000209266	55	15	14064	10299
GO:0016791	phosphatase activity	MOLECULAR_FUNCTION	0.00840078	0.000213483	158	70	13961	10244
GO:0016462	pyrophosphatase activity	MOLECULAR_FUNCTION	0.00985675	0.000254572	332	176	13787	10138
GO:0016538	cyclin-dependent protein serine/threonine kinase regulator activity	MOLECULAR_FUNCTION	0.0102855	0.000266712	15	0	14104	10314
GO:0003714	transcription corepressor activity	MOLECULAR_FUNCTION	0.0118946	0.000317073	22	2	14097	10312
GO:0042578	phosphoric ester hydrolase activity	MOLECULAR_FUNCTION	0.0134801	0.000362136	206	100	13913	10214
GO:0016706	2-oxoglutarate-dependent dioxygenase activity	MOLECULAR_FUNCTION	0.0145901	0.000393469	53	15	14066	10299
GO:0051213	dioxygenase activity	MOLECULAR_FUNCTION	0.0174025	0.000485559	84	31	14035	10283
GO:0019842	vitamin binding	MOLECULAR_FUNCTION	0.019721	0.000562523	56	17	14063	10297
GO:0004518	nuclease activity	MOLECULAR_FUNCTION	0.0246431	0.000713144	99	40	14020	10274
GO:0016491	oxidoreductase activity	MOLECULAR_FUNCTION	0.0262968	0.000777366	361	200	13758	10114
GO:0061631	ubiquitin conjugating enzyme activity	MOLECULAR_FUNCTION	0.0268522	0.000799355	13	0	14106	10314
GO:0017111	ribonucleoside triphosphate phosphatase activity	MOLECULAR_FUNCTION	0.0275385	0.000822642	315	171	13804	10143
GO:0005085	guanyl-nucleotide exchange factor activity	MOLECULAR_FUNCTION	0.0340416	0.00103629	108	46	14011	10268
GO:0140658	ATP-dependent chromatin remodeler activity	MOLECULAR_FUNCTION	0.0375611	0.00118976	22	3	14097	10311
GO:0034062	5'-3' RNA polymerase activity	MOLECULAR_FUNCTION	0.0375611	0.00119524	16	1	14103	10313
GO:0097747	RNA polymerase activity	MOLECULAR_FUNCTION	0.0375611	0.00119524	16	1	14103	10313
GO:0016875	ligase activity, forming carbon-oxygen bonds	MOLECULAR_FUNCTION	0.0375611	0.00119996	32	7	14087	10307
GO:0004812	aminoacyl-tRNA ligase activity	MOLECULAR_FUNCTION	0.0375611	0.00119996	32	7	14087	10307
GO:0048029	monosaccharide binding	MOLECULAR_FUNCTION	0.0375611	0.00118976	22	3	14097	10311
GO:0003899	DNA-directed 5'-3' RNA polymerase activity	MOLECULAR_FUNCTION	0.0375611	0.00119524	16	1	14103	10313
GO:0140104	molecular carrier activity	MOLECULAR_FUNCTION	0.0396339	0.0012744	19	2	14100	10312
GO:0001727	lipid kinase activity	MOLECULAR_FUNCTION	0.0471101	0.00156366	24	4	14095	10310
GO:0042393	histone binding	MOLECULAR_FUNCTION	0.0471101	0.00156366	24	4	14095	10310
GO:0004540	RNA nuclease activity	MOLECULAR_FUNCTION	0.0471101	0.00155117	38	10	14081	10304

## Sheet: Enrichment KEGG kidney Dre
Supplemental File V. Enrichment of KEGG (Kyoto Encyclopedia of Genes and Genomes) pathways for transcripts expressed in the organs or tissues of Rhamdia quelen.
Enrichment of KEGG pathways in the head kidney using Danio rerio as a background reference
Term	ID	Input number	Background number	P-Value	Corrected P-Value	Input	Hyperlink
Endocytosis	dre04144	219	311	1.7229e-13	8.18883e-11	TRINITY_DN20077_c0_g1_i5|Contig1869|TRINITY_DN50106_c1_g1_i1|TRINITY_DN8422_c1_g2_i5|TRINITY_DN64871_c0_g3_i1|Contig4011|Contig19947|TRINITY_DN52384_c0_g1_i1|TRINITY_DN12801_c0_g1_i11|Contig15854|TRINITY_DN19734_c0_g2_i9|Contig9442|Contig13627|TRINITY_DN18751_c0_g1_i3|TRINITY_DN7620_c0_g2_i10|TRINITY_DN4893_c0_g1_i1|TRINITY_DN22583_c0_g4_i2|Contig6182|Contig7208|TRINITY_DN14578_c0_g2_i1|TRINITY_D…	http://www.genome.jp/kegg-bin/show_pathway?dre04144/dre:100001531%09red/dre:100148736%09red/dre:791153%09red/dre:393557%09red/dre:555174%09red/dre:566350%09red/dre:114447%09red/dre:393142%09red/dre:436718%09red/dre:567182%09red/dre:100334572%09red/dre:563511%09red/dre:393945%09red/dre:334175%09red/dre:405821%09red/dre:100149843%09red/dre:445154%09red/dre:100330077%09red/dre:492771%09red/dre:56177…
Herpes simplex virus 1 infection	dre05168	154	188	2.20171e-13	9.88325e-11	TRINITY_DN23670_c0_g1_i1|TRINITY_DN64871_c0_g3_i1|Contig8930|TRINITY_DN16127_c0_g1_i3|TRINITY_DN9522_c0_g1_i1|TRINITY_DN53822_c0_g1_i2|TRINITY_DN18751_c0_g1_i3|TRINITY_DN35620_c0_g1_i2|Contig23147|Contig6187|TRINITY_DN5516_c2_g1_i1|Contig14036|TRINITY_DN22583_c0_g4_i2|TRINITY_DN13743_c0_g1_i1|TRINITY_DN11756_c0_g1_i2|Contig21768|TRINITY_DN7856_c1_g2_i1|TRINITY_DN17918_c0_g1_i1|TRINITY_DN74856_c0_…	http://www.genome.jp/kegg-bin/show_pathway?dre05168/dre:393557%09red/dre:569226%09red/dre:403128%09red/dre:405790%09red/dre:368615%09red/dre:368614%09red/dre:100885851%09red/dre:403084%09red/dre:437024%09red/dre:327301%09red/dre:554167%09red/dre:559564%09red/dre:405785%09red/dre:791704%09red/dre:403013%09red/dre:550401%09red/dre:798191%09red/dre:64885%09red/dre:570772%09red/dre:567524%09red/dre:1…
Cell adhesion molecules (CAMs)	dre04514	116	140	1.15814e-10	3.22682e-08	Contig14822|TRINITY_DN1061_c0_g1_i1|TRINITY_DN64871_c0_g3_i1|Contig12846|TRINITY_DN16127_c0_g1_i3|Contig888|Contig4848|TRINITY_DN15214_c0_g1_i3|TRINITY_DN29078_c1_g1_i1|TRINITY_DN22583_c0_g4_i2|Contig7117|Contig10477|TRINITY_DN41058_c0_g2_i1|TRINITY_DN7856_c1_g2_i1|TRINITY_DN59306_c0_g1_i2|Contig11731|TRINITY_DN33908_c0_g1_i1|TRINITY_DN8669_c0_g1_i1|TRINITY_DN29522_c0_g1_i2|TRINITY_DN5710_c0_g1_i…	http://www.genome.jp/kegg-bin/show_pathway?dre04514/dre:568593%09red/dre:792865%09red/dre:569386%09red/dre:100151255%09red/dre:393557%09red/dre:560816%09red/dre:796481%09red/dre:114442%09red/dre:368615%09red/dre:368614%09red/dre:30634%09red/dre:30291%09red/dre:100141490%09red/dre:570216%09red/dre:100333180%09red/dre:557797%09red/dre:654336%09red/dre:337077%09red/dre:559157%09red/dre:445471%09red/…
Metabolic pathways	dre01100	727	1507	2.04321e-10	5.50304e-08	Contig7193|Contig11211|Contig9920|TRINITY_DN8437_c0_g1_i1|TRINITY_DN5866_c0_g1_i3|Contig16244|Contig15342|Contig9886|Contig18226|TRINITY_DN9120_c2_g1_i2|Contig11215|Contig18590|Contig10451|TRINITY_DN40707_c0_g1_i4|TRINITY_DN65938_c0_g1_i1|Contig18597|TRINITY_DN7447_c0_g2_i1|Contig9284|TRINITY_DN4800_c0_g1_i4|Contig1460|TRINITY_DN5925_c0_g1_i9|Contig3580|Contig11369|Contig16407|TRINITY_DN15554_c0_…	http://www.genome.jp/kegg-bin/show_pathway?dre01100/dre:402981%09red/dre:323929%09red/dre:557716%09red/dre:442923%09red/dre:791159%09red/dre:565122%09red/dre:368909%09red/dre:324556%09red/dre:563806%09red/dre:402883%09red/dre:327590%09red/dre:497281%09red/dre:497280%09red/dre:101886891%09red/dre:335774%09red/dre:562357%09red/dre:403086%09red/dre:327453%09red/dre:436914%09red/dre:100149324%09red/d…
Cellular senescence	dre04218	138	185	3.35738e-10	7.75075e-08	TRINITY_DN1599_c0_g2_i1|TRINITY_DN64871_c0_g3_i1|Contig12001|TRINITY_DN17353_c1_g1_i1|Contig9680|TRINITY_DN10819_c0_g1_i2|Contig18221|TRINITY_DN16561_c0_g1_i3|TRINITY_DN18714_c0_g1_i9|TRINITY_DN10144_c0_g4_i2|Contig7284|TRINITY_DN15214_c0_g1_i3|TRINITY_DN538_c1_g2_i1|Contig6182|TRINITY_DN14578_c0_g2_i1|Contig21768|TRINITY_DN7856_c1_g2_i1|TRINITY_DN6938_c1_g1_i14|TRINITY_DN3707_c4_g3_i1|TRINITY_DN…	http://www.genome.jp/kegg-bin/show_pathway?dre04218/dre:406728%09red/dre:799608%09red/dre:393557%09red/dre:100034507%09red/dre:415185%09red/dre:336998%09red/dre:333941%09red/dre:100885851%09red/dre:30716%09red/dre:393176%09red/dre:572323%09red/dre:327301%09red/dre:406304%09red/dre:100333254%09red/dre:368316%09red/dre:30380%09red/dre:561772%09red/dre:569156%09red/dre:567524%09red/dre:360144%09red/…
Ribosome	dre03010	109	134	8.48557e-10	1.71408e-07	TRINITY_DN17178_c0_g1_i1|TRINITY_DN34301_c0_g1_i1|TRINITY_DN37625_c0_g1_i1|Contig3198|TRINITY_DN8510_c0_g1_i6|TRINITY_DN1211_c0_g2_i1|TRINITY_DN1326_c0_g2_i3|TRINITY_DN81942_c0_g1_i2|Contig1384|TRINITY_DN2269_c0_g1_i16|Contig5139|TRINITY_DN11744_c0_g2_i2|TRINITY_DN29725_c0_g1_i4|TRINITY_DN8555_c0_g1_i9|TRINITY_DN6670_c0_g1_i4|Contig11515|TRINITY_DN13274_c0_g1_i8|TRINITY_DN38238_c0_g1_i4|TRINITY_D…	http://www.genome.jp/kegg-bin/show_pathway?dre03010/dre:445028%09red/dre:100536515%09red/dre:557397%09red/dre:572170%09red/dre:378961%09red/dre:192301%09red/dre:394035%09red/dre:394036%09red/dre:735250%09red/dre:445150%09red/dre:552972%09red/dre:556556%09red/dre:406307%09red/dre:394194%09red/dre:445038%09red/dre:415196%09red/dre:335539%09red/dre:336764%09red/dre:572109%09red/dre:406387%09red/dre:…
RNA transport	dre03013	113	158	6.17394e-08	8.75184e-06	TRINITY_DN8042_c0_g1_i3|TRINITY_DN2105_c0_g1_i7|TRINITY_DN15424_c0_g1_i2|TRINITY_DN3317_c1_g2_i2|TRINITY_DN6982_c0_g2_i2|TRINITY_DN138851_c0_g1_i1|Contig10349|Contig21547|TRINITY_DN58854_c0_g1_i5|TRINITY_DN71173_c0_g1_i4|Contig20042|TRINITY_DN12452_c1_g1_i1|TRINITY_DN11759_c0_g1_i1|Contig16973|Contig22945|TRINITY_DN6109_c0_g1_i12|Contig9086|TRINITY_DN384_c3_g2_i1|TRINITY_DN3824_c0_g1_i8|TRINITY_D…	http://www.genome.jp/kegg-bin/show_pathway?dre03013/dre:445382%09red/dre:558020%09red/dre:561138%09red/dre:114445%09red/dre:100537552%09red/dre:336613%09red/dre:336619%09red/dre:562350%09red/dre:436798%09red/dre:324490%09red/dre:327515%09red/dre:445027%09red/dre:550271%09red/dre:445136%09red/dre:30172%09red/dre:406438%09red/dre:322237%09red/dre:324754%09red/dre:563613%09red/dre:368664%09red/dre:5…
Spliceosome	dre03040	96	134	5.48203e-07	6.71134e-05	TRINITY_DN23670_c0_g1_i1|TRINITY_DN1058_c0_g1_i4|TRINITY_DN16960_c0_g2_i3|TRINITY_DN10035_c0_g1_i2|TRINITY_DN3713_c0_g1_i1|Contig13627|TRINITY_DN4179_c0_g1_i4|TRINITY_DN115808_c1_g2_i1|TRINITY_DN7328_c0_g1_i15|TRINITY_DN58854_c0_g1_i5|TRINITY_DN8090_c0_g1_i3|TRINITY_DN5921_c1_g2_i9|TRINITY_DN12452_c1_g1_i1|TRINITY_DN10905_c0_g1_i22|Contig11737|Contig5515|Contig8330|Contig8331|TRINITY_DN1285_c0_g1…	http://www.genome.jp/kegg-bin/show_pathway?dre03040/dre:606595%09red/dre:445404%09red/dre:445043%09red/dre:323071%09red/dre:100037380%09red/dre:321544%09red/dre:445383%09red/dre:30671%09red/dre:402966%09red/dre:327011%09red/dre:192325%09red/dre:192328%09red/dre:572679%09red/dre:57924%09red/dre:393951%09red/dre:100005893%09red/dre:550244%09red/dre:562370%09red/dre:327495%09red/dre:335396%09red/dre…
Protein processing in endoplasmic reticulum	dre04141	118	179	6.78636e-07	8.18414e-05	TRINITY_DN24399_c0_g1_i1|Contig4615|TRINITY_DN5838_c0_g1_i2|TRINITY_DN36868_c0_g1_i5|Contig10582|TRINITY_DN9522_c0_g1_i1|TRINITY_DN12079_c0_g1_i1|Contig13627|TRINITY_DN21311_c0_g1_i6|TRINITY_DN1650_c0_g1_i1|Contig9957|TRINITY_DN1297_c0_g2_i1|TRINITY_DN11756_c0_g1_i2|Contig22856|TRINITY_DN1763_c1_g2_i1|TRINITY_DN20100_c0_g1_i4|Contig22789|TRINITY_DN15744_c0_g1_i6|TRINITY_DN5987_c1_g1_i2|Contig2282…	http://www.genome.jp/kegg-bin/show_pathway?dre04141/dre:65236%09red/dre:406442%09red/dre:567021%09red/dre:402801%09red/dre:567029%09red/dre:492805%09red/dre:550411%09red/dre:554998%09red/dre:436861%09red/dre:386709%09red/dre:436911%09red/dre:170784%09red/dre:553455%09red/dre:327197%09red/dre:559564%09red/dre:324015%09red/dre:556410%09red/dre:335538%09red/dre:570772%09red/dre:553582%09red/dre:5718…
NOD-like receptor signaling pathway	dre04621	105	156	1.36725e-06	0.000143473	Contig1869|TRINITY_DN39482_c0_g1_i4|Contig8930|Contig9680|Contig15916|TRINITY_DN10144_c0_g4_i2|Contig15911|TRINITY_DN16405_c0_g2_i1|Contig4847|Contig6187|TRINITY_DN118288_c0_g1_i1|TRINITY_DN6910_c0_g2_i12|TRINITY_DN6596_c0_g1_i7|Contig5725|TRINITY_DN7142_c0_g1_i10|TRINITY_DN67243_c0_g2_i1|TRINITY_DN19741_c0_g3_i9|Contig4983|Contig5374|Contig16503|TRINITY_DN16362_c0_g1_i1|TRINITY_DN41369_c0_g1_i2|…	http://www.genome.jp/kegg-bin/show_pathway?dre04621/dre:100001532%09red/dre:406411%09red/dre:100002318%09red/dre:393896%09red/dre:373874%09red/dre:393620%09red/dre:403036%09red/dre:406463%09red/dre:393551%09red/dre:407700%09red/dre:393132%09red/dre:100537538%09red/dre:403147%09red/dre:100885851%09red/dre:492489%09red/dre:335916%09red/dre:399480%09red/dre:406659%09red/dre:100536675%09red/dre:56761…
Lysosome	dre04142	98	146	3.27067e-06	0.000310906	TRINITY_DN9196_c0_g1_i1|TRINITY_DN80547_c1_g1_i1|TRINITY_DN23090_c0_g1_i1|Contig18590|Contig23119|TRINITY_DN28992_c0_g1_i1|Contig13628|TRINITY_DN24560_c0_g1_i6|TRINITY_DN2963_c0_g1_i18|Contig7448|TRINITY_DN14238_c0_g1_i1|TRINITY_DN1344_c4_g1_i2|Contig20498|Contig18349|Contig13631|TRINITY_DN11068_c0_g1_i5|Contig18441|TRINITY_DN28292_c0_g1_i7|TRINITY_DN39602_c1_g1_i5|Contig11339|TRINITY_DN4256_c0_g…	http://www.genome.jp/kegg-bin/show_pathway?dre04142/dre:569407%09red/dre:100330411%09red/dre:286779%09red/dre:449791%09red/dre:406625%09red/dre:393128%09red/dre:563849%09red/dre:324307%09red/dre:550475%09red/dre:563359%09red/dre:323613%09red/dre:563316%09red/dre:393398%09red/dre:570467%09red/dre:562166%09red/dre:100332784%09red/dre:100329505%09red/dre:569719%09red/dre:559959%09red/dre:566506%09re…
mRNA surveillance pathway	dre03015	64	89	3.59308e-05	0.00229316	Contig19817|TRINITY_DN20379_c0_g3_i2|TRINITY_DN550_c0_g1_i6|TRINITY_DN8718_c0_g1_i2|Contig5674|TRINITY_DN2064_c1_g1_i6|Contig9090|Contig9466|Contig21790|Contig17347|TRINITY_DN6088_c0_g1_i4|Contig15321|TRINITY_DN17864_c0_g3_i7|TRINITY_DN1471_c1_g1_i6|Contig4987|Contig8016|Contig6443|TRINITY_DN4167_c0_g2_i6|TRINITY_DN24673_c0_g1_i2|TRINITY_DN1482_c2_g2_i1|TRINITY_DN5892_c0_g1_i10|TRINITY_DN6161_c0_…	http://www.genome.jp/kegg-bin/show_pathway?dre03015/dre:323865%09red/dre:394084%09red/dre:445485%09red/dre:569810%09red/dre:751738%09red/dre:324267%09red/dre:563172%09red/dre:406543%09red/dre:557208%09red/dre:325284%09red/dre:324554%09red/dre:405803%09red/dre:566608%09red/dre:406326%09red/dre:565621%09red/dre:565849%09red/dre:100005893%09red/dre:327263%09red/dre:327495%09red/dre:562801%09red/dre:…
Apoptosis	dre04210	102	167	3.71114e-05	0.0023245	TRINITY_DN13864_c0_g2_i1|TRINITY_DN63474_c0_g2_i1|TRINITY_DN29129_c0_g1_i2|Contig8930|Contig5233|Contig16030|TRINITY_DN5516_c2_g1_i1|TRINITY_DN1650_c0_g1_i1|TRINITY_DN538_c1_g2_i1|Contig6182|TRINITY_DN24560_c0_g1_i6|TRINITY_DN14578_c0_g2_i1|TRINITY_DN3707_c4_g3_i1|TRINITY_DN17068_c0_g1_i1|Contig16028|TRINITY_DN3259_c0_g1_i19|Contig13469|Contig12833|TRINITY_DN19069_c0_g1_i7|TRINITY_DN11068_c0_g1_i…	http://www.genome.jp/kegg-bin/show_pathway?dre04210/dre:373110%09red/dre:445164%09red/dre:492763%09red/dre:406728%09red/dre:735295%09red/dre:565756%09red/dre:567333%09red/dre:58022%09red/dre:373130%09red/dre:360144%09red/dre:393398%09red/dre:100148503%09red/dre:550286%09red/dre:403000%09red/dre:30716%09red/dre:565106%09red/dre:573122%09red/dre:406768%09red/dre:335916%09red/dre:399480%09red/dre:56…
Ubiquitin mediated proteolysis	dre04120	89	143	6.86101e-05	0.00389493	Contig812|TRINITY_DN6538_c0_g2_i2|TRINITY_DN30236_c0_g1_i4|Contig2615|TRINITY_DN11261_c0_g1_i11|TRINITY_DN7816_c0_g2_i1|TRINITY_DN14835_c0_g1_i1|TRINITY_DN18711_c0_g1_i1|Contig8926|Contig11850|Contig11851|Contig18604|TRINITY_DN22804_c0_g1_i2|Contig7532|TRINITY_DN9220_c0_g2_i2|Contig4910|Contig6239|TRINITY_DN4496_c1_g2_i1|Contig13680|TRINITY_DN17454_c1_g1_i1|Contig4775|TRINITY_DN69626_c0_g1_i1|TRI…	http://www.genome.jp/kegg-bin/show_pathway?dre04120/dre:394085%09red/dre:100319387%09red/dre:445100%09red/dre:449811%09red/dre:30100%09red/dre:324089%09red/dre:436602%09red/dre:550328%09red/dre:492364%09red/dre:100334486%09red/dre:558479%09red/dre:30450%09red/dre:100331274%09red/dre:406776%09red/dre:114445%09red/dre:325470%09red/dre:556277%09red/dre:557513%09red/dre:334627%09red/dre:553013%09red/…
Lysine degradation	dre00310	54	73	8.35116e-05	0.00432547	TRINITY_DN1777_c0_g1_i7|TRINITY_DN8135_c0_g1_i4|TRINITY_DN3199_c0_g1_i14|Contig4463|Contig13089|Contig5155|Contig2585|TRINITY_DN52761_c0_g1_i7|TRINITY_DN26531_c0_g1_i1|Contig15504|Contig15267|Contig6442|Contig17291|TRINITY_DN5413_c0_g1_i9|TRINITY_DN13973_c0_g1_i2|Contig14332|Contig5545|TRINITY_DN17779_c0_g3_i2|Contig11696|TRINITY_DN20055_c1_g1_i6|Contig15955|Contig3374|Contig14985|Contig4823|TRIN…	http://www.genome.jp/kegg-bin/show_pathway?dre00310/dre:560856%09red/dre:337193%09red/dre:794199%09red/dre:325395%09red/dre:368262%09red/dre:664754%09red/dre:326906%09red/dre:793834%09red/dre:557048%09red/dre:565862%09red/dre:100036767%09red/dre:797296%09red/dre:768133%09red/dre:555271%09red/dre:768131%09red/dre:445290%09red/dre:393860%09red/dre:445121%09red/dre:567970%09red/dre:560793%09red/dre:…
Focal adhesion	dre04510	134	243	9.54205e-05	0.00481873	Contig14822|TRINITY_DN13864_c0_g2_i1|Contig1869|TRINITY_DN8422_c1_g2_i5|TRINITY_DN75397_c0_g2_i3|Contig9204|TRINITY_DN87485_c0_g1_i1|Contig14330|TRINITY_DN9360_c0_g1_i1|TRINITY_DN7372_c0_g1_i4|TRINITY_DN538_c1_g2_i1|Contig6182|TRINITY_DN14578_c0_g2_i1|Contig21768|Contig10477|Contig4293|TRINITY_DN54379_c0_g2_i1|TRINITY_DN6938_c1_g1_i14|TRINITY_DN3707_c4_g3_i1|TRINITY_DN9015_c0_g1_i12|TRINITY_DN203…	http://www.genome.jp/kegg-bin/show_pathway?dre04510/dre:406728%09red/dre:799608%09red/dre:445380%09red/dre:30654%09red/dre:403000%09red/dre:100329779%09red/dre:30716%09red/dre:567895%09red/dre:337158%09red/dre:436718%09red/dre:327301%09red/dre:100049705%09red/dre:399546%09red/dre:415151%09red/dre:445234%09red/dre:406308%09red/dre:556413%09red/dre:561670%09red/dre:570772%09red/dre:565130%09red/dre…
Tight junction	dre04530	121	217	0.000143718	0.0067124	Contig19817|Contig14822|TRINITY_DN13864_c0_g2_i1|Contig1869|Contig19818|TRINITY_DN1709_c0_g1_i6|TRINITY_DN9531_c0_g1_i5|TRINITY_DN15389_c0_g1_i1|Contig6833|Contig6832|Contig6834|TRINITY_DN15669_c0_g1_i7|Contig1269|TRINITY_DN67243_c0_g2_i1|TRINITY_DN642_c0_g2_i2|TRINITY_DN8376_c0_g1_i4|TRINITY_DN4904_c0_g1_i1|TRINITY_DN5032_c2_g1_i1|Contig18396|TRINITY_DN1604_c0_g1_i4|TRINITY_DN836_c0_g2_i1|Contig…	http://www.genome.jp/kegg-bin/show_pathway?dre04530/dre:100332627%09red/dre:406440%09red/dre:562264%09red/dre:100329779%09red/dre:558920%09red/dre:436718%09red/dre:493612%09red/dre:556298%09red/dre:327198%09red/dre:81582%09red/dre:100334486%09red/dre:564081%09red/dre:337226%09red/dre:561276%09red/dre:474323%09red/dre:550487%09red/dre:563056%09red/dre:57935%09red/dre:436905%09red/dre:553319%09red/…
Necroptosis	dre04217	103	179	0.00018408	0.00826313	Contig14824|Contig9680|TRINITY_DN16405_c0_g2_i1|Contig4847|Contig6187|Contig4842|TRINITY_DN6910_c0_g2_i12|TRINITY_DN35163_c0_g1_i1|TRINITY_DN3128_c1_g1_i2|Contig16503|TRINITY_DN47198_c0_g1_i3|TRINITY_DN6537_c2_g1_i1|TRINITY_DN7456_c1_g1_i1|Contig19731|TRINITY_DN3259_c0_g1_i19|Contig8160|TRINITY_DN32685_c0_g1_i1|TRINITY_DN7259_c1_g1_i3|Contig11421|TRINITY_DN1902_c1_g1_i8|TRINITY_DN61297_c0_g1_i1|T…	http://www.genome.jp/kegg-bin/show_pathway?dre04217/dre:317737%09red/dre:65236%09red/dre:393896%09red/dre:735295%09red/dre:406243%09red/dre:563053%09red/dre:403132%09red/dre:192321%09red/dre:406766%09red/dre:558045%09red/dre:403147%09red/dre:393164%09red/dre:565106%09red/dre:406768%09red/dre:393754%09red/dre:492357%09red/dre:567460%09red/dre:58108%09red/dre:100536675%09red/dre:369197%09red/dre:39…
Autophagy - animal	dre04140	95	162	0.000196457	0.00872445	Contig3518|TRINITY_DN9556_c1_g2_i2|TRINITY_DN8111_c0_g1_i5|Contig18221|Contig15916|TRINITY_DN10556_c0_g1_i1|TRINITY_DN1650_c0_g1_i1|TRINITY_DN28992_c0_g1_i1|Contig6182|TRINITY_DN14578_c0_g2_i1|TRINITY_DN29129_c0_g1_i2|TRINITY_DN3707_c4_g3_i1|Contig14385|TRINITY_DN3495_c1_g1_i8|Contig16333|TRINITY_DN12254_c0_g1_i11|TRINITY_DN44507_c0_g1_i1|TRINITY_DN18524_c0_g1_i3|Contig16869|TRINITY_DN18854_c0_g1…	http://www.genome.jp/kegg-bin/show_pathway?dre04140/dre:30716%09red/dre:323929%09red/dre:406728%09red/dre:791223%09red/dre:569441%09red/dre:100000896%09red/dre:100332174%09red/dre:492808%09red/dre:100317924%09red/dre:406843%09red/dre:550513%09red/dre:550286%09red/dre:101884909%09red/dre:567021%09red/dre:336789%09red/dre:768177%09red/dre:100333016%09red/dre:571352%09red/dre:399480%09red/dre:378866…
FoxO signaling pathway	dre04068	96	167	0.000304838	0.012503	TRINITY_DN1599_c0_g2_i1|TRINITY_DN1777_c0_g1_i7|TRINITY_DN15691_c0_g1_i7|TRINITY_DN9556_c1_g2_i2|Contig1784|TRINITY_DN8111_c0_g1_i5|TRINITY_DN16561_c0_g1_i3|TRINITY_DN15669_c0_g1_i7|TRINITY_DN5435_c0_g1_i1|Contig18301|TRINITY_DN538_c1_g2_i1|Contig6182|TRINITY_DN14578_c0_g2_i1|TRINITY_DN6938_c1_g1_i14|TRINITY_DN3707_c4_g3_i1|TRINITY_DN41369_c0_g1_i2|TRINITY_DN1604_c0_g1_i4|TRINITY_DN44507_c0_g1_i1…	http://www.genome.jp/kegg-bin/show_pathway?dre04068/dre:406728%09red/dre:406440%09red/dre:799608%09red/dre:415185%09red/dre:403000%09red/dre:100885851%09red/dre:30716%09red/dre:553957%09red/dre:30658%09red/dre:403045%09red/dre:563180%09red/dre:436866%09red/dre:570965%09red/dre:559273%09red/dre:406304%09red/dre:100333252%09red/dre:30663%09red/dre:567111%09red/dre:30380%09red/dre:561670%09red/dre:7…
Regulation of actin cytoskeleton	dre04810	142	271	0.000334244	0.0136398	TRINITY_DN23946_c2_g1_i3|Contig14822|TRINITY_DN13864_c0_g2_i1|Contig1869|TRINITY_DN8422_c1_g2_i5|TRINITY_DN25555_c3_g1_i1|TRINITY_DN75397_c0_g2_i3|TRINITY_DN1234_c0_g1_i1|Contig18221|Contig7822|TRINITY_DN1423_c0_g1_i2|TRINITY_DN538_c1_g2_i1|Contig6182|TRINITY_DN14578_c0_g2_i1|Contig21768|Contig10477|Contig4293|TRINITY_DN54379_c0_g2_i1|TRINITY_DN642_c0_g2_i2|TRINITY_DN280_c0_g2_i1|TRINITY_DN118_c0…	http://www.genome.jp/kegg-bin/show_pathway?dre04810/dre:558477%09red/dre:406728%09red/dre:568426%09red/dre:394012%09red/dre:114447%09red/dre:403001%09red/dre:100329779%09red/dre:30716%09red/dre:557797%09red/dre:799354%09red/dre:336613%09red/dre:436718%09red/dre:327301%09red/dre:100537012%09red/dre:793949%09red/dre:399546%09red/dre:445380%09red/dre:101882585%09red/dre:692331%09red/dre:445234%09red…
Insulin signaling pathway	dre04910	95	167	0.000423977	0.0166298	TRINITY_DN1599_c0_g2_i1|TRINITY_DN15691_c0_g1_i7|TRINITY_DN9556_c1_g2_i2|TRINITY_DN585_c0_g1_i2|TRINITY_DN17353_c1_g1_i1|TRINITY_DN30418_c0_g1_i5|Contig6834|TRINITY_DN26160_c1_g1_i2|TRINITY_DN7372_c0_g1_i4|TRINITY_DN29078_c1_g1_i1|TRINITY_DN538_c1_g2_i1|TRINITY_DN14835_c0_g1_i1|TRINITY_DN14578_c0_g2_i1|Contig21768|TRINITY_DN54379_c0_g2_i1|TRINITY_DN3707_c4_g3_i1|TRINITY_DN18730_c0_g3_i1|Contig162…	http://www.genome.jp/kegg-bin/show_pathway?dre04910/dre:403063%09red/dre:799144%09red/dre:445028%09red/dre:550427%09red/dre:406728%09red/dre:406440%09red/dre:492364%09red/dre:403065%09red/dre:406723%09red/dre:568316%09red/dre:360144%09red/dre:30654%09red/dre:550286%09red/dre:100001198%09red/dre:30716%09red/dre:556277%09red/dre:406596%09red/dre:567524%09red/dre:399480%09red/dre:100535524%09red/dre…
RNA degradation	dre03018	57	87	0.000516444	0.0201588	Contig21293|TRINITY_DN2105_c0_g1_i7|Contig11926|TRINITY_DN7398_c0_g1_i1|TRINITY_DN10585_c0_g1_i9|Contig4028|TRINITY_DN10525_c0_g1_i2|TRINITY_DN7447_c0_g2_i1|TRINITY_DN14739_c0_g1_i1|Contig8324|TRINITY_DN1285_c0_g1_i4|TRINITY_DN2280_c1_g2_i1|TRINITY_DN3995_c0_g1_i5|TRINITY_DN259_c0_g2_i1|TRINITY_DN210_c0_g1_i1|Contig21547|TRINITY_DN25386_c0_g1_i4|TRINITY_DN4048_c0_g3_i2|TRINITY_DN90540_c0_g1_i1|TR…	http://www.genome.jp/kegg-bin/show_pathway?dre03018/dre:386629%09red/dre:445224%09red/dre:557829%09red/dre:550247%09red/dre:565659%09red/dre:393121%09red/dre:751632%09red/dre:565000%09red/dre:100003553%09red/dre:492503%09red/dre:324048%09red/dre:321940%09red/dre:326786%09red/dre:558487%09red/dre:393712%09red/dre:57924%09red/dre:550234%09red/dre:393827%09red/dre:573047%09red/dre:100009659%09red/dr…
GnRH signaling pathway	dre04912	75	126	0.000632451	0.0239916	TRINITY_DN1706_c0_g3_i1|TRINITY_DN2605_c0_g1_i1|Contig3470|Contig16081|Contig2530|Contig22856|TRINITY_DN313_c0_g1_i1|Contig8917|TRINITY_DN8422_c1_g2_i5|Contig12049|Contig1025|TRINITY_DN6183_c1_g1_i4|TRINITY_DN538_c1_g2_i1|TRINITY_DN10992_c1_g2_i1|TRINITY_DN17353_c1_g1_i1|TRINITY_DN5321_c0_g2_i8|TRINITY_DN7317_c1_g1_i4|TRINITY_DN482_c0_g1_i15|TRINITY_DN8275_c0_g1_i1|TRINITY_DN2354_c0_g1_i6|Contig1…	http://www.genome.jp/kegg-bin/show_pathway?dre04912/dre:100001532%09red/dre:557902%09red/dre:100002318%09red/dre:100148818%09red/dre:406728%09red/dre:560211%09red/dre:100334486%09red/dre:360144%09red/dre:407700%09red/dre:550286%09red/dre:100537538%09red/dre:497384%09red/dre:30716%09red/dre:567895%09red/dre:335916%09red/dre:399480%09red/dre:336839%09red/dre:556641%09red/dre:557353%09red/dre:100149…
Proteasome	dre03050	41	56	0.000651496	0.0243708	TRINITY_DN9731_c0_g1_i1|TRINITY_DN10979_c0_g1_i3|TRINITY_DN180_c2_g2_i1|Contig19908|TRINITY_DN55335_c0_g1_i1|Contig8811|Contig8776|TRINITY_DN31259_c0_g1_i5|Contig15010|TRINITY_DN17924_c0_g2_i3|TRINITY_DN4695_c1_g1_i1|TRINITY_DN9254_c0_g2_i2|Contig17678|Contig1426|TRINITY_DN25322_c3_g1_i2|TRINITY_DN13596_c0_g1_i8|Contig11559|Contig11811|TRINITY_DN12319_c0_g1_i5|TRINITY_DN51099_c0_g1_i1|TRINITY_DN1…	http://www.genome.jp/kegg-bin/show_pathway?dre03050/dre:406445%09red/dre:415181%09red/dre:799058%09red/dre:796450%09red/dre:393518%09red/dre:321898%09red/dre:436820%09red/dre:436862%09red/dre:321947%09red/dre:550499%09red/dre:445413%09red/dre:553346%09red/dre:322265%09red/dre:64279%09red/dre:64278%09red/dre:415202%09red/dre:322269%09red/dre:445030%09red/dre:30388%09red/dre:554967%09red/dre:393544…
C-type lectin receptor signaling pathway	dre04625	73	122	0.000664791	0.02464	TRINITY_DN30624_c0_g1_i1|TRINITY_DN2605_c0_g1_i1|TRINITY_DN7201_c2_g1_i3|TRINITY_DN30508_c0_g1_i1|Contig12672|Contig1869|Contig5374|TRINITY_DN36670_c0_g1_i1|Contig8917|Contig13469|TRINITY_DN17353_c1_g1_i1|Contig1025|Contig7872|TRINITY_DN158263_c0_g1_i1|Contig8930|TRINITY_DN12242_c0_g2_i1|Contig14824|TRINITY_DN11395_c0_g1_i3|Contig19124|Contig18221|TRINITY_DN8275_c0_g1_i1|TRINITY_DN2354_c0_g1_i6|T…	http://www.genome.jp/kegg-bin/show_pathway?dre04625/dre:100002318%09red/dre:565756%09red/dre:568315%09red/dre:406463%09red/dre:557926%09red/dre:565656%09red/dre:550513%09red/dre:550286%09red/dre:259196%09red/dre:30716%09red/dre:100885851%09red/dre:556277%09red/dre:561772%09red/dre:553957%09red/dre:335916%09red/dre:399480%09red/dre:406659%09red/dre:567611%09red/dre:100149388%09red/dre:436718%09red…
Phosphatidylinositol signaling system	dre04070	68	113	0.000889576	0.0298248	Contig3555|TRINITY_DN4173_c0_g1_i13|TRINITY_DN2605_c0_g1_i1|Contig11886|Contig1661|TRINITY_DN4438_c0_g1_i1|Contig6156|TRINITY_DN17996_c0_g1_i4|Contig17534|TRINITY_DN43280_c0_g1_i7|Contig597|TRINITY_DN8298_c0_g2_i1|TRINITY_DN14661_c0_g1_i3|TRINITY_DN188_c0_g3_i1|Contig13460|TRINITY_DN17353_c1_g1_i1|TRINITY_DN2989_c4_g1_i1|TRINITY_DN5321_c0_g2_i8|TRINITY_DN8312_c0_g1_i1|Contig18611|TRINITY_DN65938_…	http://www.genome.jp/kegg-bin/show_pathway?dre04070/dre:100001532%09red/dre:100150463%09red/dre:563543%09red/dre:323929%09red/dre:562919%09red/dre:553380%09red/dre:407700%09red/dre:100331649%09red/dre:565122%09red/dre:100537538%09red/dre:541511%09red/dre:492549%09red/dre:337236%09red/dre:556136%09red/dre:641570%09red/dre:790916%09red/dre:565669%09red/dre:724010%09red/dre:556748%09red/dre:564750%0…
Ferroptosis	dre04216	34	45	0.00124446	0.0389739	TRINITY_DN7298_c0_g2_i2|TRINITY_DN3207_c0_g1_i4|TRINITY_DN7251_c0_g2_i4|TRINITY_DN25018_c0_g1_i2|Contig3478|TRINITY_DN29110_c0_g1_i1|Contig17013|Contig260|Contig18676|TRINITY_DN3099_c0_g1_i4|Contig12168|Contig7646|TRINITY_DN557_c0_g2_i2|TRINITY_DN16152_c0_g2_i1|TRINITY_DN15789_c0_g1_i10|TRINITY_DN850_c0_g1_i9|TRINITY_DN1902_c1_g1_i8|TRINITY_DN906_c1_g1_i11|TRINITY_DN4570_c0_g1_i9|TRINITY_DN3128_c…	http://www.genome.jp/kegg-bin/show_pathway?dre04216/dre:399488%09red/dre:30255%09red/dre:100320152%09red/dre:445175%09red/dre:796322%09red/dre:494477%09red/dre:100333016%09red/dre:58108%09red/dre:352928%09red/dre:565700%09red/dre:334561%09red/dre:436651%09red/dre:100151035%09red/dre:100151597%09red/dre:322425%09red/dre:402970%09red/dre:84702%09red/dre:555566%09red/dre:333974%09red/dre:58153%09red…
Oxidative phosphorylation	dre00190	79	140	0.00144227	0.0433218	Contig5391|TRINITY_DN2232_c1_g1_i1|TRINITY_DN1335_c0_g1_i6|Contig263|TRINITY_DN460_c0_g1_i1|TRINITY_DN8858_c0_g1_i4|TRINITY_DN18819_c1_g1_i1|Contig14254|TRINITY_DN68814_c0_g2_i4|TRINITY_DN37392_c0_g1_i1|TRINITY_DN82725_c0_g1_i6|TRINITY_DN3164_c1_g1_i2|TRINITY_DN13174_c0_g1_i1|TRINITY_DN7630_c0_g1_i13|TRINITY_DN1472_c0_g1_i4|TRINITY_DN26698_c0_g1_i1|TRINITY_DN9927_c0_g1_i3|TRINITY_DN15293_c0_g1_i4…	http://www.genome.jp/kegg-bin/show_pathway?dre00190/dre:393497%09red/dre:550451%09red/dre:286779%09red/dre:325402%09red/dre:445042%09red/dre:554101%09red/dre:100332034%09red/dre:553384%09red/dre:550531%09red/dre:445122%09red/dre:394181%09red/dre:796997%09red/dre:541331%09red/dre:393793%09red/dre:100005158%09red/dre:406298%09red/dre:140539%09red/dre:368907%09red/dre:402880%09red/dre:322549%09red/d…
AGE-RAGE signaling pathway in diabetic complications	dre04933	73	127	0.00148742	0.0445124	TRINITY_DN3318_c0_g5_i1|TRINITY_DN12088_c0_g1_i1|TRINITY_DN1599_c0_g2_i1|TRINITY_DN30508_c0_g1_i1|TRINITY_DN2231_c0_g1_i9|TRINITY_DN6346_c0_g1_i8|Contig8917|TRINITY_DN1260_c0_g1_i4|Contig1025|Contig7872|Contig12001|TRINITY_DN12242_c0_g2_i1|TRINITY_DN38447_c0_g1_i8|TRINITY_DN5321_c0_g2_i8|Contig7810|TRINITY_DN6389_c0_g2_i1|Contig8594|Contig7014|Contig6833|Contig6832|TRINITY_DN119069_c0_g1_i1|TRINI…	http://www.genome.jp/kegg-bin/show_pathway?dre04933/dre:100333455%09red/dre:100001532%09red/dre:403049%09red/dre:568315%09red/dre:100332055%09red/dre:550286%09red/dre:100537538%09red/dre:100005469%09red/dre:100885851%09red/dre:335916%09red/dre:565669%09red/dre:336839%09red/dre:369197%09red/dre:559111%09red/dre:555443%09red/dre:394174%09red/dre:359834%09red/dre:407700%09red/dre:497384%09red/dre:44…
@@Cell cycle	dre04110	78	139	0.00172208	0.0496943	Contig13680|TRINITY_DN25025_c0_g1_i1|TRINITY_DN16865_c0_g1_i2|TRINITY_DN6681_c0_g1_i17|TRINITY_DN5177_c0_g1_i1|TRINITY_DN69626_c0_g1_i1|Contig1784|Contig16627|TRINITY_DN28246_c0_g1_i1|TRINITY_DN1252_c1_g1_i8|TRINITY_DN1160_c0_g1_i12|TRINITY_DN5247_c0_g1_i1|Contig7986|Contig16499|TRINITY_DN16561_c0_g1_i3|TRINITY_DN11594_c0_g1_i2|TRINITY_DN13350_c0_g1_i1|TRINITY_DN7372_c0_g1_i4|TRINITY_DN5435_c0_g1…	http://www.genome.jp/kegg-bin/show_pathway?dre04110/dre:322060%09red/dre:566409%09red/dre:30678%09red/dre:567168%09red/dre:799608%09red/dre:567006%09red/dre:100034507%09red/dre:403060%09red/dre:406462%09red/dre:799015%09red/dre:100331892%09red/dre:30654%09red/dre:192323%09red/dre:402825%09red/dre:406741%09red/dre:567770%09red/dre:393141%09red/dre:399487%09red/dre:192302%09red/dre:399483%09red/dre…
Ribosome biogenesis in eukaryotes	dre03008	49	77	0.00189952	0.0546196	TRINITY_DN11558_c0_g1_i4|Contig5440|Contig10769|TRINITY_DN30234_c0_g1_i1|TRINITY_DN22464_c1_g2_i2|Contig3889|TRINITY_DN93225_c0_g1_i1|TRINITY_DN7723_c0_g1_i2|Contig14237|Contig17109|TRINITY_DN10546_c1_g1_i1|TRINITY_DN10378_c0_g2_i1|TRINITY_DN2678_c0_g2_i1|TRINITY_DN37542_c0_g1_i2|Contig17307|TRINITY_DN11461_c0_g1_i6|Contig9361|Contig1551|Contig7151|TRINITY_DN2552_c1_g1_i4|Contig9073|Contig4921|Co…	http://www.genome.jp/kegg-bin/show_pathway?dre03008/dre:550241%09red/dre:323865%09red/dre:568741%09red/dre:445388%09red/dre:751738%09red/dre:393107%09red/dre:799016%09red/dre:553241%09red/dre:555704%09red/dre:767797%09red/dre:393237%09red/dre:541352%09red/dre:321940%09red/dre:492761%09red/dre:393291%09red/dre:553498%09red/dre:393717%09red/dre:393617%09red/dre:436798%09red/dre:793727%09red/dre:304…
Inositol phosphate metabolism	dre00562	54	90	0.00295438	0.0734986	Contig3555|TRINITY_DN4173_c0_g1_i13|Contig10033|Contig11886|TRINITY_DN8844_c1_g1_i3|Contig6156|TRINITY_DN17996_c0_g1_i4|TRINITY_DN43280_c0_g1_i7|Contig597|TRINITY_DN8298_c0_g2_i1|TRINITY_DN14661_c0_g1_i3|TRINITY_DN102031_c0_g1_i1|Contig13460|TRINITY_DN8312_c0_g1_i1|Contig18611|TRINITY_DN119069_c0_g1_i1|Contig4846|Contig7131|TRINITY_DN2231_c0_g1_i9|TRINITY_DN4312_c0_g1_i4|Contig19783|TRINITY_DN100…	http://www.genome.jp/kegg-bin/show_pathway?dre00562/dre:100001532%09red/dre:327346%09red/dre:563543%09red/dre:100334605%09red/dre:323929%09red/dre:562919%09red/dre:407700%09red/dre:100537538%09red/dre:492549%09red/dre:337236%09red/dre:641570%09red/dre:790916%09red/dre:565669%09red/dre:394075%09red/dre:564750%09red/dre:548346%09red/dre:541517%09red/dre:394174%09red/dre:558940%09red/dre:541511%09re…
Glycerophospholipid metabolism	dre00564	59	101	0.00305225	0.0756508	TRINITY_DN1616_c0_g2_i7|Contig5118|Contig18676|TRINITY_DN8936_c0_g1_i5|TRINITY_DN33036_c0_g1_i1|Contig16871|TRINITY_DN17161_c0_g1_i2|Contig2995|TRINITY_DN2989_c4_g1_i1|Contig13603|Contig6915|TRINITY_DN27242_c0_g1_i4|Contig6626|Contig4005|TRINITY_DN9895_c0_g1_i1|Contig3662|TRINITY_DN11040_c0_g1_i1|Contig14153|Contig3231|TRINITY_DN2579_c1_g1_i4|Contig8225|Contig1636|Contig16931|TRINITY_DN13846_c0_g…	http://www.genome.jp/kegg-bin/show_pathway?dre00564/dre:572335%09red/dre:100150463%09red/dre:550327%09red/dre:100149324%09red/dre:431758%09red/dre:100534896%09red/dre:553380%09red/dre:560638%09red/dre:563589%09red/dre:565122%09red/dre:557205%09red/dre:100331649%09red/dre:100148818%09red/dre:724010%09red/dre:556641%09red/dre:100334794%09red/dre:570720%09red/dre:555330%09red/dre:777624%09red/dre:43…
Pyrimidine metabolism	dre00240	41	63	0.00318396	0.0784341	TRINITY_DN5068_c0_g1_i11|TRINITY_DN1900_c0_g1_i7|TRINITY_DN4339_c0_g1_i5|Contig16098|TRINITY_DN12292_c0_g1_i2|TRINITY_DN25474_c1_g1_i1|TRINITY_DN1250_c1_g3_i1|TRINITY_DN45778_c0_g1_i1|TRINITY_DN10717_c0_g1_i4|TRINITY_DN30854_c0_g1_i1|TRINITY_DN1874_c0_g1_i6|Contig4261|TRINITY_DN9343_c0_g1_i5|TRINITY_DN4266_c0_g2_i8|Contig6906|TRINITY_DN9710_c0_g1_i4|Contig18597|TRINITY_DN25365_c0_g1_i1|Contig2315…	http://www.genome.jp/kegg-bin/show_pathway?dre00240/dre:570478%09red/dre:550332%09red/dre:368909%09red/dre:100144569%09red/dre:393143%09red/dre:563597%09red/dre:327590%09red/dre:436595%09red/dre:100536156%09red/dre:393744%09red/dre:394170%09red/dre:559958%09red/dre:436652%09red/dre:322660%09red/dre:445151%09red/dre:541538%09red/dre:558466%09red/dre:557972%09red/dre:436692%09red/dre:30740%09red/dr…
Vascular smooth muscle contraction	dre04270	85	160	0.00350777	0.0845599	Contig6013|TRINITY_DN1807_c0_g2_i3|TRINITY_DN166359_c0_g1_i1|TRINITY_DN2605_c0_g1_i1|Contig3470|TRINITY_DN8891_c0_g1_i7|TRINITY_DN3737_c0_g1_i5|Contig1869|TRINITY_DN7778_c2_g1_i1|Contig1025|TRINITY_DN3455_c0_g2_i5|TRINITY_DN9531_c0_g1_i5|TRINITY_DN17353_c1_g1_i1|Contig6017|TRINITY_DN5321_c0_g2_i8|Contig12439|TRINITY_DN1903_c0_g1_i8|TRINITY_DN38447_c0_g1_i8|Contig6833|Contig6832|TRINITY_DN1823_c0_…	http://www.genome.jp/kegg-bin/show_pathway?dre04270/dre:100333455%09red/dre:100001532%09red/dre:101885790%09red/dre:322909%09red/dre:100148818%09red/dre:406728%09red/dre:557902%09red/dre:100149324%09red/dre:402802%09red/dre:403065%09red/dre:403063%09red/dre:100332055%09red/dre:566118%09red/dre:492486%09red/dre:100537538%09red/dre:555521%09red/dre:100329779%09red/dre:114550%09red/dre:30716%09red/d…
@@Nucleotide excision repair	dre03420	31	44	0.00421949	0.0925314	Contig15415|TRINITY_DN18885_c0_g1_i4|TRINITY_DN6681_c0_g1_i17|TRINITY_DN1711_c0_g1_i9|TRINITY_DN86580_c0_g1_i2|TRINITY_DN28702_c0_g1_i1|TRINITY_DN3652_c0_g1_i4|Contig16756|Contig22789|TRINITY_DN17004_c0_g1_i1|TRINITY_DN49221_c0_g1_i9|TRINITY_DN5012_c0_g1_i2|Contig16979|Contig11558|TRINITY_DN39531_c0_g3_i3|TRINITY_DN20100_c0_g1_i4|Contig10021|Contig3409|Contig9859|TRINITY_DN29938_c0_g1_i5|TRINITY_…	http://www.genome.jp/kegg-bin/show_pathway?dre03420/dre:447857%09red/dre:449811%09red/dre:259256%09red/dre:445385%09red/dre:751713%09red/dre:393536%09red/dre:324323%09red/dre:393774%09red/dre:560313%09red/dre:327322%09red/dre:100001425%09red/dre:553610%09red/dre:30678%09red/dre:393196%09red/dre:100006257%09red/dre:405897%09red/dre:100037336%09red/dre:796456%09red/dre:692256%09red/dre:449846%09red…
Toll-like receptor signaling pathway	dre04620	56	97	0.00458242	0.0976474	TRINITY_DN30508_c0_g1_i1|TRINITY_DN10846_c0_g1_i2|TRINITY_DN6346_c0_g1_i8|TRINITY_DN36868_c0_g1_i5|Contig13469|Contig1025|TRINITY_DN3056_c0_g1_i1|Contig8930|Contig5359|TRINITY_DN27534_c0_g1_i1|TRINITY_DN5211_c0_g2_i1|TRINITY_DN8275_c0_g1_i1|TRINITY_DN2354_c0_g1_i6|TRINITY_DN23600_c0_g1_i2|TRINITY_DN6991_c0_g1_i3|Contig4847|Contig6187|TRINITY_DN2315_c0_g3_i2|Contig14036|TRINITY_DN538_c1_g2_i1|TRIN…	http://www.genome.jp/kegg-bin/show_pathway?dre04620/dre:403127%09red/dre:568951%09red/dre:406728%09red/dre:550475%09red/dre:560913%09red/dre:406463%09red/dre:403128%09red/dre:403147%09red/dre:100885851%09red/dre:335916%09red/dre:399480%09red/dre:567460%09red/dre:100534776%09red/dre:563727%09red/dre:403084%09red/dre:394174%09red/dre:569226%09red/dre:619391%09red/dre:58022%09red/dre:403139%09red/dr…
MAPK signaling pathway	dre04010	173	373	0.00530035	0.108974	TRINITY_DN34136_c0_g1_i1|TRINITY_DN6729_c0_g2_i1|Contig2220|TRINITY_DN8422_c1_g2_i5|TRINITY_DN87485_c0_g1_i1|Contig12001|Contig18221|Contig13627|TRINITY_DN727_c2_g1_i2|TRINITY_DN18714_c0_g1_i9|Contig7284|Contig1770|Contig10187|Contig5306|Contig14036|TRINITY_DN538_c1_g2_i1|Contig6182|TRINITY_DN4596_c0_g1_i2|TRINITY_DN14578_c0_g2_i1|TRINITY_DN6596_c0_g1_i7|Contig17800|Contig22856|TRINITY_DN3707_c4_…	http://www.genome.jp/kegg-bin/show_pathway?dre04010/dre:368243%09red/dre:30256%09red/dre:406728%09red/dre:560211%09red/dre:569226%09red/dre:415185%09red/dre:100537717%09red/dre:393141%09red/dre:30716%09red/dre:567895%09red/dre:30710%09red/dre:324125%09red/dre:553597%09red/dre:101885162%09red/dre:403084%09red/dre:30093%09red/dre:57925%09red/dre:114407%09red/dre:338219%09red/dre:405785%09red/dre:40…
Basal transcription factors	dre03022	28	40	0.00674452	0.130685	TRINITY_DN10090_c0_g1_i1|TRINITY_DN18885_c0_g1_i4|Contig13144|Contig14234|TRINITY_DN28702_c0_g1_i1|Contig6467|TRINITY_DN333_c0_g1_i1|Contig12734|TRINITY_DN13009_c0_g1_i1|TRINITY_DN50333_c0_g1_i1|TRINITY_DN5012_c0_g1_i2|Contig16979|Contig8530|TRINITY_DN60554_c0_g1_i2|Contig9859|Contig6755|TRINITY_DN61793_c0_g1_i4|TRINITY_DN1119_c0_g1_i8|TRINITY_DN21927_c0_g1_i12|TRINITY_DN11373_c0_g1_i3|TRINITY_DN…	http://www.genome.jp/kegg-bin/show_pathway?dre03022/dre:447857%09red/dre:447818%09red/dre:324323%09red/dre:81597%09red/dre:798997%09red/dre:751713%09red/dre:100002261%09red/dre:393256%09red/dre:321485%09red/dre:436821%09red/dre:324823%09red/dre:100149942%09red/dre:405897%09red/dre:323974%09red/dre:403035%09red/dre:541325%09red/dre:334854%09red/dre:555452%09red/dre:436837%09red/dre:557363%09red/dr…
Oocyte meiosis	dre04114	76	146	0.00792839	0.150489	Contig13680|TRINITY_DN20379_c0_g3_i2|TRINITY_DN550_c0_g1_i6|TRINITY_DN2605_c0_g1_i1|Contig9216|Contig5674|TRINITY_DN5177_c0_g1_i1|Contig11726|Contig1784|Contig1025|TRINITY_DN16865_c0_g1_i2|TRINITY_DN538_c1_g2_i1|TRINITY_DN17353_c1_g1_i1|Contig7986|TRINITY_DN32311_c0_g1_i2|TRINITY_DN10026_c0_g1_i2|TRINITY_DN6681_c0_g1_i17|Contig8857|TRINITY_DN482_c0_g1_i15|TRINITY_DN16561_c0_g1_i3|TRINITY_DN2354_c…	http://www.genome.jp/kegg-bin/show_pathway?dre04114/dre:791138%09red/dre:406728%09red/dre:557902%09red/dre:373878%09red/dre:403060%09red/dre:557926%09red/dre:30450%09red/dre:550436%09red/dre:557208%09red/dre:399487%09red/dre:406610%09red/dre:322060%09red/dre:100005885%09red/dre:100049158%09red/dre:567611%09red/dre:334373%09red/dre:117604%09red/dre:793359%09red/dre:393907%09red/dre:100005268%09red…
p53 signaling pathway	dre04115	46	79	0.00849413	0.155963	TRINITY_DN87822_c0_g1_i1|TRINITY_DN25018_c0_g1_i2|Contig16772|Contig13469|Contig15203|TRINITY_DN584_c1_g1_i3|TRINITY_DN27569_c0_g1_i4|TRINITY_DN8861_c0_g3_i1|TRINITY_DN16680_c1_g1_i1|Contig16220|Contig8594|TRINITY_DN16561_c0_g1_i3|TRINITY_DN9710_c0_g1_i4|TRINITY_DN5516_c2_g1_i1|Contig21267|TRINITY_DN10024_c0_g1_i4|Contig19097|TRINITY_DN13853_c0_g1_i2|Contig10551|TRINITY_DN6938_c1_g1_i14|TRINITY_D…	http://www.genome.jp/kegg-bin/show_pathway?dre04115/dre:492763%09red/dre:799608%09red/dre:100320152%09red/dre:100034507%09red/dre:171473%09red/dre:336998%09red/dre:368909%09red/dre:567770%09red/dre:494479%09red/dre:415158%09red/dre:553652%09red/dre:100149048%09red/dre:550597%09red/dre:30222%09red/dre:58025%09red/dre:58022%09red/dre:571845%09red/dre:559425%09red/dre:406304%09red/dre:266794%09red/d…
RIG-I-like receptor signaling pathway	dre04622	38	62	0.00886968	0.158555	Contig14824|TRINITY_DN6346_c0_g1_i8|TRINITY_DN6957_c0_g1_i1|Contig8917|Contig13469|Contig21511|Contig8930|TRINITY_DN11413_c0_g1_i7|TRINITY_DN8275_c0_g1_i1|TRINITY_DN2354_c0_g1_i6|Contig3821|TRINITY_DN5774_c0_g1_i3|TRINITY_DN2315_c0_g3_i2|TRINITY_DN36868_c0_g1_i5|Contig3023|TRINITY_DN12443_c0_g4_i1|TRINITY_DN36670_c0_g1_i1|TRINITY_DN20123_c0_g1_i1|Contig2403|Contig5374|Contig15839|TRINITY_DN16362_…	http://www.genome.jp/kegg-bin/show_pathway?dre04622/dre:100002318%09red/dre:100334486%09red/dre:406463%09red/dre:415185%09red/dre:449731%09red/dre:567460%09red/dre:437024%09red/dre:570965%09red/dre:58022%09red/dre:559568%09red/dre:405785%09red/dre:266756%09red/dre:565756%09red/dre:30116%09red/dre:445119%09red/dre:557810%09red/dre:360134%09red/dre:564854%09red/dre:692289%09red/dre:555459%09red/dre…
Carbon metabolism	dre01200	69	132	0.0102426	0.175108	TRINITY_DN570_c3_g1_i1|Contig10978|Contig15670|TRINITY_DN2151_c0_g1_i2|TRINITY_DN1524_c2_g1_i2|TRINITY_DN49127_c0_g1_i3|Contig5445|Contig10191|TRINITY_DN15066_c0_g1_i3|Contig2585|TRINITY_DN33643_c0_g1_i1|TRINITY_DN11496_c1_g2_i1|Contig19708|TRINITY_DN3995_c0_g1_i5|TRINITY_DN670_c0_g2_i1|Contig3003|TRINITY_DN26160_c1_g1_i2|Contig9500|TRINITY_DN5981_c0_g1_i2|TRINITY_DN6092_c0_g1_i5|TRINITY_DN23978_…	http://www.genome.jp/kegg-bin/show_pathway?dre01200/dre:317737%09red/dre:406702%09red/dre:406696%09red/dre:406339%09red/dre:321621%09red/dre:368262%09red/dre:406405%09red/dre:793834%09red/dre:566398%09red/dre:324556%09red/dre:553283%09red/dre:798364%09red/dre:386951%09red/dre:560944%09red/dre:399662%09red/dre:436850%09red/dre:406299%09red/dre:369193%09red/dre:393926%09red/dre:246094%09red/dre:492…
TGF-beta signaling pathway	dre04350	63	119	0.0112559	0.185022	TRINITY_DN4496_c1_g2_i1|Contig20378|TRINITY_DN33737_c0_g1_i2|TRINITY_DN93816_c0_g1_i1|Contig2044|Contig1869|TRINITY_DN87822_c0_g1_i1|Contig12599|Contig1025|TRINITY_DN1653_c3_g1_i1|Contig12001|TRINITY_DN7885_c0_g2_i1|Contig18791|TRINITY_DN6405_c0_g3_i1|TRINITY_DN6815_c1_g1_i1|TRINITY_DN1903_c0_g1_i8|Contig8734|Contig19763|TRINITY_DN6681_c0_g1_i17|Contig19788|Contig8733|Contig5823|TRINITY_DN138_c0_…	http://www.genome.jp/kegg-bin/show_pathway?dre04350/dre:30161%09red/dre:30183%09red/dre:30164%09red/dre:561963%09red/dre:360144%09red/dre:393141%09red/dre:406813%09red/dre:406741%09red/dre:100329779%09red/dre:30457%09red/dre:30612%09red/dre:399480%09red/dre:30615%09red/dre:321070%09red/dre:58145%09red/dre:562822%09red/dre:436718%09red/dre:359834%09red/dre:100329171%09red/dre:100005449%09red/dre:5…
Gap junction	dre04540	67	129	0.0124538	0.202171	TRINITY_DN415_c0_g2_i1|TRINITY_DN2605_c0_g1_i1|TRINITY_DN49837_c0_g1_i1|Contig3470|TRINITY_DN5020_c0_g1_i2|TRINITY_DN909_c2_g2_i1|Contig12049|Contig1025|TRINITY_DN6183_c1_g1_i4|TRINITY_DN8111_c0_g1_i5|TRINITY_DN8044_c1_g1_i3|TRINITY_DN5321_c0_g2_i8|TRINITY_DN22265_c1_g2_i4|TRINITY_DN119069_c0_g1_i1|TRINITY_DN58438_c0_g1_i1|TRINITY_DN22579_c0_g1_i3|TRINITY_DN25633_c1_g1_i1|TRINITY_DN35789_c0_g1_i4…	http://www.genome.jp/kegg-bin/show_pathway?dre04540/dre:100001532%09red/dre:445164%09red/dre:403045%09red/dre:406728%09red/dre:557902%09red/dre:550458%09red/dre:796490%09red/dre:360144%09red/dre:550286%09red/dre:100537538%09red/dre:30716%09red/dre:573122%09red/dre:378480%09red/dre:399480%09red/dre:335798%09red/dre:336421%09red/dre:641421%09red/dre:368461%09red/dre:557353%09red/dre:100149388%09red…
mTOR signaling pathway	dre04150	91	186	0.0135156	0.213293	Contig1869|TRINITY_DN54743_c0_g1_i1|TRINITY_DN15211_c0_g1_i4|Contig7915|Contig18113|TRINITY_DN727_c2_g1_i2|Contig10187|TRINITY_DN7372_c0_g1_i4|TRINITY_DN538_c1_g2_i1|Contig6182|TRINITY_DN14578_c0_g2_i1|TRINITY_DN67243_c0_g2_i1|Contig16869|TRINITY_DN3707_c4_g3_i1|Contig14385|TRINITY_DN3495_c1_g1_i8|TRINITY_DN11378_c0_g1_i3|Contig8768|TRINITY_DN14208_c0_g1_i6|TRINITY_DN19069_c0_g1_i7|TRINITY_DN1295…	http://www.genome.jp/kegg-bin/show_pathway?dre04150/dre:323630%09red/dre:449937%09red/dre:286779%09red/dre:30105%09red/dre:445028%09red/dre:399488%09red/dre:406728%09red/dre:797250%09red/dre:403065%09red/dre:393732%09red/dre:561835%09red/dre:334749%09red/dre:30654%09red/dre:550286%09red/dre:796322%09red/dre:403000%09red/dre:556087%09red/dre:30716%09red/dre:768177%09red/dre:797680%09red/dre:399480…
Amino sugar and nucleotide sugar metabolism	dre00520	35	58	0.0137279	0.213877	TRINITY_DN4920_c0_g1_i13|TRINITY_DN5680_c0_g1_i1|TRINITY_DN101815_c0_g1_i9|TRINITY_DN1735_c0_g1_i10|TRINITY_DN539_c1_g1_i1|TRINITY_DN13229_c0_g1_i2|Contig12045|TRINITY_DN5148_c0_g1_i5|Contig3004|Contig6967|TRINITY_DN14420_c0_g1_i8|TRINITY_DN8899_c0_g1_i20|TRINITY_DN12808_c0_g1_i4|Contig7118|TRINITY_DN664_c0_g2_i4|TRINITY_DN11799_c0_g1_i1|Contig10068|Contig22788|TRINITY_DN2120_c0_g2_i4|TRINITY_DN4…	http://www.genome.jp/kegg-bin/show_pathway?dre00520/dre:322780%09red/dre:406339%09red/dre:323613%09red/dre:100148292%09red/dre:406819%09red/dre:116991%09red/dre:555748%09red/dre:246094%09red/dre:402981%09red/dre:678540%09red/dre:449829%09red/dre:791728%09red/dre:554143%09red/dre:445097%09red/dre:553792%09red/dre:334420%09red/dre:494077%09red/dre:569945%09red/dre:431743%09red/dre:550565%09red/dre:…
ECM-receptor interaction	dre04512	49	89	0.0141924	0.217187	TRINITY_DN3318_c0_g5_i1|Contig5698|Contig14822|Contig14946|Contig19966|TRINITY_DN46_c0_g1_i3|TRINITY_DN87822_c0_g1_i1|TRINITY_DN14771_c1_g1_i1|TRINITY_DN75397_c0_g2_i3|Contig9204|TRINITY_DN11598_c0_g1_i4|TRINITY_DN11475_c0_g1_i5|Contig18456|Contig7810|TRINITY_DN9405_c0_g1_i1|TRINITY_DN39467_c0_g1_i1|TRINITY_DN14177_c0_g2_i2|Contig14330|TRINITY_DN55131_c0_g1_i1|Contig5956|Contig3624|Contig8635|TRI…	http://www.genome.jp/kegg-bin/show_pathway?dre04512/dre:568593%09red/dre:798998%09red/dre:100536533%09red/dre:563273%09red/dre:101885690%09red/dre:252850%09red/dre:100151255%09red/dre:445380%09red/dre:286832%09red/dre:570643%09red/dre:100005469%09red/dre:567771%09red/dre:570216%09red/dre:100331333%09red/dre:337158%09red/dre:563556%09red/dre:394012%09red/dre:322012%09red/dre:100049705%09red/dre:55…
Glycosylphosphatidylinositol (GPI)-anchor biosynthesis	dre00563	17	22	0.0168773	0.238476	TRINITY_DN3691_c0_g1_i5|Contig2539|Contig20174|Contig2950|TRINITY_DN21179_c0_g2_i1|Contig12570|TRINITY_DN7264_c0_g2_i1|TRINITY_DN5557_c0_g1_i1|Contig15342|TRINITY_DN7304_c3_g1_i2|TRINITY_DN10822_c0_g1_i9|TRINITY_DN10091_c0_g2_i3|Contig9097|Contig15373|TRINITY_DN82615_c0_g1_i6|TRINITY_DN17919_c0_g2_i3|Contig8742	http://www.genome.jp/kegg-bin/show_pathway?dre00563/dre:100538291%09red/dre:393448%09red/dre:767675%09red/dre:570443%09red/dre:555496%09red/dre:556797%09red/dre:561471%09red/dre:393361%09red/dre:556667%09red/dre:563993%09red/dre:560242%09red/dre:436838%09red/dre:791759%09red/dre:100148642%09red/dre:321218%09red/dre:796295%09red/dre:415239%09red
Propanoate metabolism	dre00640	23	34	0.0173541	0.242143	Contig10978|Contig21535|Contig5923|Contig18226|Contig2585|TRINITY_DN35206_c0_g1_i3|TRINITY_DN11496_c1_g2_i1|Contig19708|Contig8267|TRINITY_DN10715_c0_g1_i7|Contig18300|TRINITY_DN13168_c0_g1_i1|Contig1424|Contig11170|TRINITY_DN18523_c0_g1_i1|Contig4823|Contig8825|Contig11785|Contig10191|TRINITY_DN10824_c0_g1_i1|TRINITY_DN10137_c0_g1_i1|TRINITY_DN6134_c0_g1_i7|Contig7439	http://www.genome.jp/kegg-bin/show_pathway?dre00640/dre:793834%09red/dre:798364%09red/dre:406299%09red/dre:541435%09red/dre:556236%09red/dre:445290%09red/dre:436914%09red/dre:554124%09red/dre:560020%09red/dre:100037349%09red/dre:317746%09red/dre:100000859%09red/dre:553804%09red/dre:569980%09red/dre:436850%09red/dre:368912%09red/dre:437019%09red/dre:569581%09red/dre:30497%09red/dre:436647%09red/dr…
Apelin signaling pathway	dre04371	86	178	0.0198068	0.26279	Contig17038|TRINITY_DN5106_c0_g1_i1|TRINITY_DN17877_c0_g1_i1|TRINITY_DN4487_c0_g1_i1|TRINITY_DN17353_c1_g1_i1|Contig18221|Contig15916|Contig6833|Contig6832|TRINITY_DN15669_c0_g1_i7|TRINITY_DN538_c1_g2_i1|Contig6182|TRINITY_DN1218_c1_g1_i4|TRINITY_DN14578_c0_g2_i1|Contig16407|TRINITY_DN3707_c4_g3_i1|TRINITY_DN11776_c1_g1_i1|TRINITY_DN1541_c2_g1_i6|TRINITY_DN1604_c0_g1_i4|TRINITY_DN49_c0_g1_i3|Cont…	http://www.genome.jp/kegg-bin/show_pathway?dre04371/dre:100333455%09red/dre:100001532%09red/dre:445028%09red/dre:406728%09red/dre:406440%09red/dre:553319%09red/dre:570245%09red/dre:568316%09red/dre:100332055%09red/dre:550513%09red/dre:550286%09red/dre:100537538%09red/dre:571106%09red/dre:30716%09red/dre:561935%09red/dre:561350%09red/dre:492811%09red/dre:399480%09red/dre:436710%09red/dre:678619%09…
ErbB signaling pathway	dre04012	55	106	0.0220659	0.27539	TRINITY_DN1706_c0_g3_i1|TRINITY_DN7201_c2_g1_i3|Contig16081|TRINITY_DN13910_c0_g1_i12|TRINITY_DN313_c0_g1_i1|Contig8917|Contig12049|Contig1025|TRINITY_DN538_c1_g2_i1|TRINITY_DN5321_c0_g2_i8|TRINITY_DN25633_c1_g1_i1|TRINITY_DN482_c0_g1_i15|TRINITY_DN3866_c0_g1_i6|TRINITY_DN7317_c1_g1_i4|TRINITY_DN58438_c0_g1_i1|TRINITY_DN22579_c0_g1_i3|TRINITY_DN6389_c0_g2_i1|Contig4842|TRINITY_DN36868_c0_g1_i5|TR…	http://www.genome.jp/kegg-bin/show_pathway?dre04012/dre:403045%09red/dre:406728%09red/dre:403065%09red/dre:560913%09red/dre:360144%09red/dre:30654%09red/dre:550286%09red/dre:550436%09red/dre:30716%09red/dre:393141%09red/dre:556277%09red/dre:567895%09red/dre:335916%09red/dre:399480%09red/dre:369197%09red/dre:101885162%09red/dre:793359%09red/dre:497384%09red/dre:445474%09red/dre:553656%09red/dre:40…
Fatty acid elongation	dre00062	22	34	0.0272176	0.319185	TRINITY_DN12213_c0_g1_i3|TRINITY_DN8437_c0_g1_i1|Contig5781|TRINITY_DN30728_c0_g1_i5|Contig22913|Contig6625|TRINITY_DN1164_c0_g1_i3|TRINITY_DN8135_c0_g1_i4|TRINITY_DN99424_c1_g1_i1|TRINITY_DN30113_c0_g1_i5|TRINITY_DN5925_c0_g1_i9|Contig9667|Contig4823|TRINITY_DN18523_c0_g1_i1|TRINITY_DN5216_c0_g1_i4|TRINITY_DN13140_c0_g2_i4|TRINITY_DN7750_c0_g2_i11|TRINITY_DN22571_c0_g3_i1|TRINITY_DN5489_c0_g1_i1…	http://www.genome.jp/kegg-bin/show_pathway?dre00062/dre:334217%09red/dre:368912%09red/dre:393425%09red/dre:554145%09red/dre:447878%09red/dre:445121%09red/dre:100126133%09red/dre:322626%09red/dre:550550%09red/dre:393135%09red/dre:393441%09red/dre:793834%09red/dre:561303%09red/dre:553440%09red/dre:553326%09red/dre:553401%09red/dre:406648%09red/dre:336606%09red
Other glycan degradation	dre00511	17	24	0.0286906	0.323319	TRINITY_DN851_c0_g1_i5|TRINITY_DN12789_c0_g1_i4|TRINITY_DN2963_c0_g1_i18|Contig13631|TRINITY_DN6789_c0_g1_i7|TRINITY_DN15672_c0_g1_i10|Contig12977|Contig21413|TRINITY_DN40141_c0_g1_i2|TRINITY_DN40101_c0_g1_i1|TRINITY_DN2385_c0_g1_i3|TRINITY_DN17333_c0_g4_i7|TRINITY_DN10399_c0_g1_i3|TRINITY_DN4585_c0_g1_i8|TRINITY_DN664_c0_g2_i4|Contig19|TRINITY_DN17235_c0_g1_i8	http://www.genome.jp/kegg-bin/show_pathway?dre00511/dre:569595%09red/dre:445165%09red/dre:548343%09red/dre:566517%09red/dre:561239%09red/dre:541519%09red/dre:565372%09red/dre:393128%09red/dre:780844%09red/dre:323613%09red/dre:767799%09red/dre:100003570%09red/dre:541364%09red/dre:445487%09red/dre:559850%09red/dre:553569%09red
Hedgehog signaling pathway	dre04340	32	56	0.0296598	0.326946	Contig816|TRINITY_DN4496_c1_g2_i1|Contig3470|TRINITY_DN2051_c0_g1_i9|TRINITY_DN1353_c0_g1_i9|Contig13002|Contig13182|Contig13183|Contig8734|TRINITY_DN13920_c0_g1_i4|Contig8733|TRINITY_DN7372_c0_g1_i4|TRINITY_DN93816_c0_g1_i1|Contig7591|Contig9383|TRINITY_DN7561_c0_g1_i9|TRINITY_DN847_c0_g2_i1|TRINITY_DN6938_c1_g1_i14|Contig13117|TRINITY_DN15837_c1_g2_i1|Contig7091|Contig16379|Contig19171|Contig13…	http://www.genome.jp/kegg-bin/show_pathway?dre04340/dre:569403%09red/dre:799608%09red/dre:100001615%09red/dre:30654%09red/dre:541318%09red/dre:561724%09red/dre:192307%09red/dre:326102%09red/dre:334373%09red/dre:548610%09red/dre:30222%09red/dre:558147%09red/dre:30225%09red/dre:321695%09red/dre:796318%09red/dre:406533%09red/dre:563147%09red/dre:394099%09red/dre:494092%09red/dre:570772%09red/dre:100…
Salmonella infection	dre05132	50	97	0.0302129	0.332136	Contig11967|Contig11313|TRINITY_DN13864_c0_g2_i1|Contig9216|TRINITY_DN30508_c0_g1_i1|TRINITY_DN6346_c0_g1_i8|Contig8917|TRINITY_DN8422_c1_g2_i5|TRINITY_DN36725_c0_g1_i3|Contig1025|TRINITY_DN3056_c0_g1_i1|TRINITY_DN87485_c0_g1_i1|Contig17980|TRINITY_DN1903_c0_g1_i8|Contig20785|TRINITY_DN8275_c0_g1_i1|TRINITY_DN2354_c0_g1_i6|TRINITY_DN23600_c0_g1_i2|TRINITY_DN25349_c0_g1_i5|TRINITY_DN59606_c0_g1_i1…	http://www.genome.jp/kegg-bin/show_pathway?dre05132/dre:335158%09red/dre:100009637%09red/dre:360144%09red/dre:403132%09red/dre:100329779%09red/dre:100885851%09red/dre:335916%09red/dre:399480%09red/dre:321070%09red/dre:336839%09red/dre:335110%09red/dre:399482%09red/dre:573266%09red/dre:100005026%09red/dre:571965%09red/dre:403139%09red/dre:100007897%09red/dre:266756%09red/dre:560840%09red/dre:57125…
SNARE interactions in vesicular transport	dre04130	25	42	0.0372024	0.371564	TRINITY_DN4576_c0_g1_i7|Contig4085|TRINITY_DN2233_c2_g1_i5|TRINITY_DN9781_c0_g1_i1|Contig16759|TRINITY_DN52214_c0_g1_i1|Contig13066|Contig13507|Contig10347|TRINITY_DN3175_c0_g1_i2|TRINITY_DN2641_c0_g1_i2|TRINITY_DN18160_c0_g1_i5|Contig9967|TRINITY_DN30248_c0_g1_i2|TRINITY_DN78143_c0_g1_i1|Contig19953|TRINITY_DN22584_c0_g1_i13|TRINITY_DN4010_c1_g1_i9|Contig9898|Contig19770|Contig7410|TRINITY_DN129…	http://www.genome.jp/kegg-bin/show_pathway?dre04130/dre:550577%09red/dre:393236%09red/dre:100001316%09red/dre:492808%09red/dre:323735%09red/dre:565822%09red/dre:405846%09red/dre:100536636%09red/dre:393294%09red/dre:394011%09red/dre:562669%09red/dre:445493%09red/dre:393346%09red/dre:327007%09red/dre:324569%09red/dre:562857%09red/dre:58038%09red/dre:795732%09red/dre:415163%09red/dre:553460%09red/dr…
Citrate cycle (TCA cycle)	dre00020	21	34	0.0417308	0.399509	TRINITY_DN1374_c0_g2_i2|Contig3003|Contig5443|TRINITY_DN1879_c0_g2_i1|Contig9500|Contig17434|TRINITY_DN1242_c1_g1_i1|Contig5445|TRINITY_DN9711_c0_g1_i1|TRINITY_DN11496_c1_g2_i1|TRINITY_DN15691_c0_g1_i7|TRINITY_DN6092_c0_g1_i5|TRINITY_DN31310_c0_g1_i1|TRINITY_DN5644_c0_g1_i14|Contig4171|Contig8825|TRINITY_DN12795_c0_g1_i8|TRINITY_DN13927_c0_g1_i1|TRINITY_DN10808_c0_g2_i1|Contig17658|TRINITY_DN1082…	http://www.genome.jp/kegg-bin/show_pathway?dre00020/dre:797715%09red/dre:406702%09red/dre:436850%09red/dre:317746%09red/dre:393926%09red/dre:335715%09red/dre:322339%09red/dre:436922%09red/dre:368262%09red/dre:406473%09red/dre:406405%09red/dre:100006589%09red/dre:564552%09red/dre:324201%09red/dre:562149%09red/dre:553283%09red/dre:386951%09red/dre:322670%09red/dre:399662%09red/dre:406299%09red
Fructose and mannose metabolism	dre00051	25	43	0.0443082	0.411033	TRINITY_DN101815_c0_g1_i9|TRINITY_DN1524_c2_g1_i2|TRINITY_DN16294_c0_g1_i8|TRINITY_DN69579_c0_g1_i1|TRINITY_DN9257_c0_g1_i1|TRINITY_DN33643_c0_g1_i1|Contig12045|TRINITY_DN26160_c1_g1_i2|TRINITY_DN7447_c0_g2_i1|TRINITY_DN10407_c0_g1_i4|TRINITY_DN12808_c0_g1_i4|TRINITY_DN2126_c0_g1_i2|Contig10068|TRINITY_DN4739_c0_g1_i5|Contig2337|TRINITY_DN10531_c0_g1_i7|TRINITY_DN23978_c0_g2_i2|Contig19952|TRINIT…	http://www.genome.jp/kegg-bin/show_pathway?dre00051/dre:406339%09red/dre:369193%09red/dre:327453%09red/dre:556190%09red/dre:335231%09red/dre:445097%09red/dre:553452%09red/dre:553792%09red/dre:494077%09red/dre:560753%09red/dre:431743%09red/dre:393983%09red/dre:613246%09red/dre:570106%09red/dre:560944%09red/dre:100007686%09red/dre:393469%09red/dre:554477%09red/dre:664696%09red/dre:406496%09red/dre:…
Cytokine-cytokine receptor interaction	dre04060	89	195	0.046247	0.41508	TRINITY_DN24701_c1_g1_i9|TRINITY_DN27517_c0_g1_i3|Contig12001|TRINITY_DN18585_c0_g1_i4|TRINITY_DN20073_c0_g1_i2|TRINITY_DN19734_c0_g2_i9|TRINITY_DN24025_c0_g1_i10|TRINITY_DN158263_c0_g1_i1|TRINITY_DN11861_c0_g1_i5|TRINITY_DN16048_c0_g1_i1|TRINITY_DN74856_c0_g1_i1|TRINITY_DN36670_c0_g1_i1|TRINITY_DN16362_c0_g1_i1|TRINITY_DN26190_c0_g2_i1|Contig2038|TRINITY_DN151_c0_g2_i1|TRINITY_DN20123_c0_g1_i1|T…	http://www.genome.jp/kegg-bin/show_pathway?dre04060/dre:563152%09red/dre:101886665%09red/dre:799354%09red/dre:100192217%09red/dre:735295%09red/dre:768248%09red/dre:100134976%09red/dre:100149404%09red/dre:100034523%09red/dre:101886937%09red/dre:100134971%09red/dre:100885851%09red/dre:654826%09red/dre:108190761%09red/dre:114447%09red/dre:100135755%09red/dre:30457%09red/dre:30612%09red/dre:561494%09…
Mismatch repair	dre03430	15	22	0.047141	0.41508	TRINITY_DN17004_c0_g1_i1|Contig17115|Contig15415|Contig450|Contig6174|TRINITY_DN7555_c0_g1_i1|TRINITY_DN86580_c0_g1_i2|TRINITY_DN12893_c0_g1_i4|TRINITY_DN7986_c0_g1_i21|TRINITY_DN29938_c0_g1_i5|TRINITY_DN13378_c0_g1_i7|TRINITY_DN1341_c0_g1_i4|Contig11558|TRINITY_DN10013_c0_g1_i1|TRINITY_DN39531_c0_g3_i3	http://www.genome.jp/kegg-bin/show_pathway?dre03430/dre:393632%09red/dre:796456%09red/dre:571834%09red/dre:30678%09red/dre:259256%09red/dre:692256%09red/dre:565276%09red/dre:445385%09red/dre:556995%09red/dre:393196%09red/dre:260437%09red/dre:503748%09red/dre:406778%09red/dre:406845%09red/dre:100037336%09red
N-Glycan biosynthesis	dre00510	30	55	0.0506179	0.435953	Contig16102|Contig4615|Contig12431|TRINITY_DN19605_c0_g2_i1|TRINITY_DN8625_c0_g1_i1|Contig6184|Contig3580|Contig6183|Contig10716|TRINITY_DN10329_c0_g1_i4|Contig5848|Contig9687|TRINITY_DN8846_c0_g1_i3|TRINITY_DN15744_c0_g1_i6|TRINITY_DN998_c0_g1_i7|TRINITY_DN81957_c0_g1_i1|TRINITY_DN30958_c0_g1_i2|Contig14306|TRINITY_DN35251_c0_g1_i1|TRINITY_DN16269_c0_g1_i1|TRINITY_DN1873_c0_g2_i3|Contig18370|Con…	http://www.genome.jp/kegg-bin/show_pathway?dre00510/dre:556544%09red/dre:403068%09red/dre:323918%09red/dre:751635%09red/dre:325561%09red/dre:334161%09red/dre:566527%09red/dre:570828%09red/dre:566078%09red/dre:558524%09red/dre:474331%09red/dre:100000478%09red/dre:403116%09red/dre:450072%09red/dre:553676%09red/dre:100334730%09red/dre:335985%09red/dre:266797%09red/dre:560717%09red/dre:100333987%09re…
Cysteine and methionine metabolism	dre00270	29	53	0.0526136	0.44742	Contig9920|Contig1687|Contig5443|Contig5445|Contig17013|Contig1147|Contig18226|TRINITY_DN11533_c0_g1_i4|TRINITY_DN18757_c0_g1_i7|TRINITY_DN1242_c1_g1_i1|Contig17160|Contig1796|TRINITY_DN15464_c1_g1_i1|Contig23184|Contig12173|Contig15483|TRINITY_DN13617_c0_g1_i3|Contig12019|Contig16825|Contig408|TRINITY_DN6797_c0_g1_i5|Contig13091|Contig404|TRINITY_DN13003_c0_g1_i2|Contig666|TRINITY_DN20507_c0_g1_…	http://www.genome.jp/kegg-bin/show_pathway?dre00270/dre:394240%09red/dre:792097%09red/dre:619269%09red/dre:406405%09red/dre:378847%09red/dre:335715%09red/dre:323329%09red/dre:80872%09red/dre:796025%09red/dre:322228%09red/dre:399662%09red/dre:322055%09red/dre:798918%09red/dre:387530%09red/dre:678634%09red/dre:317744%09red/dre:406688%09red/dre:393526%09red/dre:447941%09red/dre:333974%09red/dre:5505…
Adrenergic signaling in cardiomyocytes	dre04261	98	219	0.0527863	0.44742	Contig19817|Contig19815|Contig19818|TRINITY_DN27195_c0_g2_i5|TRINITY_DN17353_c1_g1_i1|Contig18352|TRINITY_DN970_c0_g1_i16|TRINITY_DN1218_c1_g1_i4|Contig21768|Contig17800|TRINITY_DN2948_c0_g1_i11|Contig4987|TRINITY_DN41369_c0_g1_i2|TRINITY_DN11776_c1_g1_i1|TRINITY_DN3737_c0_g1_i5|Contig12138|TRINITY_DN110143_c0_g1_i1|TRINITY_DN54946_c0_g1_i1|Contig7928|TRINITY_DN17068_c0_g1_i1|TRINITY_DN4473_c1_g1…	http://www.genome.jp/kegg-bin/show_pathway?dre04261/dre:100333455%09red/dre:100001532%09red/dre:560807%09red/dre:557498%09red/dre:555432%09red/dre:557902%09red/dre:566032%09red/dre:573207%09red/dre:373878%09red/dre:65237%09red/dre:327301%09red/dre:557208%09red/dre:100537538%09red/dre:393100%09red/dre:570210%09red/dre:406610%09red/dre:795492%09red/dre:100333702%09red/dre:565849%09red/dre:399480%09…
Porphyrin and chlorophyll metabolism	dre00860	19	31	0.0535464	0.44742	TRINITY_DN850_c0_g1_i9|TRINITY_DN13248_c1_g1_i1|TRINITY_DN8291_c0_g1_i2|TRINITY_DN12297_c0_g1_i3|TRINITY_DN18171_c0_g1_i5|TRINITY_DN22674_c0_g2_i1|TRINITY_DN57583_c0_g1_i1|TRINITY_DN557_c0_g2_i2|TRINITY_DN75_c0_g1_i4|TRINITY_DN203_c0_g1_i9|Contig2708|TRINITY_DN8679_c0_g1_i3|TRINITY_DN21034_c0_g3_i2|Contig17397|Contig20447|Contig13905|TRINITY_DN19645_c1_g2_i2|Contig7470|Contig11215	http://www.genome.jp/kegg-bin/show_pathway?dre00860/dre:58215%09red/dre:767661%09red/dre:402970%09red/dre:553384%09red/dre:338290%09red/dre:394181%09red/dre:436959%09red/dre:321294%09red/dre:100006320%09red/dre:436771%09red/dre:58016%09red/dre:84702%09red/dre:550338%09red/dre:557077%09red/dre:791518%09red/dre:394129%09red/dre:553952%09red
Cytosolic DNA-sensing pathway	dre04623	24	42	0.0542831	0.451242	TRINITY_DN30508_c0_g1_i1|TRINITY_DN7814_c0_g2_i1|Contig5374|Contig11319|Contig8930|Contig15839|Contig20032|TRINITY_DN2315_c0_g3_i2|TRINITY_DN32865_c0_g2_i6|TRINITY_DN6475_c0_g1_i1|Contig2403|TRINITY_DN13736_c0_g1_i1|TRINITY_DN16700_c0_g1_i1|TRINITY_DN59390_c0_g1_i1|TRINITY_DN4608_c0_g1_i13|TRINITY_DN12344_c0_g1_i3|TRINITY_DN47305_c0_g1_i3|TRINITY_DN4288_c0_g1_i6|TRINITY_DN18749_c0_g1_i6|TRINITY_D…	http://www.genome.jp/kegg-bin/show_pathway?dre04623/dre:406463%09red/dre:393257%09red/dre:100885851%09red/dre:393538%09red/dre:557043%09red/dre:692289%09red/dre:796803%09red/dre:437024%09red/dre:445412%09red/dre:567460%09red/dre:323099%09red/dre:360134%09red/dre:562329%09red/dre:393201%09red/dre:564854%09red/dre:393287%09red/dre:572258%09red/dre:553705%09red/dre:394162%09red/dre:449786%09red/dre:…
Fanconi anemia pathway	dre03460	28	51	0.0546878	0.452744	TRINITY_DN1736_c0_g1_i1|TRINITY_DN12458_c0_g2_i1|TRINITY_DN9671_c0_g1_i3|TRINITY_DN1711_c0_g1_i9|Contig17053|TRINITY_DN7986_c0_g1_i21|Contig1009|Contig21104|Contig450|TRINITY_DN43627_c0_g2_i3|Contig7264|Contig15158|Contig10021|TRINITY_DN2633_c0_g1_i19|Contig5246|TRINITY_DN9411_c2_g1_i1|Contig22787|TRINITY_DN10611_c0_g1_i4|TRINITY_DN1087_c1_g1_i8|Contig14653|TRINITY_DN10013_c0_g1_i1|TRINITY_DN2746…	http://www.genome.jp/kegg-bin/show_pathway?dre03460/dre:324185%09red/dre:563218%09red/dre:550532%09red/dre:768152%09red/dre:567770%09red/dre:558923%09red/dre:393632%09red/dre:327322%09red/dre:100001425%09red/dre:565276%09red/dre:566758%09red/dre:558350%09red/dre:562749%09red/dre:393196%09red/dre:334682%09red/dre:565685%09red/dre:569270%09red/dre:794038%09red/dre:402936%09red/dre:678520%09red/dre:…
@@DNA replication	dre03030	22	38	0.0582917	0.453405	Contig15415|TRINITY_DN86580_c0_g1_i2|TRINITY_DN5247_c0_g1_i1|Contig16756|TRINITY_DN17004_c0_g1_i1|TRINITY_DN49221_c0_g1_i9|Contig1671|TRINITY_DN19571_c0_g1_i2|Contig8573|Contig11558|TRINITY_DN39531_c0_g3_i3|Contig6536|Contig11043|TRINITY_DN14279_c0_g1_i1|TRINITY_DN20483_c0_g2_i1|TRINITY_DN29938_c0_g1_i5|TRINITY_DN13378_c0_g1_i7|TRINITY_DN10013_c0_g1_i1|TRINITY_DN9158_c0_g1_i6|TRINITY_DN12893_c0_g…	http://www.genome.jp/kegg-bin/show_pathway?dre03030/dre:30678%09red/dre:259256%09red/dre:100005387%09red/dre:445385%09red/dre:192323%09red/dre:393774%09red/dre:322059%09red/dre:566409%09red/dre:436932%09red/dre:553610%09red/dre:393196%09red/dre:192338%09red/dre:100037336%09red/dre:796456%09red/dre:692256%09red/dre:286747%09red/dre:503748%09red/dre:30440%09red/dre:556995%09red/dre:571834%09red/dre…
RNA polymerase	dre03020	18	29	0.0550677	0.453405	Contig3670|TRINITY_DN13736_c0_g1_i1|TRINITY_DN16700_c0_g1_i1|TRINITY_DN13793_c0_g1_i1|TRINITY_DN59390_c0_g1_i1|TRINITY_DN32865_c0_g2_i6|TRINITY_DN7814_c0_g2_i1|TRINITY_DN24201_c0_g2_i3|TRINITY_DN6475_c0_g1_i1|TRINITY_DN12344_c0_g1_i3|TRINITY_DN12276_c2_g1_i1|TRINITY_DN6123_c0_g1_i2|TRINITY_DN47305_c0_g1_i3|Contig11319|TRINITY_DN15662_c0_g2_i1|Contig9608|TRINITY_DN12865_c0_g1_i1|TRINITY_DN16332_c1…	http://www.genome.jp/kegg-bin/show_pathway?dre03020/dre:572258%09red/dre:553705%09red/dre:449992%09red/dre:324088%09red/dre:796803%09red/dre:445412%09red/dre:327078%09red/dre:554099%09red/dre:394162%09red/dre:562329%09red/dre:553347%09red/dre:449786%09red/dre:393257%09red/dre:325603%09red/dre:393201%09red/dre:393538%09red/dre:334669%09red
Homologous recombination	dre03440	23	40	0.056262	0.453405	TRINITY_DN9671_c0_g1_i3|Contig17053|Contig19145|TRINITY_DN2929_c1_g1_i2|TRINITY_DN17004_c0_g1_i1|TRINITY_DN10070_c0_g1_i4|TRINITY_DN17826_c0_g1_i7|TRINITY_DN44270_c1_g1_i1|Contig19802|Contig6254|TRINITY_DN2633_c0_g1_i19|Contig10628|TRINITY_DN1087_c1_g1_i8|TRINITY_DN13073_c0_g1_i4|Contig22822|Contig14653|TRINITY_DN10013_c0_g1_i1|Contig16392|TRINITY_DN3117_c1_g1_i6|TRINITY_DN2581_c0_g1_i6|TRINITY_D…	http://www.genome.jp/kegg-bin/show_pathway?dre03440/dre:796456%09red/dre:404608%09red/dre:794038%09red/dre:450081%09red/dre:541414%09red/dre:692256%09red/dre:503536%09red/dre:550474%09red/dre:560482%09red/dre:566758%09red/dre:558350%09red/dre:393196%09red/dre:571834%09red/dre:100147913%09red/dre:100535018%09red/dre:449820%09red/dre:553029%09red/dre:407679%09red/dre:558923%09red/dre:322269%09red/d…
Calcium signaling pathway	dre04020	125	288	0.0579676	0.453405	TRINITY_DN17001_c0_g2_i1|Contig19815|Contig9926|Contig11219|Contig2220|TRINITY_DN585_c0_g1_i2|TRINITY_DN6183_c1_g1_i4|TRINITY_DN29802_c0_g2_i2|TRINITY_DN17353_c1_g1_i1|Contig9680|TRINITY_DN18714_c0_g1_i9|TRINITY_DN10144_c0_g4_i2|Contig7729|TRINITY_DN52180_c0_g1_i3|TRINITY_DN1218_c1_g1_i4|TRINITY_DN6845_c4_g1_i1|TRINITY_DN704_c0_g1_i7|Contig3278|Contig16407|TRINITY_DN2948_c0_g1_i11|TRINITY_DN3128_…	http://www.genome.jp/kegg-bin/show_pathway?dre04020/dre:100333455%09red/dre:558477%09red/dre:569528%09red/dre:100334963%09red/dre:393940%09red/dre:101885162%09red/dre:557902%09red/dre:259258%09red/dre:562640%09red/dre:101882850%09red/dre:550436%09red/dre:557926%09red/dre:566118%09red/dre:192321%09red/dre:492486%09red/dre:114447%09red/dre:100003539%09red/dre:114550%09red/dre:767757%09red/dre:10000…
Adipocytokine signaling pathway	dre04920	45	91	0.058659	0.453405	TRINITY_DN1807_c0_g2_i3|Contig11880|TRINITY_DN7298_c0_g2_i2|TRINITY_DN15691_c0_g1_i7|TRINITY_DN9029_c0_g1_i1|Contig5308|TRINITY_DN9556_c1_g2_i2|TRINITY_DN6957_c0_g1_i1|TRINITY_DN8145_c0_g1_i1|Contig8930|TRINITY_DN7098_c0_g1_i2|Contig556|Contig19124|TRINITY_DN3633_c0_g1_i10|Contig15839|TRINITY_DN10715_c0_g1_i7|TRINITY_DN39231_c0_g1_i1|TRINITY_DN15669_c0_g1_i7|TRINITY_DN2315_c0_g3_i2|TRINITY_DN3686…	http://www.genome.jp/kegg-bin/show_pathway?dre04920/dre:30530%09red/dre:568316%09red/dre:555578%09red/dre:790919%09red/dre:101884909%09red/dre:406596%09red/dre:563180%09red/dre:556236%09red/dre:334561%09red/dre:436617%09red/dre:406440%09red/dre:678619%09red/dre:30307%09red/dre:558088%09red/dre:560140%09red/dre:560000%09red/dre:565756%09red/dre:445175%09red/dre:100037357%09red/dre:100329897%09red/…
Wnt signaling pathway	dre04310	85	189	0.0623627	0.45601	TRINITY_DN14464_c0_g1_i1|TRINITY_DN10769_c0_g1_i2|TRINITY_DN1706_c0_g3_i1|TRINITY_DN35_c5_g1_i1|TRINITY_DN6681_c0_g1_i17|TRINITY_DN6938_c1_g1_i14|Contig23527|Contig1869|TRINITY_DN23128_c0_g1_i2|TRINITY_DN2780_c0_g1_i4|TRINITY_DN8104_c1_g1_i2|Contig8917|TRINITY_DN54743_c0_g1_i1|Contig7872|TRINITY_DN3845_c0_g3_i1|TRINITY_DN1405_c0_g1_i2|Contig7328|TRINITY_DN12242_c0_g2_i1|TRINITY_DN2678_c0_g2_i1|TR…	http://www.genome.jp/kegg-bin/show_pathway?dre04310/dre:323630%09red/dre:100001532%09red/dre:30105%09red/dre:402843%09red/dre:556087%09red/dre:30510%09red/dre:799608%09red/dre:317679%09red/dre:405823%09red/dre:568315%09red/dre:65236%09red/dre:557926%09red/dre:117510%09red/dre:568214%09red/dre:30654%09red/dre:100537538%09red/dre:30719%09red/dre:393141%09red/dre:192307%09red/dre:561772%09red/dre:33…
Glutathione metabolism	dre00480	31	59	0.0644059	0.468406	Contig19433|TRINITY_DN35174_c0_g1_i4|TRINITY_DN5866_c0_g1_i3|TRINITY_DN7251_c0_g2_i4|TRINITY_DN11268_c0_g1_i6|TRINITY_DN9711_c0_g1_i1|TRINITY_DN15066_c0_g1_i3|Contig4269|TRINITY_DN5660_c0_g1_i12|TRINITY_DN291_c0_g1_i1|TRINITY_DN9710_c0_g1_i4|Contig17593|TRINITY_DN110674_c0_g3_i3|TRINITY_DN21908_c0_g1_i1|TRINITY_DN6092_c0_g1_i5|TRINITY_DN1660_c0_g1_i3|TRINITY_DN37554_c0_g2_i6|Contig5244|TRINITY_DN…	http://www.genome.jp/kegg-bin/show_pathway?dre00480/dre:406703%09red/dre:393556%09red/dre:767682%09red/dre:571365%09red/dre:557614%09red/dre:101882295%09red/dre:368909%09red/dre:386951%09red/dre:100333757%09red/dre:100006589%09red/dre:569734%09red/dre:80872%09red/dre:324900%09red/dre:79381%09red/dre:352928%09red/dre:100151110%09red/dre:352926%09red/dre:431762%09red/dre:406736%09red/dre:30740%09re…
VEGF signaling pathway	dre04370	38	76	0.0699325	0.482964	TRINITY_DN12088_c0_g1_i1|TRINITY_DN8422_c1_g2_i5|Contig16220|TRINITY_DN3084_c1_g1_i1|Contig1025|TRINITY_DN8111_c0_g1_i5|TRINITY_DN5321_c0_g2_i8|TRINITY_DN8275_c0_g1_i1|TRINITY_DN2354_c0_g1_i6|TRINITY_DN18714_c0_g1_i9|Contig12672|TRINITY_DN7317_c1_g1_i4|TRINITY_DN22579_c0_g1_i3|TRINITY_DN25633_c1_g1_i1|TRINITY_DN14578_c0_g2_i1|TRINITY_DN538_c1_g2_i1|Contig6182|TRINITY_DN349_c0_g1_i14|TRINITY_DN272…	http://www.genome.jp/kegg-bin/show_pathway?dre04370/dre:368243%09red/dre:492763%09red/dre:100148818%09red/dre:406728%09red/dre:142986%09red/dre:557926%09red/dre:550286%09red/dre:30716%09red/dre:399480%09red/dre:336839%09red/dre:30682%09red/dre:394174%09red/dre:327321%09red/dre:415151%09red/dre:497384%09red/dre:553656%09red/dre:266756%09red/dre:399546%09red/dre:100333254%09red/dre:393228%09red/dre…
Valine, leucine and isoleucine degradation	dre00280	29	55	0.0699454	0.482964	TRINITY_DN8135_c0_g1_i4|TRINITY_DN17538_c0_g1_i6|TRINITY_DN12004_c0_g1_i2|Contig2585|Contig6625|TRINITY_DN35206_c0_g1_i3|TRINITY_DN30860_c0_g2_i3|Contig19708|TRINITY_DN8437_c0_g1_i1|Contig8267|TRINITY_DN22870_c0_g1_i1|Contig17291|Contig18300|Contig4823|TRINITY_DN18523_c0_g1_i1|TRINITY_DN21413_c0_g1_i2|Contig18479|TRINITY_DN10159_c0_g1_i1|Contig1424|TRINITY_DN4708_c0_g1_i5|Contig18492|Contig11785|…	http://www.genome.jp/kegg-bin/show_pathway?dre00280/dre:445121%09red/dre:541388%09red/dre:442923%09red/dre:619269%09red/dre:323653%09red/dre:798364%09red/dre:570457%09red/dre:445290%09red/dre:394130%09red/dre:554124%09red/dre:100005587%09red/dre:394190%09red/dre:447920%09red/dre:100000859%09red/dre:553804%09red/dre:406283%09red/dre:569980%09red/dre:336606%09red/dre:368912%09red/dre:793834%09red/d…
Glyoxylate and dicarboxylate metabolism	dre00630	21	37	0.07158	0.482964	TRINITY_DN570_c3_g1_i1|Contig10978|Contig21535|Contig5443|Contig15670|TRINITY_DN2151_c0_g1_i2|Contig5445|TRINITY_DN32685_c0_g1_i1|TRINITY_DN1242_c1_g1_i1|TRINITY_DN118913_c0_g1_i1|Contig9512|Contig10191|Contig5923|Contig9886|Contig17658|Contig4171|Contig2585|Contig11170|TRINITY_DN10214_c0_g1_i11|Contig18300|Contig19708	http://www.genome.jp/kegg-bin/show_pathway?dre00630/dre:541435%09red/dre:393305%09red/dre:336473%09red/dre:79378%09red/dre:100144628%09red/dre:394021%09red/dre:569581%09red/dre:335715%09red/dre:322339%09red/dre:445290%09red/dre:321621%09red/dre:406405%09red/dre:553804%09red/dre:436914%09red/dre:399662%09red/dre:437019%09red/dre:560020%09red/dre:497183%09red/dre:450000%09red/dre:322670%09red
Base excision repair	dre03410	21	37	0.07158	0.482964	TRINITY_DN11152_c0_g2_i2|Contig12830|TRINITY_DN344_c0_g1_i4|Contig20907|Contig3678|TRINITY_DN19282_c0_g1_i2|TRINITY_DN13184_c0_g1_i1|TRINITY_DN3259_c0_g1_i19|TRINITY_DN11707_c0_g1_i1|Contig4566|TRINITY_DN17004_c0_g1_i1|TRINITY_DN49221_c0_g1_i9|TRINITY_DN12893_c0_g1_i4|Contig13482|TRINITY_DN29938_c0_g1_i5|TRINITY_DN13378_c0_g1_i7|TRINITY_DN1619_c0_g1_i8|Contig11558|Contig7561|Contig16756|TRINITY_D…	http://www.genome.jp/kegg-bin/show_pathway?dre03410/dre:563276%09red/dre:796456%09red/dre:571834%09red/dre:30678%09red/dre:406697%09red/dre:445480%09red/dre:692256%09red/dre:566516%09red/dre:558045%09red/dre:553610%09red/dre:553789%09red/dre:393253%09red/dre:560788%09red/dre:556995%09red/dre:393774%09red/dre:393949%09red/dre:100008368%09red/dre:795095%09red/dre:570901%09red/dre:406730%09red/dre:5…
Fatty acid metabolism	dre01212	34	67	0.0734237	0.482964	TRINITY_DN12213_c0_g1_i3|TRINITY_DN17073_c0_g1_i1|TRINITY_DN7298_c0_g2_i2|Contig5781|TRINITY_DN10003_c0_g1_i6|TRINITY_DN5216_c0_g1_i4|TRINITY_DN5489_c0_g1_i1|Contig22913|Contig2585|Contig6625|TRINITY_DN1164_c0_g1_i3|TRINITY_DN8437_c0_g1_i1|TRINITY_DN99424_c1_g1_i1|TRINITY_DN30113_c0_g1_i5|TRINITY_DN5925_c0_g1_i9|Contig9667|Contig8636|Contig8572|Contig4823|Contig7397|Contig7396|TRINITY_DN18523_c0_…	http://www.genome.jp/kegg-bin/show_pathway?dre01212/dre:445121%09red/dre:550550%09red/dre:393105%09red/dre:793834%09red/dre:553326%09red/dre:573723%09red/dre:334217%09red/dre:445290%09red/dre:334561%09red/dre:406648%09red/dre:554145%09red/dre:558088%09red/dre:560000%09red/dre:445175%09red/dre:322626%09red/dre:100000859%09red/dre:393135%09red/dre:561303%09red/dre:406283%09red/dre:336606%09red/dre:…
Adherens junction	dre04520	47	98	0.0741395	0.482964	Contig14902|TRINITY_DN13864_c0_g2_i1|Contig2203|Contig1869|TRINITY_DN471_c0_g1_i3|TRINITY_DN8422_c1_g2_i5|Contig12049|Contig1025|TRINITY_DN497_c0_g1_i2|Contig17276|Contig5334|TRINITY_DN2678_c0_g2_i1|Contig23423|TRINITY_DN9360_c0_g1_i1|TRINITY_DN59606_c0_g1_i1|TRINITY_DN6381_c1_g1_i6|TRINITY_DN29078_c1_g1_i1|TRINITY_DN21393_c0_g1_i3|TRINITY_DN67243_c0_g2_i1|TRINITY_DN10787_c0_g1_i3|Contig21914|Con…	http://www.genome.jp/kegg-bin/show_pathway?dre04520/dre:30510%09red/dre:407620%09red/dre:560816%09red/dre:360144%09red/dre:335158%09red/dre:555437%09red/dre:399480%09red/dre:406659%09red/dre:336839%09red/dre:558359%09red/dre:553341%09red/dre:415151%09red/dre:574422%09red/dre:140819%09red/dre:559111%09red/dre:30488%09red/dre:559273%09red/dre:571256%09red/dre:100009637%09red/dre:494038%09red/dre:56…
Protein export	dre03060	14	22	0.075256	0.482964	Contig7300|TRINITY_DN10474_c0_g1_i5|TRINITY_DN32880_c0_g1_i1|Contig13763|Contig17861|TRINITY_DN87032_c2_g1_i1|TRINITY_DN12084_c1_g1_i1|Contig15324|TRINITY_DN1297_c0_g2_i1|Contig11587|TRINITY_DN18367_c0_g1_i1|Contig9182|TRINITY_DN16574_c0_g1_i7|Contig2976	http://www.genome.jp/kegg-bin/show_pathway?dre03060/dre:192298%09red/dre:436845%09red/dre:436861%09red/dre:619260%09red/dre:569063%09red/dre:563660%09red/dre:327335%09red/dre:445299%09red/dre:791986%09red/dre:406652%09red/dre:405884%09red/dre:378848%09red/dre:436794%09red
Glycolysis / Gluconeogenesis	dre00010	38	77	0.0783793	0.482964	Contig10978|TRINITY_DN3633_c0_g1_i10|TRINITY_DN15691_c0_g1_i7|TRINITY_DN1524_c2_g1_i2|Contig21535|Contig18226|TRINITY_DN33643_c0_g1_i1|TRINITY_DN7098_c0_g1_i2|Contig17291|TRINITY_DN3995_c0_g1_i5|Contig1749|TRINITY_DN26160_c1_g1_i2|TRINITY_DN14420_c0_g1_i8|TRINITY_DN8586_c0_g1_i6|Contig11170|TRINITY_DN13927_c0_g1_i1|TRINITY_DN10159_c0_g1_i1|TRINITY_DN7557_c0_g1_i3|TRINITY_DN4739_c0_g1_i5|TRINITY_D…	http://www.genome.jp/kegg-bin/show_pathway?dre00010/dre:406702%09red/dre:406696%09red/dre:406339%09red/dre:323653%09red/dre:790919%09red/dre:566398%09red/dre:369193%09red/dre:541435%09red/dre:246094%09red/dre:799805%09red/dre:116517%09red/dre:323107%09red/dre:558487%09red/dre:436914%09red/dre:394075%09red/dre:335231%09red/dre:560020%09red/dre:560753%09red/dre:100005587%09red/dre:563180%09red/dre:…
Notch signaling pathway	dre04330	31	61	0.0833925	0.489333	Contig17853|Contig22956|Contig9196|TRINITY_DN29537_c0_g1_i1|Contig4165|TRINITY_DN3621_c0_g1_i3|TRINITY_DN1405_c0_g1_i2|Contig9171|TRINITY_DN8627_c0_g1_i5|Contig11512|Contig5918|Contig15055|Contig19207|Contig7390|Contig16627|TRINITY_DN21043_c0_g1_i4|Contig22787|TRINITY_DN2780_c0_g1_i4|Contig17122|TRINITY_DN14229_c0_g1_i12|Contig5148|TRINITY_DN5499_c0_g1_i2|TRINITY_DN1661_c0_g2_i1|Contig13414|Conti…	http://www.genome.jp/kegg-bin/show_pathway?dre04330/dre:323630%09red/dre:414848%09red/dre:568626%09red/dre:30718%09red/dre:192302%09red/dre:324142%09red/dre:321852%09red/dre:561503%09red/dre:493633%09red/dre:559273%09red/dre:567111%09red/dre:30158%09red/dre:560657%09red/dre:100329328%09red/dre:563306%09red/dre:140422%09red/dre:559336%09red/dre:393500%09red/dre:566455%09red/dre:567335%09red/dre:30…
Mitophagy - animal	dre04137	40	83	0.0894444	0.514703	TRINITY_DN8189_c0_g1_i7|TRINITY_DN20474_c0_g1_i1|Contig22856|Contig8917|TRINITY_DN4487_c0_g1_i1|TRINITY_DN2678_c0_g2_i1|Contig6182|TRINITY_DN17763_c0_g2_i5|Contig15916|TRINITY_DN3575_c1_g1_i5|TRINITY_DN22579_c0_g1_i3|TRINITY_DN5774_c0_g1_i3|TRINITY_DN6525_c0_g1_i5|TRINITY_DN36868_c0_g1_i5|TRINITY_DN8111_c0_g1_i5|Contig4962|TRINITY_DN2859_c0_g1_i10|TRINITY_DN7317_c1_g1_i4|TRINITY_DN14578_c0_g2_i1|…	http://www.genome.jp/kegg-bin/show_pathway?dre04137/dre:561933%09red/dre:791223%09red/dre:550328%09red/dre:100537262%09red/dre:100317924%09red/dre:30296%09red/dre:550513%09red/dre:550286%09red/dre:494085%09red/dre:751649%09red/dre:323563%09red/dre:335916%09red/dre:492357%09red/dre:692289%09red/dre:558848%09red/dre:567448%09red/dre:557574%09red/dre:553656%09red/dre:559564%09red/dre:30488%09red/dre…
Biosynthesis of amino acids	dre01230	42	88	0.0911378	0.514703	TRINITY_DN570_c3_g1_i1|Contig1687|Contig4306|TRINITY_DN1524_c2_g1_i2|TRINITY_DN49127_c0_g1_i3|TRINITY_DN9711_c0_g1_i1|Contig1147|TRINITY_DN33643_c0_g1_i1|TRINITY_DN11533_c0_g1_i4|TRINITY_DN1387_c0_g1_i1|TRINITY_DN3995_c0_g1_i5|TRINITY_DN670_c0_g2_i1|TRINITY_DN6092_c0_g1_i5|TRINITY_DN23978_c0_g2_i2|Contig11985|Contig17658|TRINITY_DN1374_c0_g2_i2|TRINITY_DN7557_c0_g1_i3|TRINITY_DN1573_c0_g1_i2|Cont…	http://www.genome.jp/kegg-bin/show_pathway?dre01230/dre:406696%09red/dre:393668%09red/dre:557716%09red/dre:553283%09red/dre:378847%09red/dre:324556%09red/dre:323329%09red/dre:386951%09red/dre:560944%09red/dre:369193%09red/dre:393926%09red/dre:336473%09red/dre:323107%09red/dre:555623%09red/dre:403086%09red/dre:558487%09red/dre:678634%09red/dre:393970%09red/dre:560753%09red/dre:100144628%09red/dre:…
Progesterone-mediated oocyte maturation	dre04914	50	108	0.0959735	0.514703	Contig13680|Contig9216|Contig3470|Contig9627|TRINITY_DN69626_c0_g1_i1|Contig1784|Contig8917|Contig1025|TRINITY_DN8111_c0_g1_i5|TRINITY_DN8387_c0_g1_i2|TRINITY_DN22265_c1_g2_i4|TRINITY_DN16561_c0_g1_i3|TRINITY_DN2354_c0_g1_i6|TRINITY_DN11594_c0_g1_i2|TRINITY_DN883_c0_g2_i5|TRINITY_DN235_c3_g1_i1|Contig10187|TRINITY_DN25633_c1_g1_i1|TRINITY_DN36868_c0_g1_i5|TRINITY_DN538_c1_g2_i1|Contig8857|Contig1…	http://www.genome.jp/kegg-bin/show_pathway?dre04914/dre:557902%09red/dre:406728%09red/dre:403065%09red/dre:403063%09red/dre:360144%09red/dre:30450%09red/dre:30716%09red/dre:399480%09red/dre:336421%09red/dre:100005885%09red/dre:100049158%09red/dre:394174%09red/dre:393907%09red/dre:57925%09red/dre:368316%09red/dre:58025%09red/dre:280649%09red/dre:393946%09red/dre:100006888%09red/dre:65236%09red/dre…
Pyruvate metabolism	dre00620	24	46	0.0992027	0.514703	Contig10978|TRINITY_DN15691_c0_g1_i7|Contig5443|Contig21535|Contig5445|TRINITY_DN1374_c0_g2_i2|Contig18226|Contig2585|Contig17291|TRINITY_DN10715_c0_g1_i7|TRINITY_DN5981_c0_g1_i2|Contig11170|TRINITY_DN13927_c0_g1_i1|TRINITY_DN10159_c0_g1_i1|TRINITY_DN1242_c1_g1_i1|Contig12981|TRINITY_DN4708_c0_g1_i5|TRINITY_DN4615_c3_g1_i2|TRINITY_DN272_c2_g1_i2|TRINITY_DN10214_c0_g1_i11|TRINITY_DN1879_c0_g2_i1|C…	http://www.genome.jp/kegg-bin/show_pathway?dre00620/dre:406702%09red/dre:406405%09red/dre:323653%09red/dre:335715%09red/dre:553283%09red/dre:497183%09red/dre:399662%09red/dre:541435%09red/dre:556236%09red/dre:445290%09red/dre:436914%09red/dre:560020%09red/dre:100005587%09red/dre:445233%09red/dre:447920%09red/dre:368213%09red/dre:406473%09red/dre:492719%09red/dre:334208%09red/dre:334197%09red/dre:…
Fatty acid degradation	dre00071	24	46	0.0992027	0.514703	TRINITY_DN17073_c0_g1_i1|TRINITY_DN8135_c0_g1_i4|TRINITY_DN9029_c0_g1_i1|Contig2585|Contig6625|TRINITY_DN8437_c0_g1_i1|TRINITY_DN7298_c0_g2_i2|TRINITY_DN17779_c0_g3_i2|TRINITY_DN11611_c0_g1_i1|Contig8636|TRINITY_DN8586_c0_g1_i6|Contig4823|Contig7397|Contig7396|Contig17291|TRINITY_DN21413_c0_g1_i2|TRINITY_DN10159_c0_g1_i1|TRINITY_DN4708_c0_g1_i5|TRINITY_DN18523_c0_g1_i1|Contig3653|TRINITY_DN34051_…	http://www.genome.jp/kegg-bin/show_pathway?dre00071/dre:445121%09red/dre:323653%09red/dre:573723%09red/dre:334101%09red/dre:116517%09red/dre:445290%09red/dre:334561%09red/dre:393860%09red/dre:558088%09red/dre:560000%09red/dre:445175%09red/dre:447920%09red/dre:406283%09red/dre:336606%09red/dre:368912%09red/dre:793834%09red/dre:100005587%09red/dre:100000859%09red/dre:393622%09red/dre:334197%09red/d…
Galactose metabolism	dre00052	18	33	0.111663	0.527834	Contig18590|TRINITY_DN13229_c0_g1_i2|Contig3004|TRINITY_DN3633_c0_g1_i10|TRINITY_DN4739_c0_g1_i5|TRINITY_DN7447_c0_g2_i1|TRINITY_DN17613_c0_g1_i10|Contig2337|Contig6183|TRINITY_DN10407_c0_g1_i4|TRINITY_DN14420_c0_g1_i8|TRINITY_DN133_c0_g1_i1|TRINITY_DN2120_c0_g2_i4|TRINITY_DN2385_c0_g1_i3|Contig7118|TRINITY_DN7098_c0_g1_i2|Contig14778|TRINITY_DN1387_c0_g1_i1	http://www.genome.jp/kegg-bin/show_pathway?dre00052/dre:563180%09red/dre:548343%09red/dre:768123%09red/dre:406339%09red/dre:394000%09red/dre:449829%09red/dre:570106%09red/dre:436646%09red/dre:560944%09red/dre:100332784%09red/dre:553452%09red/dre:334420%09red/dre:790919%09red/dre:678540%09red/dre:791130%09red/dre:555748%09red
Glycerolipid metabolism	dre00561	32	66	0.113315	0.534803	TRINITY_DN7357_c0_g1_i11|TRINITY_DN8936_c0_g1_i5|TRINITY_DN2989_c4_g1_i1|Contig6626|Contig8225|TRINITY_DN27242_c0_g1_i4|Contig7763|Contig4005|Contig7171|Contig3231|TRINITY_DN2579_c1_g1_i4|TRINITY_DN10407_c0_g1_i4|Contig9979|Contig16931|TRINITY_DN8403_c0_g1_i20|Contig17291|TRINITY_DN2767_c0_g1_i3|TRINITY_DN13994_c0_g1_i5|TRINITY_DN10159_c0_g1_i1|Contig4151|TRINITY_DN14890_c0_g1_i2|TRINITY_DN4708_c…	http://www.genome.jp/kegg-bin/show_pathway?dre00561/dre:100150463%09red/dre:30354%09red/dre:431758%09red/dre:553380%09red/dre:560638%09red/dre:323653%09red/dre:565122%09red/dre:100331649%09red/dre:724010%09red/dre:799805%09red/dre:565316%09red/dre:777624%09red/dre:334270%09red/dre:436958%09red/dre:563806%09red/dre:553452%09red/dre:100005587%09red/dre:393096%09red/dre:406265%09red/dre:794598%09red…
Drug metabolism - other enzymes	dre00983	32	66	0.113315	0.534803	Contig16244|TRINITY_DN1900_c0_g1_i7|Contig11215|TRINITY_DN4339_c0_g1_i5|TRINITY_DN25474_c1_g1_i1|TRINITY_DN30854_c0_g1_i1|Contig4261|TRINITY_DN19645_c1_g2_i2|TRINITY_DN9710_c0_g1_i4|TRINITY_DN110674_c0_g3_i3|TRINITY_DN2857_c0_g2_i1|TRINITY_DN21361_c0_g1_i2|TRINITY_DN1924_c0_g1_i9|TRINITY_DN21908_c0_g1_i1|TRINITY_DN28305_c0_g2_i4|TRINITY_DN1660_c0_g1_i3|Contig7193|Contig5244|Contig10109|Contig1521…	http://www.genome.jp/kegg-bin/show_pathway?dre00983/dre:406703%09red/dre:393559%09red/dre:393556%09red/dre:406259%09red/dre:571365%09red/dre:79381%09red/dre:393143%09red/dre:563597%09red/dre:553952%09red/dre:327590%09red/dre:317745%09red/dre:394170%09red/dre:368909%09red/dre:322660%09red/dre:559958%09red/dre:558466%09red/dre:100144569%09red/dre:431762%09red/dre:406736%09red/dre:30740%09red/dre:44…
@@Sphingolipid metabolism	dre00600	29	60	0.129456	0.574371	Contig15411|Contig21413|TRINITY_DN40101_c0_g1_i1|TRINITY_DN10873_c0_g1_i3|Contig9219|Contig6626|TRINITY_DN2268_c1_g1_i9|Contig4005|TRINITY_DN851_c0_g1_i5|TRINITY_DN49612_c0_g1_i1|TRINITY_DN80547_c1_g1_i1|TRINITY_DN80535_c0_g1_i3|TRINITY_DN7114_c1_g1_i2|Contig4685|TRINITY_DN2385_c0_g1_i3|TRINITY_DN8403_c0_g1_i20|Contig16407|Contig16895|TRINITY_DN5636_c0_g1_i9|TRINITY_DN18253_c2_g1_i2|Contig4151|TR…	http://www.genome.jp/kegg-bin/show_pathway?dre00600/dre:791197%09red/dre:100331179%09red/dre:557756%09red/dre:564867%09red/dre:563806%09red/dre:323020%09red/dre:548343%09red/dre:569053%09red/dre:541416%09red/dre:556700%09red/dre:394114%09red/dre:100037312%09red/dre:553981%09red/dre:402799%09red/dre:393549%09red/dre:794598%09red/dre:780844%09red/dre:793294%09red/dre:559850%09red/dre:449649%09red/d…
Histidine metabolism	dre00340	14	25	0.133252	0.574371	Contig11211|TRINITY_DN10159_c0_g1_i1|TRINITY_DN3932_c0_g1_i8|TRINITY_DN12475_c1_g1_i1|TRINITY_DN17217_c0_g1_i6|Contig9284|Contig5457|TRINITY_DN4708_c0_g1_i5|TRINITY_DN27406_c0_g2_i1|TRINITY_DN8983_c0_g1_i1|TRINITY_DN17486_c0_g1_i3|TRINITY_DN38718_c0_g2_i4|Contig2568|Contig17291	http://www.genome.jp/kegg-bin/show_pathway?dre00340/dre:447920%09red/dre:445242%09red/dre:323653%09red/dre:334197%09red/dre:404730%09red/dre:556744%09red/dre:100005587%09red/dre:557232%09red
Non-homologous end-joining	dre03450	9	14	0.13446	0.574371	TRINITY_DN344_c0_g1_i4|TRINITY_DN7314_c0_g1_i6|Contig12556|TRINITY_DN3811_c0_g1_i2|TRINITY_DN29088_c0_g1_i1|Contig10088|TRINITY_DN13374_c0_g1_i6|TRINITY_DN8238_c0_g1_i5|Contig19145	http://www.genome.jp/kegg-bin/show_pathway?dre03450/dre:544653%09red/dre:406697%09red/dre:566285%09red/dre:406593%09red/dre:393759%09red/dre:334488%09red/dre:393218%09red/dre:553029%09red/dre:569525%09red
Cardiac muscle contraction	dre04260	52	117	0.134715	0.574371	Contig19815|Contig2680|TRINITY_DN8858_c0_g1_i4|Contig14254|TRINITY_DN21707_c0_g2_i4|TRINITY_DN60634_c0_g1_i1|TRINITY_DN13174_c0_g1_i1|TRINITY_DN27195_c0_g2_i5|TRINITY_DN6229_c0_g1_i1|TRINITY_DN54194_c0_g1_i1|Contig1006|TRINITY_DN1552_c1_g1_i2|TRINITY_DN312_c0_g3_i2|TRINITY_DN5661_c0_g1_i1|Contig2864|TRINITY_DN105864_c0_g1_i1|TRINITY_DN7126_c0_g1_i2|TRINITY_DN5783_c1_g1_i1|TRINITY_DN1479_c3_g1_i5|…	http://www.genome.jp/kegg-bin/show_pathway?dre04260/dre:64267%09red/dre:571193%09red/dre:393793%09red/dre:570210%09red/dre:795492%09red/dre:140539%09red/dre:393776%09red/dre:402880%09red/dre:322549%09red/dre:335751%09red/dre:335774%09red/dre:562640%09red/dre:393614%09red/dre:415209%09red/dre:393940%09red/dre:64273%09red/dre:64272%09red/dre:568759%09red/dre:30324%09red/dre:554101%09red/dre:574004%…
Sulfur metabolism	dre00920	7	10	0.142026	0.574371	Contig11886|TRINITY_DN12516_c0_g1_i12|TRINITY_DN13003_c0_g1_i2|TRINITY_DN15306_c0_g1_i1|Contig9465|Contig58|TRINITY_DN789_c2_g3_i2	http://www.genome.jp/kegg-bin/show_pathway?dre00920/dre:80939%09red/dre:436627%09red/dre:641570%09red/dre:559488%09red/dre:393542%09red/dre:405865%09red/dre:796025%09red
Purine metabolism	dre00230	66	154	0.152031	0.59084	TRINITY_DN75571_c1_g1_i2|Contig16244|TRINITY_DN1900_c0_g1_i7|TRINITY_DN4753_c0_g1_i5|TRINITY_DN9515_c0_g2_i1|TRINITY_DN17260_c0_g1_i2|Contig17234|Contig17236|TRINITY_DN49127_c0_g1_i3|TRINITY_DN23784_c0_g1_i3|TRINITY_DN12292_c0_g1_i2|TRINITY_DN1250_c1_g3_i1|TRINITY_DN45778_c0_g1_i1|TRINITY_DN1028_c0_g2_i1|Contig5388|TRINITY_DN10717_c0_g1_i4|Contig18597|Contig16098|TRINITY_DN9343_c0_g1_i5|Contig926…	http://www.genome.jp/kegg-bin/show_pathway?dre00230/dre:394077%09red/dre:557902%09red/dre:100151215%09red/dre:80939%09red/dre:436595%09red/dre:393559%09red/dre:550533%09red/dre:550586%09red/dre:406259%09red/dre:368220%09red/dre:561338%09red/dre:555599%09red/dre:407989%09red/dre:436919%09red/dre:58141%09red/dre:100536156%09red/dre:562357%09red/dre:563432%09red/dre:570437%09red/dre:559488%09red/dre…
Melanogenesis	dre04916	60	139	0.154349	0.597575	TRINITY_DN1706_c0_g3_i1|Contig3470|TRINITY_DN2780_c0_g1_i4|TRINITY_DN14006_c0_g1_i1|Contig1025|TRINITY_DN54743_c0_g1_i1|TRINITY_DN3707_c4_g3_i1|TRINITY_DN8111_c0_g1_i5|TRINITY_DN17353_c1_g1_i1|TRINITY_DN5321_c0_g2_i8|Contig7321|Contig7915|TRINITY_DN22265_c1_g2_i4|TRINITY_DN482_c0_g1_i15|TRINITY_DN38447_c0_g1_i8|TRINITY_DN1823_c0_g2_i2|TRINITY_DN22579_c0_g1_i3|TRINITY_DN25633_c1_g1_i1|TRINITY_DN53…	http://www.genome.jp/kegg-bin/show_pathway?dre04916/dre:323630%09red/dre:100001532%09red/dre:30105%09red/dre:30256%09red/dre:406728%09red/dre:557902%09red/dre:30510%09red/dre:360144%09red/dre:30654%09red/dre:550286%09red/dre:100537538%09red/dre:556087%09red/dre:30716%09red/dre:560807%09red/dre:399480%09red/dre:336421%09red/dre:557353%09red/dre:793359%09red/dre:553179%09red/dre:497384%09red/dre:55…
Peroxisome	dre04146	39	88	0.17846	0.620313	Contig11144|TRINITY_DN5350_c0_g1_i8|TRINITY_DN10450_c0_g1_i7|TRINITY_DN7298_c0_g2_i2|TRINITY_DN2151_c0_g1_i2|Contig18301|TRINITY_DN17538_c0_g1_i6|TRINITY_DN10003_c0_g1_i6|TRINITY_DN9711_c0_g1_i1|TRINITY_DN6890_c0_g1_i3|TRINITY_DN18813_c1_g1_i3|TRINITY_DN4529_c0_g1_i1|TRINITY_DN251_c1_g1_i5|TRINITY_DN30629_c0_g1_i1|TRINITY_DN9675_c0_g1_i2|Contig2614|TRINITY_DN17558_c0_g1_i1|Contig11477|Contig10200…	http://www.genome.jp/kegg-bin/show_pathway?dre04146/dre:563178%09red/dre:767748%09red/dre:562105%09red/dre:393105%09red/dre:445175%09red/dre:405800%09red/dre:386951%09red/dre:335799%09red/dre:494099%09red/dre:393618%09red/dre:436840%09red/dre:79378%09red/dre:100000859%09red/dre:334561%09red/dre:450052%09red/dre:553653%09red/dre:393197%09red/dre:550370%09red/dre:563203%09red/dre:573990%09red/dre:3…
2-Oxocarboxylic acid metabolism	dre01210	11	20	0.182058	0.620313	Contig8161|Contig12382|Contig17658|Contig3018|TRINITY_DN9711_c0_g1_i1|Contig11502|TRINITY_DN6092_c0_g1_i5|TRINITY_DN411_c1_g1_i7|TRINITY_DN5644_c0_g1_i14|Contig4171|Contig3324	http://www.genome.jp/kegg-bin/show_pathway?dre01210/dre:393926%09red/dre:799963%09red/dre:322339%09red/dre:557716%09red/dre:406688%09red/dre:403086%09red/dre:100006589%09red/dre:393970%09red/dre:386951%09red/dre:557979%09red/dre:322670%09red
Alanine, aspartate and glutamate metabolism	dre00250	21	44	0.188088	0.620313	Contig10209|Contig13669|TRINITY_DN43122_c0_g1_i2|Contig13091|Contig920|TRINITY_DN670_c0_g2_i1|Contig3018|TRINITY_DN32685_c0_g1_i1|TRINITY_DN2151_c0_g1_i2|Contig1079|TRINITY_DN13912_c2_g1_i1|Contig11985|Contig23152|TRINITY_DN11868_c0_g1_i4|TRINITY_DN411_c1_g1_i7|Contig915|TRINITY_DN24291_c0_g1_i4|TRINITY_DN3932_c0_g1_i8|TRINITY_DN16276_c0_g3_i1|Contig3324|TRINITY_DN8848_c1_g1_i1	http://www.genome.jp/kegg-bin/show_pathway?dre00250/dre:317737%09red/dre:799963%09red/dre:336473%09red/dre:393423%09red/dre:79378%09red/dre:266992%09red/dre:406688%09red/dre:403086%09red/dre:555623%09red/dre:619269%09red/dre:394133%09red/dre:447815%09red/dre:407989%09red/dre:567861%09red/dre:550502%09red/dre:373092%09red/dre:394138%09red/dre:569945%09red/dre:564746%09red/dre:557232%09red
Riboflavin metabolism	dre00740	6	9	0.188579	0.620313	TRINITY_DN3538_c1_g2_i2|Contig15573|TRINITY_DN9072_c0_g1_i2|TRINITY_DN203_c0_g1_i9|TRINITY_DN45778_c0_g1_i1|TRINITY_DN10814_c0_g2_i1	http://www.genome.jp/kegg-bin/show_pathway?dre00740/dre:100536156%09red/dre:436725%09red/dre:560915%09red/dre:436959%09red/dre:541489%09red/dre:503759%09red
Autophagy - other	dre04136	16	32	0.189379	0.620313	Contig15916|TRINITY_DN15663_c0_g1_i4|TRINITY_DN10556_c0_g1_i1|TRINITY_DN9868_c0_g1_i5|Contig17187|Contig5376|TRINITY_DN12254_c0_g1_i11|Contig12384|TRINITY_DN44507_c0_g1_i1|Contig15446|TRINITY_DN4487_c0_g1_i1|Contig16333|Contig16483|TRINITY_DN3872_c0_g1_i1|TRINITY_DN12060_c0_g2_i1|TRINITY_DN18881_c0_g1_i12	http://www.genome.jp/kegg-bin/show_pathway?dre04136/dre:336632%09red/dre:101883461%09red/dre:560455%09red/dre:548346%09red/dre:406582%09red/dre:791223%09red/dre:415193%09red/dre:567680%09red/dre:403036%09red/dre:393362%09red/dre:793200%09red/dre:570965%09red/dre:554140%09red/dre:795933%09red/dre:406843%09red/dre:100333016%09red
Nicotinate and nicotinamide metabolism	dre00760	16	32	0.189379	0.620313	TRINITY_DN5503_c0_g1_i4|TRINITY_DN842_c0_g1_i3|TRINITY_DN12004_c0_g1_i2|TRINITY_DN4266_c0_g2_i8|Contig5484|TRINITY_DN42663_c0_g1_i4|TRINITY_DN16819_c0_g1_i1|Contig12220|Contig12150|TRINITY_DN10717_c0_g1_i4|TRINITY_DN45778_c0_g1_i1|TRINITY_DN9961_c0_g1_i8|TRINITY_DN18614_c0_g1_i6|Contig18597|TRINITY_DN2445_c1_g1_i1|Contig15128	http://www.genome.jp/kegg-bin/show_pathway?dre00760/dre:321720%09red/dre:64674%09red/dre:101886891%09red/dre:100536156%09red/dre:324211%09red/dre:570457%09red/dre:386710%09red/dre:550370%09red/dre:562627%09red/dre:557972%09red/dre:791647%09red/dre:100330160%09red/dre:393864%09red/dre:445071%09red
One carbon pool by folate	dre00670	10	18	0.191602	0.620313	TRINITY_DN570_c3_g1_i1|TRINITY_DN118913_c0_g1_i1|Contig9512|Contig11433|Contig21459|TRINITY_DN1028_c0_g2_i1|Contig9238|TRINITY_DN23980_c0_g1_i4|Contig381|Contig23184	http://www.genome.jp/kegg-bin/show_pathway?dre00670/dre:260441%09red/dre:567547%09red/dre:100144628%09red/dre:394021%09red/dre:100333269%09red/dre:378847%09red/dre:100004977%09red/dre:81882%09red/dre:450000%09red/dre:58141%09red
D-Glutamine and D-glutamate metabolism	dre00471	4	5	0.199142	0.620313	Contig13669|TRINITY_DN16276_c0_g3_i1|Contig915|TRINITY_DN13912_c2_g1_i1	http://www.genome.jp/kegg-bin/show_pathway?dre00471/dre:317737%09red/dre:564746%09red/dre:373092%09red
Arachidonic acid metabolism	dre00590	22	47	0.199958	0.620313	TRINITY_DN10450_c0_g1_i7|TRINITY_DN35174_c0_g1_i4|Contig5118|TRINITY_DN5660_c0_g1_i12|Contig13603|TRINITY_DN34108_c0_g1_i1|TRINITY_DN7403_c0_g1_i4|TRINITY_DN10786_c0_g2_i1|TRINITY_DN291_c0_g1_i1|TRINITY_DN20568_c0_g1_i11|TRINITY_DN11616_c0_g2_i1|TRINITY_DN20723_c0_g1_i1|TRINITY_DN10670_c0_g1_i2|TRINITY_DN1240_c1_g2_i1|TRINITY_DN9982_c0_g1_i12|Contig12766|TRINITY_DN17792_c0_g1_i2|Contig19350|Conti…	http://www.genome.jp/kegg-bin/show_pathway?dre00590/dre:246227%09red/dre:100148818%09red/dre:100149324%09red/dre:402802%09red/dre:406449%09red/dre:100333757%09red/dre:567204%09red/dre:569734%09red/dre:322732%09red/dre:352926%09red/dre:406739%09red/dre:798788%09red/dre:393387%09red/dre:494099%09red/dre:799964%09red/dre:436622%09red/dre:246226%09red/dre:559148%09red/dre:337696%09red/dre:436896%09re…
Selenocompound metabolism	dre00450	9	16	0.201832	0.620313	TRINITY_DN13957_c0_g1_i5|TRINITY_DN12516_c0_g1_i12|TRINITY_DN19230_c0_g1_i1|Contig9465|TRINITY_DN1441_c0_g1_i15|TRINITY_DN24532_c0_g1_i1|Contig23184|Contig22170|Contig1796	http://www.genome.jp/kegg-bin/show_pathway?dre00450/dre:80939%09red/dre:324947%09red/dre:322055%09red/dre:393123%09red/dre:559537%09red/dre:378847%09red/dre:559488%09red/dre:352924%09red/dre:352933%09red
Ether lipid metabolism	dre00565	21	45	0.20996	0.640678	TRINITY_DN17792_c0_g1_i2|Contig6626|TRINITY_DN10786_c0_g2_i1|Contig18020|Contig16569|TRINITY_DN11616_c0_g2_i1|TRINITY_DN6156_c0_g2_i2|Contig2530|Contig19350|TRINITY_DN10992_c1_g2_i1|Contig5118|TRINITY_DN20723_c0_g1_i1|TRINITY_DN8403_c0_g1_i20|Contig4151|TRINITY_DN12123_c0_g2_i1|Contig9219|TRINITY_DN31124_c0_g1_i2|Contig15927|Contig13603|Contig9487|Contig4005	http://www.genome.jp/kegg-bin/show_pathway?dre00565/dre:436622%09red/dre:445504%09red/dre:406739%09red/dre:100332039%09red/dre:30554%09red/dre:100149324%09red/dre:436896%09red/dre:569053%09red/dre:794598%09red/dre:557680%09red/dre:556641%09red/dre:327566%09red/dre:322605%09red/dre:402802%09red/dre:570720%09red/dre:394247%09red/dre:563806%09red/dre:100148818%09red/dre:406370%09red/dre:559124%09red…
PPAR signaling pathway	dre03320	32	73	0.22091	0.658167	Contig13968|TRINITY_DN4196_c0_g2_i1|TRINITY_DN17073_c0_g1_i1|TRINITY_DN7357_c0_g1_i11|TRINITY_DN7298_c0_g2_i2|TRINITY_DN15691_c0_g1_i7|TRINITY_DN9029_c0_g1_i1|TRINITY_DN115_c1_g1_i4|TRINITY_DN63457_c0_g1_i1|TRINITY_DN6095_c0_g1_i3|TRINITY_DN5981_c0_g1_i2|TRINITY_DN20051_c0_g1_i1|TRINITY_DN22497_c0_g1_i2|Contig7397|Contig7396|TRINITY_DN21413_c0_g1_i2|TRINITY_DN12274_c0_g2_i3|TRINITY_DN48128_c0_g1_…	http://www.genome.jp/kegg-bin/show_pathway?dre03320/dre:30354%09red/dre:30530%09red/dre:445125%09red/dre:30754%09red/dre:555578%09red/dre:171478%09red/dre:403000%09red/dre:541410%09red/dre:100000859%09red/dre:334561%09red/dre:322341%09red/dre:334529%09red/dre:558088%09red/dre:560000%09red/dre:445175%09red/dre:794841%09red/dre:406473%09red/dre:407736%09red/dre:406283%09red/dre:30708%09red/dre:4927…
Ascorbate and aldarate metabolism	dre00053	10	19	0.226443	0.66172	TRINITY_DN4920_c0_g1_i13|TRINITY_DN10159_c0_g1_i1|TRINITY_DN8291_c0_g1_i2|Contig11215|Contig22591|TRINITY_DN57583_c0_g1_i1|TRINITY_DN4708_c0_g1_i5|TRINITY_DN8983_c0_g1_i1|TRINITY_DN19645_c1_g2_i2|Contig17291	http://www.genome.jp/kegg-bin/show_pathway?dre00053/dre:447920%09red/dre:569254%09red/dre:100006320%09red/dre:323653%09red/dre:334197%09red/dre:116991%09red/dre:100005587%09red/dre:553952%09red
Starch and sucrose metabolism	dre00500	17	36	0.230083	0.670417	Contig18590|TRINITY_DN22630_c0_g1_i1|Contig3004|TRINITY_DN4739_c0_g1_i5|Contig11832|TRINITY_DN1394_c0_g1_i6|TRINITY_DN15876_c0_g1_i4|TRINITY_DN18730_c0_g3_i1|TRINITY_DN14420_c0_g1_i8|TRINITY_DN45778_c0_g1_i1|TRINITY_DN7954_c0_g1_i10|Contig7873|TRINITY_DN7098_c0_g1_i2|TRINITY_DN2554_c0_g1_i1|Contig14778|TRINITY_DN11228_c0_g2_i3|TRINITY_DN3633_c0_g1_i10	http://www.genome.jp/kegg-bin/show_pathway?dre00500/dre:563180%09red/dre:246094%09red/dre:373082%09red/dre:553655%09red/dre:449945%09red/dre:100536156%09red/dre:406339%09red/dre:403051%09red/dre:559212%09red/dre:394000%09red/dre:567798%09red/dre:790919%09red/dre:100332784%09red/dre:334420%09red/dre:553722%09red/dre:555748%09red/dre:406831%09red
Other types of O-glycan biosynthesis	dre00514	14	29	0.23956	0.6773	TRINITY_DN7131_c0_g1_i1|Contig22956|Contig6184|Contig7001|Contig809|Contig6183|Contig15055|Contig17966|TRINITY_DN4987_c0_g1_i3|Contig1625|Contig9243|TRINITY_DN15600_c0_g1_i5|TRINITY_DN5499_c0_g1_i2|Contig18188	http://www.genome.jp/kegg-bin/show_pathway?dre00514/dre:30158%09red/dre:768123%09red/dre:556544%09red/dre:567541%09red/dre:403116%09red/dre:493633%09red/dre:569769%09red/dre:799443%09red/dre:407659%09red/dre:414848%09red/dre:565862%09red/dre:641495%09red/dre:556077%09red
Pentose and glucuronate interconversions	dre00040	11	22	0.248377	0.6773	TRINITY_DN4920_c0_g1_i13|Contig3004|TRINITY_DN8291_c0_g1_i2|Contig11215|Contig22591|TRINITY_DN19645_c1_g2_i2|TRINITY_DN57583_c0_g1_i1|TRINITY_DN14890_c0_g1_i2|TRINITY_DN10407_c0_g1_i4|TRINITY_DN6049_c0_g1_i10|Contig14778	http://www.genome.jp/kegg-bin/show_pathway?dre00040/dre:751596%09red/dre:569254%09red/dre:100006320%09red/dre:553952%09red/dre:553452%09red/dre:334420%09red/dre:799805%09red/dre:116991%09red/dre:555748%09red
Arginine biosynthesis	dre00220	12	25	0.268107	0.6773	Contig13669|TRINITY_DN43122_c0_g1_i2|Contig12382|Contig915|Contig3018|TRINITY_DN32685_c0_g1_i1|TRINITY_DN670_c0_g2_i1|TRINITY_DN13912_c2_g1_i1|TRINITY_DN411_c1_g1_i7|Contig11502|TRINITY_DN16276_c0_g3_i1|Contig3324	http://www.genome.jp/kegg-bin/show_pathway?dre00220/dre:317737%09red/dre:799963%09red/dre:393423%09red/dre:555623%09red/dre:557716%09red/dre:406688%09red/dre:403086%09red/dre:373092%09red/dre:393970%09red/dre:336473%09red/dre:564746%09red
Arginine and proline metabolism	dre00330	26	61	0.287463	0.703357	TRINITY_DN25496_c0_g1_i1|Contig10503|Contig4306|TRINITY_DN11268_c0_g1_i6|TRINITY_DN681_c0_g2_i1|Contig17291|TRINITY_DN11406_c0_g1_i1|Contig10209|Contig7154|Contig9284|TRINITY_DN348_c0_g1_i1|TRINITY_DN3961_c0_g1_i4|TRINITY_DN4565_c1_g1_i14|TRINITY_DN10159_c0_g1_i1|TRINITY_DN526_c0_g1_i2|Contig3469|TRINITY_DN4708_c0_g1_i5|TRINITY_DN2464_c1_g1_i25|Contig16825|TRINITY_DN21417_c0_g1_i2|Contig8702|Cont…	http://www.genome.jp/kegg-bin/show_pathway?dre00330/dre:100537991%09red/dre:323653%09red/dre:565785%09red/dre:405800%09red/dre:792097%09red/dre:80872%09red/dre:387290%09red/dre:564694%09red/dre:565700%09red/dre:30095%09red/dre:572518%09red/dre:394133%09red/dre:404730%09red/dre:100005587%09red/dre:266799%09red/dre:447920%09red/dre:406688%09red/dre:794752%09red/dre:562854%09red/dre:100003675%09red/…
Aminoacyl-tRNA biosynthesis	dre00970	27	64	0.297131	0.715789	TRINITY_DN12831_c0_g1_i4|TRINITY_DN27447_c0_g1_i5|TRINITY_DN5397_c0_g2_i1|TRINITY_DN19230_c0_g1_i1|TRINITY_DN2684_c1_g1_i7|TRINITY_DN10400_c0_g1_i1|TRINITY_DN7238_c0_g1_i1|TRINITY_DN115938_c0_g1_i1|Contig2580|TRINITY_DN102658_c0_g1_i1|TRINITY_DN6737_c0_g1_i1|Contig9369|Contig5979|Contig6041|Contig11970|Contig4765|TRINITY_DN598_c0_g2_i1|Contig8252|TRINITY_DN74474_c0_g1_i1|TRINITY_DN8332_c0_g1_i1|T…	http://www.genome.jp/kegg-bin/show_pathway?dre00970/dre:493608%09red/dre:100170827%09red/dre:334393%09red/dre:393123%09red/dre:114427%09red/dre:568332%09red/dre:324025%09red/dre:337070%09red/dre:556702%09red/dre:571144%09red/dre:368284%09red/dre:569778%09red/dre:100126021%09red/dre:793097%09red/dre:280647%09red/dre:792787%09red/dre:447847%09red/dre:100330276%09red/dre:327329%09red/dre:368235%09re…
ABC transporters	dre02010	17	39	0.314395	0.715789	TRINITY_DN27159_c0_g3_i2|Contig4316|TRINITY_DN3523_c0_g2_i1|TRINITY_DN5763_c0_g1_i2|Contig2488|TRINITY_DN13916_c0_g1_i11|Contig11501|TRINITY_DN165580_c0_g1_i1|Contig21757|Contig4454|Contig15289|Contig980|Contig9861|TRINITY_DN7743_c0_g1_i6|Contig2545|Contig9450|Contig11602	http://www.genome.jp/kegg-bin/show_pathway?dre02010/dre:566515%09red/dre:767748%09red/dre:548340%09red/dre:798527%09red/dre:100003744%09red/dre:555506%09red/dre:100002010%09red/dre:100333043%09red/dre:100006090%09red/dre:568482%09red/dre:100136850%09red/dre:735312%09red/dre:556709%09red/dre:558924%09red/dre:564067%09red
Drug metabolism - cytochrome P450	dre00982	15	34	0.317404	0.715789	Contig9284|TRINITY_DN1660_c0_g1_i3|Contig11215|TRINITY_DN12004_c0_g1_i2|TRINITY_DN21908_c0_g1_i1|TRINITY_DN57583_c0_g1_i1|Contig5244|TRINITY_DN12709_c0_g2_i1|Contig15215|TRINITY_DN110674_c0_g3_i3|TRINITY_DN17109_c0_g1_i1|TRINITY_DN8586_c0_g1_i6|TRINITY_DN8291_c0_g1_i2|TRINITY_DN19645_c1_g2_i2|Contig7611	http://www.genome.jp/kegg-bin/show_pathway?dre00982/dre:570457%09red/dre:406703%09red/dre:116517%09red/dre:431762%09red/dre:393556%09red/dre:406736%09red/dre:79381%09red/dre:567275%09red/dre:100006320%09red/dre:404730%09red/dre:571365%09red/dre:557628%09red/dre:553952%09red
Taurine and hypotaurine metabolism	dre00430	7	14	0.319497	0.715789	Contig7415|TRINITY_DN4304_c1_g2_i1|Contig13536|TRINITY_DN5660_c0_g1_i12|TRINITY_DN9982_c0_g1_i12|TRINITY_DN13516_c0_g1_i2|TRINITY_DN9535_c0_g1_i1	http://www.genome.jp/kegg-bin/show_pathway?dre00430/dre:393714%09red/dre:406474%09red/dre:101882295%09red/dre:393387%09red/dre:100333757%09red/dre:569734%09red
Glycosphingolipid biosynthesis - ganglio series	dre00604	7	14	0.319497	0.715789	Contig7735|Contig10312|Contig6742|TRINITY_DN4800_c0_g1_i4|TRINITY_DN2385_c0_g1_i3|TRINITY_DN664_c0_g2_i4|TRINITY_DN10439_c0_g1_i4	http://www.genome.jp/kegg-bin/show_pathway?dre00604/dre:548343%09red/dre:553210%09red/dre:751653%09red/dre:394083%09red/dre:793635%09red/dre:323613%09red
Biosynthesis of unsaturated fatty acids	dre01040	13	29	0.31996	0.715789	TRINITY_DN99424_c1_g1_i1|TRINITY_DN7750_c0_g2_i11|TRINITY_DN30113_c0_g1_i5|TRINITY_DN12213_c0_g1_i3|TRINITY_DN22571_c0_g3_i1|TRINITY_DN10003_c0_g1_i6|TRINITY_DN30728_c0_g1_i5|TRINITY_DN22161_c0_g1_i3|TRINITY_DN5216_c0_g1_i4|Contig22913|TRINITY_DN13140_c0_g2_i4|TRINITY_DN1164_c0_g1_i3|TRINITY_DN5925_c0_g1_i9	http://www.genome.jp/kegg-bin/show_pathway?dre01040/dre:334217%09red/dre:393425%09red/dre:447878%09red/dre:322626%09red/dre:393441%09red/dre:393105%09red/dre:561303%09red/dre:553440%09red/dre:553326%09red/dre:554145%09red
Mannose type O-glycan biosynthesis	dre00515	11	24	0.321724	0.715789	TRINITY_DN14894_c0_g1_i1|Contig6184|Contig5578|Contig6183|Contig7908|TRINITY_DN4987_c0_g1_i3|Contig1625|Contig732|Contig9243|TRINITY_DN1176_c0_g1_i3|TRINITY_DN1412_c0_g1_i1	http://www.genome.jp/kegg-bin/show_pathway?dre00515/dre:796410%09red/dre:768123%09red/dre:556544%09red/dre:445322%09red/dre:407659%09red/dre:557187%09red/dre:446213%09red/dre:445060%09red/dre:553716%09red/dre:569769%09red
Nitrogen metabolism	dre00910	9	19	0.322043	0.715789	TRINITY_DN670_c0_g2_i1|Contig3107|TRINITY_DN32685_c0_g1_i1|TRINITY_DN4041_c0_g4_i1|TRINITY_DN13912_c2_g1_i1|Contig10451|Contig8692|TRINITY_DN8383_c0_g1_i2|Contig915	http://www.genome.jp/kegg-bin/show_pathway?dre00910/dre:317737%09red/dre:555623%09red/dre:373092%09red/dre:550233%09red/dre:569989%09red/dre:336473%09red/dre:30331%09red/dre:553246%09red
Linoleic acid metabolism	dre00591	8	17	0.344198	0.715789	TRINITY_DN17792_c0_g1_i2|TRINITY_DN11616_c0_g2_i1|Contig5118|TRINITY_DN20723_c0_g1_i1|Contig19350|TRINITY_DN10786_c0_g2_i1|TRINITY_DN12123_c0_g2_i1|Contig13603	http://www.genome.jp/kegg-bin/show_pathway?dre00591/dre:436622%09red/dre:406739%09red/dre:100148818%09red/dre:100149324%09red/dre:436896%09red/dre:402802%09red/dre:30554%09red/dre:406370%09red
Glycosaminoglycan biosynthesis - heparan sulfate / heparin	dre00534	13	30	0.3548	0.715789	TRINITY_DN27464_c0_g1_i2|TRINITY_DN16170_c0_g1_i1|TRINITY_DN797_c0_g3_i2|TRINITY_DN20219_c0_g1_i4|TRINITY_DN21815_c0_g1_i1|Contig2676|Contig726|TRINITY_DN10724_c0_g1_i4|TRINITY_DN30850_c0_g3_i1|TRINITY_DN35979_c0_g1_i1|Contig1258|Contig1259|Contig9860	http://www.genome.jp/kegg-bin/show_pathway?dre00534/dre:497281%09red/dre:497280%09red/dre:565201%09red/dre:553162%09red/dre:378450%09red/dre:798226%09red/dre:100329339%09red/dre:791107%09red/dre:558084%09red/dre:493780%09red/dre:793524%09red/dre:100151174%09red/dre:100007670%09red
Thiamine metabolism	dre00730	7	15	0.369279	0.715789	Contig7292|TRINITY_DN3538_c1_g2_i2|Contig8715|TRINITY_DN57551_c0_g1_i1|TRINITY_DN17260_c0_g1_i2|Contig11392|Contig6616	http://www.genome.jp/kegg-bin/show_pathway?dre00730/dre:321793%09red/dre:406590%09red/dre:541489%09red/dre:562714%09red/dre:504040%09red/dre:100048920%09red
alpha-Linolenic acid metabolism	dre00592	8	18	0.390572	0.742575	TRINITY_DN17792_c0_g1_i2|TRINITY_DN11616_c0_g2_i1|Contig5118|TRINITY_DN20723_c0_g1_i1|Contig19350|TRINITY_DN10786_c0_g2_i1|TRINITY_DN12123_c0_g2_i1|Contig13603	http://www.genome.jp/kegg-bin/show_pathway?dre00592/dre:436622%09red/dre:406739%09red/dre:100148818%09red/dre:100149324%09red/dre:436896%09red/dre:402802%09red/dre:30554%09red/dre:406370%09red
Glycosphingolipid biosynthesis - lacto and neolacto series	dre00601	11	26	0.398963	0.742575	Contig3666|TRINITY_DN4002_c0_g1_i1|Contig10312|Contig6184|Contig10190|Contig6183|Contig7908|TRINITY_DN4987_c0_g1_i3|Contig9243|TRINITY_DN40707_c0_g1_i4|TRINITY_DN11033_c1_g1_i1	http://www.genome.jp/kegg-bin/show_pathway?dre00601/dre:796410%09red/dre:768123%09red/dre:562250%09red/dre:556544%09red/dre:492760%09red/dre:791470%09red/dre:407659%09red/dre:553210%09red/dre:336526%09red/dre:404633%09red
Sulfur relay system	dre04122	4	8	0.40474	0.742575	TRINITY_DN11303_c0_g1_i3|Contig8034|TRINITY_DN13003_c0_g1_i2|Contig11392	http://www.genome.jp/kegg-bin/show_pathway?dre04122/dre:558120%09red/dre:562714%09red/dre:445166%09red/dre:796025%09red
Glycosphingolipid biosynthesis - globo and isoglobo series	dre00603	4	8	0.40474	0.742575	Contig10312|TRINITY_DN664_c0_g2_i4|Contig7908|TRINITY_DN9166_c0_g1_i6	http://www.genome.jp/kegg-bin/show_pathway?dre00603/dre:796410%09red/dre:553210%09red/dre:323613%09red/dre:560778%09red
Phosphonate and phosphinate metabolism	dre00440	4	8	0.40474	0.742575	TRINITY_DN32876_c0_g1_i7|Contig16871|Contig9487|TRINITY_DN6156_c0_g2_i2	http://www.genome.jp/kegg-bin/show_pathway?dre00440/dre:550327%09red/dre:570720%09red/dre:450016%09red/dre:322605%09red
beta-Alanine metabolism	dre00410	15	37	0.41518	0.758971	TRINITY_DN10159_c0_g1_i1|TRINITY_DN6134_c0_g1_i7|Contig1424|TRINITY_DN4708_c0_g1_i5|Contig7439|TRINITY_DN13168_c0_g1_i1|Contig17355|TRINITY_DN348_c0_g1_i1|Contig4823|TRINITY_DN30854_c0_g1_i1|TRINITY_DN8983_c0_g1_i1|TRINITY_DN10137_c0_g1_i1|TRINITY_DN18523_c0_g1_i1|Contig16825|Contig17291	http://www.genome.jp/kegg-bin/show_pathway?dre00410/dre:368912%09red/dre:80872%09red/dre:323653%09red/dre:447920%09red/dre:100005587%09red/dre:100000859%09red/dre:793834%09red/dre:334197%09red/dre:436647%09red/dre:322660%09red/dre:100144569%09red/dre:798364%09red/dre:553401%09red/dre:387290%09red/dre:100037349%09red
Glycine, serine and threonine metabolism	dre00260	18	45	0.415984	0.759582	TRINITY_DN2151_c0_g1_i2|TRINITY_DN570_c3_g1_i1|TRINITY_DN785_c0_g1_i7|Contig13091|Contig15670|TRINITY_DN4565_c1_g1_i14|TRINITY_DN1573_c0_g1_i2|Contig9284|TRINITY_DN118913_c0_g1_i1|Contig9512|TRINITY_DN4708_c0_g1_i5|Contig1796|Contig1749|TRINITY_DN20507_c0_g1_i1|TRINITY_DN9076_c1_g1_i5|TRINITY_DN8348_c2_g1_i1|TRINITY_DN3961_c0_g1_i4|TRINITY_DN10214_c0_g1_i11	http://www.genome.jp/kegg-bin/show_pathway?dre00260/dre:327165%09red/dre:79378%09red/dre:394021%09red/dre:266799%09red/dre:100144628%09red/dre:619269%09red/dre:322055%09red/dre:321621%09red/dre:403338%09red/dre:550524%09red/dre:322228%09red/dre:334197%09red/dre:404730%09red/dre:405800%09red/dre:394103%09red/dre:497183%09red/dre:450000%09red/dre:323107%09red
Butanoate metabolism	dre00650	10	24	0.424236	0.765649	TRINITY_DN17538_c0_g1_i6|TRINITY_DN8135_c0_g1_i4|Contig12623|TRINITY_DN654_c0_g3_i7|Contig4823|Contig2585|TRINITY_DN10137_c0_g1_i1|TRINITY_DN18523_c0_g1_i1|TRINITY_DN40289_c0_g1_i8|Contig7439	http://www.genome.jp/kegg-bin/show_pathway?dre00650/dre:368912%09red/dre:394190%09red/dre:445290%09red/dre:445121%09red/dre:442923%09red/dre:100000859%09red/dre:793834%09red/dre:550507%09red/dre:553401%09red/dre:100002035%09red
Glycosaminoglycan degradation	dre00531	9	22	0.452118	0.767658	TRINITY_DN22087_c0_g1_i11|Contig10515|TRINITY_DN9139_c0_g1_i3|Contig18441|Contig18349|TRINITY_DN2385_c0_g1_i3|TRINITY_DN664_c0_g2_i4|TRINITY_DN5796_c0_g1_i1|Contig1538	http://www.genome.jp/kegg-bin/show_pathway?dre00531/dre:548343%09red/dre:560126%09red/dre:563849%09red/dre:791159%09red/dre:323613%09red/dre:559959%09red/dre:100329505%09red/dre:567869%09red/dre:566506%09red
Pantothenate and CoA biosynthesis	dre00770	6	14	0.452614	0.767658	Contig409|Contig17355|TRINITY_DN45778_c0_g1_i1|TRINITY_DN30854_c0_g1_i1|TRINITY_DN21376_c0_g1_i5|TRINITY_DN2576_c0_g1_i1	http://www.genome.jp/kegg-bin/show_pathway?dre00770/dre:100144569%09red/dre:393487%09red/dre:100536156%09red/dre:619247%09red/dre:570866%09red/dre:322660%09red
Pentose phosphate pathway	dre00030	13	33	0.461581	0.780564	TRINITY_DN15066_c0_g1_i3|TRINITY_DN15876_c0_g1_i4|TRINITY_DN26160_c1_g1_i2|TRINITY_DN1524_c2_g1_i2|TRINITY_DN49127_c0_g1_i3|Contig2337|TRINITY_DN14420_c0_g1_i8|TRINITY_DN133_c0_g1_i1|TRINITY_DN33643_c0_g1_i1|TRINITY_DN1387_c0_g1_i1|TRINITY_DN7447_c0_g2_i1|Contig23269|Contig16410	http://www.genome.jp/kegg-bin/show_pathway?dre00030/dre:369193%09red/dre:246094%09red/dre:570579%09red/dre:406496%09red/dre:335231%09red/dre:394000%09red/dre:570106%09red/dre:560827%09red/dre:324556%09red/dre:560944%09red/dre:321664%09red
Synthesis and degradation of ketone bodies	dre00072	4	9	0.473072	0.780564	Contig2585|TRINITY_DN17538_c0_g1_i6|TRINITY_DN40289_c0_g1_i8|Contig12623	http://www.genome.jp/kegg-bin/show_pathway?dre00072/dre:442923%09red/dre:394190%09red/dre:550507%09red/dre:445290%09red
Tryptophan metabolism	dre00380	19	50	0.484189	0.79501	Contig8161|TRINITY_DN10159_c0_g1_i1|Contig8746|TRINITY_DN8135_c0_g1_i4|TRINITY_DN17779_c0_g3_i2|Contig9284|Contig17291|TRINITY_DN4708_c0_g1_i5|TRINITY_DN16969_c0_g1_i1|Contig7439|TRINITY_DN12004_c0_g1_i2|Contig4823|Contig2585|TRINITY_DN8983_c0_g1_i1|TRINITY_DN10137_c0_g1_i1|TRINITY_DN18523_c0_g1_i1|Contig18766|Contig6477|TRINITY_DN12795_c0_g1_i8	http://www.genome.jp/kegg-bin/show_pathway?dre00380/dre:570457%09red/dre:368912%09red/dre:553401%09red/dre:323653%09red/dre:100000859%09red/dre:447920%09red/dre:445121%09red/dre:445290%09red/dre:368262%09red/dre:368242%09red/dre:393860%09red/dre:557979%09red/dre:793834%09red/dre:334197%09red/dre:404730%09red/dre:447801%09red/dre:406651%09red/dre:494076%09red/dre:100005587%09red
Metabolism of xenobiotics by cytochrome P450	dre00980	14	37	0.505734	0.81195	TRINITY_DN8291_c0_g1_i2|Contig11215|TRINITY_DN21908_c0_g1_i1|TRINITY_DN57583_c0_g1_i1|Contig5244|TRINITY_DN12709_c0_g2_i1|Contig15215|TRINITY_DN110674_c0_g3_i3|TRINITY_DN17109_c0_g1_i1|TRINITY_DN8586_c0_g1_i6|TRINITY_DN1660_c0_g1_i3|TRINITY_DN19645_c1_g2_i2|TRINITY_DN28353_c0_g2_i5|TRINITY_DN34108_c0_g1_i1	http://www.genome.jp/kegg-bin/show_pathway?dre00980/dre:406703%09red/dre:116517%09red/dre:431762%09red/dre:393556%09red/dre:337696%09red/dre:406736%09red/dre:79381%09red/dre:567275%09red/dre:436642%09red/dre:100006320%09red/dre:571365%09red/dre:553952%09red
Glycosaminoglycan biosynthesis - keratan sulfate	dre00533	6	15	0.505861	0.81195	TRINITY_DN40707_c0_g1_i4|Contig6184|Contig6183|TRINITY_DN4987_c0_g1_i3|Contig9243|Contig16197	http://www.genome.jp/kegg-bin/show_pathway?dre00533/dre:407659%09red/dre:768123%09red/dre:556544%09red/dre:445124%09red/dre:492760%09red
Retinol metabolism	dre00830	15	40	0.513869	0.812785	TRINITY_DN8291_c0_g1_i2|Contig11215|TRINITY_DN12004_c0_g1_i2|TRINITY_DN19645_c1_g2_i2|TRINITY_DN57583_c0_g1_i1|TRINITY_DN21808_c1_g1_i1|TRINITY_DN7903_c0_g1_i5|TRINITY_DN7269_c0_g1_i5|Contig13595|TRINITY_DN8586_c0_g1_i6|TRINITY_DN335_c0_g2_i1|TRINITY_DN1193_c3_g1_i4|Contig8536|Contig7763|TRINITY_DN20520_c0_g2_i2	http://www.genome.jp/kegg-bin/show_pathway?dre00830/dre:570457%09red/dre:116517%09red/dre:84039%09red/dre:100006320%09red/dre:324188%09red/dre:405814%09red/dre:553501%09red/dre:378722%09red/dre:116713%09red/dre:406799%09red/dre:325875%09red/dre:556528%09red/dre:553952%09red
Terpenoid backbone biosynthesis	dre00900	8	22	0.571495	0.834329	TRINITY_DN62510_c0_g1_i6|Contig11327|Contig10200|Contig16732|Contig12109|TRINITY_DN9791_c0_g1_i2|Contig2585|Contig8860	http://www.genome.jp/kegg-bin/show_pathway?dre00900/dre:323500%09red/dre:555882%09red/dre:445290%09red/dre:492781%09red/dre:541479%09red/dre:492477%09red/dre:550349%09red/dre:406468%09red
Ubiquinone and other terpenoid-quinone biosynthesis	dre00130	4	11	0.5989	0.834329	TRINITY_DN10298_c0_g1_i1|TRINITY_DN6124_c0_g1_i13|TRINITY_DN11283_c0_g3_i1|TRINITY_DN5242_c0_g1_i1	http://www.genome.jp/kegg-bin/show_pathway?dre00130/dre:559504%09red/dre:557240%09red/dre:447802%09red/dre:322506%09red
Fatty acid biosynthesis	dre00061	7	20	0.609328	0.840166	TRINITY_DN10715_c0_g1_i7|TRINITY_DN7298_c0_g2_i2|Contig3653|TRINITY_DN34051_c0_g1_i1|Contig8572|TRINITY_DN9446_c0_g1_i4|TRINITY_DN5489_c0_g1_i1	http://www.genome.jp/kegg-bin/show_pathway?dre00061/dre:445175%09red/dre:556236%09red/dre:334561%09red/dre:564649%09red/dre:550550%09red/dre:393622%09red/dre:559001%09red
Steroid hormone biosynthesis	dre00140	13	38	0.630615	0.866574	Contig10509|TRINITY_DN30958_c0_g1_i2|Contig3910|TRINITY_DN30113_c0_g1_i5|TRINITY_DN18544_c0_g1_i3|TRINITY_DN22571_c0_g3_i1|TRINITY_DN57583_c0_g1_i1|TRINITY_DN3635_c0_g1_i5|Contig16696|TRINITY_DN8291_c0_g1_i2|TRINITY_DN19645_c1_g2_i2|TRINITY_DN5349_c0_g1_i13|Contig11215	http://www.genome.jp/kegg-bin/show_pathway?dre00140/dre:777792%09red/dre:793249%09red/dre:322626%09red/dre:560717%09red/dre:373131%09red/dre:100006320%09red/dre:768185%09red/dre:767715%09red/dre:110437932%09red/dre:553952%09red
Glycosaminoglycan biosynthesis - chondroitin sulfate / dermatan sulfate	dre00532	7	21	0.651406	0.876456	TRINITY_DN32408_c2_g3_i1|Contig994|TRINITY_DN114221_c0_g1_i1|TRINITY_DN408_c0_g1_i1|Contig10150|Contig11352|TRINITY_DN4605_c0_g1_i3	http://www.genome.jp/kegg-bin/show_pathway?dre00532/dre:324407%09red/dre:565671%09red/dre:793671%09red/dre:407076%09red/dre:404232%09red/dre:557218%09red
Mucin type O-glycan biosynthesis	dre00512	10	30	0.655296	0.876456	TRINITY_DN367_c1_g1_i4|Contig14874|TRINITY_DN32118_c1_g1_i1|Contig1460|Contig2195|TRINITY_DN518_c0_g1_i1|Contig14894|Contig12036|TRINITY_DN16525_c0_g1_i9|Contig7759	http://www.genome.jp/kegg-bin/show_pathway?dre00512/dre:559073%09red/dre:562739%09red/dre:100170813%09red/dre:559736%09red/dre:103910015%09red/dre:570248%09red/dre:797549%09red/dre:568547%09red/dre:558716%09red/dre:567794%09red
Folate biosynthesis	dre00790	9	30	0.751367	0.928011	TRINITY_DN63050_c1_g1_i2|TRINITY_DN46744_c0_g1_i1|Contig5251|TRINITY_DN10407_c0_g1_i4|TRINITY_DN19338_c1_g1_i1|TRINITY_DN9120_c2_g1_i2|TRINITY_DN13183_c0_g1_i5|TRINITY_DN34108_c0_g1_i1|Contig381	http://www.genome.jp/kegg-bin/show_pathway?dre00790/dre:100007749%09red/dre:30384%09red/dre:100192219%09red/dre:393787%09red/dre:406746%09red/dre:337696%09red/dre:553452%09red/dre:81882%09red/dre:791448%09red
Phototransduction	dre04744	11	37	0.772335	0.943667	TRINITY_DN5106_c0_g1_i1|Contig17038|TRINITY_DN29497_c0_g1_i1|TRINITY_DN1823_c0_g2_i2|TRINITY_DN17005_c0_g2_i3|TRINITY_DN12630_c0_g1_i1|Contig22437|TRINITY_DN11936_c1_g1_i3|TRINITY_DN17353_c1_g1_i1|Contig22390|TRINITY_DN47325_c2_g2_i1	http://www.genome.jp/kegg-bin/show_pathway?dre04744/dre:492811%09red/dre:566120%09red/dre:335656%09red/dre:140425%09red/dre:140426%09red/dre:406660%09red/dre:322104%09red/dre:792319%09red
Tyrosine metabolism	dre00350	9	34	0.849129	0.959172	TRINITY_DN18544_c0_g1_i3|Contig9284|TRINITY_DN12004_c0_g1_i2|TRINITY_DN16392_c0_g2_i1|TRINITY_DN25332_c0_g1_i5|TRINITY_DN8586_c0_g1_i6|TRINITY_DN13183_c0_g1_i5|Contig3324|Contig6477	http://www.genome.jp/kegg-bin/show_pathway?dre00350/dre:570457%09red/dre:116517%09red/dre:30384%09red/dre:406688%09red/dre:100332609%09red/dre:404730%09red/dre:406651%09red/dre:110437932%09red/dre:30207%09red
Phenylalanine, tyrosine and tryptophan biosynthesis	dre00400	1	6	0.886475	0.96872	Contig3324	http://www.genome.jp/kegg-bin/show_pathway?dre00400/dre:406688%09red
Phenylalanine metabolism	dre00360	3	16	0.91652	0.979893	Contig9284|Contig6477|Contig3324	http://www.genome.jp/kegg-bin/show_pathway?dre00360/dre:406688%09red/dre:404730%09red/dre:406651%09red
Primary bile acid biosynthesis	dre00120	4	21	0.931915	0.986273	TRINITY_DN20051_c0_g1_i1|TRINITY_DN17558_c0_g1_i1|TRINITY_DN10003_c0_g1_i6|Contig19959	http://www.genome.jp/kegg-bin/show_pathway?dre00120/dre:553653%09red/dre:393105%09red/dre:322341%09red/dre:450052%09red
Steroid biosynthesis	dre00100	3	19	0.957434	0.99589	TRINITY_DN10118_c0_g1_i6|Contig10509|Contig3895	http://www.genome.jp/kegg-bin/show_pathway?dre00100/dre:571911%09red/dre:768185%09red/dre:414331%09red
Neuroactive ligand-receptor interaction	dre04080	98	499	1	1	TRINITY_DN17877_c0_g1_i1|TRINITY_DN4007_c0_g2_i1|Contig11219|Contig13847|Contig15614|TRINITY_DN29802_c0_g2_i2|TRINITY_DN14332_c0_g2_i1|TRINITY_DN5722_c4_g1_i1|TRINITY_DN24962_c0_g1_i1|Contig18758|Contig9561|Contig8677|TRINITY_DN10373_c1_g2_i2|TRINITY_DN25391_c1_g1_i5|Contig3525|TRINITY_DN108460_c0_g1_i1|TRINITY_DN1275_c0_g1_i4|Contig9082|Contig12138|Contig3274|TRINITY_DN117265_c0_g1_i1|Contig1150…	http://www.genome.jp/kegg-bin/show_pathway?dre04080/dre:108190685%09red/dre:558477%09red/dre:336069%09red/dre:561935%09red/dre:259258%09red/dre:101882850%09red/dre:566118%09red/dre:796288%09red/dre:561406%09red/dre:613239%09red/dre:570410%09red/dre:563766%09red/dre:394199%09red/dre:30667%09red/dre:569550%09red/dre:553740%09red/dre:100537117%09red/dre:100329592%09red/dre:100334962%09red/dre:100334…

## Sheet: Enrichment GO liver 
Supplemental File V. Enrichment of Gene Ontology (GO) terms for transcripts expressed in the organs or tissues of Rhamdia quelen.
Enrichment of GO terms for transcripts expressed in the liver of R. quelen
GO Term	GO Name	GO Category	Adj. P-value	P-value	Nr Test	Nr Reference	Not Annot Test	Not Annot Ref	% Reference	% Test
GO:0044237	cellular metabolic process	BIOLOGICAL_PROCESS	1.12589e-64	4.67126e-68	2116	1543	8781	11993	11.3992	19.4182
GO:0008152	metabolic process	BIOLOGICAL_PROCESS	1.82971e-47	1.70806e-50	3021	2653	7876	10883	19.5996	27.7232
GO:0006396	RNA processing	BIOLOGICAL_PROCESS	1.42926e-38	1.48249e-41	257	59	10640	13477	0.435875	2.35845
GO:0009058	biosynthetic process	BIOLOGICAL_PROCESS	1.15234e-31	1.67335e-34	1419	1112	9478	12424	8.21513	13.0219
GO:1901576	organic substance biosynthetic process	BIOLOGICAL_PROCESS	5.33054e-31	8.29355e-34	1401	1100	9496	12436	8.12648	12.8567
GO:0010467	gene expression	BIOLOGICAL_PROCESS	3.86232e-30	7.21105e-33	1097	805	9800	12731	5.9471	10.067
GO:0044249	cellular biosynthetic process	BIOLOGICAL_PROCESS	4.41492e-29	9.15864e-32	1282	998	9615	12538	7.37293	11.7647
GO:1901564	organonitrogen compound metabolic process	BIOLOGICAL_PROCESS	3.72994e-28	8.12455e-31	1203	927	9694	12609	6.8484	11.0397
GO:0045184	establishment of protein localization	BIOLOGICAL_PROCESS	8.72532e-27	2.08155e-29	271	99	10626	13437	0.731383	2.48692
GO:0071704	organic substance metabolic process	BIOLOGICAL_PROCESS	1.4118e-26	3.51448e-29	2528	2360	8369	11176	17.435	23.199
GO:0008104	protein localization	BIOLOGICAL_PROCESS	4.48313e-26	1.20902e-28	286	112	10611	13424	0.827423	2.62458
GO:0070727	cellular macromolecule localization	BIOLOGICAL_PROCESS	4.48313e-26	1.20902e-28	286	112	10611	13424	0.827423	2.62458
GO:0009987	cellular process	BIOLOGICAL_PROCESS	4.15169e-25	1.1627e-27	4181	4293	6716	9243	31.7154	38.3684
GO:0015031	protein transport	BIOLOGICAL_PROCESS	2.48729e-24	7.9977e-27	252	94	10645	13442	0.694444	2.31256
GO:0009059	macromolecule biosynthetic process	BIOLOGICAL_PROCESS	3.05985e-23	1.11083e-25	1174	945	9723	12591	6.98138	10.7736
GO:0051641	cellular localization	BIOLOGICAL_PROCESS	3.56666e-23	1.33181e-25	355	176	10542	13360	1.30024	3.25778
GO:0044238	primary metabolic process	BIOLOGICAL_PROCESS	2.03306e-22	7.80241e-25	2411	2290	8486	11246	16.9178	22.1254
GO:0141188	nucleic acid catabolic process	BIOLOGICAL_PROCESS	2.44992e-22	9.65635e-25	149	34	10748	13502	0.251182	1.36735
GO:0006793	phosphorus metabolic process	BIOLOGICAL_PROCESS	2.72889e-22	1.1039e-24	695	481	10202	13055	3.55349	6.3779
GO:0046907	intracellular transport	BIOLOGICAL_PROCESS	4.44012e-22	1.88824e-24	194	62	10703	13474	0.458038	1.78031
GO:0006796	phosphate-containing compound metabolic process	BIOLOGICAL_PROCESS	4.74312e-21	2.11549e-23	684	480	10213	13056	3.5461	6.27696
GO:0009056	catabolic process	BIOLOGICAL_PROCESS	6.2802e-21	2.86618e-23	312	152	10585	13384	1.12293	2.86317
GO:0034660	ncRNA metabolic process	BIOLOGICAL_PROCESS	1.15569e-20	5.51412e-23	137	31	10760	13505	0.229019	1.25723
GO:0071705	nitrogen compound transport	BIOLOGICAL_PROCESS	1.22515e-20	5.97263e-23	295	140	10602	13396	1.03428	2.70717
GO:0016070	RNA metabolic process	BIOLOGICAL_PROCESS	9.75385e-20	4.95736e-22	803	606	10094	12930	4.47695	7.369
GO:0033036	macromolecule localization	BIOLOGICAL_PROCESS	1.36541e-19	7.36453e-22	352	191	10545	13345	1.41105	3.23025
GO:0019538	protein metabolic process	BIOLOGICAL_PROCESS	1.03703e-18	5.80851e-21	956	769	9941	12767	5.68115	8.77306
GO:0016071	mRNA metabolic process	BIOLOGICAL_PROCESS	3.81657e-18	2.21686e-20	155	48	10742	13488	0.35461	1.42241
GO:0071702	organic substance transport	BIOLOGICAL_PROCESS	6.48093e-18	3.89891e-20	379	223	10518	13313	1.64746	3.47802
GO:1901575	organic substance catabolic process	BIOLOGICAL_PROCESS	7.10936e-18	4.35071e-20	263	127	10634	13409	0.938239	2.41351
GO:0043412	macromolecule modification	BIOLOGICAL_PROCESS	1.20152e-17	7.47759e-20	408	250	10489	13286	1.84693	3.74415
GO:0051649	establishment of localization in cell	BIOLOGICAL_PROCESS	1.46914e-17	9.29547e-20	206	85	10691	13451	0.627955	1.89043
GO:0044281	small molecule metabolic process	BIOLOGICAL_PROCESS	2.54613e-16	1.71661e-18	343	201	10554	13335	1.48493	3.14766
GO:0006397	mRNA processing	BIOLOGICAL_PROCESS	7.67182e-16	5.4111e-18	126	36	10771	13500	0.265957	1.15628
GO:1901566	organonitrogen compound biosynthetic process	BIOLOGICAL_PROCESS	4.2893e-15	3.20329e-17	425	282	10472	13254	2.08333	3.90016
GO:0022613	ribonucleoprotein complex biogenesis	BIOLOGICAL_PROCESS	4.09536e-14	3.22838e-16	109	30	10788	13506	0.221631	1.00028
GO:0016310	phosphorylation	BIOLOGICAL_PROCESS	2.3057e-13	1.88933e-15	433	302	10464	13234	2.23109	3.97357
GO:0009451	RNA modification	BIOLOGICAL_PROCESS	1.48861e-12	1.297e-14	60	7	10837	13529	0.0517139	0.55061
GO:0006886	intracellular protein transport	BIOLOGICAL_PROCESS	2.28562e-12	2.03883e-14	123	44	10774	13492	0.325059	1.12875
GO:0043170	macromolecule metabolic process	BIOLOGICAL_PROCESS	3.2727e-12	2.95327e-14	1992	1989	8905	11547	14.6941	18.2803
GO:0070647	protein modification by small protein conjugation or removal	BIOLOGICAL_PROCESS	3.75677e-12	3.42906e-14	154	67	10743	13469	0.494976	1.41323
GO:1901565	organonitrogen compound catabolic process	BIOLOGICAL_PROCESS	4.19103e-12	3.86891e-14	163	74	10734	13462	0.54669	1.49582
GO:0042254	ribosome biogenesis	BIOLOGICAL_PROCESS	4.26769e-12	3.98394e-14	89	23	10808	13513	0.169917	0.816739
GO:0009057	macromolecule catabolic process	BIOLOGICAL_PROCESS	3.55633e-11	3.50432e-13	130	53	10767	13483	0.391548	1.19299
GO:0043687	post-translational protein modification	BIOLOGICAL_PROCESS	3.64002e-11	3.62454e-13	154	71	10743	13465	0.524527	1.41323
GO:0006399	tRNA metabolic process	BIOLOGICAL_PROCESS	5.39269e-11	5.42569e-13	76	18	10821	13518	0.132979	0.69744
GO:0032446	protein modification by small protein conjugation	BIOLOGICAL_PROCESS	9.37505e-11	9.52966e-13	140	62	10757	13474	0.458038	1.28476
GO:0031327	negative regulation of cellular biosynthetic process	BIOLOGICAL_PROCESS	1.21844e-10	1.26381e-12	130	55	10767	13481	0.406324	1.19299
GO:0009890	negative regulation of biosynthetic process	BIOLOGICAL_PROCESS	1.66338e-10	1.74257e-12	132	57	10765	13479	0.421099	1.21134
GO:0008380	RNA splicing	BIOLOGICAL_PROCESS	2.19124e-10	2.31829e-12	93	30	10804	13506	0.221631	0.853446
GO:0036211	protein modification process	BIOLOGICAL_PROCESS	2.62504e-10	2.80448e-12	343	241	10554	13295	1.78044	3.14766
GO:0071840	cellular component organization or biogenesis	BIOLOGICAL_PROCESS	2.84374e-10	3.09712e-12	728	628	10169	12908	4.63948	6.68074
GO:0010558	negative regulation of macromolecule biosynthetic process	BIOLOGICAL_PROCESS	2.89367e-10	3.1815e-12	128	55	10769	13481	0.406324	1.17464
GO:0009892	negative regulation of metabolic process	BIOLOGICAL_PROCESS	5.41035e-10	6.11687e-12	165	85	10732	13451	0.627955	1.51418
GO:0051603	proteolysis involved in protein catabolic process	BIOLOGICAL_PROCESS	7.54012e-10	8.68119e-12	78	22	10819	13514	0.16253	0.715793
GO:0043632	modification-dependent macromolecule catabolic process	BIOLOGICAL_PROCESS	9.02313e-10	1.06694e-11	71	18	10826	13518	0.132979	0.651555
GO:0031324	negative regulation of cellular metabolic process	BIOLOGICAL_PROCESS	1.01869e-09	1.21511e-11	142	68	10755	13468	0.502364	1.30311
GO:0006511	ubiquitin-dependent protein catabolic process	BIOLOGICAL_PROCESS	1.05263e-09	1.26652e-11	69	17	10828	13519	0.125591	0.633202
GO:0019752	carboxylic acid metabolic process	BIOLOGICAL_PROCESS	1.1027e-09	1.36107e-11	163	85	10734	13451	0.627955	1.49582
GO:0043436	oxoacid metabolic process	BIOLOGICAL_PROCESS	1.1027e-09	1.36107e-11	163	85	10734	13451	0.627955	1.49582
GO:0006082	organic acid metabolic process	BIOLOGICAL_PROCESS	1.1027e-09	1.36107e-11	163	85	10734	13451	0.627955	1.49582
GO:0006364	rRNA processing	BIOLOGICAL_PROCESS	1.16565e-09	1.45087e-11	56	10	10841	13526	0.0738771	0.513903
GO:0010605	negative regulation of macromolecule metabolic process	BIOLOGICAL_PROCESS	1.22647e-09	1.53929e-11	159	82	10738	13454	0.605792	1.45912
GO:0006412	translation	BIOLOGICAL_PROCESS	1.3418e-09	1.69795e-11	256	166	10641	13370	1.22636	2.34927
GO:0019941	modification-dependent protein catabolic process	BIOLOGICAL_PROCESS	1.50523e-09	1.92038e-11	70	18	10827	13518	0.132979	0.642379
GO:0016072	rRNA metabolic process	BIOLOGICAL_PROCESS	2.03456e-09	2.6379e-11	57	11	10840	13525	0.0812648	0.52308
GO:0048193	Golgi vesicle transport	BIOLOGICAL_PROCESS	2.93663e-09	3.89885e-11	44	5	10853	13531	0.0369385	0.403781
GO:1901605	alpha-amino acid metabolic process	BIOLOGICAL_PROCESS	4.99911e-09	6.68899e-11	61	14	10836	13522	0.103428	0.559787
GO:0044248	cellular catabolic process	BIOLOGICAL_PROCESS	6.35276e-09	8.56611e-11	106	44	10791	13492	0.325059	0.972745
GO:0016567	protein ubiquitination	BIOLOGICAL_PROCESS	8.16984e-09	1.1101e-10	124	58	10773	13478	0.428487	1.13793
GO:0006520	amino acid metabolic process	BIOLOGICAL_PROCESS	1.05803e-08	1.44861e-10	98	39	10799	13497	0.288121	0.89933
GO:0008033	tRNA processing	BIOLOGICAL_PROCESS	1.32237e-08	1.83795e-10	44	6	10853	13530	0.0443262	0.403781
GO:0006413	translational initiation	BIOLOGICAL_PROCESS	1.35449e-08	1.9107e-10	61	15	10836	13521	0.110816	0.559787
GO:0006091	generation of precursor metabolites and energy	BIOLOGICAL_PROCESS	1.35449e-08	1.90159e-10	111	49	10786	13487	0.361998	1.01863
GO:0006950	response to stress	BIOLOGICAL_PROCESS	2.13257e-08	3.09678e-10	301	217	10596	13319	1.60313	2.76223
GO:0032259	methylation	BIOLOGICAL_PROCESS	2.32909e-08	3.40631e-10	129	64	10768	13472	0.472813	1.18381
GO:0002376	immune system process	BIOLOGICAL_PROCESS	2.92752e-08	4.31187e-10	197	122	10700	13414	0.9013	1.80784
GO:0016192	vesicle-mediated transport	BIOLOGICAL_PROCESS	4.1571e-08	6.20913e-10	206	131	10691	13405	0.96779	1.89043
GO:0006325	chromatin organization	BIOLOGICAL_PROCESS	1.1009e-07	1.70142e-09	130	68	10767	13468	0.502364	1.19299
GO:0030163	protein catabolic process	BIOLOGICAL_PROCESS	1.41329e-07	2.19888e-09	84	33	10813	13503	0.243794	0.770854
GO:0015980	energy derivation by oxidation of organic compounds	BIOLOGICAL_PROCESS	1.79909e-07	2.83428e-09	72	25	10825	13511	0.184693	0.660732
GO:0170033	L-amino acid metabolic process	BIOLOGICAL_PROCESS	1.81571e-07	2.90032e-09	53	13	10844	13523	0.0960402	0.486372
GO:0170039	proteinogenic amino acid metabolic process	BIOLOGICAL_PROCESS	2.10735e-07	3.40989e-09	51	12	10846	13524	0.0886525	0.468019
GO:0071824	protein-DNA complex organization	BIOLOGICAL_PROCESS	2.32488e-07	3.81009e-09	134	73	10763	13463	0.539303	1.2297
GO:0033365	protein localization to organelle	BIOLOGICAL_PROCESS	4.63858e-07	7.84243e-09	53	14	10844	13522	0.103428	0.486372
GO:0000398	mRNA splicing, via spliceosome	BIOLOGICAL_PROCESS	7.88289e-07	1.38999e-08	63	21	10834	13515	0.155142	0.578141
GO:0000377	RNA splicing, via transesterification reactions with bulged adenosine as nucleophile	BIOLOGICAL_PROCESS	7.88289e-07	1.38999e-08	63	21	10834	13515	0.155142	0.578141
GO:0000375	RNA splicing, via transesterification reactions	BIOLOGICAL_PROCESS	7.88289e-07	1.38999e-08	63	21	10834	13515	0.155142	0.578141
GO:1901361	organic cyclic compound catabolic process	BIOLOGICAL_PROCESS	9.6246e-07	1.71707e-08	93	43	10804	13493	0.317671	0.853446
GO:0051253	negative regulation of RNA metabolic process	BIOLOGICAL_PROCESS	1.66948e-06	3.03039e-08	63	22	10834	13514	0.16253	0.578141
GO:0035556	intracellular signal transduction	BIOLOGICAL_PROCESS	2.34805e-06	4.31081e-08	271	206	10626	13330	1.52187	2.48692
GO:0043414	macromolecule methylation	BIOLOGICAL_PROCESS	3.23185e-06	6.03394e-08	41	9	10856	13527	0.0664894	0.37625
GO:0001510	RNA methylation	BIOLOGICAL_PROCESS	3.83869e-06	7.22245e-08	31	4	10866	13532	0.0295508	0.284482
GO:0019637	organophosphate metabolic process	BIOLOGICAL_PROCESS	3.93636e-06	7.47178e-08	214	153	10683	13383	1.13032	1.96384
GO:1901135	carbohydrate derivative metabolic process	BIOLOGICAL_PROCESS	4.2862e-06	8.18028e-08	186	127	10711	13409	0.938239	1.70689
GO:0006629	lipid metabolic process	BIOLOGICAL_PROCESS	5.60955e-06	1.08223e-07	220	160	10677	13376	1.18203	2.0189
GO:0016043	cellular component organization	BIOLOGICAL_PROCESS	9.67582e-06	1.89683e-07	650	610	10247	12926	4.5065	5.96494
GO:0090150	establishment of protein localization to membrane	BIOLOGICAL_PROCESS	9.76584e-06	1.93473e-07	25	2	10872	13534	0.0147754	0.229421
GO:0045934	negative regulation of nucleobase-containing compound metabolic process	BIOLOGICAL_PROCESS	9.76584e-06	1.93437e-07	65	26	10832	13510	0.19208	0.596494
GO:0072594	establishment of protein localization to organelle	BIOLOGICAL_PROCESS	1.03305e-05	2.05732e-07	39	9	10858	13527	0.0664894	0.357897
GO:1902679	negative regulation of RNA biosynthetic process	BIOLOGICAL_PROCESS	1.15721e-05	2.32858e-07	59	22	10838	13514	0.16253	0.541433
GO:0045892	negative regulation of DNA-templated transcription	BIOLOGICAL_PROCESS	1.15721e-05	2.32858e-07	59	22	10838	13514	0.16253	0.541433
GO:0141124	intracellular signaling cassette	BIOLOGICAL_PROCESS	1.23842e-05	2.50484e-07	143	91	10754	13445	0.672281	1.31229
GO:0006338	chromatin remodeling	BIOLOGICAL_PROCESS	1.5241e-05	3.19331e-07	96	51	10801	13485	0.376773	0.880976
GO:0006790	sulfur compound metabolic process	BIOLOGICAL_PROCESS	1.54913e-05	3.26183e-07	54	19	10843	13517	0.140366	0.495549
GO:0009063	amino acid catabolic process	BIOLOGICAL_PROCESS	2.48361e-05	5.40979e-07	21	1	10876	13535	0.00738771	0.192714
GO:0006955	immune response	BIOLOGICAL_PROCESS	3.01253e-05	6.59312e-07	140	91	10757	13445	0.672281	1.28476
GO:0016054	organic acid catabolic process	BIOLOGICAL_PROCESS	3.70759e-05	8.34505e-07	40	11	10857	13525	0.0812648	0.367074
GO:0006401	RNA catabolic process	BIOLOGICAL_PROCESS	3.70759e-05	8.34505e-07	40	11	10857	13525	0.0812648	0.367074
GO:0046395	carboxylic acid catabolic process	BIOLOGICAL_PROCESS	3.70759e-05	8.34505e-07	40	11	10857	13525	0.0812648	0.367074
GO:0034655	nucleobase-containing compound catabolic process	BIOLOGICAL_PROCESS	3.80161e-05	8.5961e-07	80	40	10817	13496	0.295508	0.734147
GO:0055086	nucleobase-containing small molecule metabolic process	BIOLOGICAL_PROCESS	3.88825e-05	8.83235e-07	150	101	10747	13435	0.746158	1.37653
GO:0044282	small molecule catabolic process	BIOLOGICAL_PROCESS	3.98165e-05	9.08581e-07	52	19	10845	13517	0.140366	0.477196
GO:0009123	nucleoside monophosphate metabolic process	BIOLOGICAL_PROCESS	4.06232e-05	9.35417e-07	33	7	10864	13529	0.0517139	0.302836
GO:0006402	mRNA catabolic process	BIOLOGICAL_PROCESS	4.41121e-05	1.02963e-06	38	10	10859	13526	0.0738771	0.34872
GO:0006605	protein targeting	BIOLOGICAL_PROCESS	4.42659e-05	1.04225e-06	31	6	10866	13530	0.0443262	0.284482
GO:0006400	tRNA modification	BIOLOGICAL_PROCESS	4.67152e-05	1.1193e-06	27	4	10870	13532	0.0295508	0.247775
GO:0009161	ribonucleoside monophosphate metabolic process	BIOLOGICAL_PROCESS	4.67152e-05	1.1193e-06	27	4	10870	13532	0.0295508	0.247775
GO:1901606	alpha-amino acid catabolic process	BIOLOGICAL_PROCESS	4.82431e-05	1.16092e-06	20	1	10877	13535	0.00738771	0.183537
GO:0044255	cellular lipid metabolic process	BIOLOGICAL_PROCESS	4.82822e-05	1.16687e-06	148	100	10749	13436	0.738771	1.35817
GO:0072359	circulatory system development	BIOLOGICAL_PROCESS	5.74971e-05	1.40746e-06	131	85	10766	13451	0.627955	1.20217
GO:0044283	small molecule biosynthetic process	BIOLOGICAL_PROCESS	7.09885e-05	1.75244e-06	88	48	10809	13488	0.35461	0.807562
GO:0045333	cellular respiration	BIOLOGICAL_PROCESS	8.01914e-05	1.99626e-06	56	23	10841	13513	0.169917	0.513903
GO:0002262	myeloid cell homeostasis	BIOLOGICAL_PROCESS	8.45866e-05	2.14077e-06	28	5	10869	13531	0.0369385	0.256951
GO:0032787	monocarboxylic acid metabolic process	BIOLOGICAL_PROCESS	0.000108658	2.76125e-06	88	49	10809	13487	0.361998	0.807562
GO:0048523	negative regulation of cellular process	BIOLOGICAL_PROCESS	0.000123855	3.18599e-06	253	206	10644	13330	1.52187	2.32174
GO:0006888	endoplasmic reticulum to Golgi vesicle-mediated transport	BIOLOGICAL_PROCESS	0.000159442	4.16756e-06	23	3	10874	13533	0.0221631	0.211067
GO:0034101	erythrocyte homeostasis	BIOLOGICAL_PROCESS	0.00016374	4.29688e-06	25	4	10872	13532	0.0295508	0.229421
GO:0048519	negative regulation of biological process	BIOLOGICAL_PROCESS	0.000197611	5.20622e-06	284	240	10613	13296	1.77305	2.60622
GO:0022900	electron transport chain	BIOLOGICAL_PROCESS	0.000206854	5.47118e-06	47	18	10850	13518	0.132979	0.431311
GO:0030218	erythrocyte differentiation	BIOLOGICAL_PROCESS	0.000311104	8.35763e-06	24	4	10873	13532	0.0295508	0.220244
GO:0009156	ribonucleoside monophosphate biosynthetic process	BIOLOGICAL_PROCESS	0.000311104	8.35763e-06	24	4	10873	13532	0.0295508	0.220244
GO:0061919	process utilizing autophagic mechanism	BIOLOGICAL_PROCESS	0.000330965	8.95985e-06	46	18	10851	13518	0.132979	0.422135
GO:0006914	autophagy	BIOLOGICAL_PROCESS	0.000330965	8.95985e-06	46	18	10851	13518	0.132979	0.422135
GO:0030097	hemopoiesis	BIOLOGICAL_PROCESS	0.000352275	9.57329e-06	74	40	10823	13496	0.295508	0.679086
GO:0046486	glycerolipid metabolic process	BIOLOGICAL_PROCESS	0.000374377	1.02127e-05	59	28	10838	13508	0.206856	0.541433
GO:0009060	aerobic respiration	BIOLOGICAL_PROCESS	0.000402689	1.10686e-05	51	22	10846	13514	0.16253	0.468019
GO:0071806	protein transmembrane transport	BIOLOGICAL_PROCESS	0.00044448	1.22634e-05	14	0	10883	13536	0	0.128476
GO:0048872	homeostasis of number of cells	BIOLOGICAL_PROCESS	0.000459851	1.2926e-05	32	9	10865	13527	0.0664894	0.293659
GO:0006913	nucleocytoplasmic transport	BIOLOGICAL_PROCESS	0.000459851	1.2926e-05	32	9	10865	13527	0.0664894	0.293659
GO:0051169	nuclear transport	BIOLOGICAL_PROCESS	0.000459851	1.2926e-05	32	9	10865	13527	0.0664894	0.293659
GO:0007264	small GTPase-mediated signal transduction	BIOLOGICAL_PROCESS	0.000526528	1.50339e-05	88	53	10809	13483	0.391548	0.807562
GO:1901137	carbohydrate derivative biosynthetic process	BIOLOGICAL_PROCESS	0.00062456	1.80741e-05	113	76	10784	13460	0.561466	1.03698
GO:0043933	protein-containing complex organization	BIOLOGICAL_PROCESS	0.000686037	2.01991e-05	259	221	10638	13315	1.63268	2.3768
GO:0016311	dephosphorylation	BIOLOGICAL_PROCESS	0.000747938	2.211e-05	97	62	10800	13474	0.458038	0.890153
GO:0051668	localization within membrane	BIOLOGICAL_PROCESS	0.000785787	2.33103e-05	37	13	10860	13523	0.0960402	0.339543
GO:0009124	nucleoside monophosphate biosynthetic process	BIOLOGICAL_PROCESS	0.000799427	2.38808e-05	26	6	10871	13530	0.0443262	0.238598
GO:0006612	protein targeting to membrane	BIOLOGICAL_PROCESS	0.000801987	2.40405e-05	16	1	10881	13535	0.00738771	0.146829
GO:0051604	protein maturation	BIOLOGICAL_PROCESS	0.000823083	2.47582e-05	82	49	10815	13487	0.361998	0.752501
GO:0002250	adaptive immune response	BIOLOGICAL_PROCESS	0.00091015	2.78492e-05	24	5	10873	13531	0.0369385	0.220244
GO:1903311	regulation of mRNA metabolic process	BIOLOGICAL_PROCESS	0.000940175	2.88654e-05	29	8	10868	13528	0.0591017	0.266128
GO:0006220	pyrimidine nucleotide metabolic process	BIOLOGICAL_PROCESS	0.000987645	3.07327e-05	18	2	10879	13534	0.0147754	0.165183
GO:0006281	DNA repair	BIOLOGICAL_PROCESS	0.000987645	3.06106e-05	96	62	10801	13474	0.458038	0.880976
GO:0044085	cellular component biogenesis	BIOLOGICAL_PROCESS	0.00118208	3.71507e-05	277	243	10620	13293	1.79521	2.54198
GO:0015931	nucleobase-containing compound transport	BIOLOGICAL_PROCESS	0.00123563	3.909e-05	36	13	10861	13523	0.0960402	0.330366
GO:0006352	DNA-templated transcription initiation	BIOLOGICAL_PROCESS	0.00126215	4.00599e-05	30	9	10867	13527	0.0664894	0.275305
GO:0090407	organophosphate biosynthetic process	BIOLOGICAL_PROCESS	0.00135269	4.31677e-05	126	91	10771	13445	0.672281	1.15628
GO:0030099	myeloid cell differentiation	BIOLOGICAL_PROCESS	0.00161268	5.21435e-05	34	12	10863	13524	0.0886525	0.312012
GO:0006650	glycerophospholipid metabolic process	BIOLOGICAL_PROCESS	0.00170228	5.52655e-05	50	24	10847	13512	0.177305	0.458842
GO:0010629	negative regulation of gene expression	BIOLOGICAL_PROCESS	0.0018258	5.94651e-05	68	39	10829	13497	0.288121	0.624025
GO:0045047	protein targeting to ER	BIOLOGICAL_PROCESS	0.00188338	6.17311e-05	12	0	10885	13536	0	0.110122
GO:0006221	pyrimidine nucleotide biosynthetic process	BIOLOGICAL_PROCESS	0.00189645	6.2356e-05	17	2	10880	13534	0.0147754	0.156006
GO:0072657	protein localization to membrane	BIOLOGICAL_PROCESS	0.00208841	6.93176e-05	32	11	10865	13525	0.0812648	0.293659
GO:0043603	amide metabolic process	BIOLOGICAL_PROCESS	0.00227647	7.57959e-05	48	23	10849	13513	0.169917	0.440488
GO:0045017	glycerolipid biosynthetic process	BIOLOGICAL_PROCESS	0.00238529	7.96662e-05	36	14	10861	13522	0.103428	0.330366
GO:0009064	glutamine family amino acid metabolic process	BIOLOGICAL_PROCESS	0.00266877	9.02416e-05	27	8	10870	13528	0.0591017	0.247775
GO:0006952	defense response	BIOLOGICAL_PROCESS	0.00293373	9.98094e-05	103	72	10794	13464	0.531915	0.945214
GO:0006753	nucleoside phosphate metabolic process	BIOLOGICAL_PROCESS	0.0029476	0.000100587	126	94	10771	13442	0.694444	1.15628
GO:0006996	organelle organization	BIOLOGICAL_PROCESS	0.00304794	0.000104644	308	282	10589	13254	2.08333	2.82647
GO:0009225	nucleotide-sugar metabolic process	BIOLOGICAL_PROCESS	0.00306441	0.000107434	14	1	10883	13535	0.00738771	0.128476
GO:0170035	L-amino acid catabolic process	BIOLOGICAL_PROCESS	0.00306441	0.000107434	14	1	10883	13535	0.00738771	0.128476
GO:0000956	nuclear-transcribed mRNA catabolic process	BIOLOGICAL_PROCESS	0.00324136	0.000115319	25	7	10872	13529	0.0517139	0.229421
GO:0070972	protein localization to endoplasmic reticulum	BIOLOGICAL_PROCESS	0.00347632	0.000125841	16	2	10881	13534	0.0147754	0.146829
GO:0051168	nuclear export	BIOLOGICAL_PROCESS	0.00347632	0.000125841	16	2	10881	13534	0.0147754	0.146829
GO:0007034	vacuolar transport	BIOLOGICAL_PROCESS	0.00347632	0.000124689	18	3	10879	13533	0.0221631	0.165183
GO:0006112	energy reserve metabolic process	BIOLOGICAL_PROCESS	0.00347632	0.000125841	16	2	10881	13534	0.0147754	0.146829
GO:0009117	nucleotide metabolic process	BIOLOGICAL_PROCESS	0.00351178	0.000127853	122	91	10775	13445	0.672281	1.11957
GO:0006613	cotranslational protein targeting to membrane	BIOLOGICAL_PROCESS	0.00377169	0.000138489	11	0	10886	13536	0	0.100945
GO:0000154	rRNA modification	BIOLOGICAL_PROCESS	0.00377169	0.000138489	11	0	10886	13536	0	0.100945
GO:0007507	heart development	BIOLOGICAL_PROCESS	0.0038869	0.000143526	69	42	10828	13494	0.310284	0.633202
GO:0006403	RNA localization	BIOLOGICAL_PROCESS	0.00472952	0.000178565	21	5	10876	13531	0.0369385	0.192714
GO:0043488	regulation of mRNA stability	BIOLOGICAL_PROCESS	0.00472952	0.000178565	21	5	10876	13531	0.0369385	0.192714
GO:0043487	regulation of RNA stability	BIOLOGICAL_PROCESS	0.00472952	0.000178565	21	5	10876	13531	0.0369385	0.192714
GO:0072527	pyrimidine-containing compound metabolic process	BIOLOGICAL_PROCESS	0.00472952	0.000178565	21	5	10876	13531	0.0369385	0.192714
GO:0051236	establishment of RNA localization	BIOLOGICAL_PROCESS	0.00472952	0.000178565	21	5	10876	13531	0.0369385	0.192714
GO:0007005	mitochondrion organization	BIOLOGICAL_PROCESS	0.00545066	0.000209184	38	17	10859	13519	0.125591	0.34872
GO:0008610	lipid biosynthetic process	BIOLOGICAL_PROCESS	0.00574025	0.000222084	81	54	10816	13482	0.398936	0.743324
GO:0170040	proteinogenic amino acid catabolic process	BIOLOGICAL_PROCESS	0.0058203	0.000225785	13	1	10884	13535	0.00738771	0.119299
GO:0072528	pyrimidine-containing compound biosynthetic process	BIOLOGICAL_PROCESS	0.00621022	0.000241555	17	3	10880	13533	0.0221631	0.156006
GO:0048514	blood vessel morphogenesis	BIOLOGICAL_PROCESS	0.00640004	0.000250266	64	39	10833	13497	0.288121	0.587318
GO:0044042	glucan metabolic process	BIOLOGICAL_PROCESS	0.00640497	0.000252452	15	2	10882	13534	0.0147754	0.137653
GO:0005977	glycogen metabolic process	BIOLOGICAL_PROCESS	0.00640497	0.000252452	15	2	10882	13534	0.0147754	0.137653
GO:0019222	regulation of metabolic process	BIOLOGICAL_PROCESS	0.00648064	0.000256107	634	651	10263	12885	4.8094	5.81812
GO:0061013	regulation of mRNA catabolic process	BIOLOGICAL_PROCESS	0.0065809	0.000260751	22	6	10875	13530	0.0443262	0.20189
GO:0043161	proteasome-mediated ubiquitin-dependent protein catabolic process	BIOLOGICAL_PROCESS	0.00685505	0.000273747	25	8	10872	13528	0.0591017	0.229421
GO:0006119	oxidative phosphorylation	BIOLOGICAL_PROCESS	0.00719999	0.000288269	32	13	10865	13523	0.0960402	0.293659
GO:0006614	SRP-dependent cotranslational protein targeting to membrane	BIOLOGICAL_PROCESS	0.00762144	0.000310676	10	0	10887	13536	0	0.0917684
GO:0006626	protein targeting to mitochondrion	BIOLOGICAL_PROCESS	0.00762144	0.000310676	10	0	10887	13536	0	0.0917684
GO:0072655	establishment of protein localization to mitochondrion	BIOLOGICAL_PROCESS	0.00762144	0.000310676	10	0	10887	13536	0	0.0917684
GO:0051301	cell division	BIOLOGICAL_PROCESS	0.00762144	0.000307914	69	44	10828	13492	0.325059	0.633202
GO:0070585	protein localization to mitochondrion	BIOLOGICAL_PROCESS	0.00762144	0.000310676	10	0	10887	13536	0	0.0917684
GO:0050658	RNA transport	BIOLOGICAL_PROCESS	0.00795455	0.00032673	20	5	10877	13531	0.0369385	0.183537
GO:0050657	nucleic acid transport	BIOLOGICAL_PROCESS	0.00795455	0.00032673	20	5	10877	13531	0.0369385	0.183537
GO:0046488	phosphatidylinositol metabolic process	BIOLOGICAL_PROCESS	0.00795883	0.000328557	37	17	10860	13519	0.125591	0.339543
GO:0046474	glycerophospholipid biosynthetic process	BIOLOGICAL_PROCESS	0.00821381	0.000339935	33	14	10864	13522	0.103428	0.302836
GO:0010498	proteasomal protein catabolic process	BIOLOGICAL_PROCESS	0.00846532	0.000352978	26	9	10871	13527	0.0664894	0.238598
GO:0000122	negative regulation of transcription by RNA polymerase II	BIOLOGICAL_PROCESS	0.00846532	0.000352978	26	9	10871	13527	0.0664894	0.238598
GO:0008654	phospholipid biosynthetic process	BIOLOGICAL_PROCESS	0.00886958	0.000371674	38	18	10859	13518	0.132979	0.34872
GO:0006066	alcohol metabolic process	BIOLOGICAL_PROCESS	0.0106354	0.000452288	35	16	10862	13520	0.118203	0.321189
GO:0034032	purine nucleoside bisphosphate metabolic process	BIOLOGICAL_PROCESS	0.0107437	0.000464694	21	6	10876	13530	0.0443262	0.192714
GO:0006956	complement activation	BIOLOGICAL_PROCESS	0.0107437	0.00046443	16	3	10881	13533	0.0221631	0.146829
GO:0031929	TOR signaling	BIOLOGICAL_PROCESS	0.0107437	0.00046443	16	3	10881	13533	0.0221631	0.146829
GO:0033875	ribonucleoside bisphosphate metabolic process	BIOLOGICAL_PROCESS	0.0107437	0.000464694	21	6	10876	13530	0.0443262	0.192714
GO:0033865	nucleoside bisphosphate metabolic process	BIOLOGICAL_PROCESS	0.0107437	0.000464694	21	6	10876	13530	0.0443262	0.192714
GO:0072599	establishment of protein localization to endoplasmic reticulum	BIOLOGICAL_PROCESS	0.0108421	0.000472325	12	1	10885	13535	0.00738771	0.110122
GO:0016236	macroautophagy	BIOLOGICAL_PROCESS	0.0108421	0.000472325	12	1	10885	13535	0.00738771	0.110122
GO:0006644	phospholipid metabolic process	BIOLOGICAL_PROCESS	0.0110579	0.000482872	72	48	10825	13488	0.35461	0.660732
GO:0009218	pyrimidine ribonucleotide metabolic process	BIOLOGICAL_PROCESS	0.0113059	0.000503084	14	2	10883	13534	0.0147754	0.128476
GO:0009220	pyrimidine ribonucleotide biosynthetic process	BIOLOGICAL_PROCESS	0.0113059	0.000503084	14	2	10883	13534	0.0147754	0.128476
GO:0007249	canonical NF-kappaB signal transduction	BIOLOGICAL_PROCESS	0.0113059	0.000503084	14	2	10883	13534	0.0147754	0.128476
GO:0042592	homeostatic process	BIOLOGICAL_PROCESS	0.0116026	0.000517489	93	68	10804	13468	0.502364	0.853446
GO:0098542	defense response to other organism	BIOLOGICAL_PROCESS	0.0116563	0.000521095	75	51	10822	13485	0.376773	0.688263
GO:0043039	tRNA aminoacylation	BIOLOGICAL_PROCESS	0.0119229	0.000536722	28	11	10869	13525	0.0812648	0.256951
GO:0043038	amino acid activation	BIOLOGICAL_PROCESS	0.0119229	0.000536722	28	11	10869	13525	0.0812648	0.256951
GO:0060255	regulation of macromolecule metabolic process	BIOLOGICAL_PROCESS	0.0119724	0.000540193	608	629	10289	12907	4.64687	5.57952
GO:0006631	fatty acid metabolic process	BIOLOGICAL_PROCESS	0.0122094	0.000557216	42	22	10855	13514	0.16253	0.385427
GO:0010608	post-transcriptional regulation of gene expression	BIOLOGICAL_PROCESS	0.0128987	0.000592145	57	35	10840	13501	0.25857	0.52308
GO:0009607	response to biotic stimulus	BIOLOGICAL_PROCESS	0.0131527	0.000608454	83	59	10814	13477	0.435875	0.761678
GO:0043207	response to external biotic stimulus	BIOLOGICAL_PROCESS	0.0131527	0.000608454	83	59	10814	13477	0.435875	0.761678
GO:0051707	response to other organism	BIOLOGICAL_PROCESS	0.0131527	0.000608454	83	59	10814	13477	0.435875	0.761678
GO:0044743	protein transmembrane import into intracellular organelle	BIOLOGICAL_PROCESS	0.0147668	0.000696909	9	0	10888	13536	0	0.0825915
GO:0000209	protein polyubiquitination	BIOLOGICAL_PROCESS	0.0147668	0.000696909	9	0	10888	13536	0	0.0825915
GO:0048821	erythrocyte development	BIOLOGICAL_PROCESS	0.0147668	0.000696909	9	0	10888	13536	0	0.0825915
GO:0009129	pyrimidine nucleoside monophosphate metabolic process	BIOLOGICAL_PROCESS	0.0147668	0.000696909	9	0	10888	13536	0	0.0825915
GO:0009130	pyrimidine nucleoside monophosphate biosynthetic process	BIOLOGICAL_PROCESS	0.0147668	0.000696909	9	0	10888	13536	0	0.0825915
GO:0006418	tRNA aminoacylation for protein translation	BIOLOGICAL_PROCESS	0.0154704	0.000731717	26	10	10871	13526	0.0738771	0.238598
GO:0009126	purine nucleoside monophosphate metabolic process	BIOLOGICAL_PROCESS	0.0155401	0.000738238	17	4	10880	13532	0.0295508	0.156006
GO:0009167	purine ribonucleoside monophosphate metabolic process	BIOLOGICAL_PROCESS	0.0155401	0.000738238	17	4	10880	13532	0.0295508	0.156006
GO:0006974	DNA damage response	BIOLOGICAL_PROCESS	0.0156531	0.000745232	108	84	10789	13452	0.620567	0.991098
GO:0006915	apoptotic process	BIOLOGICAL_PROCESS	0.0156559	0.000746988	109	85	10788	13451	0.627955	1.00028
GO:0009308	amine metabolic process	BIOLOGICAL_PROCESS	0.0182418	0.000885504	15	3	10882	13533	0.0221631	0.137653
GO:0005976	polysaccharide metabolic process	BIOLOGICAL_PROCESS	0.0182418	0.000885504	15	3	10882	13533	0.0221631	0.137653
GO:1901360	organic cyclic compound metabolic process	BIOLOGICAL_PROCESS	0.0195938	0.000953166	1263	1399	9634	12137	10.3354	11.5903
GO:0016064	immunoglobulin mediated immune response	BIOLOGICAL_PROCESS	0.0199905	0.000982832	11	1	10886	13535	0.00738771	0.100945
GO:0019724	B cell mediated immunity	BIOLOGICAL_PROCESS	0.0199905	0.000982832	11	1	10886	13535	0.00738771	0.100945
GO:1903008	organelle disassembly	BIOLOGICAL_PROCESS	0.0199905	0.000982832	11	1	10886	13535	0.00738771	0.100945
GO:0033108	mitochondrial respiratory chain complex assembly	BIOLOGICAL_PROCESS	0.0199905	0.000982832	11	1	10886	13535	0.00738771	0.100945
GO:0006661	phosphatidylinositol biosynthetic process	BIOLOGICAL_PROCESS	0.0201833	0.000996498	24	9	10873	13527	0.0664894	0.220244
GO:0006576	biogenic amine metabolic process	BIOLOGICAL_PROCESS	0.0201833	0.000995066	13	2	10884	13534	0.0147754	0.119299
GO:0001944	vasculature development	BIOLOGICAL_PROCESS	0.0205695	0.0010177	77	55	10820	13481	0.406324	0.706616
GO:0050790	regulation of catalytic activity	BIOLOGICAL_PROCESS	0.0207798	0.00103242	78	56	10819	13480	0.413712	0.715793
GO:0001525	angiogenesis	BIOLOGICAL_PROCESS	0.0208706	0.00103909	52	32	10845	13504	0.236407	0.477196
GO:0051028	mRNA transport	BIOLOGICAL_PROCESS	0.0212602	0.0010651	18	5	10879	13531	0.0369385	0.165183
GO:0006839	mitochondrial transport	BIOLOGICAL_PROCESS	0.0214437	0.00107652	21	7	10876	13529	0.0517139	0.192714
GO:0006457	protein folding	BIOLOGICAL_PROCESS	0.0224396	0.00112885	54	34	10843	13502	0.251182	0.495549
GO:0044272	sulfur compound biosynthetic process	BIOLOGICAL_PROCESS	0.0234075	0.00118725	29	13	10868	13523	0.0960402	0.266128
GO:0019693	ribose phosphate metabolic process	BIOLOGICAL_PROCESS	0.0235227	0.00119553	96	74	10801	13462	0.54669	0.880976
GO:0048871	multicellular organismal-level homeostasis	BIOLOGICAL_PROCESS	0.0242619	0.00123562	40	22	10857	13514	0.16253	0.367074
GO:1902531	regulation of intracellular signal transduction	BIOLOGICAL_PROCESS	0.0257042	0.00131707	74	53	10823	13483	0.391548	0.679086
GO:0016197	endosomal transport	BIOLOGICAL_PROCESS	0.0260929	0.00135593	16	4	10881	13532	0.0295508	0.146829
GO:0019882	antigen processing and presentation	BIOLOGICAL_PROCESS	0.0273938	0.0014349	19	6	10878	13530	0.0443262	0.17436
GO:0065009	regulation of molecular function	BIOLOGICAL_PROCESS	0.0278745	0.00146297	84	63	10813	13473	0.465426	0.770854
GO:0106074	aminoacyl-tRNA metabolism involved in translational fidelity	BIOLOGICAL_PROCESS	0.0283825	0.00156323	8	0	10889	13536	0	0.0734147
GO:0006743	ubiquinone metabolic process	BIOLOGICAL_PROCESS	0.0283825	0.00156323	8	0	10889	13536	0	0.0734147
GO:0006744	ubiquinone biosynthetic process	BIOLOGICAL_PROCESS	0.0283825	0.00156323	8	0	10889	13536	0	0.0734147
GO:0012501	programmed cell death	BIOLOGICAL_PROCESS	0.0283825	0.00153138	111	90	10786	13446	0.664894	1.01863
GO:0006446	regulation of translational initiation	BIOLOGICAL_PROCESS	0.0283825	0.00156323	8	0	10889	13536	0	0.0734147
GO:0001522	pseudouridine synthesis	BIOLOGICAL_PROCESS	0.0283825	0.00156323	8	0	10889	13536	0	0.0734147
GO:1901661	quinone metabolic process	BIOLOGICAL_PROCESS	0.0283825	0.00156323	8	0	10889	13536	0	0.0734147
GO:1901663	quinone biosynthetic process	BIOLOGICAL_PROCESS	0.0283825	0.00156323	8	0	10889	13536	0	0.0734147
GO:0009259	ribonucleotide metabolic process	BIOLOGICAL_PROCESS	0.0283825	0.00153816	95	74	10802	13462	0.54669	0.8718
GO:0034314	Arp2/3 complex-mediated actin nucleation	BIOLOGICAL_PROCESS	0.0283825	0.00156323	8	0	10889	13536	0	0.0734147
GO:0046033	AMP metabolic process	BIOLOGICAL_PROCESS	0.0283825	0.00156323	8	0	10889	13536	0	0.0734147
GO:0046049	UMP metabolic process	BIOLOGICAL_PROCESS	0.0283825	0.00156323	8	0	10889	13536	0	0.0734147
GO:0009174	pyrimidine ribonucleoside monophosphate biosynthetic process	BIOLOGICAL_PROCESS	0.0283825	0.00156323	8	0	10889	13536	0	0.0734147
GO:0009173	pyrimidine ribonucleoside monophosphate metabolic process	BIOLOGICAL_PROCESS	0.0283825	0.00156323	8	0	10889	13536	0	0.0734147
GO:0008219	cell death	BIOLOGICAL_PROCESS	0.0283825	0.00153138	111	90	10786	13446	0.664894	1.01863
GO:0006222	UMP biosynthetic process	BIOLOGICAL_PROCESS	0.0283825	0.00156323	8	0	10889	13536	0	0.0734147
GO:0044419	biological process involved in interspecies interaction between organisms	BIOLOGICAL_PROCESS	0.0283825	0.00149959	88	67	10809	13469	0.494976	0.807562
GO:0043248	proteasome assembly	BIOLOGICAL_PROCESS	0.0283825	0.00156323	8	0	10889	13536	0	0.0734147
GO:0022904	respiratory electron transport chain	BIOLOGICAL_PROCESS	0.0283825	0.00151443	31	15	10866	13521	0.110816	0.284482
GO:0019359	nicotinamide nucleotide biosynthetic process	BIOLOGICAL_PROCESS	0.0283825	0.00156323	8	0	10889	13536	0	0.0734147
GO:0006260	DNA replication	BIOLOGICAL_PROCESS	0.0287108	0.00158429	44	26	10853	13510	0.19208	0.403781
GO:0009112	nucleobase metabolic process	BIOLOGICAL_PROCESS	0.0296989	0.0016727	14	3	10883	13533	0.0221631	0.128476
GO:0032006	regulation of TOR signaling	BIOLOGICAL_PROCESS	0.0296989	0.0016727	14	3	10883	13533	0.0221631	0.128476
GO:0019646	aerobic electron transport chain	BIOLOGICAL_PROCESS	0.0296989	0.00165038	23	9	10874	13527	0.0664894	0.211067
GO:0043087	regulation of GTPase activity	BIOLOGICAL_PROCESS	0.0296989	0.00165038	23	9	10874	13527	0.0664894	0.211067
GO:0048468	cell development	BIOLOGICAL_PROCESS	0.0332074	0.00188064	265	255	10632	13281	1.88387	2.43186
GO:0061515	myeloid cell development	BIOLOGICAL_PROCESS	0.0343967	0.00195156	12	2	10885	13534	0.0147754	0.110122
GO:0009226	nucleotide-sugar biosynthetic process	BIOLOGICAL_PROCESS	0.0351178	0.00203254	10	1	10887	13535	0.00738771	0.0917684
GO:0010256	endomembrane system organization	BIOLOGICAL_PROCESS	0.0351178	0.00201359	34	18	10863	13518	0.132979	0.312012
GO:0009266	response to temperature stimulus	BIOLOGICAL_PROCESS	0.0351178	0.00203254	10	1	10887	13535	0.00738771	0.0917684
GO:0006958	complement activation, classical pathway	BIOLOGICAL_PROCESS	0.0351178	0.00203254	10	1	10887	13535	0.00738771	0.0917684
GO:0002455	humoral immune response mediated by circulating immunoglobulin	BIOLOGICAL_PROCESS	0.0351178	0.00203254	10	1	10887	13535	0.00738771	0.0917684
GO:0170036	import into the mitochondrion	BIOLOGICAL_PROCESS	0.0351178	0.00203254	10	1	10887	13535	0.00738771	0.0917684
GO:0044273	sulfur compound catabolic process	BIOLOGICAL_PROCESS	0.0351178	0.00203254	10	1	10887	13535	0.00738771	0.0917684
GO:0006084	acetyl-CoA metabolic process	BIOLOGICAL_PROCESS	0.0351178	0.00203254	10	1	10887	13535	0.00738771	0.0917684
GO:0016053	organic acid biosynthetic process	BIOLOGICAL_PROCESS	0.035414	0.00205703	50	32	10847	13504	0.236407	0.458842
GO:0046394	carboxylic acid biosynthetic process	BIOLOGICAL_PROCESS	0.035414	0.00205703	50	32	10847	13504	0.236407	0.458842
GO:0140546	defense response to symbiont	BIOLOGICAL_PROCESS	0.0374548	0.00217946	67	48	10830	13488	0.35461	0.614848
GO:0009605	response to external stimulus	BIOLOGICAL_PROCESS	0.0408097	0.00238737	175	159	10722	13377	1.17465	1.60595
GO:0043648	dicarboxylic acid metabolic process	BIOLOGICAL_PROCESS	0.0418319	0.00246453	15	4	10882	13532	0.0295508	0.137653
GO:0006730	one-carbon metabolic process	BIOLOGICAL_PROCESS	0.0418319	0.00246453	15	4	10882	13532	0.0295508	0.137653
GO:0006367	transcription initiation at RNA polymerase II promoter	BIOLOGICAL_PROCESS	0.0418319	0.00246453	15	4	10882	13532	0.0295508	0.137653
GO:0035239	tube morphogenesis	BIOLOGICAL_PROCESS	0.0419864	0.00248033	83	64	10814	13472	0.472813	0.761678
GO:0009116	nucleoside metabolic process	BIOLOGICAL_PROCESS	0.0419864	0.00248234	18	6	10879	13530	0.0443262	0.165183
GO:0080090	regulation of primary metabolic process	BIOLOGICAL_PROCESS	0.0458057	0.0027129	569	602	10328	12934	4.4474	5.22162
GO:0043231	intracellular membrane-bounded organelle	CELLULAR_COMPONENT	3.23723e-81	3.35778e-85	2011	1326	8886	12210	9.7961	18.4546
GO:0005622	intracellular anatomical structure	CELLULAR_COMPONENT	7.29199e-80	1.5127e-83	2860	2185	8037	11351	16.1421	26.2458
GO:0043227	membrane-bounded organelle	CELLULAR_COMPONENT	1.35973e-68	4.2311e-72	2042	1441	8855	12095	10.6457	18.7391
GO:0005737	cytoplasm	CELLULAR_COMPONENT	4.82531e-64	2.50249e-67	1720	1161	9177	12375	8.57713	15.7842
GO:0043229	intracellular organelle	CELLULAR_COMPONENT	1.80671e-60	1.12439e-63	2382	1847	8515	11689	13.6451	21.8592
GO:0043226	organelle	CELLULAR_COMPONENT	1.06177e-55	8.81048e-59	2406	1913	8491	11623	14.1327	22.0795
GO:0031090	organelle membrane	CELLULAR_COMPONENT	3.55057e-36	4.05106e-39	539	264	10358	13272	1.95035	4.94632
GO:0005634	nucleus	CELLULAR_COMPONENT	1.03993e-34	1.29439e-37	1217	885	9680	12651	6.53812	11.1682
GO:0005739	mitochondrion	CELLULAR_COMPONENT	2.3494e-32	3.16795e-35	283	90	10614	13446	0.664894	2.59705
GO:0140535	intracellular protein-containing complex	CELLULAR_COMPONENT	3.31764e-30	5.85001e-33	183	36	10714	13500	0.265957	1.67936
GO:0032991	protein-containing complex	CELLULAR_COMPONENT	2.09582e-29	4.13033e-32	967	685	9930	12851	5.06058	8.874
GO:0140513	nuclear protein-containing complex	CELLULAR_COMPONENT	1.00734e-27	2.29866e-30	212	58	10685	13478	0.428487	1.94549
GO:0031981	nuclear lumen	CELLULAR_COMPONENT	6.19995e-25	1.80063e-27	213	66	10684	13470	0.487589	1.95467
GO:1902494	catalytic complex	CELLULAR_COMPONENT	7.04355e-25	2.11869e-27	343	159	10554	13377	1.17465	3.14766
GO:1990234	transferase complex	CELLULAR_COMPONENT	1.05384e-24	3.27926e-27	145	27	10752	13509	0.199468	1.33064
GO:0070013	intracellular organelle lumen	CELLULAR_COMPONENT	3.41993e-24	1.20607e-26	282	116	10615	13420	0.856974	2.58787
GO:0031974	membrane-enclosed lumen	CELLULAR_COMPONENT	3.41993e-24	1.20607e-26	282	116	10615	13420	0.856974	2.58787
GO:0043233	organelle lumen	CELLULAR_COMPONENT	3.41993e-24	1.20607e-26	282	116	10615	13420	0.856974	2.58787
GO:0031967	organelle envelope	CELLULAR_COMPONENT	1.16247e-21	5.06419e-24	219	80	10678	13456	0.591017	2.00973
GO:0012505	endomembrane system	CELLULAR_COMPONENT	9.09857e-21	4.24682e-23	566	372	10331	13164	2.74823	5.19409
GO:0005740	mitochondrial envelope	CELLULAR_COMPONENT	4.24789e-19	2.33522e-21	170	55	10727	13481	0.406324	1.56006
GO:0031966	mitochondrial membrane	CELLULAR_COMPONENT	3.23633e-18	1.84626e-20	160	51	10737	13485	0.376773	1.46829
GO:0110165	cellular anatomical entity	CELLULAR_COMPONENT	5.16315e-16	3.58813e-18	4950	5406	5947	8130	39.9379	45.4253
GO:0019866	organelle inner membrane	CELLULAR_COMPONENT	7.94481e-16	5.68605e-18	121	33	10776	13503	0.243794	1.1104
GO:0005743	mitochondrial inner membrane	CELLULAR_COMPONENT	2.74499e-14	2.13541e-16	113	32	10784	13504	0.236407	1.03698
GO:0005654	nucleoplasm	CELLULAR_COMPONENT	1.90837e-13	1.52416e-15	131	46	10766	13490	0.339835	1.20217
GO:1990904	ribonucleoprotein complex	CELLULAR_COMPONENT	2.08176e-13	1.68423e-15	210	105	10687	13431	0.775709	1.92714
GO:0042175	nuclear outer membrane-endoplasmic reticulum membrane network	CELLULAR_COMPONENT	2.47997e-13	2.08357e-15	184	85	10713	13451	0.627955	1.68854
GO:0098827	endoplasmic reticulum subcompartment	CELLULAR_COMPONENT	3.28695e-13	2.82975e-15	182	84	10715	13452	0.620567	1.67018
GO:0005789	endoplasmic reticulum membrane	CELLULAR_COMPONENT	3.28695e-13	2.82975e-15	182	84	10715	13452	0.620567	1.67018
GO:0031984	organelle subcompartment	CELLULAR_COMPONENT	4.58492e-12	4.32764e-14	202	105	10695	13431	0.775709	1.85372
GO:0005730	nucleolus	CELLULAR_COMPONENT	1.25865e-11	1.20108e-13	82	20	10815	13516	0.147754	0.752501
GO:1905368	peptidase complex	CELLULAR_COMPONENT	1.79055e-11	1.72722e-13	54	6	10843	13530	0.0443262	0.495549
GO:0005783	endoplasmic reticulum	CELLULAR_COMPONENT	1.21844e-10	1.26312e-12	264	166	10633	13370	1.22636	2.42269
GO:1905369	endopeptidase complex	CELLULAR_COMPONENT	8.15729e-10	9.47636e-12	46	5	10851	13531	0.0369385	0.422135
GO:0098588	bounding membrane of organelle	CELLULAR_COMPONENT	1.52641e-08	2.18489e-10	227	147	10670	13389	1.08599	2.08314
GO:0000502	proteasome complex	CELLULAR_COMPONENT	4.26908e-08	6.42067e-10	40	5	10857	13531	0.0369385	0.367074
GO:0005681	spliceosomal complex	CELLULAR_COMPONENT	1.7991e-07	2.85512e-09	42	7	10855	13529	0.0517139	0.385427
GO:0000151	ubiquitin ligase complex	CELLULAR_COMPONENT	3.29367e-07	5.46611e-09	39	6	10858	13530	0.0443262	0.357897
GO:0012506	vesicle membrane	CELLULAR_COMPONENT	3.39001e-07	5.69631e-09	102	48	10795	13488	0.35461	0.936037
GO:0030659	cytoplasmic vesicle membrane	CELLULAR_COMPONENT	3.39001e-07	5.69631e-09	102	48	10795	13488	0.35461	0.936037
GO:0099023	vesicle tethering complex	CELLULAR_COMPONENT	4.99206e-07	8.49184e-09	23	0	10874	13536	0	0.211067
GO:0098798	mitochondrial protein-containing complex	CELLULAR_COMPONENT	1.38784e-06	2.49117e-08	51	14	10846	13522	0.103428	0.468019
GO:0061695	transferase complex, transferring phosphorus-containing groups	CELLULAR_COMPONENT	2.93933e-06	5.45732e-08	48	13	10849	13523	0.0960402	0.440488
GO:0032993	protein-DNA complex	CELLULAR_COMPONENT	6.60758e-06	1.28848e-07	78	35	10819	13501	0.25857	0.715793
GO:0005768	endosome	CELLULAR_COMPONENT	1.5241e-05	3.19331e-07	96	51	10801	13485	0.376773	0.880976
GO:0098800	inner mitochondrial membrane protein complex	CELLULAR_COMPONENT	1.78781e-05	3.78293e-07	43	12	10854	13524	0.0886525	0.394604
GO:0005794	Golgi apparatus	CELLULAR_COMPONENT	1.89671e-05	4.05272e-07	172	119	10725	13417	0.879137	1.57842
GO:0010008	endosome membrane	CELLULAR_COMPONENT	1.9172e-05	4.11638e-07	55	20	10842	13516	0.147754	0.504726
GO:0000428	DNA-directed RNA polymerase complex	CELLULAR_COMPONENT	2.02993e-05	4.40054e-07	36	8	10861	13528	0.0591017	0.330366
GO:0030880	RNA polymerase complex	CELLULAR_COMPONENT	2.02993e-05	4.40054e-07	36	8	10861	13528	0.0591017	0.330366
GO:0048475	coated membrane	CELLULAR_COMPONENT	3.66212e-05	8.12876e-07	35	8	10862	13528	0.0591017	0.321189
GO:0030117	membrane coat	CELLULAR_COMPONENT	3.66212e-05	8.12876e-07	35	8	10862	13528	0.0591017	0.321189
GO:0070469	respirasome	CELLULAR_COMPONENT	4.03359e-05	9.24617e-07	43	13	10854	13523	0.0960402	0.394604
GO:1902493	acetyltransferase complex	CELLULAR_COMPONENT	4.41121e-05	1.03406e-06	25	3	10872	13533	0.0221631	0.229421
GO:0000785	chromatin	CELLULAR_COMPONENT	4.41121e-05	1.02168e-06	72	34	10825	13502	0.251182	0.660732
GO:0031248	protein acetyltransferase complex	CELLULAR_COMPONENT	4.41121e-05	1.03406e-06	25	3	10872	13533	0.0221631	0.229421
GO:0005643	nuclear pore	CELLULAR_COMPONENT	4.56977e-05	1.08544e-06	17	0	10880	13536	0	0.156006
GO:0031965	nuclear membrane	CELLULAR_COMPONENT	8.45866e-05	2.14077e-06	28	5	10869	13531	0.0369385	0.256951
GO:0043228	non-membrane-bounded organelle	CELLULAR_COMPONENT	0.000123009	3.15147e-06	636	615	10261	12921	4.54344	5.83647
GO:0043232	intracellular non-membrane-bounded organelle	CELLULAR_COMPONENT	0.000123009	3.15147e-06	636	615	10261	12921	4.54344	5.83647
GO:0016591	RNA polymerase II, holoenzyme	CELLULAR_COMPONENT	0.000311104	8.35763e-06	24	4	10873	13532	0.0295508	0.220244
GO:0000123	histone acetyltransferase complex	CELLULAR_COMPONENT	0.000311104	8.31155e-06	22	3	10875	13533	0.0221631	0.20189
GO:0005759	mitochondrial matrix	CELLULAR_COMPONENT	0.000398254	1.09054e-05	29	7	10868	13529	0.0517139	0.266128
GO:0016604	nuclear body	CELLULAR_COMPONENT	0.000459851	1.2926e-05	32	9	10865	13527	0.0664894	0.293659
GO:0055029	nuclear DNA-directed RNA polymerase complex	CELLULAR_COMPONENT	0.000459851	1.29122e-05	27	6	10870	13530	0.0443262	0.247775
GO:0030120	vesicle coat	CELLULAR_COMPONENT	0.000526528	1.50733e-05	19	2	10878	13534	0.0147754	0.17436
GO:0031982	vesicle	CELLULAR_COMPONENT	0.000554445	1.593e-05	168	128	10729	13408	0.945626	1.54171
GO:0005694	chromosome	CELLULAR_COMPONENT	0.000669191	1.94351e-05	132	94	10765	13442	0.694444	1.21134
GO:0030662	coated vesicle membrane	CELLULAR_COMPONENT	0.000681527	1.9864e-05	28	7	10869	13529	0.0517139	0.256951
GO:0031410	cytoplasmic vesicle	CELLULAR_COMPONENT	0.000686037	2.0209e-05	164	125	10733	13411	0.923463	1.505
GO:0097708	intracellular vesicle	CELLULAR_COMPONENT	0.000686037	2.0209e-05	164	125	10733	13411	0.923463	1.505
GO:0140534	endoplasmic reticulum protein-containing complex	CELLULAR_COMPONENT	0.000799427	2.38808e-05	26	6	10871	13530	0.0443262	0.238598
GO:0030660	Golgi-associated vesicle membrane	CELLULAR_COMPONENT	0.000905364	2.7515e-05	13	0	10884	13536	0	0.119299
GO:0016607	nuclear speck	CELLULAR_COMPONENT	0.00091015	2.78492e-05	24	5	10873	13531	0.0369385	0.220244
GO:0030118	clathrin coat	CELLULAR_COMPONENT	0.000987645	3.07327e-05	18	2	10879	13534	0.0147754	0.165183
GO:0034708	methyltransferase complex	CELLULAR_COMPONENT	0.000996243	3.11035e-05	22	4	10875	13532	0.0295508	0.20189
GO:0005938	cell cortex	CELLULAR_COMPONENT	0.00114767	3.59503e-05	27	7	10870	13529	0.0517139	0.247775
GO:0005774	vacuolar membrane	CELLULAR_COMPONENT	0.00123563	3.909e-05	36	13	10861	13523	0.0960402	0.330366
GO:0046930	pore complex	CELLULAR_COMPONENT	0.00188338	6.17311e-05	12	0	10885	13536	0	0.110122
GO:0005777	peroxisome	CELLULAR_COMPONENT	0.0019319	6.39225e-05	19	3	10878	13533	0.0221631	0.17436
GO:0042579	microbody	CELLULAR_COMPONENT	0.0019319	6.39225e-05	19	3	10878	13533	0.0221631	0.17436
GO:0030135	coated vesicle	CELLULAR_COMPONENT	0.00260865	8.7397e-05	33	12	10864	13524	0.0886525	0.302836
GO:0098852	lytic vacuole membrane	CELLULAR_COMPONENT	0.00266877	9.02416e-05	27	8	10870	13528	0.0591017	0.247775
GO:0005765	lysosomal membrane	CELLULAR_COMPONENT	0.00266877	9.02416e-05	27	8	10870	13528	0.0591017	0.247775
GO:0005798	Golgi-associated vesicle	CELLULAR_COMPONENT	0.00306441	0.000107434	14	1	10883	13535	0.00738771	0.128476
GO:0005839	proteasome core complex	CELLULAR_COMPONENT	0.00306441	0.000107434	14	1	10883	13535	0.00738771	0.128476
GO:0005840	ribosome	CELLULAR_COMPONENT	0.00309398	0.000108791	139	107	10758	13429	0.790485	1.27558
GO:0005667	transcription regulator complex	CELLULAR_COMPONENT	0.00348672	0.000126579	43	20	10854	13516	0.147754	0.394604
GO:0000145	exocyst	CELLULAR_COMPONENT	0.00377169	0.000138489	11	0	10886	13536	0	0.100945
GO:0098803	respiratory chain complex	CELLULAR_COMPONENT	0.00516225	0.000195974	30	11	10867	13525	0.0812648	0.275305
GO:0005746	mitochondrial respirasome	CELLULAR_COMPONENT	0.00541643	0.000207309	27	9	10870	13527	0.0664894	0.247775
GO:0005773	vacuole	CELLULAR_COMPONENT	0.0062942	0.000245475	56	32	10841	13504	0.236407	0.513903
GO:0035097	histone methyltransferase complex	CELLULAR_COMPONENT	0.00640497	0.000252452	15	2	10882	13534	0.0147754	0.137653
GO:0030125	clathrin vesicle coat	CELLULAR_COMPONENT	0.00762144	0.000310676	10	0	10887	13536	0	0.0917684
GO:0005635	nuclear envelope	CELLULAR_COMPONENT	0.00837942	0.000347658	48	26	10849	13510	0.19208	0.440488
GO:0031461	cullin-RING ubiquitin ligase complex	CELLULAR_COMPONENT	0.00938493	0.000398137	18	4	10879	13532	0.0295508	0.165183
GO:0016592	mediator complex	CELLULAR_COMPONENT	0.0107437	0.00046443	16	3	10881	13533	0.0221631	0.146829
GO:0097525	spliceosomal snRNP complex	CELLULAR_COMPONENT	0.0113059	0.000503084	14	2	10883	13534	0.0147754	0.128476
GO:0030131	clathrin adaptor complex	CELLULAR_COMPONENT	0.0113059	0.000503084	14	2	10883	13534	0.0147754	0.128476
GO:0030532	small nuclear ribonucleoprotein complex	CELLULAR_COMPONENT	0.0113059	0.000503084	14	2	10883	13534	0.0147754	0.128476
GO:0019867	outer membrane	CELLULAR_COMPONENT	0.0119764	0.000542856	32	14	10865	13522	0.103428	0.293659
GO:0031968	organelle outer membrane	CELLULAR_COMPONENT	0.0119764	0.000542856	32	14	10865	13522	0.103428	0.293659
GO:0022624	proteasome accessory complex	CELLULAR_COMPONENT	0.0147668	0.000696909	9	0	10888	13536	0	0.0825915
GO:0030119	AP-type membrane coat adaptor complex	CELLULAR_COMPONENT	0.0170507	0.000820612	20	6	10877	13530	0.0443262	0.183537
GO:0008023	transcription elongation factor complex	CELLULAR_COMPONENT	0.0182418	0.000885504	15	3	10882	13533	0.0221631	0.137653
GO:0000118	histone deacetylase complex	CELLULAR_COMPONENT	0.0199905	0.000982832	11	1	10886	13535	0.00738771	0.100945
GO:0120114	Sm-like protein family complex	CELLULAR_COMPONENT	0.0212602	0.0010651	18	5	10879	13531	0.0369385	0.165183
GO:0030684	preribosome	CELLULAR_COMPONENT	0.0212602	0.0010651	18	5	10879	13531	0.0369385	0.165183
GO:0005741	mitochondrial outer membrane	CELLULAR_COMPONENT	0.0234075	0.00118725	29	13	10868	13523	0.0960402	0.266128
GO:0070069	cytochrome complex	CELLULAR_COMPONENT	0.0260929	0.00135488	22	8	10875	13528	0.0591017	0.20189
GO:0045277	respiratory chain complex IV	CELLULAR_COMPONENT	0.0260929	0.00135593	16	4	10881	13532	0.0295508	0.146829
GO:0000139	Golgi membrane	CELLULAR_COMPONENT	0.0260929	0.00135293	76	55	10821	13481	0.406324	0.69744
GO:0005579	membrane attack complex	CELLULAR_COMPONENT	0.0283825	0.00156323	8	0	10889	13536	0	0.0734147
GO:0000323	lytic vacuole	CELLULAR_COMPONENT	0.0296989	0.00166804	45	27	10852	13509	0.199468	0.412958
GO:0005764	lysosome	CELLULAR_COMPONENT	0.0296989	0.00166804	45	27	10852	13509	0.199468	0.412958
GO:0070603	SWI/SNF superfamily-type complex	CELLULAR_COMPONENT	0.0344496	0.00195814	24	10	10873	13526	0.0738771	0.220244
GO:0070461	SAGA-type complex	CELLULAR_COMPONENT	0.0351178	0.00203254	10	1	10887	13535	0.00738771	0.0917684
GO:0030665	clathrin-coated vesicle membrane	CELLULAR_COMPONENT	0.0418319	0.00246453	15	4	10882	13532	0.0295508	0.137653
GO:0003824	catalytic activity	MOLECULAR_FUNCTION	7.60883e-59	5.52451e-62	2777	2276	8120	11260	16.8144	25.4841
GO:0003723	RNA binding	MOLECULAR_FUNCTION	7.39265e-31	1.22687e-33	384	166	10513	13370	1.22636	3.52391
GO:0140098	catalytic activity, acting on RNA	MOLECULAR_FUNCTION	3.15863e-22	1.3105e-24	159	40	10738	13496	0.295508	1.45912
GO:1901363	heterocyclic compound binding	MOLECULAR_FUNCTION	5.58448e-20	2.78037e-22	1130	934	9767	12602	6.90012	10.3698
GO:0043168	anion binding	MOLECULAR_FUNCTION	1.13772e-19	5.90041e-22	1048	853	9849	12683	6.30171	9.61733
GO:0016491	oxidoreductase activity	MOLECULAR_FUNCTION	1.18326e-19	6.25935e-22	362	199	10535	13337	1.47015	3.32202
GO:0016740	transferase activity	MOLECULAR_FUNCTION	4.17607e-18	2.469e-20	1175	1002	9722	12534	7.40248	10.7828
GO:0017076	purine nucleotide binding	MOLECULAR_FUNCTION	2.21698e-17	1.42571e-19	992	820	9905	12716	6.05792	9.10342
GO:1901265	nucleoside phosphate binding	MOLECULAR_FUNCTION	4.76279e-17	3.16169e-19	1079	914	9818	12622	6.75236	9.90181
GO:0000166	nucleotide binding	MOLECULAR_FUNCTION	4.76279e-17	3.16169e-19	1079	914	9818	12622	6.75236	9.90181
GO:0036094	small molecule binding	MOLECULAR_FUNCTION	2.86706e-16	1.96272e-18	2336	2306	8561	11230	17.0361	21.4371
GO:0032553	ribonucleotide binding	MOLECULAR_FUNCTION	2.22628e-15	1.61642e-17	958	807	9939	12729	5.96188	8.79141
GO:0032555	purine ribonucleotide binding	MOLECULAR_FUNCTION	2.81304e-15	2.07163e-17	953	803	9944	12733	5.93233	8.74553
GO:0043167	ion binding	MOLECULAR_FUNCTION	5.35067e-15	4.05144e-17	2236	2215	8661	11321	16.3638	20.5194
GO:0035639	purine ribonucleoside triphosphate binding	MOLECULAR_FUNCTION	5.53744e-15	4.25029e-17	941	794	9956	12742	5.86584	8.6354
GO:0097367	carbohydrate derivative binding	MOLECULAR_FUNCTION	2.43351e-13	2.0193e-15	990	865	9907	12671	6.39037	9.08507
GO:0097159	organic cyclic compound binding	MOLECULAR_FUNCTION	2.265e-12	1.99694e-14	2170	2189	8727	11347	16.1717	19.9137
GO:0016787	hydrolase activity	MOLECULAR_FUNCTION	2.58546e-11	2.52083e-13	1056	963	9841	12573	7.11436	9.69074
GO:0030554	adenyl nucleotide binding	MOLECULAR_FUNCTION	2.72618e-10	2.94081e-12	754	655	10143	12881	4.83895	6.91934
GO:0030234	enzyme regulator activity	MOLECULAR_FUNCTION	4.41924e-10	4.90467e-12	295	198	10602	13338	1.46277	2.70717
GO:0060090	molecular adaptor activity	MOLECULAR_FUNCTION	5.15158e-10	5.77088e-12	106	40	10791	13496	0.295508	0.972745
GO:0005488	binding	MOLECULAR_FUNCTION	6.76534e-10	7.71899e-12	3761	4121	7136	9415	30.4447	34.5141
GO:0140096	catalytic activity, acting on a protein	MOLECULAR_FUNCTION	8.72332e-10	1.02244e-11	983	907	9914	12629	6.70065	9.02083
GO:0045182	translation regulator activity	MOLECULAR_FUNCTION	1.90757e-09	2.45347e-11	93	33	10804	13503	0.243794	0.853446
GO:0030674	protein-macromolecule adaptor activity	MOLECULAR_FUNCTION	2.2509e-09	2.94174e-11	97	36	10800	13500	0.265957	0.890153
GO:0016741	transferase activity, transferring one-carbon groups	MOLECULAR_FUNCTION	2.35637e-09	3.10403e-11	173	95	10724	13441	0.701832	1.58759
GO:0032559	adenyl ribonucleotide binding	MOLECULAR_FUNCTION	1.14926e-08	1.58544e-10	719	640	10178	12896	4.72813	6.59815
GO:0008168	methyltransferase activity	MOLECULAR_FUNCTION	1.42361e-08	2.02297e-10	168	95	10729	13441	0.701832	1.54171
GO:0003743	translation initiation factor activity	MOLECULAR_FUNCTION	2.05299e-08	2.95992e-10	55	12	10842	13524	0.0886525	0.504726
GO:0005524	ATP binding	MOLECULAR_FUNCTION	3.43766e-08	5.09891e-10	707	634	10190	12902	4.68381	6.48802
GO:0005525	GTP binding	MOLECULAR_FUNCTION	5.1402e-08	7.78414e-10	249	171	10648	13365	1.2633	2.28503
GO:0016874	ligase activity	MOLECULAR_FUNCTION	5.63023e-08	8.58462e-10	105	47	10792	13489	0.347222	0.963568
GO:0090079	translation regulator activity, nucleic acid binding	MOLECULAR_FUNCTION	5.81071e-08	8.92007e-10	83	31	10814	13505	0.229019	0.761678
GO:0008757	S-adenosylmethionine-dependent methyltransferase activity	MOLECULAR_FUNCTION	1.79909e-07	2.83645e-09	101	46	10796	13490	0.339835	0.926861
GO:0016788	hydrolase activity, acting on ester bonds	MOLECULAR_FUNCTION	1.84864e-07	2.9721e-09	305	229	10592	13307	1.69178	2.79894
GO:0140101	catalytic activity, acting on a tRNA	MOLECULAR_FUNCTION	2.21089e-07	3.60035e-09	56	15	10841	13521	0.110816	0.513903
GO:0008135	translation factor activity, RNA binding	MOLECULAR_FUNCTION	2.38507e-07	3.93347e-09	80	31	10817	13505	0.229019	0.734147
GO:0019001	guanyl nucleotide binding	MOLECULAR_FUNCTION	5.47331e-07	9.36724e-09	253	183	10644	13353	1.35195	2.32174
GO:0003712	transcription coregulator activity	MOLECULAR_FUNCTION	5.84391e-07	1.00621e-08	59	18	10838	13518	0.132979	0.541433
GO:0016301	kinase activity	MOLECULAR_FUNCTION	6.38943e-07	1.10677e-08	487	419	10410	13117	3.09545	4.46912
GO:0032561	guanyl ribonucleotide binding	MOLECULAR_FUNCTION	8.90193e-07	1.57891e-08	249	181	10648	13355	1.33717	2.28503
GO:0016765	transferase activity, transferring alkyl or aryl (other than methyl) groups	MOLECULAR_FUNCTION	1.38784e-06	2.50477e-08	25	1	10872	13535	0.00738771	0.229421
GO:0000049	tRNA binding	MOLECULAR_FUNCTION	2.3437e-06	4.27851e-08	21	0	10876	13536	0	0.192714
GO:0016791	phosphatase activity	MOLECULAR_FUNCTION	2.85441e-06	5.27005e-08	142	86	10755	13450	0.635343	1.30311
GO:0016746	acyltransferase activity	MOLECULAR_FUNCTION	3.83869e-06	7.24657e-08	195	135	10702	13401	0.99734	1.78948
GO:0019842	vitamin binding	MOLECULAR_FUNCTION	4.5938e-06	8.81499e-08	55	18	10842	13518	0.132979	0.504726
GO:0008173	RNA methyltransferase activity	MOLECULAR_FUNCTION	6.02164e-06	1.16798e-07	23	1	10874	13535	0.00738771	0.211067
GO:0003924	GTPase activity	MOLECULAR_FUNCTION	1.29794e-05	2.63869e-07	155	102	10742	13434	0.753546	1.42241
GO:0098772	molecular function regulator activity	MOLECULAR_FUNCTION	1.3962e-05	2.88075e-07	433	380	10464	13156	2.80733	3.97357
GO:0060589	nucleoside-triphosphatase regulator activity	MOLECULAR_FUNCTION	1.3962e-05	2.88189e-07	158	105	10739	13431	0.775709	1.44994
GO:0030695	GTPase regulator activity	MOLECULAR_FUNCTION	1.3962e-05	2.88189e-07	158	105	10739	13431	0.775709	1.44994
GO:0140640	catalytic activity, acting on a nucleic acid	MOLECULAR_FUNCTION	1.51678e-05	3.14652e-07	271	214	10626	13322	1.58097	2.48692
GO:0035091	phosphatidylinositol binding	MOLECULAR_FUNCTION	1.80413e-05	3.83618e-07	58	22	10839	13514	0.16253	0.532257
GO:0019787	ubiquitin-like protein transferase activity	MOLECULAR_FUNCTION	3.58026e-05	7.87278e-07	109	64	10788	13472	0.472813	1.00028
GO:0051213	dioxygenase activity	MOLECULAR_FUNCTION	4.4646e-05	1.05583e-06	77	38	10820	13498	0.280733	0.706616
GO:0004674	protein serine/threonine kinase activity	MOLECULAR_FUNCTION	4.85139e-05	1.1775e-06	163	114	10734	13422	0.842199	1.49582
GO:0003724	RNA helicase activity	MOLECULAR_FUNCTION	5.13564e-05	1.25181e-06	36	9	10861	13527	0.0664894	0.330366
GO:0016755	aminoacyltransferase activity	MOLECULAR_FUNCTION	6.16509e-05	1.51553e-06	114	70	10783	13466	0.517139	1.04616
GO:0016705	oxidoreductase activity, acting on paired donors, with incorporation or reduction of molecular oxygen	MOLECULAR_FUNCTION	7.40759e-05	1.83634e-06	95	54	10802	13482	0.398936	0.8718
GO:0016773	phosphotransferase activity, alcohol group as acceptor	MOLECULAR_FUNCTION	8.11335e-05	2.02813e-06	396	352	10501	13184	2.60047	3.63403
GO:0004842	ubiquitin-protein transferase activity	MOLECULAR_FUNCTION	8.15352e-05	2.04663e-06	104	62	10793	13474	0.458038	0.954391
GO:0008186	ATP-dependent activity, acting on RNA	MOLECULAR_FUNCTION	0.000126918	3.27794e-06	36	10	10861	13526	0.0738771	0.330366
GO:0042578	phosphoric ester hydrolase activity	MOLECULAR_FUNCTION	0.000130724	3.3898e-06	176	130	10721	13406	0.960402	1.61512
GO:0140993	histone modifying activity	MOLECULAR_FUNCTION	0.000153678	4.00094e-06	65	31	10832	13505	0.229019	0.596494
GO:0004866	endopeptidase inhibitor activity	MOLECULAR_FUNCTION	0.000489928	1.38731e-05	67	35	10830	13501	0.25857	0.614848
GO:0061135	endopeptidase regulator activity	MOLECULAR_FUNCTION	0.000489928	1.38731e-05	67	35	10830	13501	0.25857	0.614848
GO:0016817	hydrolase activity, acting on acid anhydrides	MOLECULAR_FUNCTION	0.000517623	1.4711e-05	276	237	10621	13299	1.75089	2.53281
GO:0016818	hydrolase activity, acting on acid anhydrides, in phosphorus-containing anhydrides	MOLECULAR_FUNCTION	0.00062266	1.79545e-05	275	237	10622	13299	1.75089	2.52363
GO:0016462	pyrophosphatase activity	MOLECULAR_FUNCTION	0.000889049	2.68347e-05	272	236	10625	13300	1.7435	2.4961
GO:0061631	ubiquitin conjugating enzyme activity	MOLECULAR_FUNCTION	0.000905364	2.7515e-05	13	0	10884	13536	0	0.119299
GO:0030414	peptidase inhibitor activity	MOLECULAR_FUNCTION	0.000977912	3.01255e-05	71	40	10826	13496	0.295508	0.651555
GO:0008170	N-methyltransferase activity	MOLECULAR_FUNCTION	0.00135269	4.32143e-05	48	22	10849	13514	0.16253	0.440488
GO:0061650	ubiquitin-like protein conjugating enzyme activity	MOLECULAR_FUNCTION	0.00158338	5.09124e-05	15	1	10882	13535	0.00738771	0.137653
GO:0032451	demethylase activity	MOLECULAR_FUNCTION	0.00158338	5.09124e-05	15	1	10882	13535	0.00738771	0.137653
GO:0005506	iron ion binding	MOLECULAR_FUNCTION	0.00161268	5.21893e-05	66	37	10831	13499	0.273345	0.605671
GO:0008047	enzyme activator activity	MOLECULAR_FUNCTION	0.00285591	9.68656e-05	88	58	10809	13478	0.428487	0.807562
GO:0043169	cation binding	MOLECULAR_FUNCTION	0.00295527	0.000101155	1375	1498	9522	12038
GO:0141052	histone H3 demethylase activity	MOLECULAR_FUNCTION	0.00306441	0.000107434	14	1	10883	13535
GO:0032452	histone demethylase activity	MOLECULAR_FUNCTION	0.00306441	0.000107434	14	1	10883	13535
GO:0140457	protein demethylase activity	MOLECULAR_FUNCTION	0.00306441	0.000107434	14	1	10883	13535
GO:0004857	enzyme inhibitor activity	MOLECULAR_FUNCTION	0.00314507	0.000110914	93	63	10804	13473
GO:0140678	molecular function inhibitor activity	MOLECULAR_FUNCTION	0.00321203	0.000113609	94	64	10803	13472
GO:0005125	cytokine activity	MOLECULAR_FUNCTION	0.00324136	0.000115095	58	32	10839	13504
GO:0046872	metal ion binding	MOLECULAR_FUNCTION	0.00336941	0.000120224	1367	1491	9530	12045
GO:0070003	threonine-type peptidase activity	MOLECULAR_FUNCTION	0.00347632	0.000125841	16	2	10881	13534
GO:0005096	GTPase activator activity	MOLECULAR_FUNCTION	0.0038869	0.000143526	69	42	10828	13494
GO:0016875	ligase activity, forming carbon-oxygen bonds	MOLECULAR_FUNCTION	0.00420325	0.00015608	29	10	10868	13526
GO:0004812	aminoacyl-tRNA ligase activity	MOLECULAR_FUNCTION	0.00420325	0.00015608	29	10	10868	13526
GO:0061134	peptidase regulator activity	MOLECULAR_FUNCTION	0.00472952	0.000177223	74	47	10823	13489
GO:0017111	ribonucleoside triphosphate phosphatase activity	MOLECULAR_FUNCTION	0.00490154	0.000185568	256	230	10641	13306
GO:0005085	guanyl-nucleotide exchange factor activity	MOLECULAR_FUNCTION	0.00532493	0.000202702	91	63	10806	13473
GO:0051287	NAD binding	MOLECULAR_FUNCTION	0.00541643	0.000207309	27	9	10870	13527
GO:0004540	RNA nuclease activity	MOLECULAR_FUNCTION	0.00548755	0.000211169	34	14	10863	13522
GO:0016810	hydrolase activity, acting on carbon-nitrogen (but not peptide) bonds	MOLECULAR_FUNCTION	0.00569522	0.000219751	43	21	10854	13515
GO:0008009	chemokine activity	MOLECULAR_FUNCTION	0.00663141	0.00026344	28	10	10869	13526
GO:0016706	2-oxoglutarate-dependent dioxygenase activity	MOLECULAR_FUNCTION	0.00675638	0.000269106	45	23	10852	13513
GO:0140102	catalytic activity, acting on a rRNA	MOLECULAR_FUNCTION	0.00762144	0.000310676	10	0	10887	13536
GO:0048029	monosaccharide binding	MOLECULAR_FUNCTION	0.00795455	0.00032673	20	5	10877	13531
GO:0061659	ubiquitin-like protein ligase activity	MOLECULAR_FUNCTION	0.00795883	0.000328557	37	17	10860	13519
GO:0016772	transferase activity, transferring phosphorus-containing groups	MOLECULAR_FUNCTION	0.00864142	0.000361217	564	575	10333	12961
GO:0016877	ligase activity, forming carbon-sulfur bonds	MOLECULAR_FUNCTION	0.00938493	0.000398137	18	4	10879	13532
GO:1901981	phosphatidylinositol phosphate binding	MOLECULAR_FUNCTION	0.00938493	0.000398137	18	4	10879	13532
GO:0032182	ubiquitin-like protein binding	MOLECULAR_FUNCTION	0.00938493	0.000398137	18	4	10879	13532
GO:0043130	ubiquitin binding	MOLECULAR_FUNCTION	0.00938493	0.000398137	18	4	10879	13532
GO:0031418	L-ascorbic acid binding	MOLECULAR_FUNCTION	0.0107437	0.00046443	16	3	10881	13533
GO:0016811	hydrolase activity, acting on carbon-nitrogen (but not peptide) bonds, in linear amides	MOLECULAR_FUNCTION	0.0108421	0.000470861	24	8	10873	13528
GO:0008483	transaminase activity	MOLECULAR_FUNCTION	0.0113059	0.000503084	14	2	10883	13534
GO:0016769	transferase activity, transferring nitrogenous groups	MOLECULAR_FUNCTION	0.0113059	0.000503084	14	2	10883	13534
GO:0042379	chemokine receptor binding	MOLECULAR_FUNCTION	0.0119229	0.000536722	28	11	10869	13525
GO:0019783	ubiquitin-like protein peptidase activity	MOLECULAR_FUNCTION	0.0120747	0.000549819	48	27	10849	13509
GO:0101005	deubiquitinase activity	MOLECULAR_FUNCTION	0.0120747	0.000549819	48	27	10849	13509
GO:0003735	structural constituent of ribosome	MOLECULAR_FUNCTION	0.0128987	0.000591806	118	93	10779	13443
GO:0003714	transcription corepressor activity	MOLECULAR_FUNCTION	0.0128987	0.000592691	19	5	10878	13531
GO:0004721	phosphoprotein phosphatase activity	MOLECULAR_FUNCTION	0.0140583	0.000651807	88	64	10809	13472
GO:0140994	RNA polymerase II CTD heptapeptide repeat modifying activity	MOLECULAR_FUNCTION	0.0147668	0.000696909	9	0	10888	13536
GO:0008649	rRNA methyltransferase activity	MOLECULAR_FUNCTION	0.0147668	0.000696909	9	0	10888	13536
GO:0004843	cysteine-type deubiquitinase activity	MOLECULAR_FUNCTION	0.0157396	0.000752613	46	26	10851	13510
GO:0061630	ubiquitin protein ligase activity	MOLECULAR_FUNCTION	0.0165286	0.000792054	35	17	10862	13519
GO:0016830	carbon-carbon lyase activity	MOLECULAR_FUNCTION	0.0170507	0.000820612	20	6	10877	13530
GO:0008289	lipid binding	MOLECULAR_FUNCTION	0.0182418	0.000884907	139	116	10758	13420
GO:0031406	carboxylic acid binding	MOLECULAR_FUNCTION	0.0207575	0.00102916	28	12	10869	13524
GO:0004722	protein serine/threonine phosphatase activity	MOLECULAR_FUNCTION	0.0227411	0.00114637	39	21	10858	13515
GO:0031267	small GTPase binding	MOLECULAR_FUNCTION	0.0234075	0.00118725	29	13	10868	13523
GO:0004386	helicase activity	MOLECULAR_FUNCTION	0.0246248	0.00125665	71	50	10826	13486
GO:0008276	protein methyltransferase activity	MOLECULAR_FUNCTION	0.0251609	0.00128662	48	29	10849	13507
GO:0016627	oxidoreductase activity, acting on the CH-CH group of donors	MOLECULAR_FUNCTION	0.0260929	0.00135488	22	8	10875	13528
GO:0051020	GTPase binding	MOLECULAR_FUNCTION	0.0260929	0.00134948	30	14	10867	13522
GO:0052866	phosphatidylinositol phosphate phosphatase activity	MOLECULAR_FUNCTION	0.0260929	0.00135593	16	4	10881	13532
GO:0030170	pyridoxal phosphate binding	MOLECULAR_FUNCTION	0.0271424	0.00141892	26	11	10871	13525
GO:0005543	phospholipid binding	MOLECULAR_FUNCTION	0.0271424	0.00141441	80	59	10817	13477
GO:0070279	vitamin B6 binding	MOLECULAR_FUNCTION	0.0271424	0.00141892	26	11	10871	13525
GO:0008420	RNA polymerase II CTD heptapeptide repeat phosphatase activity	MOLECULAR_FUNCTION	0.0283825	0.00156323	8	0	10889	13536
GO:0004672	protein kinase activity	MOLECULAR_FUNCTION	0.0283825	0.00152775	337	333	10560	13203
GO:0002161	aminoacyl-tRNA editing activity	MOLECULAR_FUNCTION	0.0283825	0.00156323	8	0	10889	13536
GO:0052745	inositol phosphate phosphatase activity	MOLECULAR_FUNCTION	0.0283825	0.00156323	8	0	10889	13536
GO:0034062	5'-3' RNA polymerase activity	MOLECULAR_FUNCTION	0.0296989	0.0016727	14	3	10883	13533
GO:0097747	RNA polymerase activity	MOLECULAR_FUNCTION	0.0296989	0.0016727	14	3	10883	13533
GO:0015020	glucuronosyltransferase activity	MOLECULAR_FUNCTION	0.0296989	0.0016727	14	3	10883	13533
GO:0008408	3'-5' exonuclease activity	MOLECULAR_FUNCTION	0.0296989	0.0016727	14	3	10883	13533
GO:0003899	DNA-directed 5'-3' RNA polymerase activity	MOLECULAR_FUNCTION	0.0296989	0.0016727	14	3	10883	13533
GO:0044389	ubiquitin-like protein ligase binding	MOLECULAR_FUNCTION	0.0325653	0.00183752	20	7	10877	13529
GO:0043177	organic acid binding	MOLECULAR_FUNCTION	0.0330661	0.00186921	28	13	10869	13523
GO:0004298	threonine-type endopeptidase activity	MOLECULAR_FUNCTION	0.0351178	0.00203254	10	1	10887	13535
GO:0016278	lysine N-methyltransferase activity	MOLECULAR_FUNCTION	0.0398841	0.00232909	30	15	10867	13521
GO:0016279	protein-lysine N-methyltransferase activity	MOLECULAR_FUNCTION	0.0398841	0.00232909	30	15	10867	13521

## Sheet: Enrichment KEGG liver Dre
Supplemental File V. Enrichment of KEGG (Kyoto Encyclopedia of Genes and Genomes) pathways for transcripts expressed in the organs or tissues of Rhamdia quelen.
Enrichment of KEGG pathways in the liver using Danio rerio as a background reference
Term	ID	Input number	Background number	P-Value	Corrected P-Value	Input	Hyperlink
Metabolic pathways	dre01100	730	1507	7.75037e-29	1.23866e-25	TRINITY_DN19643_c1_g1_i1|Contig11211|Contig9920|TRINITY_DN8437_c0_g1_i1|TRINITY_DN93441_c0_g1_i1|TRINITY_DN5866_c0_g1_i3|Contig16244|Contig15342|Contig9886|Contig15345|Contig10583|TRINITY_DN9120_c2_g1_i2|Contig11215|Contig18590|TRINITY_DN43037_c0_g1_i1|TRINITY_DN40707_c0_g1_i4|Contig18597|Contig9284|TRINITY_DN4800_c0_g1_i4|Contig1460|TRINITY_DN5925_c0_g1_i9|Contig3580|Contig11369|Contig16407|TRIN…	http://www.genome.jp/kegg-bin/show_pathway?dre01100/dre:570437%09red/dre:323929%09red/dre:442923%09red/dre:791159%09red/dre:368909%09red/dre:324556%09red/dre:563806%09red/dre:402883%09red/dre:497281%09red/dre:497280%09red/dre:101886891%09red/dre:335774%09red/dre:100037338%09red/dre:562357%09red/dre:403086%09red/dre:436914%09red/dre:406339%09red/dre:393943%09red/dre:791759%09red/dre:445097%09red/d…
Phagosome	dre04145	149	155	6.12013e-24	4.8906e-21	Contig11967|TRINITY_DN17001_c0_g2_i1|TRINITY_DN13864_c0_g2_i1|Contig9926|TRINITY_DN24075_c0_g2_i3|TRINITY_DN704_c0_g1_i7|Contig14822|TRINITY_DN64871_c0_g3_i1|TRINITY_DN75397_c0_g2_i3|TRINITY_DN16127_c0_g1_i3|TRINITY_DN9522_c0_g1_i1|TRINITY_DN19238_c0_g1_i2|Contig10839|Contig14134|TRINITY_DN35620_c0_g1_i2|TRINITY_DN9814_c0_g1_i4|TRINITY_DN24560_c0_g1_i6|TRINITY_DN1297_c0_g2_i1|TRINITY_DN14046_c0_g…	http://www.genome.jp/kegg-bin/show_pathway?dre04145/dre:445164%09red/dre:286779%09red/dre:325402%09red/dre:100536533%09red/dre:550458%09red/dre:100001836%09red/dre:100151255%09red/dre:393557%09red/dre:324307%09red/dre:100004793%09red/dre:415163%09red/dre:492695%09red/dre:393551%09red/dre:393398%09red/dre:791986%09red/dre:368615%09red/dre:368614%09red/dre:100002113%09red/dre:494477%09red/dre:32131…
Herpes simplex virus 1 infection	dre05168	137	188	3.64622e-15	1.12065e-12	TRINITY_DN23670_c0_g1_i1|TRINITY_DN64871_c0_g3_i1|Contig8930|TRINITY_DN16127_c0_g1_i3|TRINITY_DN9522_c0_g1_i1|TRINITY_DN53822_c0_g1_i2|TRINITY_DN18751_c0_g1_i3|Contig14134|TRINITY_DN35620_c0_g1_i2|Contig4847|Contig6187|TRINITY_DN5516_c2_g1_i1|Contig14036|TRINITY_DN9814_c0_g1_i4|TRINITY_DN13743_c0_g1_i1|TRINITY_DN11756_c0_g1_i2|Contig21768|TRINITY_DN7856_c1_g2_i1|TRINITY_DN17918_c0_g1_i1|Contig108…	http://www.genome.jp/kegg-bin/show_pathway?dre05168/dre:403126%09red/dre:393557%09red/dre:569226%09red/dre:368615%09red/dre:368614%09red/dre:403084%09red/dre:437024%09red/dre:327301%09red/dre:559564%09red/dre:791704%09red/dre:403013%09red/dre:798191%09red/dre:64885%09red/dre:567524%09red/dre:100038779%09red/dre:563613%09red/dre:777653%09red/dre:557302%09red/dre:108190761%09red/dre:541548%09red/dr…
Endocytosis	dre04144	191	311	4.72594e-15	1.3987e-12	TRINITY_DN20077_c0_g1_i5|Contig1869|TRINITY_DN50106_c1_g1_i1|TRINITY_DN8422_c1_g2_i5|TRINITY_DN64871_c0_g3_i1|Contig4011|Contig19947|TRINITY_DN52384_c0_g1_i1|TRINITY_DN12801_c0_g1_i11|TRINITY_DN2855_c0_g2_i1|Contig15854|Contig9442|Contig13627|TRINITY_DN18751_c0_g1_i3|TRINITY_DN7620_c0_g2_i10|TRINITY_DN4893_c0_g1_i1|TRINITY_DN25612_c0_g1_i2|TRINITY_DN9814_c0_g1_i4|Contig7208|TRINITY_DN67243_c0_g2_…	http://www.genome.jp/kegg-bin/show_pathway?dre04144/dre:100001531%09red/dre:791153%09red/dre:393557%09red/dre:555174%09red/dre:566350%09red/dre:114447%09red/dre:393142%09red/dre:436718%09red/dre:567182%09red/dre:100334572%09red/dre:563511%09red/dre:393945%09red/dre:334175%09red/dre:405821%09red/dre:445154%09red/dre:100330077%09red/dre:492771%09red/dre:561771%09red/dre:406621%09red/dre:567190%09re…
Ribosome	dre03010	110	134	7.91682e-15	2.18149e-12	TRINITY_DN17178_c0_g1_i1|TRINITY_DN34301_c0_g1_i1|TRINITY_DN37625_c0_g1_i1|Contig3198|TRINITY_DN8510_c0_g1_i6|TRINITY_DN1211_c0_g2_i1|TRINITY_DN1326_c0_g2_i3|Contig1384|TRINITY_DN12403_c0_g2_i9|Contig5139|TRINITY_DN11744_c0_g2_i2|TRINITY_DN29725_c0_g1_i4|TRINITY_DN8555_c0_g1_i9|TRINITY_DN6670_c0_g1_i4|Contig11515|TRINITY_DN13274_c0_g1_i8|TRINITY_DN38238_c0_g1_i4|TRINITY_DN1607_c0_g1_i4|TRINITY_DN…	http://www.genome.jp/kegg-bin/show_pathway?dre03010/dre:445028%09red/dre:100536515%09red/dre:557397%09red/dre:572170%09red/dre:378961%09red/dre:192301%09red/dre:394035%09red/dre:394036%09red/dre:735250%09red/dre:445150%09red/dre:558080%09red/dre:556556%09red/dre:406307%09red/dre:394194%09red/dre:445038%09red/dre:415196%09red/dre:335539%09red/dre:336764%09red/dre:572109%09red/dre:406387%09red/dre:…
Cell adhesion molecules (CAMs)	dre04514	103	140	5.95983e-12	1.32292e-09	Contig14822|TRINITY_DN1061_c0_g1_i1|TRINITY_DN64871_c0_g3_i1|TRINITY_DN48671_c0_g1_i1|TRINITY_DN16127_c0_g1_i3|Contig4848|TRINITY_DN35620_c0_g1_i2|TRINITY_DN15030_c0_g1_i1|TRINITY_DN9814_c0_g1_i4|Contig7117|Contig10477|TRINITY_DN41058_c0_g2_i1|TRINITY_DN7856_c1_g2_i1|TRINITY_DN22774_c0_g1_i2|TRINITY_DN59306_c0_g1_i2|Contig11731|TRINITY_DN33908_c0_g1_i1|TRINITY_DN8669_c0_g1_i1|Contig10354|Contig10…	http://www.genome.jp/kegg-bin/show_pathway?dre04514/dre:568593%09red/dre:792865%09red/dre:569386%09red/dre:100151255%09red/dre:393557%09red/dre:560816%09red/dre:796481%09red/dre:114442%09red/dre:368615%09red/dre:368614%09red/dre:30634%09red/dre:30291%09red/dre:565021%09red/dre:570216%09red/dre:100333180%09red/dre:557797%09red/dre:654336%09red/dre:337077%09red/dre:30783%09red/dre:30194%09red/dre:4…
Protein processing in endoplasmic reticulum	dre04141	113	179	5.05864e-10	8.42158e-08	TRINITY_DN24399_c0_g1_i1|Contig4615|TRINITY_DN5838_c0_g1_i2|TRINITY_DN36868_c0_g1_i5|Contig10582|TRINITY_DN9522_c0_g1_i1|TRINITY_DN12079_c0_g1_i1|Contig13627|TRINITY_DN21311_c0_g1_i6|TRINITY_DN1650_c0_g1_i1|Contig9957|TRINITY_DN1297_c0_g2_i1|TRINITY_DN11756_c0_g1_i2|Contig22856|Contig1799|TRINITY_DN20100_c0_g1_i4|Contig22789|TRINITY_DN15744_c0_g1_i6|TRINITY_DN5987_c1_g1_i2|Contig22825|Contig6437|…	http://www.genome.jp/kegg-bin/show_pathway?dre04141/dre:65236%09red/dre:406442%09red/dre:567021%09red/dre:402801%09red/dre:567029%09red/dre:492805%09red/dre:550411%09red/dre:554998%09red/dre:436861%09red/dre:386709%09red/dre:436911%09red/dre:170784%09red/dre:553455%09red/dre:327197%09red/dre:559564%09red/dre:192298%09red/dre:556410%09red/dre:335538%09red/dre:553582%09red/dre:571870%09red/dre:5630…
RNA transport	dre03013	103	158	8.17737e-10	1.28128e-07	TRINITY_DN2105_c0_g1_i7|TRINITY_DN15424_c0_g1_i2|TRINITY_DN3317_c1_g2_i2|TRINITY_DN6982_c0_g2_i2|TRINITY_DN3824_c0_g1_i8|Contig10349|Contig21547|TRINITY_DN58854_c0_g1_i5|TRINITY_DN71173_c0_g1_i4|TRINITY_DN12452_c1_g1_i1|Contig16973|Contig22945|TRINITY_DN6109_c0_g1_i12|Contig9086|TRINITY_DN384_c3_g2_i1|Contig20042|TRINITY_DN11515_c0_g1_i5|Contig10350|TRINITY_DN1088_c3_g1_i1|TRINITY_DN4135_c1_g1_i6…	http://www.genome.jp/kegg-bin/show_pathway?dre03013/dre:445382%09red/dre:558020%09red/dre:561138%09red/dre:114445%09red/dre:100537552%09red/dre:336613%09red/dre:336619%09red/dre:562350%09red/dre:436798%09red/dre:324490%09red/dre:327515%09red/dre:445027%09red/dre:550271%09red/dre:445136%09red/dre:30172%09red/dre:406438%09red/dre:322237%09red/dre:563613%09red/dre:368664%09red/dre:541548%09red/dre:3…
Cellular senescence	dre04218	111	185	5.75968e-09	7.15912e-07	TRINITY_DN1599_c0_g2_i1|TRINITY_DN64871_c0_g3_i1|Contig12001|TRINITY_DN17353_c1_g1_i1|Contig9680|Contig18221|TRINITY_DN10144_c0_g4_i2|TRINITY_DN538_c1_g2_i1|Contig21768|TRINITY_DN7856_c1_g2_i1|TRINITY_DN6938_c1_g1_i14|TRINITY_DN3707_c4_g3_i1|TRINITY_DN3128_c1_g1_i2|Contig9937|Contig768|TRINITY_DN33908_c0_g1_i1|TRINITY_DN8669_c0_g1_i1|Contig19731|TRINITY_DN54379_c0_g2_i1|TRINITY_DN19069_c0_g1_i7|T…	http://www.genome.jp/kegg-bin/show_pathway?dre04218/dre:406304%09red/dre:100002318%09red/dre:406728%09red/dre:799608%09red/dre:393557%09red/dre:334373%09red/dre:394174%09red/dre:322129%09red/dre:100317924%09red/dre:30296%09red/dre:561280%09red/dre:550513%09red/dre:336998%09red/dre:406741%09red/dre:333941%09red/dre:567770%09red/dre:565106%09red/dre:30716%09red/dre:406768%09red/dre:570332%09red/dre…
Spliceosome	dre03040	89	134	5.82333e-09	7.15912e-07	TRINITY_DN23670_c0_g1_i1|TRINITY_DN1058_c0_g1_i4|TRINITY_DN7740_c0_g1_i6|TRINITY_DN29247_c0_g1_i4|TRINITY_DN3713_c0_g1_i1|Contig13627|TRINITY_DN4179_c0_g1_i4|TRINITY_DN115808_c1_g2_i1|TRINITY_DN7328_c0_g1_i15|TRINITY_DN8627_c0_g1_i5|TRINITY_DN5921_c1_g2_i9|TRINITY_DN12452_c1_g1_i1|TRINITY_DN10905_c0_g1_i22|Contig11737|Contig5515|Contig8330|Contig8331|TRINITY_DN1285_c0_g1_i4|TRINITY_DN10393_c0_g1_…	http://www.genome.jp/kegg-bin/show_pathway?dre03040/dre:606595%09red/dre:445404%09red/dre:445043%09red/dre:402966%09red/dre:100037380%09red/dre:321544%09red/dre:445383%09red/dre:30671%09red/dre:327011%09red/dre:192325%09red/dre:192328%09red/dre:572679%09red/dre:57924%09red/dre:555643%09red/dre:100005893%09red/dre:550244%09red/dre:562370%09red/dre:327495%09red/dre:335396%09red/dre:393436%09red/dre…
Ubiquitin mediated proteolysis	dre04120	86	143	2.59515e-07	1.93811e-05	Contig812|TRINITY_DN6538_c0_g2_i2|Contig4995|TRINITY_DN30236_c0_g1_i4|Contig2615|TRINITY_DN7816_c0_g2_i1|TRINITY_DN14835_c0_g1_i1|TRINITY_DN18711_c0_g1_i1|Contig8926|Contig11850|Contig11851|Contig18604|TRINITY_DN22804_c0_g1_i2|Contig7532|TRINITY_DN9220_c0_g2_i2|Contig4910|Contig6239|TRINITY_DN4496_c1_g2_i1|TRINITY_DN17454_c1_g1_i1|Contig4775|TRINITY_DN69626_c0_g1_i1|TRINITY_DN322_c0_g3_i2|Contig2…	http://www.genome.jp/kegg-bin/show_pathway?dre04120/dre:394085%09red/dre:100319387%09red/dre:100331274%09red/dre:449811%09red/dre:30100%09red/dre:324089%09red/dre:565498%09red/dre:550328%09red/dre:406776%09red/dre:100334486%09red/dre:558479%09red/dre:30450%09red/dre:445100%09red/dre:114445%09red/dre:325470%09red/dre:556277%09red/dre:557513%09red/dre:334627%09red/dre:553013%09red/dre:557121%09red/…
Oxidative phosphorylation	dre00190	83	140	6.39003e-07	4.60025e-05	Contig5391|TRINITY_DN2232_c1_g1_i1|TRINITY_DN1335_c0_g1_i6|Contig263|TRINITY_DN8858_c0_g1_i4|TRINITY_DN18819_c1_g1_i1|Contig14114|Contig14254|TRINITY_DN68814_c0_g2_i4|TRINITY_DN37392_c0_g1_i1|TRINITY_DN82725_c0_g1_i6|TRINITY_DN16965_c0_g1_i1|Contig13487|TRINITY_DN7630_c0_g1_i13|TRINITY_DN1472_c0_g1_i4|TRINITY_DN26698_c0_g1_i1|TRINITY_DN9927_c0_g1_i3|TRINITY_DN15293_c0_g1_i4|TRINITY_DN13365_c0_g1_…	http://www.genome.jp/kegg-bin/show_pathway?dre00190/dre:393497%09red/dre:550451%09red/dre:286779%09red/dre:325402%09red/dre:445042%09red/dre:554101%09red/dre:140512%09red/dre:100332034%09red/dre:553384%09red/dre:550531%09red/dre:445122%09red/dre:394181%09red/dre:796997%09red/dre:541328%09red/dre:140534%09red/dre:336118%09red/dre:447913%09red/dre:541331%09red/dre:140531%09red/dre:100005158%09red/d…
NOD-like receptor signaling pathway	dre04621	88	156	1.41571e-06	9.83733e-05	Contig1869|TRINITY_DN39482_c0_g1_i4|Contig8930|Contig9680|Contig15916|TRINITY_DN5774_c0_g1_i3|TRINITY_DN10144_c0_g4_i2|TRINITY_DN16405_c0_g2_i1|Contig4847|Contig6187|TRINITY_DN118288_c0_g1_i1|TRINITY_DN6910_c0_g2_i12|TRINITY_DN6596_c0_g1_i7|Contig5725|TRINITY_DN7142_c0_g1_i10|TRINITY_DN67243_c0_g2_i1|TRINITY_DN19741_c0_g3_i9|Contig4983|Contig5374|Contig16503|TRINITY_DN47198_c0_g1_i3|TRINITY_DN445…	http://www.genome.jp/kegg-bin/show_pathway?dre04621/dre:100001532%09red/dre:100002318%09red/dre:445223%09red/dre:373874%09red/dre:393620%09red/dre:403036%09red/dre:406463%09red/dre:393551%09red/dre:403147%09red/dre:492489%09red/dre:335916%09red/dre:399480%09red/dre:406659%09red/dre:100536675%09red/dre:567611%09red/dre:768182%09red/dre:436718%09red/dre:437024%09red/dre:566811%09red/dre:567448%09re…
Focal adhesion	dre04510	122	243	1.61734e-06	0.000106838	Contig14822|TRINITY_DN13864_c0_g2_i1|Contig1869|TRINITY_DN8422_c1_g2_i5|TRINITY_DN75397_c0_g2_i3|Contig9204|Contig14330|TRINITY_DN9360_c0_g1_i1|TRINITY_DN7372_c0_g1_i4|TRINITY_DN538_c1_g2_i1|Contig21768|Contig10477|Contig4293|TRINITY_DN57187_c0_g1_i1|TRINITY_DN6938_c1_g1_i14|TRINITY_DN3707_c4_g3_i1|TRINITY_DN4271_c0_g1_i11|TRINITY_DN10171_c0_g1_i7|TRINITY_DN1541_c2_g1_i6|Contig16233|Contig6924|TR…	http://www.genome.jp/kegg-bin/show_pathway?dre04510/dre:406728%09red/dre:799608%09red/dre:445380%09red/dre:260303%09red/dre:30654%09red/dre:403000%09red/dre:100329779%09red/dre:30716%09red/dre:567895%09red/dre:337158%09red/dre:436718%09red/dre:327301%09red/dre:399546%09red/dre:415151%09red/dre:445234%09red/dre:406308%09red/dre:556413%09red/dre:321212%09red/dre:561670%09red/dre:114433%09red/dre:56…
Ferroptosis	dre04216	38	45	2.82975e-06	0.000182359	TRINITY_DN7298_c0_g2_i2|TRINITY_DN3207_c0_g1_i4|TRINITY_DN7251_c0_g2_i4|Contig1901|Contig17013|Contig260|TRINITY_DN11147_c0_g1_i3|Contig18676|TRINITY_DN3099_c0_g1_i4|Contig12168|Contig7646|TRINITY_DN557_c0_g2_i2|TRINITY_DN16152_c0_g2_i1|TRINITY_DN15789_c0_g1_i10|TRINITY_DN850_c0_g1_i9|TRINITY_DN34051_c0_g1_i1|TRINITY_DN1902_c1_g1_i8|TRINITY_DN93492_c1_g1_i1|TRINITY_DN906_c1_g1_i11|TRINITY_DN4570_…	http://www.genome.jp/kegg-bin/show_pathway?dre04216/dre:399488%09red/dre:30255%09red/dre:445175%09red/dre:796322%09red/dre:494477%09red/dre:100333016%09red/dre:58108%09red/dre:352928%09red/dre:100002893%09red/dre:565700%09red/dre:334561%09red/dre:436651%09red/dre:322425%09red/dre:402970%09red/dre:447860%09red/dre:84702%09red/dre:555566%09red/dre:333974%09red/dre:58153%09red/dre:321844%09red/dre:3…
Tight junction	dre04530	110	217	3.65801e-06	0.000228077	Contig19817|Contig14822|TRINITY_DN13864_c0_g2_i1|Contig1869|Contig19818|TRINITY_DN1709_c0_g1_i6|TRINITY_DN9531_c0_g1_i5|TRINITY_DN15389_c0_g1_i1|Contig6832|Contig6834|TRINITY_DN15669_c0_g1_i7|TRINITY_DN15030_c0_g1_i1|Contig1269|TRINITY_DN67243_c0_g2_i1|TRINITY_DN642_c0_g2_i2|TRINITY_DN8376_c0_g1_i4|TRINITY_DN4904_c0_g1_i1|TRINITY_DN5032_c2_g1_i1|TRINITY_DN1604_c0_g1_i4|Contig6924|Contig9372|TRINI…	http://www.genome.jp/kegg-bin/show_pathway?dre04530/dre:100332627%09red/dre:406440%09red/dre:562264%09red/dre:100329779%09red/dre:558920%09red/dre:436718%09red/dre:565446%09red/dre:493612%09red/dre:30483%09red/dre:556298%09red/dre:327198%09red/dre:81587%09red/dre:81582%09red/dre:100334486%09red/dre:337223%09red/dre:337226%09red/dre:561276%09red/dre:474323%09red/dre:550487%09red/dre:57934%09red/dr…
Lysosome	dre04142	81	146	5.77038e-06	0.000334138	TRINITY_DN14248_c0_g1_i1|Contig3473|TRINITY_DN23090_c0_g1_i1|TRINITY_DN5975_c1_g1_i1|TRINITY_DN1551_c2_g1_i8|Contig21413|TRINITY_DN2385_c0_g1_i3|TRINITY_DN227_c0_g3_i1|TRINITY_DN9326_c0_g1_i4|TRINITY_DN12292_c0_g1_i2|Contig7487|TRINITY_DN82725_c0_g1_i6|TRINITY_DN10873_c0_g1_i3|Contig13487|TRINITY_DN5832_c0_g1_i8|TRINITY_DN1081_c2_g1_i2|TRINITY_DN19869_c0_g1_i1|Contig2271|TRINITY_DN17333_c0_g4_i7|…	http://www.genome.jp/kegg-bin/show_pathway?dre04142/dre:569407%09red/dre:100330411%09red/dre:286779%09red/dre:562166%09red/dre:406625%09red/dre:393128%09red/dre:563849%09red/dre:324307%09red/dre:550475%09red/dre:563359%09red/dre:323613%09red/dre:563316%09red/dre:393398%09red/dre:570467%09red/dre:403021%09red/dre:100332784%09red/dre:100329505%09red/dre:569719%09red/dre:566506%09red/dre:503759%09re…
mRNA surveillance pathway	dre03015	57	89	6.46037e-06	0.000361013	Contig19817|TRINITY_DN550_c0_g1_i6|TRINITY_DN8718_c0_g1_i2|Contig5674|TRINITY_DN2064_c1_g1_i6|Contig9090|Contig9466|Contig21790|Contig17347|TRINITY_DN6088_c0_g1_i4|Contig15321|TRINITY_DN17864_c0_g3_i7|TRINITY_DN1471_c1_g1_i6|Contig8016|Contig6443|TRINITY_DN4167_c0_g2_i6|TRINITY_DN24673_c0_g1_i2|TRINITY_DN1482_c2_g2_i1|TRINITY_DN5892_c0_g1_i10|TRINITY_DN8746_c0_g2_i10|TRINITY_DN6161_c0_g1_i12|TRIN…	http://www.genome.jp/kegg-bin/show_pathway?dre03015/dre:323865%09red/dre:394084%09red/dre:445485%09red/dre:569810%09red/dre:751738%09red/dre:324267%09red/dre:563172%09red/dre:406543%09red/dre:325284%09red/dre:324554%09red/dre:405803%09red/dre:557208%09red/dre:406326%09red/dre:406610%09red/dre:565621%09red/dre:100005893%09red/dre:327263%09red/dre:327495%09red/dre:562801%09red/dre:321614%09red/dre:…
Carbon metabolism	dre01200	75	132	6.70646e-06	0.000372162	TRINITY_DN19643_c1_g1_i1|TRINITY_DN570_c3_g1_i1|Contig10978|Contig15670|TRINITY_DN2151_c0_g1_i2|TRINITY_DN1524_c2_g1_i2|TRINITY_DN49127_c0_g1_i3|Contig5445|Contig10191|TRINITY_DN1182_c0_g2_i2|TRINITY_DN9978_c0_g1_i5|Contig2585|TRINITY_DN33643_c0_g1_i1|Contig8825|TRINITY_DN23980_c0_g1_i4|TRINITY_DN11496_c1_g2_i1|Contig19708|Contig5443|Contig3003|TRINITY_DN26160_c1_g1_i2|Contig9500|TRINITY_DN136998…	http://www.genome.jp/kegg-bin/show_pathway?dre01200/dre:317737%09red/dre:406702%09red/dre:406696%09red/dre:402827%09red/dre:406339%09red/dre:321621%09red/dre:368262%09red/dre:321224%09red/dre:406405%09red/dre:436603%09red/dre:793834%09red/dre:436850%09red/dre:566398%09red/dre:324556%09red/dre:553283%09red/dre:798364%09red/dre:386951%09red/dre:560944%09red/dre:399662%09red/dre:560753%09red/dre:406…
Regulation of actin cytoskeleton	dre04810	127	271	1.3506e-05	0.000683077	Contig14822|TRINITY_DN13864_c0_g2_i1|Contig1869|TRINITY_DN15424_c0_g1_i2|TRINITY_DN25555_c3_g1_i1|TRINITY_DN75397_c0_g2_i3|TRINITY_DN1234_c0_g1_i1|Contig18221|Contig7822|TRINITY_DN1423_c0_g1_i2|TRINITY_DN538_c1_g2_i1|Contig21768|Contig10477|Contig4293|TRINITY_DN642_c0_g2_i2|TRINITY_DN280_c0_g2_i1|TRINITY_DN3707_c4_g3_i1|Contig3525|Contig2038|TRINITY_DN1541_c2_g1_i6|Contig14540|TRINITY_DN8422_c1_g…	http://www.genome.jp/kegg-bin/show_pathway?dre04810/dre:558477%09red/dre:368245%09red/dre:406728%09red/dre:568426%09red/dre:394012%09red/dre:114447%09red/dre:403001%09red/dre:100329779%09red/dre:30716%09red/dre:557797%09red/dre:799354%09red/dre:336613%09red/dre:436718%09red/dre:327301%09red/dre:100537012%09red/dre:793949%09red/dre:399546%09red/dre:445380%09red/dre:101882585%09red/dre:692331%09red…
Necroptosis	dre04217	92	179	1.44716e-05	0.000727312	Contig14824|Contig9680|TRINITY_DN16405_c0_g2_i1|Contig4847|Contig6187|Contig4842|TRINITY_DN6910_c0_g2_i12|TRINITY_DN35163_c0_g1_i1|TRINITY_DN3128_c1_g1_i2|Contig16503|TRINITY_DN47198_c0_g1_i3|TRINITY_DN6537_c2_g1_i1|TRINITY_DN7456_c1_g1_i1|Contig19731|TRINITY_DN3259_c0_g1_i19|Contig8160|TRINITY_DN32685_c0_g1_i1|TRINITY_DN7259_c1_g1_i3|Contig11421|TRINITY_DN1902_c1_g1_i8|TRINITY_DN7954_c0_g1_i10|T…	http://www.genome.jp/kegg-bin/show_pathway?dre04217/dre:317737%09red/dre:393896%09red/dre:403126%09red/dre:735295%09red/dre:406243%09red/dre:563053%09red/dre:393535%09red/dre:406766%09red/dre:558045%09red/dre:403147%09red/dre:393164%09red/dre:565106%09red/dre:406768%09red/dre:192321%09red/dre:393754%09red/dre:492357%09red/dre:567460%09red/dre:58108%09red/dre:100536675%09red/dre:369197%09red/dre:3…
Insulin signaling pathway	dre04910	87	167	1.6622e-05	0.000830166	TRINITY_DN1599_c0_g2_i1|TRINITY_DN15691_c0_g1_i7|TRINITY_DN585_c0_g1_i2|TRINITY_DN17353_c1_g1_i1|TRINITY_DN30418_c0_g1_i5|Contig6834|TRINITY_DN26160_c1_g1_i2|TRINITY_DN7372_c0_g1_i4|TRINITY_DN29078_c1_g1_i1|TRINITY_DN538_c1_g2_i1|TRINITY_DN14835_c0_g1_i1|Contig21768|TRINITY_DN1895_c0_g1_i8|TRINITY_DN3707_c4_g3_i1|TRINITY_DN18730_c0_g3_i1|Contig16233|TRINITY_DN1604_c0_g1_i4|TRINITY_DN54379_c0_g2_i…	http://www.genome.jp/kegg-bin/show_pathway?dre04910/dre:403063%09red/dre:445028%09red/dre:561737%09red/dre:406728%09red/dre:406440%09red/dre:406339%09red/dre:406723%09red/dre:568316%09red/dre:360144%09red/dre:30654%09red/dre:550286%09red/dre:100001198%09red/dre:30716%09red/dre:556277%09red/dre:567895%09red/dre:567524%09red/dre:399480%09red/dre:492762%09red/dre:563180%09red/dre:140819%09red/dre:79…
Proteasome	dre03050	40	56	2.56368e-05	0.0012416	TRINITY_DN9731_c0_g1_i1|TRINITY_DN10979_c0_g1_i3|TRINITY_DN180_c2_g2_i1|Contig19908|TRINITY_DN55335_c0_g1_i1|Contig8811|Contig8776|TRINITY_DN31259_c0_g1_i5|TRINITY_DN17924_c0_g2_i3|TRINITY_DN4695_c1_g1_i1|TRINITY_DN9254_c0_g2_i2|TRINITY_DN151802_c0_g1_i1|Contig17678|Contig1426|TRINITY_DN25322_c3_g1_i2|TRINITY_DN13596_c0_g1_i8|Contig11559|Contig11811|TRINITY_DN12319_c0_g1_i5|TRINITY_DN11170_c0_g2_…	http://www.genome.jp/kegg-bin/show_pathway?dre03050/dre:406445%09red/dre:415181%09red/dre:799058%09red/dre:796450%09red/dre:393518%09red/dre:321898%09red/dre:436820%09red/dre:436862%09red/dre:321947%09red/dre:550499%09red/dre:445413%09red/dre:553346%09red/dre:322265%09red/dre:64279%09red/dre:64278%09red/dre:415202%09red/dre:322269%09red/dre:445030%09red/dre:30388%09red/dre:554967%09red/dre:393544…
Apoptosis	dre04210	84	167	5.88183e-05	0.00261121	TRINITY_DN5516_c2_g1_i1|TRINITY_DN8189_c0_g1_i7|TRINITY_DN5371_c1_g1_i8|TRINITY_DN13864_c0_g2_i1|Contig15524|TRINITY_DN415_c0_g2_i1|Contig12972|TRINITY_DN13985_c0_g1_i1|Contig22856|Contig8917|TRINITY_DN227_c0_g3_i1|TRINITY_DN6957_c0_g1_i1|TRINITY_DN36868_c0_g1_i5|TRINITY_DN30502_c0_g1_i1|TRINITY_DN39_c2_g1_i10|Contig1025|TRINITY_DN3056_c0_g1_i1|TRINITY_DN8111_c0_g1_i5|Contig8930|Contig5233|TRINIT…	http://www.genome.jp/kegg-bin/show_pathway?dre04210/dre:445164%09red/dre:492763%09red/dre:100003446%09red/dre:406728%09red/dre:735295%09red/dre:565756%09red/dre:373130%09red/dre:360144%09red/dre:393398%09red/dre:550286%09red/dre:403000%09red/dre:567021%09red/dre:565106%09red/dre:30716%09red/dre:406768%09red/dre:335916%09red/dre:399480%09red/dre:567460%09red/dre:57935%09red/dre:436866%09red/dre:41…
RNA degradation	dre03018	51	87	0.000103788	0.00441153	TRINITY_DN8746_c0_g2_i10|Contig9239|Contig11926|TRINITY_DN7398_c0_g1_i1|TRINITY_DN10585_c0_g1_i9|Contig4028|TRINITY_DN10525_c0_g1_i2|TRINITY_DN14739_c0_g1_i1|Contig8324|TRINITY_DN1285_c0_g1_i4|TRINITY_DN2280_c1_g2_i1|TRINITY_DN259_c0_g2_i1|TRINITY_DN210_c0_g1_i1|Contig21547|TRINITY_DN25386_c0_g1_i4|TRINITY_DN4048_c0_g3_i2|TRINITY_DN1162_c0_g1_i1|TRINITY_DN85697_c0_g1_i4|Contig7265|Contig18476|TRI…	http://www.genome.jp/kegg-bin/show_pathway?dre03018/dre:386629%09red/dre:445224%09red/dre:550247%09red/dre:565659%09red/dre:393121%09red/dre:751632%09red/dre:565000%09red/dre:100003553%09red/dre:492503%09red/dre:324048%09red/dre:321940%09red/dre:326786%09red/dre:558487%09red/dre:393712%09red/dre:57924%09red/dre:550234%09red/dre:393827%09red/dre:573047%09red/dre:100009659%09red/dre:445157%09red/dr…
Autophagy - animal	dre04140	80	162	0.000137002	0.005702	TRINITY_DN39231_c0_g1_i1|TRINITY_DN8189_c0_g1_i7|TRINITY_DN42582_c0_g1_i5|TRINITY_DN15663_c0_g1_i4|Contig9924|Contig3518|Contig5376|TRINITY_DN4487_c0_g1_i1|TRINITY_DN227_c0_g3_i1|TRINITY_DN1650_c0_g1_i1|Contig1025|TRINITY_DN538_c1_g2_i1|TRINITY_DN3872_c0_g1_i1|Contig8014|Contig556|Contig18221|Contig9138|Contig12638|TRINITY_DN23099_c0_g2_i9|TRINITY_DN18881_c0_g1_i12|Contig4015|TRINITY_DN22579_c0_g…	http://www.genome.jp/kegg-bin/show_pathway?dre04140/dre:30716%09red/dre:572001%09red/dre:406728%09red/dre:791223%09red/dre:569441%09red/dre:100000896%09red/dre:100332174%09red/dre:492808%09red/dre:100317924%09red/dre:406843%09red/dre:550513%09red/dre:550286%09red/dre:100001198%09red/dre:336789%09red/dre:768177%09red/dre:100333016%09red/dre:323929%09red/dre:399480%09red/dre:378866%09red/dre:336632…
Ribosome biogenesis in eukaryotes	dre03008	46	77	0.000160121	0.00656167	TRINITY_DN11558_c0_g1_i4|Contig5440|Contig10769|TRINITY_DN30234_c0_g1_i1|TRINITY_DN22464_c1_g2_i2|Contig3889|TRINITY_DN7723_c0_g1_i2|Contig14237|Contig17109|TRINITY_DN10546_c1_g1_i1|TRINITY_DN10378_c0_g2_i1|TRINITY_DN2678_c0_g2_i1|TRINITY_DN37542_c0_g1_i2|Contig17307|TRINITY_DN11461_c0_g1_i6|Contig9361|Contig1551|Contig7151|TRINITY_DN2552_c1_g1_i4|Contig9073|Contig4921|Contig18476|TRINITY_DN15702…	http://www.genome.jp/kegg-bin/show_pathway?dre03008/dre:550241%09red/dre:323865%09red/dre:568741%09red/dre:445388%09red/dre:751738%09red/dre:393107%09red/dre:561138%09red/dre:553241%09red/dre:555704%09red/dre:767797%09red/dre:393237%09red/dre:541352%09red/dre:321940%09red/dre:492761%09red/dre:393291%09red/dre:553498%09red/dre:393717%09red/dre:393617%09red/dre:436798%09red/dre:793727%09red/dre:304…
Pyrimidine metabolism	dre00240	39	63	0.000288297	0.011293	TRINITY_DN5068_c0_g1_i11|TRINITY_DN1900_c0_g1_i7|TRINITY_DN21992_c0_g1_i1|TRINITY_DN4339_c0_g1_i5|Contig16098|TRINITY_DN12292_c0_g1_i2|TRINITY_DN25474_c1_g1_i1|TRINITY_DN1250_c1_g3_i1|TRINITY_DN45778_c0_g1_i1|TRINITY_DN30854_c0_g1_i1|Contig18597|TRINITY_DN815_c0_g1_i13|Contig4261|TRINITY_DN1874_c0_g1_i6|TRINITY_DN4266_c0_g2_i8|Contig6906|TRINITY_DN9710_c0_g1_i4|TRINITY_DN11088_c0_g1_i4|TRINITY_DN…	http://www.genome.jp/kegg-bin/show_pathway?dre00240/dre:570478%09red/dre:562399%09red/dre:368909%09red/dre:393143%09red/dre:563597%09red/dre:436595%09red/dre:100536156%09red/dre:393744%09red/dre:394170%09red/dre:559958%09red/dre:436652%09red/dre:322660%09red/dre:445151%09red/dre:558466%09red/dre:100144569%09red/dre:436692%09red/dre:30740%09red/dre:447928%09red/dre:103910413%09red/dre:393113%09red…
mTOR signaling pathway	dre04150	87	186	0.000293323	0.0113234	Contig9924|Contig1869|TRINITY_DN15211_c0_g1_i4|Contig7915|Contig18113|TRINITY_DN727_c2_g1_i2|Contig10187|TRINITY_DN7372_c0_g1_i4|TRINITY_DN538_c1_g2_i1|TRINITY_DN67243_c0_g2_i1|Contig7449|TRINITY_DN3707_c4_g3_i1|TRINITY_DN4271_c0_g1_i11|Contig14385|TRINITY_DN3495_c1_g1_i8|TRINITY_DN11378_c0_g1_i3|Contig16869|TRINITY_DN14208_c0_g1_i6|TRINITY_DN19069_c0_g1_i7|TRINITY_DN12953_c0_g2_i1|TRINITY_DN9790…	http://www.genome.jp/kegg-bin/show_pathway?dre04150/dre:323630%09red/dre:449937%09red/dre:286779%09red/dre:30105%09red/dre:445028%09red/dre:399488%09red/dre:406728%09red/dre:393732%09red/dre:797250%09red/dre:30412%09red/dre:561835%09red/dre:30654%09red/dre:550286%09red/dre:796322%09red/dre:403000%09red/dre:556087%09red/dre:30716%09red/dre:768177%09red/dre:797680%09red/dre:399480%09red/dre:406659%…
Lysine degradation	dre00310	43	73	0.000321363	0.0118889	TRINITY_DN1777_c0_g1_i7|TRINITY_DN8135_c0_g1_i4|TRINITY_DN13973_c0_g1_i2|Contig4463|TRINITY_DN10588_c0_g2_i1|Contig5155|Contig2585|Contig15267|TRINITY_DN26531_c0_g1_i1|Contig15504|Contig6442|Contig17291|TRINITY_DN5413_c0_g1_i9|TRINITY_DN3199_c0_g1_i14|Contig14332|TRINITY_DN17779_c0_g3_i2|Contig11696|TRINITY_DN20055_c1_g1_i6|Contig13089|Contig14985|Contig4823|TRINITY_DN12095_c0_g1_i10|TRINITY_DN42…	http://www.genome.jp/kegg-bin/show_pathway?dre00310/dre:560856%09red/dre:337193%09red/dre:794199%09red/dre:445121%09red/dre:368262%09red/dre:664754%09red/dre:793834%09red/dre:557048%09red/dre:565862%09red/dre:555271%09red/dre:768131%09red/dre:445290%09red/dre:393860%09red/dre:558601%09red/dre:325395%09red/dre:567970%09red/dre:494076%09red/dre:100005587%09red/dre:100536523%09red/dre:447920%09red/d…
Amino sugar and nucleotide sugar metabolism	dre00520	36	58	0.000466376	0.0164903	TRINITY_DN4920_c0_g1_i13|TRINITY_DN5680_c0_g1_i1|TRINITY_DN101815_c0_g1_i9|TRINITY_DN22199_c0_g2_i1|TRINITY_DN539_c1_g1_i1|TRINITY_DN13229_c0_g1_i2|Contig12045|TRINITY_DN5148_c0_g1_i5|Contig3004|Contig6967|TRINITY_DN14420_c0_g1_i8|TRINITY_DN8899_c0_g1_i20|TRINITY_DN12808_c0_g1_i4|Contig7118|TRINITY_DN664_c0_g2_i4|TRINITY_DN11799_c0_g1_i1|Contig10068|Contig22788|TRINITY_DN4739_c0_g1_i5|TRINITY_DN1…	http://www.genome.jp/kegg-bin/show_pathway?dre00520/dre:322780%09red/dre:406339%09red/dre:323613%09red/dre:100148292%09red/dre:406819%09red/dre:116991%09red/dre:555748%09red/dre:246094%09red/dre:402981%09red/dre:678540%09red/dre:449829%09red/dre:791728%09red/dre:554143%09red/dre:445097%09red/dre:553792%09red/dre:334420%09red/dre:494077%09red/dre:569945%09red/dre:431743%09red/dre:550565%09red/dre:…
Basal transcription factors	dre03022	28	40	0.000500573	0.0176215	TRINITY_DN10090_c0_g1_i1|TRINITY_DN18885_c0_g1_i4|Contig13144|Contig14234|TRINITY_DN28702_c0_g1_i1|Contig6467|TRINITY_DN333_c0_g1_i1|Contig12734|TRINITY_DN13009_c0_g1_i1|TRINITY_DN50333_c0_g1_i1|TRINITY_DN5012_c0_g1_i2|Contig16979|Contig8530|TRINITY_DN60554_c0_g1_i2|Contig9859|Contig6755|TRINITY_DN61793_c0_g1_i4|TRINITY_DN1119_c0_g1_i8|TRINITY_DN21927_c0_g1_i12|TRINITY_DN11373_c0_g1_i3|TRINITY_DN…	http://www.genome.jp/kegg-bin/show_pathway?dre03022/dre:447857%09red/dre:447818%09red/dre:324323%09red/dre:81597%09red/dre:798997%09red/dre:751713%09red/dre:100002261%09red/dre:393256%09red/dre:321485%09red/dre:436821%09red/dre:324823%09red/dre:100149942%09red/dre:405897%09red/dre:323974%09red/dre:403035%09red/dre:541325%09red/dre:334854%09red/dre:555452%09red/dre:436837%09red/dre:557363%09red/dr…
Glycolysis / Gluconeogenesis	dre00010	43	77	0.000732959	0.0234283	Contig10978|TRINITY_DN17613_c0_g1_i10|TRINITY_DN3633_c0_g1_i10|TRINITY_DN15691_c0_g1_i7|TRINITY_DN1524_c2_g1_i2|Contig21535|Contig2337|TRINITY_DN33643_c0_g1_i1|TRINITY_DN7098_c0_g1_i2|Contig17291|TRINITY_DN26160_c1_g1_i2|TRINITY_DN136998_c0_g1_i1|TRINITY_DN14420_c0_g1_i8|TRINITY_DN148342_c0_g1_i1|TRINITY_DN8586_c0_g1_i6|Contig11170|TRINITY_DN13927_c0_g1_i1|TRINITY_DN10159_c0_g1_i1|TRINITY_DN7557_…	http://www.genome.jp/kegg-bin/show_pathway?dre00010/dre:406702%09red/dre:406696%09red/dre:406339%09red/dre:321224%09red/dre:323653%09red/dre:790919%09red/dre:324201%09red/dre:369193%09red/dre:541435%09red/dre:246094%09red/dre:799805%09red/dre:116517%09red/dre:323107%09red/dre:558487%09red/dre:436914%09red/dre:394075%09red/dre:335231%09red/dre:560020%09red/dre:560753%09red/dre:100005587%09red/dre:…
Glycerophospholipid metabolism	dre00564	52	101	0.000918271	0.0273802	TRINITY_DN1616_c0_g2_i7|Contig5118|TRINITY_DN10992_c1_g2_i1|TRINITY_DN33036_c0_g1_i1|Contig16871|TRINITY_DN17161_c0_g1_i2|Contig18676|Contig10583|TRINITY_DN2989_c4_g1_i1|Contig13603|Contig6915|Contig6626|Contig4005|TRINITY_DN9895_c0_g1_i1|Contig3662|TRINITY_DN11040_c0_g1_i1|Contig14153|TRINITY_DN10786_c0_g2_i1|TRINITY_DN2579_c1_g1_i4|Contig8225|TRINITY_DN8403_c0_g1_i20|Contig17652|Contig16931|TRI…	http://www.genome.jp/kegg-bin/show_pathway?dre00564/dre:100150463%09red/dre:550327%09red/dre:393127%09red/dre:431758%09red/dre:100534896%09red/dre:553380%09red/dre:560638%09red/dre:563589%09red/dre:557205%09red/dre:641423%09red/dre:100148818%09red/dre:724010%09red/dre:556641%09red/dre:555725%09red/dre:555330%09red/dre:777624%09red/dre:436958%09red/dre:563806%09red/dre:553433%09red/dre:450016%09re…
FoxO signaling pathway	dre04068	76	167	0.00122374	0.0336044	Contig913|TRINITY_DN1599_c0_g2_i1|TRINITY_DN1777_c0_g1_i7|TRINITY_DN3633_c0_g1_i10|Contig11880|TRINITY_DN15691_c0_g1_i7|TRINITY_DN5033_c0_g1_i8|Contig3431|Contig5308|Contig15021|TRINITY_DN1260_c0_g1_i4|TRINITY_DN10680_c0_g2_i1|Contig1025|TRINITY_DN4271_c0_g1_i11|TRINITY_DN5361_c0_g1_i6|TRINITY_DN538_c1_g2_i1|TRINITY_DN7098_c0_g1_i2|Contig556|Contig16499|Contig15916|TRINITY_DN2354_c0_g1_i6|Contig9…	http://www.genome.jp/kegg-bin/show_pathway?dre04068/dre:393891%09red/dre:65236%09red/dre:561737%09red/dre:406728%09red/dre:406440%09red/dre:735295%09red/dre:565576%09red/dre:394088%09red/dre:568316%09red/dre:360144%09red/dre:30296%09red/dre:100134973%09red/dre:550286%09red/dre:100001198%09red/dre:100331892%09red/dre:30716%09red/dre:564523%09red/dre:399480%09red/dre:403045%09red/dre:563180%09red/d…
Biosynthesis of amino acids	dre01230	46	88	0.00138699	0.0365789	TRINITY_DN19643_c1_g1_i1|TRINITY_DN570_c3_g1_i1|Contig1687|Contig4306|TRINITY_DN1524_c2_g1_i2|TRINITY_DN49127_c0_g1_i3|TRINITY_DN9711_c0_g1_i1|TRINITY_DN37981_c0_g1_i2|Contig1147|TRINITY_DN33643_c0_g1_i1|TRINITY_DN11533_c0_g1_i4|TRINITY_DN1387_c0_g1_i1|Contig16410|TRINITY_DN136998_c0_g1_i1|TRINITY_DN6092_c0_g1_i5|TRINITY_DN23978_c0_g2_i2|Contig11985|TRINITY_DN148342_c0_g1_i1|TRINITY_DN1417_c0_g1_…	http://www.genome.jp/kegg-bin/show_pathway?dre01230/dre:406696%09red/dre:553283%09red/dre:378847%09red/dre:324556%09red/dre:323329%09red/dre:386951%09red/dre:560944%09red/dre:369193%09red/dre:393926%09red/dre:336473%09red/dre:323107%09red/dre:403086%09red/dre:558487%09red/dre:678634%09red/dre:393970%09red/dre:327512%09red/dre:317743%09red/dre:100144628%09red/dre:406688%09red/dre:550524%09red/dre:…
Vascular smooth muscle contraction	dre04270	73	160	0.00142933	0.0371943	Contig6013|TRINITY_DN8891_c0_g1_i7|Contig6017|Contig3470|Contig5118|TRINITY_DN3737_c0_g1_i5|Contig1869|TRINITY_DN7778_c2_g1_i1|TRINITY_DN15380_c0_g2_i4|Contig10583|Contig1025|TRINITY_DN3455_c0_g2_i5|TRINITY_DN9531_c0_g1_i5|TRINITY_DN17353_c1_g1_i1|Contig21768|TRINITY_DN5321_c0_g2_i8|Contig12439|TRINITY_DN1903_c0_g1_i8|TRINITY_DN10827_c0_g2_i1|TRINITY_DN9301_c0_g1_i7|Contig6832|TRINITY_DN67243_c0_…	http://www.genome.jp/kegg-bin/show_pathway?dre04270/dre:100333455%09red/dre:100001532%09red/dre:322909%09red/dre:100148818%09red/dre:406728%09red/dre:402802%09red/dre:100331745%09red/dre:403063%09red/dre:100332055%09red/dre:570218%09red/dre:492486%09red/dre:100329779%09red/dre:114550%09red/dre:30716%09red/dre:399480%09red/dre:406659%09red/dre:321070%09red/dre:100149100%09red/dre:557353%09red/dre:…
@@Nucleotide excision repair	dre03420	28	44	0.0014467	0.0374129	Contig15415|TRINITY_DN18885_c0_g1_i4|TRINITY_DN6681_c0_g1_i17|TRINITY_DN1711_c0_g1_i9|TRINITY_DN86580_c0_g1_i2|TRINITY_DN28702_c0_g1_i1|TRINITY_DN3652_c0_g1_i4|TRINITY_DN17004_c0_g1_i1|TRINITY_DN49221_c0_g1_i9|TRINITY_DN5012_c0_g1_i2|Contig16979|Contig11558|TRINITY_DN39531_c0_g3_i3|TRINITY_DN20100_c0_g1_i4|Contig22789|Contig3409|Contig9859|TRINITY_DN29938_c0_g1_i5|TRINITY_DN13378_c0_g1_i7|Contig1…	http://www.genome.jp/kegg-bin/show_pathway?dre03420/dre:447857%09red/dre:324323%09red/dre:259256%09red/dre:445385%09red/dre:751713%09red/dre:393536%09red/dre:449811%09red/dre:393774%09red/dre:560313%09red/dre:100001425%09red/dre:553610%09red/dre:30678%09red/dre:393196%09red/dre:100006257%09red/dre:405897%09red/dre:100037336%09red/dre:796456%09red/dre:692256%09red/dre:449846%09red/dre:562839%09red…
Drug metabolism - other enzymes	dre00983	37	66	0.00156969	0.0399749	Contig15593|Contig16244|TRINITY_DN1900_c0_g1_i7|Contig11215|TRINITY_DN4339_c0_g1_i5|TRINITY_DN25474_c1_g1_i1|TRINITY_DN30854_c0_g1_i1|TRINITY_DN815_c0_g1_i13|Contig4261|TRINITY_DN19645_c1_g2_i2|Contig5884|TRINITY_DN8187_c0_g1_i4|TRINITY_DN9710_c0_g1_i4|TRINITY_DN110674_c0_g3_i3|TRINITY_DN2857_c0_g2_i1|TRINITY_DN40669_c0_g2_i4|TRINITY_DN9023_c0_g1_i16|TRINITY_DN1924_c0_g1_i9|TRINITY_DN21908_c0_g1_…	http://www.genome.jp/kegg-bin/show_pathway?dre00983/dre:406703%09red/dre:393559%09red/dre:393556%09red/dre:406259%09red/dre:571365%09red/dre:79381%09red/dre:393143%09red/dre:563597%09red/dre:553952%09red/dre:317745%09red/dre:394170%09red/dre:368909%09red/dre:322660%09red/dre:559958%09red/dre:558466%09red/dre:100144569%09red/dre:431762%09red/dre:30740%09red/dre:406736%09red/dre:406731%09red/dre:44…
Porphyrin and chlorophyll metabolism	dre00860	22	31	0.00170231	0.0423775	TRINITY_DN12297_c0_g1_i3|TRINITY_DN75_c0_g1_i4|TRINITY_DN13248_c1_g1_i1|TRINITY_DN19645_c1_g2_i2|Contig11215|Contig5884|TRINITY_DN8187_c0_g1_i4|TRINITY_DN557_c0_g2_i2|TRINITY_DN850_c0_g1_i9|TRINITY_DN40669_c0_g2_i4|Contig20447|Contig15593|Contig15592|Contig17397|TRINITY_DN21034_c0_g3_i2|TRINITY_DN22674_c0_g2_i1|TRINITY_DN8291_c0_g1_i2|TRINITY_DN18171_c0_g1_i5|TRINITY_DN203_c0_g1_i9|Contig2708|Con…	http://www.genome.jp/kegg-bin/show_pathway?dre00860/dre:58215%09red/dre:767661%09red/dre:402970%09red/dre:553384%09red/dre:338290%09red/dre:406731%09red/dre:394181%09red/dre:436959%09red/dre:321294%09red/dre:100006320%09red/dre:58016%09red/dre:84702%09red/dre:550338%09red/dre:557077%09red/dre:791518%09red/dre:394129%09red/dre:553952%09red
Cysteine and methionine metabolism	dre00270	31	53	0.00223083	0.0502158	TRINITY_DN19643_c1_g1_i1|Contig9920|Contig1687|Contig5443|Contig5445|Contig17013|Contig1147|TRINITY_DN11533_c0_g1_i4|TRINITY_DN18757_c0_g1_i7|TRINITY_DN1242_c1_g1_i1|Contig17160|Contig1796|TRINITY_DN15464_c1_g1_i1|Contig23184|Contig12173|Contig15483|TRINITY_DN13617_c0_g1_i3|Contig12019|Contig16825|Contig408|TRINITY_DN13516_c0_g1_i2|TRINITY_DN6797_c0_g1_i5|Contig13091|Contig404|TRINITY_DN13003_c0_…	http://www.genome.jp/kegg-bin/show_pathway?dre00270/dre:394240%09red/dre:792097%09red/dre:619269%09red/dre:406405%09red/dre:378847%09red/dre:335715%09red/dre:323329%09red/dre:80872%09red/dre:796025%09red/dre:393714%09red/dre:399662%09red/dre:322055%09red/dre:798918%09red/dre:387530%09red/dre:678634%09red/dre:327512%09red/dre:317744%09red/dre:406688%09red/dre:393526%09red/dre:447941%09red/dre:5614…
Hedgehog signaling pathway	dre04340	32	56	0.00251261	0.0553121	Contig816|TRINITY_DN4496_c1_g2_i1|Contig3470|TRINITY_DN2051_c0_g1_i9|TRINITY_DN1353_c0_g1_i9|Contig13002|Contig13182|Contig13183|Contig8734|Contig431|Contig8733|TRINITY_DN7372_c0_g1_i4|TRINITY_DN93816_c0_g1_i1|TRINITY_DN13920_c0_g1_i4|Contig9383|TRINITY_DN7561_c0_g1_i9|TRINITY_DN847_c0_g2_i1|TRINITY_DN6938_c1_g1_i14|TRINITY_DN15837_c1_g2_i1|Contig7091|Contig13711|Contig14994|TRINITY_DN1928_c0_g1_…	http://www.genome.jp/kegg-bin/show_pathway?dre04340/dre:569403%09red/dre:799608%09red/dre:100001615%09red/dre:30654%09red/dre:334628%09red/dre:541318%09red/dre:561724%09red/dre:192307%09red/dre:326102%09red/dre:334373%09red/dre:548610%09red/dre:558147%09red/dre:321695%09red/dre:544651%09red/dre:796318%09red/dre:406533%09red/dre:563147%09red/dre:394099%09red/dre:494092%09red/dre:100005514%09red/dr…
ECM-receptor interaction	dre04512	45	89	0.00253772	0.0554069	TRINITY_DN3318_c0_g5_i1|Contig5698|Contig14822|TRINITY_DN15402_c0_g1_i8|TRINITY_DN46_c0_g1_i3|TRINITY_DN87822_c0_g1_i1|TRINITY_DN14771_c1_g1_i1|TRINITY_DN55305_c0_g1_i1|TRINITY_DN75397_c0_g2_i3|Contig9204|Contig8029|Contig4024|TRINITY_DN11475_c0_g1_i5|Contig18456|Contig7810|TRINITY_DN39467_c0_g1_i1|Contig8635|TRINITY_DN4769_c0_g1_i10|TRINITY_DN55131_c0_g1_i1|Contig3624|TRINITY_DN14177_c0_g2_i2|TR…	http://www.genome.jp/kegg-bin/show_pathway?dre04512/dre:568593%09red/dre:798998%09red/dre:100536533%09red/dre:563273%09red/dre:101885690%09red/dre:100151255%09red/dre:445380%09red/dre:286832%09red/dre:260303%09red/dre:570643%09red/dre:100005469%09red/dre:567771%09red/dre:570216%09red/dre:503730%09red/dre:337158%09red/dre:565373%09red/dre:563556%09red/dre:394012%09red/dre:100535241%09red/dre:55426…
Glyoxylate and dicarboxylate metabolism	dre00630	24	37	0.0025549	0.05563	TRINITY_DN570_c3_g1_i1|Contig10978|Contig15670|TRINITY_DN2151_c0_g1_i2|Contig5443|Contig5923|Contig5445|Contig9512|Contig9886|Contig2585|Contig19708|Contig18300|TRINITY_DN9978_c0_g1_i5|TRINITY_DN7665_c1_g2_i3|Contig11170|Contig17658|Contig21535|TRINITY_DN1242_c1_g1_i1|Contig4171|TRINITY_DN10214_c0_g1_i11|TRINITY_DN2885_c0_g1_i3|TRINITY_DN32685_c0_g1_i1|TRINITY_DN118913_c0_g1_i1|Contig10191	http://www.genome.jp/kegg-bin/show_pathway?dre00630/dre:406405%09red/dre:335715%09red/dre:402827%09red/dre:497183%09red/dre:399662%09red/dre:541435%09red/dre:100144628%09red/dre:569581%09red/dre:436914%09red/dre:560020%09red/dre:393305%09red/dre:79378%09red/dre:553804%09red/dre:336473%09red/dre:394021%09red/dre:322339%09red/dre:437019%09red/dre:445290%09red/dre:321621%09red/dre:436603%09red/dre:4…
SNARE interactions in vesicular transport	dre04130	26	42	0.0027745	0.0588091	Contig4085|TRINITY_DN2233_c2_g1_i5|TRINITY_DN9781_c0_g1_i1|Contig16759|Contig13066|Contig13507|Contig10347|TRINITY_DN1923_c1_g1_i1|TRINITY_DN3175_c0_g1_i2|TRINITY_DN2641_c0_g1_i2|TRINITY_DN18160_c0_g1_i5|Contig9967|TRINITY_DN30248_c0_g1_i2|TRINITY_DN4576_c0_g1_i7|Contig19953|TRINITY_DN22584_c0_g1_i13|TRINITY_DN4010_c1_g1_i9|Contig9898|TRINITY_DN18211_c0_g1_i4|Contig19770|Contig7410|TRINITY_DN1292…	http://www.genome.jp/kegg-bin/show_pathway?dre04130/dre:550577%09red/dre:393236%09red/dre:336281%09red/dre:394067%09red/dre:492808%09red/dre:323735%09red/dre:405846%09red/dre:100536636%09red/dre:393294%09red/dre:394011%09red/dre:100006625%09red/dre:562669%09red/dre:445493%09red/dre:393346%09red/dre:327007%09red/dre:324569%09red/dre:562857%09red/dre:58038%09red/dre:795732%09red/dre:415163%09red/dr…
Inositol phosphate metabolism	dre00562	45	90	0.00298279	0.0610763	Contig10033|Contig11886|TRINITY_DN8844_c1_g1_i3|TRINITY_DN17996_c0_g1_i4|TRINITY_DN43280_c0_g1_i7|Contig597|TRINITY_DN148342_c0_g1_i1|Contig13460|TRINITY_DN8312_c0_g1_i1|Contig18611|TRINITY_DN188_c0_g3_i1|Contig4846|Contig7131|TRINITY_DN4312_c0_g1_i4|Contig19783|TRINITY_DN10059_c0_g1_i7|TRINITY_DN358_c0_g3_i1|Contig14702|Contig10551|TRINITY_DN4173_c0_g1_i13|TRINITY_DN4999_c0_g1_i4|Contig4766|TRIN…	http://www.genome.jp/kegg-bin/show_pathway?dre00562/dre:100001532%09red/dre:563543%09red/dre:100334605%09red/dre:323929%09red/dre:562919%09red/dre:337236%09red/dre:641570%09red/dre:790916%09red/dre:553750%09red/dre:564750%09red/dre:548346%09red/dre:394174%09red/dre:558940%09red/dre:541511%09red/dre:567938%09red/dre:792527%09red/dre:327346%09red/dre:568288%09red/dre:322720%09red/dre:560753%09red/d…
C-type lectin receptor signaling pathway	dre04625	57	122	0.00298672	0.0610763	TRINITY_DN30624_c0_g1_i1|Contig14824|TRINITY_DN7201_c2_g1_i3|Contig1869|Contig5374|Contig8917|Contig13469|Contig1025|Contig8930|TRINITY_DN17353_c1_g1_i1|Contig19124|Contig18221|Contig15839|TRINITY_DN2354_c0_g1_i6|TRINITY_DN1823_c0_g2_i2|TRINITY_DN18537_c1_g1_i6|TRINITY_DN22579_c0_g1_i3|Contig6187|TRINITY_DN2315_c0_g3_i2|TRINITY_DN36868_c0_g1_i5|TRINITY_DN8111_c0_g1_i5|Contig10360|TRINITY_DN7317_c…	http://www.genome.jp/kegg-bin/show_pathway?dre04625/dre:100002318%09red/dre:571031%09red/dre:406463%09red/dre:100317924%09red/dre:565656%09red/dre:550513%09red/dre:550286%09red/dre:259196%09red/dre:30716%09red/dre:556277%09red/dre:335916%09red/dre:399480%09red/dre:406659%09red/dre:567611%09red/dre:436718%09red/dre:394174%09red/dre:327321%09red/dre:561595%09red/dre:58022%09red/dre:65236%09red/dre:…
[truncated: 113 more rows]

## Sheet: Enrichment GO muscle 
Supplemental File V. Enrichment of Gene Ontology (GO) terms for transcripts expressed in the organs or tissues of Rhamdia quelen.
Enrichment of GO terms for transcripts expressed in the skeletal muscle of R. quelen
GO Term	GO Name	GO Category	Adj. P-value	P-value	Nr Test	Nr Reference	Not Annot Test	Not Annot Ref	% Reference	% Test
GO:0044237	cellular metabolic process	BIOLOGICAL_PROCESS	8.10154e-74	5.04193e-77	2653	1006	11730	9044	10.01	18.4454
GO:0008152	metabolic process	BIOLOGICAL_PROCESS	3.60846e-47	6.73709e-50	3817	1857	10566	8193	18.4776	26.5383
GO:0009987	cellular process	BIOLOGICAL_PROCESS	5.83177e-47	1.1493e-49	5527	2947	8856	7103	29.3234	38.4273
GO:0006793	phosphorus metabolic process	BIOLOGICAL_PROCESS	4.56063e-36	1.22992e-38	899	277	13484	9773	2.75622	6.25043
[truncated: 516 more rows]

## Sheet: Enrichment muscle KEGG Dre
Supplemental File V. Enrichment of KEGG (Kyoto Encyclopedia of Genes and Genomes) pathways for transcripts expressed in the organs or tissues of Rhamdia quelen.
[truncated: 159 more rows]

[truncated: 4 more sheets: Enrichment GO testes, Enrichment KEGG testes Dre, Enrichment GO ovary  , Enrichment KEGG ovary Dre]
