# Supplementary material for: Transcriptomic Divergence and Associated Markers Between Genomic Lineages of Silver Catfish ( Rhamdia quelen )
Source: Ecol Evol. 2025 Mar 13;15(3):e71021. doi: 10.1002/ece3.71021 (PMC11904098; doi:10.1002/ece3.71021)
Supplement: Supplementary file 7 — Data S7. [file ECE3-15-e71021-s006.xlsx]

## Sheet: Hoja1
Supplemental File VII. Transposable elements of R. quelen transcriptome (brain, head kidney, liver, skeletal muscle, testes and ovary), and TEs expressed by the South and North transcriptomic lineages.
	Whole transcriptome			North lineage			South lineage
	Number of elements	Length occupied (bp)	Percentage of sequences	Number of elements	Length occupied (bp)	Percentage of sequences	Number of elements	Length occupied (bp)	Percentage of sequences
Retroelements	32973	4943715	0.1136	29176	3936507	0.0999	29413	4017906	0.1007
SINEs:	1265	96185	0.0022	1184	89542	0.0023	1192	90258	0.0023
LINEs:	23909	3134662	0.0721	21552	2618881	0.0665	21695	2634694	0.066
L2/CR1/Rex	9779	1125313	0.0259	8829	965804	0.0245	8884	968113	0.0243
R1/LOA/Jockey	380	51541	0.0012	354	46595	0.0012	350	46306	0.0012
R2/R4/NeSL	1745	188941	0.0043	1569	152709	0.0039	1576	159458	0.004
RTE/Bov-B	4817	559289	0.0129	4422	495629	0.0126	4474	495260	0.0124
L1/CIN4	4537	845187	0.0194	3995	648389	0.0165	4028	652410	0.0164
LTR elements:	7799	1712868	0.0394	6440	1228084	0.0312	6526	1292954	0.0324
BEL/Pao	314	143384	0.0033	213	90440	0.0023	218	87223	0.0022
Ty1/Copia	141	26953	0.0006	125	20859	0.0005	120	22284	0.0006
Gypsy/DIRS1	2889	798626	0.0184	2327	560297	0.0142	2340	580956	0.0146
Retroviral	276	48090	0.0011	250	40692	0.001	241	39893	0.001
DNA transposons	13190	1750440	0.0402	11658	1451079	0.0368	11629	1443607	0.0362
hobo-Activator	2327	304443	0.007	2046	243591	0.0062	2009	242473	0.0061
Tc1-IS630-Pogo	5264	698566	0.0161	4710	606824	0.0154	4728	610689	0.0153
MULE-MuDR	20	2249	0.0001	20	2249	0.0001	20	2249	0.0001
PiggyBac	254	53346	0.0012	227	48124	0.0012	230	48419	0.0012
Tourist/Harbinger	373	53006	0.0012	329	44758	0.0011	328	43123	0.0011
Other (Mirage, P-element, Transib)	25	6461	0.0001	22	5604	0.0001	23	4341	0.0001
Rolling-circles	74	9579	0.0002	60	4308	0.0001	61	5829	0.0001
Unclassified:	1095	119699	0.0028	981	95868	0.0024	986	101592	0.0025
Total interspersed repeat		6813854	0.1566		5483454	0.1392		5563105	0.1395
