# Supplementary material for: Transcriptomic Divergence and Associated Markers Between Genomic Lineages of Silver Catfish ( Rhamdia quelen )
Source: Ecol Evol. 2025 Mar 13;15(3):e71021. doi: 10.1002/ece3.71021 (PMC11904098; doi:10.1002/ece3.71021)
Supplement: Supplementary file 8 — Data S8. [file ECE3-15-e71021-s008.xlsx]

## Sheet: RNASeq SNP loci
Supplemental File VIII. Transcriptome SNPs and genetic divergence between genomic lineages of R. quelen.
Popoolation results indicate transcripts, position, depth, alleles, most frequent allele, FST between lineages.
Transcript	Locus position	Locus depth	Allele_states	most_variable_allele	FST	Ts/Tv
TRINITY_DN850_c0_g1_i9	19	669	A/G	G	1:2=0.00092621	Ts	66247
TRINITY_DN850_c0_g1_i9	52	2134	T/G	T	1:2=0.00019233	Tv	24477
TRINITY_DN850_c0_g1_i9	54	2768	A/G	A	1:2=0.00021194	Ts	2.7065
TRINITY_DN850_c0_g1_i9	71	2946	G/A	A	1:2=0.00284330	Ts
TRINITY_DN850_c0_g1_i9	81	3264	T/C	G	1:2=0.00008574	Ts
TRINITY_DN850_c0_g1_i9	83	3299	A/G	G	1:2=0.00008741	Ts
TRINITY_DN850_c0_g1_i9	94	4571	T/C	T	1:2=0.00005478	Ts
TRINITY_DN850_c0_g1_i9	104	5013	A/G	G	1:2=0.00002999	Ts
TRINITY_DN850_c0_g1_i9	105	5128	T/C	T	1:2=0.00246764	Ts
TRINITY_DN850_c0_g1_i9	116	5265	T/C	T	1:2=0.00004492	Ts
TRINITY_DN850_c0_g1_i9	121	5474	A/G	A	1:2=0.00048347	Ts
TRINITY_DN850_c0_g1_i9	146	6253	T/A	T	1:2=0.02437904	Tv
TRINITY_DN850_c0_g1_i9	149	6263	C/T	T	1:2=0.02448691	Ts
TRINITY_DN850_c0_g1_i9	153	5842	A/G	G	1:2=0.74317592	Ts
TRINITY_DN850_c0_g1_i9	165	5979	T/C	T	1:2=0.00240791	Ts
TRINITY_DN850_c0_g1_i9	166	5990	G/T	T	1:2=0.72777092	Tv
TRINITY_DN850_c0_g1_i9	177	6749	G/A	A	1:2=0.00267363	Ts
TRINITY_DN850_c0_g1_i9	186	6135	C/A	C	1:2=0.00050262	Tv
TRINITY_DN850_c0_g1_i9	189	5904	C/A	C	1:2=0.00018102	Tv
TRINITY_DN850_c0_g1_i9	199	5996	C/T	T	1:2=0.03295923	Ts
TRINITY_DN850_c0_g1_i9	213	6585	C/T	C	1:2=0.03386613	Ts
TRINITY_DN850_c0_g1_i9	214	6760	G/C/A	C	1:2=0.00284121	More than two alleles
TRINITY_DN850_c0_g1_i9	217	6744	G/A	A	1:2=0.00118097	Ts
TRINITY_DN850_c0_g1_i9	226	6527	C/T	T	1:2=0.05467680	Ts
TRINITY_DN850_c0_g1_i9	227	6541	A/G	G	1:2=0.00017397	Ts
TRINITY_DN850_c0_g1_i9	243	6856	G/A	G	1:2=0.03597500	Ts
TRINITY_DN850_c0_g1_i9	252	6799	T/A	T	1:2=0.01291020	Tv
TRINITY_DN850_c0_g1_i9	254	6808	G/A	G	1:2=0.00128194	Ts
TRINITY_DN850_c0_g1_i9	263	6766	G/A	A	1:2=0.05805639	Ts
TRINITY_DN850_c0_g1_i9	266	6604	T/G	G	1:2=0.08365472	Tv
TRINITY_DN850_c0_g1_i9	268	6332	A/C	A	1:2=0.00056773	Tv
TRINITY_DN850_c0_g1_i9	277	6823	A/G	G	1:2=0.14163808	Ts
TRINITY_DN850_c0_g1_i9	293	7083	C/T	C	1:2=0.05068801	Ts
TRINITY_DN850_c0_g1_i9	297	7018	C/G	C	1:2=0.00396579	Tv
TRINITY_DN850_c0_g1_i9	298	6989	A/G	A	1:2=0.00198688	Ts
TRINITY_DN850_c0_g1_i9	304	6783	A/T/G	T	1:2=0.59944268	More than two alleles
TRINITY_DN850_c0_g1_i9	305	6888	T/C	T	1:2=0.00005118	Ts
TRINITY_DN850_c0_g1_i9	357	6374	G/A	A	1:2=0.00083113	Ts
TRINITY_DN850_c0_g1_i9	372	6518	T/C	T	1:2=0.35377271	Ts
TRINITY_DN850_c0_g1_i9	375	6503	T/C	T	1:2=0.00009912	Ts
TRINITY_DN850_c0_g1_i9	383	6479	A/G	G	1:2=0.00028551	Ts
TRINITY_DN850_c0_g1_i9	388	6535	A/G	A	1:2=0.00062955	Ts
TRINITY_DN850_c0_g1_i9	399	6331	G/A	A	1:2=0.00112501	Ts
TRINITY_DN850_c0_g1_i9	463	5377	G/T	G	1:2=0.24941524	Tv
TRINITY_DN850_c0_g1_i9	467	5294	T/C/G	A	1:2=0.00004623	More than two alleles
TRINITY_DN850_c0_g1_i9	468	5265	T/C	C	1:2=0.00008941	Ts
TRINITY_DN850_c0_g1_i9	470	5062	A/C/G	A	1:2=0.00041655	More than two alleles
TRINITY_DN850_c0_g1_i9	481	5675	A/G	G	1:2=0.00011917	Ts
TRINITY_DN850_c0_g1_i9	491	5558	T/C	A	1:2=0.00005212	Ts
TRINITY_DN850_c0_g1_i9	493	5768	A/C/G	A	1:2=0.00017481	More than two alleles
TRINITY_DN850_c0_g1_i9	516	6331	G/A	A	1:2=0.07887283	Ts
TRINITY_DN850_c0_g1_i9	557	6096	T/C	C	1:2=0.00011228	Ts
TRINITY_DN850_c0_g1_i9	570	5857	A/G/C	A	1:2=0.00003451	More than two alleles
TRINITY_DN850_c0_g1_i9	574	5844	C/T	C	1:2=0.00034046	Ts
TRINITY_DN850_c0_g1_i9	582	5613	G/A	G	1:2=0.00232562	Ts
TRINITY_DN850_c0_g1_i9	632	4888	C/T	A	1:2=0.00008511	Ts
TRINITY_DN850_c0_g1_i9	645	5615	G/A	G	1:2=0.00354636	Ts
TRINITY_DN850_c0_g1_i9	647	5509	A/G	G	1:2=0.00007649	Ts
TRINITY_DN850_c0_g1_i9	658	5528	T/C	T	1:2=0.00056934	Ts
TRINITY_DN850_c0_g1_i9	661	5492	C/T	A	1:2=0.00002774	Ts
TRINITY_DN850_c0_g1_i9	662	5788	C/T	T	1:2=0.00010376	Ts
TRINITY_DN850_c0_g1_i9	663	5940	A/C/G	G	1:2=0.00005721	More than two alleles
TRINITY_DN850_c0_g1_i9	675	5665	T/C	C	1:2=0.00007687	Ts
TRINITY_DN850_c0_g1_i9	695	5265	A/G/C	A	1:2=0.00016262	More than two alleles
TRINITY_DN850_c0_g1_i9	696	5202	T/C/G	C	1:2=0.00007805	More than two alleles
TRINITY_DN850_c0_g1_i9	700	5357	A/G	G	1:2=0.00012051	Ts
TRINITY_DN850_c0_g1_i9	701	5312	T/C	C	1:2=0.00034241	Ts
TRINITY_DN850_c0_g1_i9	719	5325	A/G	G	1:2=0.00020549	Ts
TRINITY_DN850_c0_g1_i9	732	5766	G/A	A	1:2=0.34389231	Ts
TRINITY_DN850_c0_g1_i9	733	5656	A/G	G	1:2=0.00076368	Ts
TRINITY_DN850_c0_g1_i9	744	5161	G/A	G	1:2=0.00159052	Ts
TRINITY_DN850_c0_g1_i9	745	5166	A/G/C	A	1:2=0.00029422	More than two alleles
TRINITY_DN850_c0_g1_i9	750	5033	C/T	C	1:2=0.03932253	Ts
TRINITY_DN850_c0_g1_i9	771	4855	G/A	G	1:2=0.04123169	Ts
TRINITY_DN850_c0_g1_i9	795	4817	G/A	G	1:2=0.00189800	Ts
TRINITY_DN850_c0_g1_i9	816	4570	A/C	A	1:2=0.00014845	Tv
TRINITY_DN850_c0_g1_i9	834	5166	A/G	A	1:2=0.00008986	Ts
TRINITY_DN850_c0_g1_i9	837	5078	A/G	A	1:2=0.44241561	Ts
TRINITY_DN850_c0_g1_i9	847	5118	A/T	A	1:2=0.44384429	Tv
TRINITY_DN850_c0_g1_i9	864	5200	G/A	G	1:2=0.03461125	Ts
TRINITY_DN850_c0_g1_i9	909	4602	T/C	C	1:2=0.00007726	Ts
TRINITY_DN850_c0_g1_i9	922	4632	A/G	G	1:2=0.00008272	Ts
TRINITY_DN850_c0_g1_i9	940	5430	A/G	G	1:2=0.00006207	Ts
TRINITY_DN850_c0_g1_i9	978	5639	C/T	T	1:2=0.00004361	Ts
TRINITY_DN850_c0_g1_i9	979	5679	C/T	T	1:2=0.00003252	Ts
TRINITY_DN850_c0_g1_i9	980	5714	C/T	C	1:2=0.00005207	Ts
TRINITY_DN850_c0_g1_i9	981	5736	A/G	C	1:2=0.00003748	Ts
TRINITY_DN850_c0_g1_i9	990	6027	G/A	G	1:2=0.06044558	Ts
TRINITY_DN850_c0_g1_i9	1000	5740	T/C	C	1:2=0.00010998	Ts
TRINITY_DN850_c0_g1_i9	1005	6025	G/A	G	1:2=0.00220289	Ts
TRINITY_DN850_c0_g1_i9	1013	5878	C/T	C	1:2=0.03546037	Ts
TRINITY_DN850_c0_g1_i9	1021	5682	G/A	G	1:2=0.00155691	Ts
TRINITY_DN850_c0_g1_i9	1035	5788	A/G	G	1:2=0.00005271	Ts
TRINITY_DN850_c0_g1_i9	1040	5635	T/C/A	T	1:2=0.00025148	More than two alleles
TRINITY_DN850_c0_g1_i9	1041	5708	G/A	A	1:2=0.00122227	Ts
TRINITY_DN850_c0_g1_i9	1047	5757	T/C	T	1:2=0.00033769	Ts
TRINITY_DN850_c0_g1_i9	1062	5422	T/C	C	1:2=0.00004739	Ts
TRINITY_DN850_c0_g1_i9	1066	5415	C/T	A	1:2=0.00002979	Ts
TRINITY_DN850_c0_g1_i9	1068	5696	A/G	A	1:2=0.00002554	Ts
TRINITY_DN850_c0_g1_i9	1113	5129	T/C	T	1:2=0.00041117	Ts
TRINITY_DN850_c0_g1_i9	1120	5556	G/A	G	1:2=0.00079444	Ts
TRINITY_DN850_c0_g1_i9	1133	5222	G/A	A	1:2=0.02500844	Ts
TRINITY_DN850_c0_g1_i9	1134	5155	A/G	A	1:2=0.00010085	Ts
TRINITY_DN850_c0_g1_i9	1147	5028	A/G	G	1:2=0.00024915	Ts
TRINITY_DN850_c0_g1_i9	1153	4857	T/C	G	1:2=0.00003373	Ts
TRINITY_DN850_c0_g1_i9	1155	5093	T/C	G	1:2=0.00012723	Ts
TRINITY_DN850_c0_g1_i9	1195	4636	A/G	A	1:2=0.00070274	Ts
TRINITY_DN850_c0_g1_i9	1198	4795	A/G	G	1:2=0.00010081	Ts
TRINITY_DN850_c0_g1_i9	1203	5108	C/T	C	1:2=0.30021940	Ts
TRINITY_DN850_c0_g1_i9	1216	4919	A/G	A	1:2=0.00004828	Ts
TRINITY_DN850_c0_g1_i9	1243	4373	A/G	A	1:2=0.00019706	Ts
TRINITY_DN850_c0_g1_i9	1249	4930	A/G	G	1:2=0.00006250	Ts
TRINITY_DN850_c0_g1_i9	1252	4865	T/C	T	1:2=0.00020870	Ts
TRINITY_DN850_c0_g1_i9	1258	4907	A/G	A	1:2=0.00004589	Ts
TRINITY_DN850_c0_g1_i9	1284	5074	C/T	T	1:2=0.57434809	Ts
TRINITY_DN850_c0_g1_i9	1285	5099	G/A	G	1:2=0.00235895	Ts
TRINITY_DN850_c0_g1_i9	1287	5014	G/A	G	1:2=0.07789491	Ts
TRINITY_DN850_c0_g1_i9	1304	4243	A/G	A	1:2=0.00013967	Ts
TRINITY_DN850_c0_g1_i9	1326	4044	G/A	A	1:2=0.00250356	Ts
TRINITY_DN850_c0_g1_i9	1334	4050	A/G	A	1:2=0.00037948	Ts
TRINITY_DN850_c0_g1_i9	1338	4464	A/G	A	1:2=0.00208740	Ts
TRINITY_DN850_c0_g1_i9	1416	3494	A/G	G	1:2=0.03766589	Ts
TRINITY_DN850_c0_g1_i9	1432	3475	T/C/A	T	1:2=0.00086142	More than two alleles
TRINITY_DN850_c0_g1_i9	1455	3455	A/G	A	1:2=0.63249744	Ts
TRINITY_DN850_c0_g1_i9	1470	3500	C/T	C	1:2=0.60460057	Ts
TRINITY_DN850_c0_g1_i9	1471	3574	T/C/A/G	T	1:2=0.00122938	More than two alleles
TRINITY_DN850_c0_g1_i9	1477	3681	A/G	A	1:2=0.00060136	Ts
TRINITY_DN850_c0_g1_i9	1485	3638	C/T	C	1:2=0.03326200	Ts
TRINITY_DN850_c0_g1_i9	1488	3643	T/C	T	1:2=0.00032046	Ts
TRINITY_DN850_c0_g1_i9	1519	4116	A/G	A	1:2=0.00044581	Ts
TRINITY_DN850_c0_g1_i9	1524	4272	G/A	G	1:2=0.03052913	Ts
TRINITY_DN850_c0_g1_i9	1538	3998	T/C	T	1:2=0.00012489	Ts
TRINITY_DN850_c0_g1_i9	1539	3970	A/G	G	1:2=0.00009656	Ts
TRINITY_DN850_c0_g1_i9	1542	4304	C/T	T	1:2=0.22629235	Ts
TRINITY_DN850_c0_g1_i9	1557	4373	T/C	T	1:2=0.00043001	Ts
TRINITY_DN850_c0_g1_i9	1583	4694	G/A	A	1:2=0.00061616	Ts
TRINITY_DN850_c0_g1_i9	1585	4775	C/T	G	1:2=0.00003805	Ts
TRINITY_DN850_c0_g1_i9	1588	4767	A/G	A	1:2=0.00010185	Ts
TRINITY_DN850_c0_g1_i9	1596	4843	T/C	T	1:2=0.00128688	Ts
TRINITY_DN850_c0_g1_i9	1601	4988	C/T	A	1:2=0.00003204	Ts
TRINITY_DN850_c0_g1_i9	1607	5020	T/C/G	T	1:2=0.00093331	More than two alleles
TRINITY_DN850_c0_g1_i9	1609	4951	A/G	G	1:2=0.00026185	Ts
TRINITY_DN850_c0_g1_i9	1635	4537	G/A	A	1:2=0.68092620	Ts
TRINITY_DN850_c0_g1_i9	1638	4525	G/A	A	1:2=0.40913182	Ts
TRINITY_DN850_c0_g1_i9	1641	4425	T/G	G	1:2=0.04717436	Tv
TRINITY_DN850_c0_g1_i9	1683	3795	G/A	A	1:2=0.01409966	Ts
TRINITY_DN850_c0_g1_i9	1702	3303	T/C/G	T	1:2=0.00021878	More than two alleles
TRINITY_DN850_c0_g1_i9	1742	3330	T/C	G	1:2=0.00018816	Ts
TRINITY_DN850_c0_g1_i9	1762	3308	A/C/G	T	1:2=0.00011191	More than two alleles
TRINITY_DN850_c0_g1_i9	1801	3104	T/C	T	1:2=0.00026452	Ts
TRINITY_DN850_c0_g1_i9	1806	3126	C/T	C	1:2=0.03792279	Ts
TRINITY_DN850_c0_g1_i9	1896	3302	C/T	C	1:2=0.46284451	Ts
TRINITY_DN850_c0_g1_i9	1914	3122	A/T	A	1:2=0.52881766	Tv
TRINITY_DN850_c0_g1_i9	1923	3191	C/A	C	1:2=0.48655549	Tv
TRINITY_DN850_c0_g1_i9	1955	3586	T/C/G	T	1:2=0.00029532	More than two alleles
TRINITY_DN850_c0_g1_i9	1957	3804	C/T	G	1:2=0.00007029	Ts
TRINITY_DN850_c0_g1_i9	1958	3864	C/T	C	1:2=0.00014423	Ts
TRINITY_DN850_c0_g1_i9	1959	3863	C/T	C	1:2=0.00010490	Ts
TRINITY_DN850_c0_g1_i9	1961	3836	C/T	G	1:2=0.00007595	Ts
TRINITY_DN850_c0_g1_i9	1973	3755	T/C	T	1:2=0.00029439	Ts
TRINITY_DN850_c0_g1_i9	2013	3663	G/A	G	1:2=0.49069138	Ts
TRINITY_DN850_c0_g1_i9	2028	3286	A/G	G	1:2=0.00052089	Ts
TRINITY_DN850_c0_g1_i9	2034	3357	A/G	G	1:2=0.03835868	Ts
TRINITY_DN850_c0_g1_i9	2055	3196	G/A	A	1:2=0.04587847	Ts
TRINITY_DN850_c0_g1_i9	2079	2982	A/G	A	1:2=0.00439402	Ts
TRINITY_DN850_c0_g1_i9	2134	2444	A/G	A	1:2=0.00032636	Ts
TRINITY_DN850_c0_g1_i9	2137	2427	T/C	T	1:2=0.00052623	Ts
TRINITY_DN850_c0_g1_i9	2145	2466	A/G	G	1:2=0.50786611	Ts
TRINITY_DN850_c0_g1_i9	2167	2395	G/A	A	1:2=0.03243901	Ts
TRINITY_DN850_c0_g1_i9	2169	2338	T/C	C	1:2=0.08733491	Ts
TRINITY_DN850_c0_g1_i9	2188	2521	A/G	A	1:2=0.00025037	Ts
TRINITY_DN850_c0_g1_i9	2196	2521	C/T	C	1:2=0.69164097	Ts
TRINITY_DN850_c0_g1_i9	2232	2531	C/T	T	1:2=0.28947679	Ts
TRINITY_DN850_c0_g1_i9	2249	2508	C/T	T	1:2=0.03566526	Ts
TRINITY_DN850_c0_g1_i9	2260	2480	A/G	A	1:2=0.00020050	Ts
TRINITY_DN850_c0_g1_i9	2265	2614	G/A	A	1:2=0.07818654	Ts
TRINITY_DN850_c0_g1_i9	2307	2414	G/A	G	1:2=0.50700350	Ts
TRINITY_DN850_c0_g1_i9	2311	2436	A/G	A	1:2=0.00055252	Ts
TRINITY_DN850_c0_g1_i9	2313	2495	C/T	C	1:2=0.51057791	Ts
TRINITY_DN850_c0_g1_i9	2326	2530	T/C	T	1:2=0.00029215	Ts
TRINITY_DN850_c0_g1_i9	2362	2649	A/G	A	1:2=0.00027131	Ts
TRINITY_DN850_c0_g1_i9	2376	2653	A/G	T	1:2=0.00014948	Ts
TRINITY_DN850_c0_g1_i9	2390	2681	T/C	C	1:2=0.00033354	Ts
TRINITY_DN850_c0_g1_i9	2412	2703	T/A	A	1:2=0.03331064	Tv
TRINITY_DN850_c0_g1_i9	2427	2423	T/C	T	1:2=0.32366237	Ts
TRINITY_DN850_c0_g1_i9	2430	2450	G/A	G	1:2=0.10990160	Ts
TRINITY_DN850_c0_g1_i9	2431	2405	A/G	T	1:2=0.00013768	Ts
TRINITY_DN850_c0_g1_i9	2448	2690	T/C	T	1:2=0.00110783	Ts
TRINITY_DN850_c0_g1_i9	2449	2745	C/T	T	1:2=0.00015098	Ts
TRINITY_DN850_c0_g1_i9	2475	2573	G/A	A	1:2=0.07714212	Ts
TRINITY_DN850_c0_g1_i9	2482	2422	C/T	C	1:2=0.00016310	Ts
TRINITY_DN850_c0_g1_i9	2484	2457	A/G	A	1:2=0.00026707	Ts
TRINITY_DN850_c0_g1_i9	2486	2503	C/T	T	1:2=0.00111255	Ts
TRINITY_DN850_c0_g1_i9	2523	3037	G/A	A	1:2=0.16888034	Ts
TRINITY_DN850_c0_g1_i9	2601	2479	G/A	G	1:2=0.03824137	Ts
TRINITY_DN850_c0_g1_i9	2610	2279	T/C	C	1:2=0.05844173	Ts
TRINITY_DN850_c0_g1_i9	2613	2196	A/G	A	1:2=0.05796577	Ts
TRINITY_DN850_c0_g1_i9	2628	2212	C/T	T	1:2=0.05503738	Ts
TRINITY_DN850_c0_g1_i9	2640	2243	G/A	G	1:2=0.05259326	Ts
TRINITY_DN850_c0_g1_i9	2642	2231	T/C	T	1:2=0.00084482	Ts
TRINITY_DN850_c0_g1_i9	2643	2301	T/C/A/G	T	1:2=0.01155438	More than two alleles
TRINITY_DN850_c0_g1_i9	2645	2459	C/T	C	1:2=0.00037452	Ts
TRINITY_DN850_c0_g1_i9	2649	2440	C/T	C	1:2=0.00087469	Ts
TRINITY_DN850_c0_g1_i9	2657	2517	C/T	C	1:2=0.00250163	Ts
TRINITY_DN850_c0_g1_i9	2661	2559	C/A	C	1:2=0.67626390	Tv
TRINITY_DN850_c0_g1_i9	2697	2496	T/C	T	1:2=0.00019765	Ts
TRINITY_DN850_c0_g1_i9	2698	2629	C/T	T	1:2=0.00021106	Ts
TRINITY_DN850_c0_g1_i9	2699	2746	C/A/T	A	1:2=0.00011923	More than two alleles
TRINITY_DN850_c0_g1_i9	2796	2234	G/A	G	1:2=0.00029234	Ts
TRINITY_DN850_c0_g1_i9	2818	2076	A/G	A	1:2=0.00018092	Ts
TRINITY_DN850_c0_g1_i9	2826	2126	A/G	A	1:2=0.00028660	Ts
TRINITY_DN850_c0_g1_i9	2842	2021	T/C	G	1:2=0.00017710	Ts
TRINITY_DN850_c0_g1_i9	2846	2240	A/G	G	1:2=0.00048377	Ts
TRINITY_DN850_c0_g1_i9	2858	2122	T/C/G	T	1:2=0.00077702	More than two alleles
TRINITY_DN850_c0_g1_i9	2863	2362	A/G/C	A	1:2=0.00042446	More than two alleles
TRINITY_DN850_c0_g1_i9	2864	2360	T/C	T	1:2=0.59255151	Ts
TRINITY_DN850_c0_g1_i9	2880	2236	T/A	A	1:2=0.11323943	Tv
TRINITY_DN850_c0_g1_i9	2900	2175	A/G	G	1:2=0.00052717	Ts
TRINITY_DN850_c0_g1_i9	2901	2235	A/G	A	1:2=0.00049925	Ts
TRINITY_DN850_c0_g1_i9	2910	2280	A/T/G/C	C	1:2=0.00023981	More than two alleles
TRINITY_DN850_c0_g1_i9	2913	2393	G/A	A	1:2=0.03999346	Ts
TRINITY_DN850_c0_g1_i9	2956	2318	A/G	G	1:2=0.00026874	Ts
TRINITY_DN850_c0_g1_i9	2994	2258	A/G	A	1:2=0.00021452	Ts
TRINITY_DN850_c0_g1_i9	2998	2351	A/G	T	1:2=0.00014514	Ts
TRINITY_DN850_c0_g1_i9	3037	2001	A/G/C	A	1:2=0.00072322	More than two alleles
TRINITY_DN850_c0_g1_i9	3045	2055	T/A	T	1:2=0.44060215	Tv
TRINITY_DN850_c0_g1_i9	3075	1973	A/G	A	1:2=0.00022766	Ts
TRINITY_DN850_c0_g1_i9	3088	2089	T/G	A	1:2=0.00021891	Tv
TRINITY_DN850_c0_g1_i9	3089	2078	T/A	T	1:2=0.00038110	Tv
TRINITY_DN850_c0_g1_i9	3105	1915	T/C	C	1:2=0.00021023	Ts
TRINITY_DN850_c0_g1_i9	3106	1998	G/C	C	1:2=0.00034051	Tv
TRINITY_DN850_c0_g1_i9	3108	2096	C/T	C	1:2=0.00027246	Ts
TRINITY_DN850_c0_g1_i9	3109	2163	C/T	T	1:2=0.00016427	Ts
TRINITY_DN850_c0_g1_i9	3110	2283	C/T	T	1:2=0.00035169	Ts
TRINITY_DN850_c0_g1_i9	3111	2296	T/A	T	1:2=0.00401899	Tv
TRINITY_DN850_c0_g1_i9	3114	2311	G/A	G	1:2=0.08306819	Ts
TRINITY_DN850_c0_g1_i9	3122	2336	A/G	G	1:2=0.00053650	Ts
TRINITY_DN850_c0_g1_i9	3204	2093	C/T	T	1:2=0.17998620	Ts
TRINITY_DN850_c0_g1_i9	3210	1926	C/T	T	1:2=0.43308614	Ts
TRINITY_DN850_c0_g1_i9	3259	1770	A/C/G	C	1:2=0.00026111	More than two alleles
TRINITY_DN850_c0_g1_i9	3272	1791	T/C	T	1:2=0.00121652	Ts
TRINITY_DN850_c0_g1_i9	3273	1793	A/G/T	A	1:2=0.19147097	More than two alleles
TRINITY_DN850_c0_g1_i9	3294	1758	T/C	C	1:2=0.00050361	Ts
TRINITY_DN850_c0_g1_i9	3306	1731	T/G	T	1:2=0.86064284	Tv
TRINITY_DN850_c0_g1_i9	3328	1556	T/C	T	1:2=0.00046992	Ts
TRINITY_DN850_c0_g1_i9	3378	1647	C/T	C	1:2=0.39101287	Ts
TRINITY_DN850_c0_g1_i9	3387	1653	A/G	A	1:2=0.00103498	Ts
TRINITY_DN850_c0_g1_i9	3411	1843	C/T	T	1:2=0.00058377	Ts
TRINITY_DN850_c0_g1_i9	3412	1882	C/T	C	1:2=0.00036682	Ts
TRINITY_DN850_c0_g1_i9	3414	1899	G/A	A	1:2=0.44646247	Ts
TRINITY_DN850_c0_g1_i9	3449	1695	G/C	G	1:2=0.85493022	Tv
TRINITY_DN850_c0_g1_i9	3453	1792	G/A	A	1:2=0.00177815	Ts
TRINITY_DN850_c0_g1_i9	3467	1774	T/C	T	1:2=0.21415580	Ts
TRINITY_DN850_c0_g1_i9	3475	1791	A/G	A	1:2=0.00300015	Ts
TRINITY_DN850_c0_g1_i9	3524	1908	C/A	A	1:2=0.00071092	Tv
TRINITY_DN850_c0_g1_i9	3525	1918	C/A	A	1:2=0.00027584	Tv
TRINITY_DN850_c0_g1_i9	3537	2000	T/C	T	1:2=0.00021695	Ts
TRINITY_DN850_c0_g1_i9	3555	1993	T/A	T	1:2=0.07317017	Tv
TRINITY_DN850_c0_g1_i9	3657	1354	A/G	A	1:2=0.23633619	Ts
TRINITY_DN1344_c4_g1_i2	138	575	G/A	A	1:2=0.13303047	Ts
TRINITY_DN1344_c4_g1_i2	159	611	T/A	T	1:2=0.03028253	Tv
TRINITY_DN1344_c4_g1_i2	164	653	T/G	T	1:2=0.02711541	Tv
TRINITY_DN1344_c4_g1_i2	186	649	G/A	G	1:2=0.15501492	Ts
TRINITY_DN1344_c4_g1_i2	220	599	G/A	A	1:2=0.02272872	Ts
TRINITY_DN1344_c4_g1_i2	226	573	C/T	C	1:2=0.02319229	Ts
TRINITY_DN1344_c4_g1_i2	235	642	C/A	C	1:2=0.12265670	Tv
TRINITY_DN1344_c4_g1_i2	278	556	T/A	A	1:2=0.01941959	Tv
TRINITY_DN1344_c4_g1_i2	279	554	A/T	A	1:2=0.01722097	Tv
TRINITY_DN1344_c4_g1_i2	366	796	C/G	G	1:2=0.01584209	Tv
TRINITY_DN1344_c4_g1_i2	377	789	A/G	A	1:2=0.31745836	Ts
TRINITY_DN1344_c4_g1_i2	391	739	G/A	G	1:2=0.04636580	Ts
TRINITY_DN1344_c4_g1_i2	394	719	G/C	C	1:2=0.58779416	Tv
TRINITY_DN1344_c4_g1_i2	475	749	T/A	A	1:2=0.02909164	Tv
TRINITY_DN1344_c4_g1_i2	516	845	C/T	T	1:2=0.24262813	Ts
TRINITY_DN1344_c4_g1_i2	524	860	G/A	G	1:2=0.16863624	Ts
TRINITY_DN1344_c4_g1_i2	535	840	G/A	G	1:2=0.61136521	Ts
TRINITY_DN1344_c4_g1_i2	588	845	C/T	T	1:2=0.45569084	Ts
TRINITY_DN1344_c4_g1_i2	598	779	C/T	C	1:2=0.02767637	Ts
TRINITY_DN1344_c4_g1_i2	601	827	C/G	C	1:2=0.19820402	Tv
TRINITY_DN1344_c4_g1_i2	644	689	C/T	C	1:2=0.09197847	Ts
TRINITY_DN1344_c4_g1_i2	651	656	C/A	C	1:2=0.11988786	Tv
TRINITY_DN1344_c4_g1_i2	652	655	G/A	A	1:2=0.00160626	Ts
TRINITY_DN1344_c4_g1_i2	685	530	A/T	T	1:2=0.01410211	Tv
TRINITY_DN1344_c4_g1_i2	690	536	C/T	T	1:2=0.03719757	Ts
TRINITY_DN1344_c4_g1_i2	691	523	T/A	A	1:2=0.04010601	Tv
TRINITY_DN1344_c4_g1_i2	734	457	A/T	A	1:2=0.73685329	Tv
TRINITY_DN1344_c4_g1_i2	735	456	T/A	A	1:2=0.73389993	Tv
TRINITY_DN1344_c4_g1_i2	785	588	A/G	G	1:2=0.17735081	Ts
TRINITY_DN1344_c4_g1_i2	823	586	G/A	G	1:2=0.03169014	Ts
TRINITY_DN1344_c4_g1_i2	842	610	T/C	T	1:2=0.01512440	Ts
TRINITY_DN1344_c4_g1_i2	857	639	T/A	T	1:2=0.13892483	Tv
TRINITY_DN1344_c4_g1_i2	908	659	G/A	G	1:2=0.01416947	Ts
TRINITY_DN1344_c4_g1_i2	950	618	T/A	T	1:2=0.09035850	Tv
TRINITY_DN1344_c4_g1_i2	1103	486	G/A	A	1:2=0.18681319	Ts
TRINITY_DN4717_c1_g3_i2	240	417	C/T	T	1:2=0.02503909	Ts
TRINITY_DN9120_c2_g1_i2	736	424	A/T	A	1:2=0.86361378	Tv
TRINITY_DN9120_c2_g1_i2	808	444	A/G	A	1:2=0.92923567	Ts
TRINITY_DN9120_c2_g1_i2	823	444	C/A	A	1:2=0.93729121	Tv
TRINITY_DN9120_c2_g1_i2	840	454	T/C	T	1:2=0.92471517	Ts
TRINITY_DN9120_c2_g1_i2	903	433	T/C	T	1:2=0.17399840	Ts
TRINITY_DN9120_c2_g1_i2	1033	456	G/A	G	1:2=0.03050847	Ts
TRINITY_DN34437_c0_g3_i3	829	409	C/A	C	1:2=0.02727276	Tv
TRINITY_DN34437_c0_g3_i3	855	421	G/A	G	1:2=0.31245845	Ts
TRINITY_DN34437_c0_g3_i3	886	451	A/T	T	1:2=0.07553357	Tv
TRINITY_DN34437_c0_g3_i3	897	470	G/C	G	1:2=0.07183580	Tv
TRINITY_DN3203_c0_g1_i4	202	520	A/T	T	1:2=0.10638298	Tv
TRINITY_DN3203_c0_g1_i4	205	523	C/G/T	C	1:2=0.87560571	More than two alleles
TRINITY_DN3203_c0_g1_i4	237	578	G/A	G	1:2=0.09669660	Ts
TRINITY_DN3203_c0_g1_i4	296	434	T/A	A	1:2=0.19731851	Tv
TRINITY_DN3203_c0_g1_i4	442	420	T/A	A	1:2=0.95348837	Tv
TRINITY_DN3203_c0_g1_i4	503	523	T/C	T	1:2=0.40026774	Ts
TRINITY_DN3203_c0_g1_i4	527	551	C/T	T	1:2=0.63191690	Ts
TRINITY_DN3203_c0_g1_i4	529	548	T/C	T	1:2=0.05018805	Ts
TRINITY_DN3203_c0_g1_i4	563	555	C/T	T	1:2=0.91766830	Ts
TRINITY_DN3203_c0_g1_i4	576	538	G/A	G	1:2=0.05958105	Ts
TRINITY_DN3203_c0_g1_i4	582	534	T/G	T	1:2=0.06472460	Tv
TRINITY_DN3203_c0_g1_i4	661	454	A/C	C	1:2=0.04394299	Tv
TRINITY_DN3203_c0_g1_i4	662	447	G/T	T	1:2=0.05518904	Tv
TRINITY_DN3203_c0_g1_i4	663	433	C/T	C	1:2=0.05469923	Ts
TRINITY_DN3203_c0_g1_i4	956	403	C/T	C	1:2=0.54110899	Ts
TRINITY_DN2235_c1_g1_i7	287	412	C/A	C	1:2=0.11804613	Tv
TRINITY_DN7921_c0_g2_i2	15	435	C/T	T	1:2=0.00073649	Ts
TRINITY_DN7921_c0_g2_i2	111	1139	T/A	G	1:2=0.00033872	Tv
TRINITY_DN7921_c0_g2_i2	125	1189	A/T	A	1:2=0.00072606	Tv
TRINITY_DN7921_c0_g2_i2	129	1206	A/T	A	1:2=0.18380182	Tv
TRINITY_DN7921_c0_g2_i2	131	1219	T/A	A	1:2=0.32351442	Tv
TRINITY_DN7921_c0_g2_i2	139	1244	A/T	T	1:2=0.00095084	Tv
TRINITY_DN7921_c0_g2_i2	140	1220	G/C	G	1:2=0.00119720	Tv
TRINITY_DN7921_c0_g2_i2	141	1178	T/A	T	1:2=0.00453259	Tv
TRINITY_DN7921_c0_g2_i2	149	1163	G/C	G	1:2=0.00031552	Tv
TRINITY_DN7921_c0_g2_i2	162	1180	T/C	C	1:2=0.00443001	Ts
TRINITY_DN7921_c0_g2_i2	168	1138	T/C	T	1:2=0.00103882	Ts
TRINITY_DN7921_c0_g2_i2	198	1333	A/G	G	1:2=0.00167637	Ts
TRINITY_DN7921_c0_g2_i2	204	1423	A/G	A	1:2=0.00421941	Ts
TRINITY_DN7921_c0_g2_i2	272	1348	T/C	T	1:2=0.00162880	Ts
TRINITY_DN7921_c0_g2_i2	304	1223	G/A	G	1:2=0.05143782	Ts
TRINITY_DN7921_c0_g2_i2	330	1126	A/G	G	1:2=0.00047716	Ts
TRINITY_DN7921_c0_g2_i2	393	1358	A/G	G	1:2=0.88856665	Ts
TRINITY_DN7921_c0_g2_i2	415	1409	T/C	T	1:2=0.03328520	Ts
TRINITY_DN7921_c0_g2_i2	429	1560	G/A	A	1:2=0.05583587	Ts
TRINITY_DN7921_c0_g2_i2	589	1198	T/C/G	C	1:2=0.00056150	More than two alleles
TRINITY_DN7921_c0_g2_i2	599	1191	C/T	C	1:2=0.00577435	Ts
TRINITY_DN7921_c0_g2_i2	730	1075	T/C	T	1:2=0.00037167	Ts
TRINITY_DN7921_c0_g2_i2	745	1127	A/C	A	1:2=0.89932076	Tv
TRINITY_DN7921_c0_g2_i2	776	1024	T/G	T	1:2=0.04032945	Tv
TRINITY_DN7921_c0_g2_i2	791	1019	C/T	T	1:2=0.00736994	Ts
TRINITY_DN7921_c0_g2_i2	797	945	G/A	A	1:2=0.02824493	Ts
TRINITY_DN7921_c0_g2_i2	804	1028	A/T	A	1:2=0.88872751	Tv
TRINITY_DN7921_c0_g2_i2	818	969	C/T	T	1:2=0.89155527	Ts
TRINITY_DN7921_c0_g2_i2	847	827	T/G	T	1:2=0.01361999	Tv
TRINITY_DN444_c1_g2_i3	1498	969	C/G	G	1:2=0.07965895	Tv
TRINITY_DN444_c1_g2_i3	1531	1091	A/G	A	1:2=0.00071152	Ts
TRINITY_DN444_c1_g2_i3	1576	1286	C/T	T	1:2=0.02439987	Ts
TRINITY_DN444_c1_g2_i3	1594	1281	C/T	T	1:2=0.40316302	Ts
TRINITY_DN444_c1_g2_i3	1617	1360	G/A	A	1:2=0.00055090	Ts
TRINITY_DN444_c1_g2_i3	1644	1263	G/T	G	1:2=0.05780201	Tv
TRINITY_DN444_c1_g2_i3	1693	1313	C/T	T	1:2=0.71633724	Ts
TRINITY_DN444_c1_g2_i3	1709	1246	C/T	T	1:2=0.02098113	Ts
TRINITY_DN444_c1_g2_i3	1744	1665	G/A	A	1:2=0.04544362	Ts
TRINITY_DN444_c1_g2_i3	1750	1700	G/A	A	1:2=0.00136825	Ts
TRINITY_DN444_c1_g2_i3	1752	1692	T/C	T	1:2=0.00006568	Ts
TRINITY_DN444_c1_g2_i3	1774	1802	G/A	G	1:2=0.00227081	Ts
TRINITY_DN444_c1_g2_i3	1797	1805	A/G	G	1:2=0.00046953	Ts
TRINITY_DN444_c1_g2_i3	1810	1873	G/A	A	1:2=0.19495350	Ts
TRINITY_DN444_c1_g2_i3	1816	1865	G/A	A	1:2=0.13478405	Ts
TRINITY_DN444_c1_g2_i3	1819	1826	T/C	T	1:2=0.00740692	Ts
TRINITY_DN444_c1_g2_i3	1830	1725	G/A	G	1:2=0.02903844	Ts
TRINITY_DN444_c1_g2_i3	1834	1805	C/T	C	1:2=0.07319161	Ts
TRINITY_DN444_c1_g2_i3	1882	1559	G/A	A	1:2=0.00452875	Ts
TRINITY_DN444_c1_g2_i3	1897	1707	G/A	A	1:2=0.00360815	Ts
TRINITY_DN444_c1_g2_i3	2029	1661	A/G	A	1:2=0.00081577	Ts
TRINITY_DN444_c1_g2_i3	2309	1174	G/A	A	1:2=0.00939203	Ts
TRINITY_DN444_c1_g2_i3	2352	1007	T/C	T	1:2=0.00120781	Ts
TRINITY_DN444_c1_g2_i3	2355	1045	C/T	C	1:2=0.03480656	Ts
TRINITY_DN444_c1_g2_i3	2385	988	C/T	T	1:2=0.02143509	Ts
TRINITY_DN444_c1_g2_i3	2402	990	C/T	T	1:2=0.02897136	Ts
TRINITY_DN444_c1_g2_i3	2459	738	C/T	C	1:2=0.06340918	Ts
TRINITY_DN444_c1_g2_i3	2474	664	G/A	A	1:2=0.02256014	Ts
TRINITY_DN444_c1_g2_i3	2513	402	G/A	A	1:2=0.04199976	Ts
TRINITY_DN6555_c0_g2_i1	282	443	T/A	T	1:2=0.29101497	Tv
TRINITY_DN6555_c0_g2_i1	324	477	C/T	T	1:2=0.34268617	Ts
TRINITY_DN6555_c0_g2_i1	372	443	G/C	C	1:2=0.00975493	Tv
TRINITY_DN6555_c0_g2_i1	375	425	T/G	G	1:2=0.32762213	Tv
TRINITY_DN6555_c0_g2_i1	507	424	G/A	G	1:2=0.10296465	Ts
TRINITY_DN226_c3_g1_i1	280	433	G/A	A	1:2=0.11791291	Ts
TRINITY_DN226_c3_g1_i1	333	434	A/T	T	1:2=0.02888849	Tv
TRINITY_DN226_c3_g1_i1	347	434	A/C	C	1:2=0.15808531	Tv
TRINITY_DN226_c3_g1_i1	349	450	G/A	A	1:2=0.00108448	Ts
TRINITY_DN226_c3_g1_i1	353	454	C/A	A	1:2=0.06539302	Tv
TRINITY_DN226_c3_g1_i1	361	484	G/A	G	1:2=0.01714207	Ts
TRINITY_DN226_c3_g1_i1	368	464	A/T	A	1:2=0.00040651	Tv
TRINITY_DN226_c3_g1_i1	393	453	G/C	C	1:2=0.00707238	Tv
TRINITY_DN226_c3_g1_i1	419	457	G/C	C	1:2=0.00468547	Tv
TRINITY_DN226_c3_g1_i1	424	435	C/T	T	1:2=0.20710499	Ts
TRINITY_DN226_c3_g1_i1	445	400	A/T	A	1:2=0.18733774	Tv
TRINITY_DN226_c3_g1_i1	1050	415	G/A	G	1:2=0.00452982	Ts
TRINITY_DN226_c3_g1_i1	1119	431	T/C	C	1:2=0.02619954	Ts
TRINITY_DN226_c3_g1_i1	1161	450	G/A	A	1:2=0.05078963	Ts
TRINITY_DN226_c3_g1_i1	1293	434	C/A	C	1:2=0.16670886	Tv
TRINITY_DN438_c8_g1_i1	159	466	C/T	T	1:2=0.86031515	Ts
TRINITY_DN438_c8_g1_i1	217	643	G/A	A	1:2=0.09734291	Ts
TRINITY_DN4171_c1_g2_i1	501	428	C/G/A	C	1:2=0.10596164	More than two alleles
TRINITY_DN4171_c1_g2_i1	508	434	C/T	C	1:2=0.02936848	Ts
TRINITY_DN4171_c1_g2_i1	509	430	G/A	A	1:2=0.00057364	Ts
TRINITY_DN4171_c1_g2_i1	550	516	G/A	A	1:2=0.10137249	Ts
TRINITY_DN4171_c1_g2_i1	552	518	T/C	T	1:2=0.04515065	Ts
TRINITY_DN4171_c1_g2_i1	560	540	C/T	T	1:2=0.01624615	Ts
TRINITY_DN4171_c1_g2_i1	577	510	A/G	A	1:2=0.01326838	Ts
TRINITY_DN4171_c1_g2_i1	582	521	C/T	C	1:2=0.07688497	Ts
TRINITY_DN4171_c1_g2_i1	593	545	C/G	C	1:2=0.01581307	Tv
TRINITY_DN4171_c1_g2_i1	785	519	T/A	A	1:2=0.51532847	Tv
TRINITY_DN4171_c1_g2_i1	848	559	G/C	C	1:2=0.18832346	Tv
TRINITY_DN4171_c1_g2_i1	962	672	A/G	A	1:2=0.21267656	Ts
TRINITY_DN4171_c1_g2_i1	1103	760	C/T	C	1:2=0.01131508	Ts
TRINITY_DN4171_c1_g2_i1	1127	762	A/G	A	1:2=0.35761760	Ts
TRINITY_DN4171_c1_g2_i1	1148	790	T/G	G	1:2=0.82685208	Tv
TRINITY_DN4171_c1_g2_i1	1187	783	G/A	G	1:2=0.08186084	Ts
TRINITY_DN4171_c1_g2_i1	1355	642	G/A	A	1:2=0.03201199	Ts
TRINITY_DN4171_c1_g2_i1	1367	580	C/T	T	1:2=0.02150382	Ts
TRINITY_DN4171_c1_g2_i1	1370	573	T/C	T	1:2=0.16962730	Ts
TRINITY_DN4171_c1_g2_i1	1376	531	C/T	C	1:2=0.05673455	Ts
TRINITY_DN4171_c1_g2_i1	1490	475	T/C	T	1:2=0.46015079	Ts
TRINITY_DN4171_c1_g2_i1	1907	437	G/T	T	1:2=0.01129401	Tv
TRINITY_DN4171_c1_g2_i1	1952	481	G/A	A	1:2=0.21535367	Ts
TRINITY_DN4171_c1_g2_i1	1975	468	T/G	G	1:2=0.01630635	Tv
TRINITY_DN4171_c1_g2_i1	1988	491	A/G	G	1:2=0.03617070	Ts
TRINITY_DN22461_c1_g3_i3	281	506	C/G	G	1:2=0.49483401	Tv
TRINITY_DN22461_c1_g3_i3	414	402	C/T	C	1:2=0.65093469	Ts
TRINITY_DN22461_c1_g3_i3	549	536	C/T	T	1:2=0.37481043	Ts
TRINITY_DN22461_c1_g3_i3	594	523	G/A	A	1:2=0.08575368	Ts
TRINITY_DN22461_c1_g3_i3	846	408	A/G	A	1:2=0.41913043	Ts
TRINITY_DN278_c1_g2_i1	1	420	C/G/T	C	1:2=0.00031150	More than two alleles
TRINITY_DN278_c1_g2_i1	2	868	G/T/A/C	T	1:2=0.00025885	More than two alleles
TRINITY_DN278_c1_g2_i1	3	914	T/C/G/A	T	1:2=0.00177556	More than two alleles
TRINITY_DN278_c1_g2_i1	4	988	C/A/T	T	1:2=0.00035979	More than two alleles
TRINITY_DN278_c1_g2_i1	5	990	A/T	A	1:2=0.00192424	Tv
TRINITY_DN278_c1_g2_i1	56	2458	G/A	A	1:2=0.01510163	Ts
TRINITY_DN278_c1_g2_i1	59	2523	A/C/G	A	1:2=0.00066946	More than two alleles
TRINITY_DN278_c1_g2_i1	73	3254	T/C	T	1:2=0.00009681	Ts
TRINITY_DN278_c1_g2_i1	76	3374	A/G	A	1:2=0.00002275	Ts
TRINITY_DN278_c1_g2_i1	84	3877	A/G	A	1:2=0.00012472	Ts
TRINITY_DN278_c1_g2_i1	113	3898	G/A	A	1:2=0.11838427	Ts
TRINITY_DN278_c1_g2_i1	188	3816	G/A	A	1:2=0.04752348	Ts
TRINITY_DN278_c1_g2_i1	195	4043	A/G	A	1:2=0.00017609	Ts
TRINITY_DN278_c1_g2_i1	197	4226	C/A/T	T	1:2=0.00001038	More than two alleles
TRINITY_DN278_c1_g2_i1	242	4461	G/C	C	1:2=0.42412269	Tv
TRINITY_DN278_c1_g2_i1	246	4675	A/G	G	1:2=0.00001639	Ts
TRINITY_DN278_c1_g2_i1	314	3850	C/T	T	1:2=0.08701958	Ts
TRINITY_DN278_c1_g2_i1	338	3404	A/G	G	1:2=0.74217327	Ts
TRINITY_DN278_c1_g2_i1	347	3406	C/T	T	1:2=0.61555249	Ts
TRINITY_DN278_c1_g2_i1	365	3222	A/G	G	1:2=0.01519023	Ts
TRINITY_DN278_c1_g2_i1	404	2552	C/T	C	1:2=0.02424071	Ts
TRINITY_DN278_c1_g2_i1	423	1838	A/T	A	1:2=0.12318758	Tv
TRINITY_DN278_c1_g2_i1	425	1816	A/T	T	1:2=0.01418037	Tv
TRINITY_DN278_c1_g2_i1	426	1830	C/A/T	C	1:2=0.02734018	More than two alleles
TRINITY_DN278_c1_g2_i1	427	1784	A/T	T	1:2=0.00104710	Tv
TRINITY_DN278_c1_g2_i1	428	1771	C/T/A	C	1:2=0.01128052	More than two alleles
TRINITY_DN278_c1_g2_i1	429	1658	A/T/C	T	1:2=0.00873535	More than two alleles
TRINITY_DN278_c1_g2_i1	430	1675	C/T/A	C	1:2=0.00213635	More than two alleles
TRINITY_DN278_c1_g2_i1	431	1622	A/T/C	A	1:2=0.02753503	More than two alleles
TRINITY_DN278_c1_g2_i1	432	1613	C/T	C	1:2=0.01478800	Ts
TRINITY_DN278_c1_g2_i1	435	1379	T/A	T	1:2=0.00719168	Tv
TRINITY_DN278_c1_g2_i1	436	1324	A/C	A	1:2=0.00006977	Tv
TRINITY_DN278_c1_g2_i1	438	1294	T/C	C	1:2=0.00007563	Ts
TRINITY_DN278_c1_g2_i1	439	1220	A/T	A	1:2=0.00832640	Tv
TRINITY_DN278_c1_g2_i1	447	967	A/T	A	1:2=0.05907959	Tv
TRINITY_DN278_c1_g2_i1	449	865	T/A	T	1:2=0.00078481	Tv
TRINITY_DN278_c1_g2_i1	450	833	C/A	C	1:2=0.03162716	Tv
TRINITY_DN278_c1_g2_i1	452	781	C/T	C	1:2=0.02005784	Ts
TRINITY_DN278_c1_g2_i1	453	727	T/C	C	1:2=0.00989375	Ts
TRINITY_DN278_c1_g2_i1	454	716	A/T	T	1:2=0.00790368	Tv
TRINITY_DN278_c1_g2_i1	456	684	T/C	T	1:2=0.00698822	Ts
TRINITY_DN278_c1_g2_i1	459	562	A/C	C	1:2=0.00856286	Tv
TRINITY_DN278_c1_g2_i1	461	478	A/T	A	1:2=0.15683271	Tv
TRINITY_DN278_c1_g2_i1	463	412	T/A	T	1:2=0.02314264	Tv
TRINITY_DN21000_c1_g1_i3	153	423	A/C/T	C	1:2=0.06339551	More than two alleles
TRINITY_DN21000_c1_g1_i3	204	516	G/A	A	1:2=0.10259667	Ts
TRINITY_DN21000_c1_g1_i3	219	509	A/G	A	1:2=0.43231976	Ts
TRINITY_DN21000_c1_g1_i3	222	516	C/T	C	1:2=0.15955056	Ts
TRINITY_DN21000_c1_g1_i3	240	488	T/C	C	1:2=0.04255873	Ts
TRINITY_DN21000_c1_g1_i3	249	473	C/T/G	T	1:2=0.02123523	More than two alleles
TRINITY_DN21000_c1_g1_i3	302	494	C/T	T	1:2=0.03225304	Ts
TRINITY_DN21000_c1_g1_i3	318	475	C/T	C	1:2=0.10206905	Ts
TRINITY_DN21000_c1_g1_i3	330	521	G/A	G	1:2=0.16085768	Ts
TRINITY_DN21000_c1_g1_i3	354	551	C/A	A	1:2=0.00320120	Tv
TRINITY_DN21000_c1_g1_i3	561	416	T/C	T	1:2=0.04950295	Ts
TRINITY_DN21000_c1_g1_i3	597	430	C/T	C	1:2=0.01508697	Ts
TRINITY_DN21000_c1_g1_i3	606	433	C/T	T	1:2=0.09146348	Ts
TRINITY_DN21000_c1_g1_i3	627	431	C/T	T	1:2=0.27032868	Ts
TRINITY_DN21000_c1_g1_i3	678	514	T/C	T	1:2=0.02565765	Ts
TRINITY_DN21000_c1_g1_i3	687	505	C/T	T	1:2=0.02047674	Ts
TRINITY_DN21000_c1_g1_i3	741	471	G/A	G	1:2=0.00348399	Ts
TRINITY_DN21000_c1_g1_i3	756	449	G/A	A	1:2=0.02443332	Ts
TRINITY_DN21000_c1_g1_i3	774	445	T/C	T	1:2=0.06813507	Ts
TRINITY_DN21000_c1_g1_i3	782	486	T/G	T	1:2=0.01750341	Tv
TRINITY_DN21000_c1_g1_i3	786	506	C/T	T	1:2=0.08467310	Ts
TRINITY_DN21000_c1_g1_i3	810	510	C/T	T	1:2=0.04288283	Ts
TRINITY_DN21000_c1_g1_i3	813	513	T/C	C	1:2=0.03100001	Ts
TRINITY_DN21000_c1_g1_i3	816	518	G/A	G	1:2=0.01906249	Ts
TRINITY_DN21000_c1_g1_i3	831	533	T/C	C	1:2=0.00265781	Ts
TRINITY_DN21000_c1_g1_i3	861	505	G/A	G	1:2=0.00985990	Ts
TRINITY_DN21000_c1_g1_i3	870	456	G/A	G	1:2=0.06046512	Ts
TRINITY_DN21000_c1_g1_i3	885	441	G/A	G	1:2=0.10729289	Ts
TRINITY_DN21000_c1_g1_i3	1224	471	G/A	A	1:2=0.09280742	Ts
TRINITY_DN21000_c1_g1_i3	1232	467	G/T	T	1:2=0.02146642	Tv
TRINITY_DN21000_c1_g1_i3	1260	487	G/A	G	1:2=0.03550737	Ts
TRINITY_DN21000_c1_g1_i3	1266	486	G/C/A	G	1:2=0.04159744	More than two alleles
TRINITY_DN21000_c1_g1_i3	1284	425	G/A	A	1:2=0.06832412	Ts
TRINITY_DN9304_c2_g1_i2	217	481	G/A	A	1:2=0.01406935	Ts
TRINITY_DN9304_c2_g1_i2	319	445	T/C	C	1:2=0.05521076	Ts
TRINITY_DN9304_c2_g1_i2	364	485	C/G	G	1:2=0.02441478	Tv
TRINITY_DN9304_c2_g1_i2	367	475	T/C	T	1:2=0.15864587	Ts
TRINITY_DN9304_c2_g1_i2	388	448	G/T/A	G	1:2=0.13319757	More than two alleles
TRINITY_DN9304_c2_g1_i2	523	456	A/G	G	1:2=0.45757790	Ts
TRINITY_DN9304_c2_g1_i2	574	445	C/T	C	1:2=0.40117677	Ts
TRINITY_DN9304_c2_g1_i2	586	415	G/A	G	1:2=0.04808131	Ts
TRINITY_DN9304_c2_g1_i2	590	416	G/A	A	1:2=0.00758544	Ts
TRINITY_DN9304_c2_g1_i2	592	411	T/G	T	1:2=0.00454294	Tv
TRINITY_DN9304_c2_g1_i2	676	509	C/T	C	1:2=0.11236468	Ts
TRINITY_DN9304_c2_g1_i2	718	460	G/A	G	1:2=0.13344752	Ts
TRINITY_DN384_c3_g2_i1	170	450	A/T	T	1:2=0.50792176	Tv
TRINITY_DN384_c3_g2_i1	188	479	A/T/C	A	1:2=0.04591593	More than two alleles
TRINITY_DN384_c3_g2_i1	191	493	T/C	T	1:2=0.06353916	Ts
TRINITY_DN384_c3_g2_i1	281	814	A/G	A	1:2=0.02793483	Ts
TRINITY_DN384_c3_g2_i1	299	792	G/C	C	1:2=0.02427084	Tv
TRINITY_DN384_c3_g2_i1	308	761	T/C	T	1:2=0.01695409	Ts
TRINITY_DN384_c3_g2_i1	332	714	C/G	C	1:2=0.25995184	Tv
TRINITY_DN384_c3_g2_i1	386	692	G/A	G	1:2=0.01231012	Ts
TRINITY_DN384_c3_g2_i1	401	667	T/C	C	1:2=0.02408977	Ts
TRINITY_DN384_c3_g2_i1	416	684	G/C	C	1:2=0.08749993	Tv
TRINITY_DN384_c3_g2_i1	464	675	G/A	G	1:2=0.01880377	Ts
TRINITY_DN384_c3_g2_i1	497	690	G/A	A	1:2=0.35049591	Ts
TRINITY_DN384_c3_g2_i1	500	646	A/T	A	1:2=0.18173737	Tv
TRINITY_DN384_c3_g2_i1	506	655	G/T	G	1:2=0.29820010	Tv
TRINITY_DN384_c3_g2_i1	548	673	C/T	T	1:2=0.13340112	Ts
TRINITY_DN384_c3_g2_i1	740	642	C/T	T	1:2=0.01867453	Ts
TRINITY_DN384_c3_g2_i1	764	608	C/T	T	1:2=0.23415465	Ts
TRINITY_DN384_c3_g2_i1	767	621	T/C	T	1:2=0.13143002	Ts
TRINITY_DN384_c3_g2_i1	800	577	G/A	A	1:2=0.01596617	Ts
TRINITY_DN384_c3_g2_i1	869	560	A/G	A	1:2=0.17308734	Ts
TRINITY_DN384_c3_g2_i1	878	533	T/C	C	1:2=0.01867591	Ts
TRINITY_DN384_c3_g2_i1	890	546	G/A	G	1:2=0.08430094	Ts
TRINITY_DN384_c3_g2_i1	929	606	C/G	C	1:2=0.00027435	Tv
TRINITY_DN384_c3_g2_i1	1041	493	C/A	A	1:2=0.09423865	Tv
TRINITY_DN384_c3_g2_i1	1043	482	A/G	G	1:2=0.02848959	Ts
TRINITY_DN384_c3_g2_i1	1047	455	A/C	A	1:2=0.13145608	Tv
TRINITY_DN384_c3_g2_i1	1108	501	T/G	T	1:2=0.06699506	Tv
TRINITY_DN384_c3_g2_i1	1130	457	C/T	T	1:2=0.06214631	Ts
TRINITY_DN5595_c0_g2_i1	301	515	G/A	G	1:2=0.01938580	Ts
TRINITY_DN5595_c0_g2_i1	307	550	A/G	G	1:2=0.02551480	Ts
TRINITY_DN5595_c0_g2_i1	317	558	C/T	T	1:2=0.01824316	Ts
TRINITY_DN5595_c0_g2_i1	329	548	G/A	G	1:2=0.07775571	Ts
TRINITY_DN5595_c0_g2_i1	335	552	A/G	G	1:2=0.05580744	Ts
TRINITY_DN5595_c0_g2_i1	336	553	G/C	G	1:2=0.07474442	Tv
TRINITY_DN5595_c0_g2_i1	338	553	T/C	C	1:2=0.07437112	Ts
TRINITY_DN5595_c0_g2_i1	339	554	C/T	T	1:2=0.07265295	Ts
TRINITY_DN5595_c0_g2_i1	464	561	C/A	C	1:2=0.01802225	Tv
TRINITY_DN5595_c0_g2_i1	515	460	C/G	G	1:2=0.28637270	Tv
TRINITY_DN5595_c0_g2_i1	534	472	C/T	C	1:2=0.01409838	Ts
TRINITY_DN5595_c0_g2_i1	566	428	A/T	A	1:2=0.07983303	Tv
TRINITY_DN5595_c0_g2_i1	581	411	A/G	A	1:2=0.03076192	Ts
TRINITY_DN5595_c0_g2_i1	665	557	C/T	T	1:2=0.06810656	Ts
TRINITY_DN5595_c0_g2_i1	737	449	C/T	C	1:2=0.02325464	Ts
TRINITY_DN5595_c0_g2_i1	761	442	C/T	C	1:2=0.09622689	Ts
TRINITY_DN5595_c0_g2_i1	776	448	A/T	T	1:2=0.05932255	Tv
TRINITY_DN5595_c0_g2_i1	786	434	G/C	C	1:2=0.71280665	Tv
TRINITY_DN1189_c1_g2_i1	104	488	A/G	A	1:2=0.57234722	Ts
TRINITY_DN1189_c1_g2_i1	111	547	G/T	T	1:2=0.05395731	Tv
TRINITY_DN1189_c1_g2_i1	124	614	C/T	C	1:2=0.02460747	Ts
TRINITY_DN1189_c1_g2_i1	134	686	A/G	A	1:2=0.01686416	Ts
TRINITY_DN1189_c1_g2_i1	140	686	G/A	A	1:2=0.03820643	Ts
TRINITY_DN1189_c1_g2_i1	143	686	A/G	G	1:2=0.01546380	Ts
TRINITY_DN1189_c1_g2_i1	149	692	A/C	C	1:2=0.04484495	Tv
TRINITY_DN1189_c1_g2_i1	158	733	G/C	C	1:2=0.08896234	Tv
TRINITY_DN1189_c1_g2_i1	159	737	C/G/T	G	1:2=0.05378246	More than two alleles
TRINITY_DN1189_c1_g2_i1	172	779	C/A	A	1:2=0.02203666	Tv
TRINITY_DN1189_c1_g2_i1	183	794	C/A	C	1:2=0.01681977	Tv
TRINITY_DN1189_c1_g2_i1	201	773	C/A	A	1:2=0.04796509	Tv
TRINITY_DN1189_c1_g2_i1	204	785	C/T	T	1:2=0.01307676	Ts
TRINITY_DN1189_c1_g2_i1	221	856	C/T	C	1:2=0.19553370	Ts
TRINITY_DN1189_c1_g2_i1	233	895	T/G	G	1:2=0.00115554	Tv
TRINITY_DN1189_c1_g2_i1	244	956	T/C	T	1:2=0.21819850	Ts
TRINITY_DN1189_c1_g2_i1	245	970	G/A	A	1:2=0.03763183	Ts
TRINITY_DN1189_c1_g2_i1	250	989	G/A	A	1:2=0.15352863	Ts
TRINITY_DN1189_c1_g2_i1	256	983	C/T	C	1:2=0.23260188	Ts
TRINITY_DN1189_c1_g2_i1	284	1036	A/T	T	1:2=0.30122923	Tv
TRINITY_DN1189_c1_g2_i1	288	1092	G/A	G	1:2=0.01771952	Ts
TRINITY_DN1189_c1_g2_i1	290	1068	A/G	A	1:2=0.01693915	Ts
TRINITY_DN1189_c1_g2_i1	301	1068	G/A	A	1:2=0.10616261	Ts
TRINITY_DN1189_c1_g2_i1	307	1072	A/G	A	1:2=0.27476268	Ts
TRINITY_DN1189_c1_g2_i1	320	1019	G/A/T	G	1:2=0.42839000	More than two alleles
TRINITY_DN1189_c1_g2_i1	337	978	A/G	G	1:2=0.00240394	Ts
TRINITY_DN1189_c1_g2_i1	367	934	G/A	G	1:2=0.04826038	Ts
TRINITY_DN1189_c1_g2_i1	418	802	C/T	T	1:2=0.15927180	Ts
TRINITY_DN1189_c1_g2_i1	526	684	G/A	A	1:2=0.03868057	Ts
TRINITY_DN1189_c1_g2_i1	562	804	G/A	G	1:2=0.01387137	Ts
TRINITY_DN1189_c1_g2_i1	655	831	G/A	A	1:2=0.04477784	Ts
TRINITY_DN1189_c1_g2_i1	673	769	G/A	A	1:2=0.12094106	Ts
TRINITY_DN1189_c1_g2_i1	676	776	G/A	G	1:2=0.13173612	Ts
TRINITY_DN1189_c1_g2_i1	739	851	G/A	A	1:2=0.08767013	Ts
TRINITY_DN1189_c1_g2_i1	778	880	G/A	G	1:2=0.00356866	Ts
TRINITY_DN1189_c1_g2_i1	781	892	G/A	A	1:2=0.09017173	Ts
TRINITY_DN1189_c1_g2_i1	810	775	G/A	G	1:2=0.05729877	Ts
TRINITY_DN1189_c1_g2_i1	856	822	G/A	A	1:2=0.07742685	Ts
TRINITY_DN1189_c1_g2_i1	877	828	G/C	C	1:2=0.03518562	Tv
TRINITY_DN1189_c1_g2_i1	883	860	G/A	G	1:2=0.01654846	Ts
TRINITY_DN1189_c1_g2_i1	898	832	G/A	A	1:2=0.05508465	Ts
TRINITY_DN1189_c1_g2_i1	925	855	C/T	T	1:2=0.04523227	Ts
TRINITY_DN1189_c1_g2_i1	954	830	G/A	A	1:2=0.06750524	Ts
TRINITY_DN1189_c1_g2_i1	997	770	G/A	A	1:2=0.14699998	Ts
TRINITY_DN1189_c1_g2_i1	1030	743	C/T	T	1:2=0.08264038	Ts
TRINITY_DN1189_c1_g2_i1	1069	773	C/T	T	1:2=0.08172507	Ts
TRINITY_DN1189_c1_g2_i1	1093	810	C/T	C	1:2=0.06438896	Ts
TRINITY_DN1189_c1_g2_i1	1117	712	G/A	G	1:2=0.19677363	Ts
TRINITY_DN1189_c1_g2_i1	1156	713	C/T	T	1:2=0.23063954	Ts
TRINITY_DN1189_c1_g2_i1	1182	620	T/C	T	1:2=0.42857143	Ts
TRINITY_DN1189_c1_g2_i1	1186	617	A/G	G	1:2=0.00040742	Ts
TRINITY_DN1189_c1_g2_i1	1198	623	G/A	G	1:2=0.18001007	Ts
TRINITY_DN1189_c1_g2_i1	1423	580	G/C	G	1:2=0.11276715	Tv
TRINITY_DN1189_c1_g2_i1	1441	558	G/A	A	1:2=0.21446550	Ts
TRINITY_DN1189_c1_g2_i1	1512	504	G/A	A	1:2=0.05549738	Ts
TRINITY_DN1189_c1_g2_i1	1537	478	G/A	G	1:2=0.07146684	Ts
TRINITY_DN1189_c1_g2_i1	1549	472	A/G	A	1:2=0.04981217	Ts
TRINITY_DN1189_c1_g2_i1	1552	481	C/G	C	1:2=0.04002959	Tv
TRINITY_DN1189_c1_g2_i1	1597	494	T/A	A	1:2=0.02780876	Tv
TRINITY_DN1189_c1_g2_i1	1657	467	A/C	A	1:2=0.02264032	Tv
TRINITY_DN1189_c1_g2_i1	1675	473	G/A	G	1:2=0.05816555	Ts
TRINITY_DN1189_c1_g2_i1	1702	461	T/A	T	1:2=0.26998133	Tv
TRINITY_DN1189_c1_g2_i1	1744	472	C/T	T	1:2=0.08633203	Ts
TRINITY_DN1189_c1_g2_i1	1750	478	C/T	T	1:2=0.11943794	Ts
TRINITY_DN1189_c1_g2_i1	1776	468	A/C	C	1:2=0.21235156	Tv
TRINITY_DN1189_c1_g2_i1	1816	583	C/T	C	1:2=0.05146193	Ts
TRINITY_DN1189_c1_g2_i1	1870	715	G/A	G	1:2=0.03698332	Ts
TRINITY_DN1189_c1_g2_i1	1876	682	G/A	A	1:2=0.06083590	Ts
TRINITY_DN1189_c1_g2_i1	1888	664	G/A	G	1:2=0.02311248	Ts
TRINITY_DN1189_c1_g2_i1	1891	660	G/C	G	1:2=0.05981146	Tv
TRINITY_DN1189_c1_g2_i1	1945	719	G/A	A	1:2=0.26503547	Ts
TRINITY_DN1189_c1_g2_i1	1980	632	A/G	G	1:2=0.06560060	Ts
TRINITY_DN1189_c1_g2_i1	2002	621	A/T	A	1:2=0.15106580	Tv
TRINITY_DN1189_c1_g2_i1	2008	658	A/G	A	1:2=0.19513251	Ts
TRINITY_DN25526_c1_g1_i1	122	497	G/A	G	1:2=0.10302802	Ts
TRINITY_DN25526_c1_g1_i1	140	684	G/T	G	1:2=0.01091869	Tv
TRINITY_DN25526_c1_g1_i1	147	843	A/G	G	1:2=0.00036555	Ts
TRINITY_DN25526_c1_g1_i1	188	1051	C/T	C	1:2=0.08826567	Ts
TRINITY_DN25526_c1_g1_i1	242	1234	C/T	T	1:2=0.04931973	Ts
TRINITY_DN25526_c1_g1_i1	290	1370	G/A	A	1:2=0.14114621	Ts
TRINITY_DN25526_c1_g1_i1	317	1286	G/A	A	1:2=0.00238985	Ts
TRINITY_DN25526_c1_g1_i1	346	1197	G/T	G	1:2=0.01403773	Tv
TRINITY_DN25526_c1_g1_i1	368	1218	C/G	C	1:2=0.01431893	Tv
TRINITY_DN25526_c1_g1_i1	407	1222	C/T	C	1:2=0.07759919	Ts
TRINITY_DN25526_c1_g1_i1	440	1034	C/T	T	1:2=0.05802567	Ts
TRINITY_DN25526_c1_g1_i1	542	1041	C/T	C	1:2=0.17140479	Ts
TRINITY_DN25526_c1_g1_i1	557	988	A/T	A	1:2=0.01095509	Tv
TRINITY_DN25526_c1_g1_i1	605	977	C/A	A	1:2=0.00730719	Tv
TRINITY_DN25526_c1_g1_i1	698	864	A/G	G	1:2=0.01831671	Ts
TRINITY_DN25526_c1_g1_i1	734	822	A/G	G	1:2=0.02777825	Ts
TRINITY_DN25526_c1_g1_i1	737	812	G/A	G	1:2=0.02212249	Ts
TRINITY_DN25526_c1_g1_i1	743	865	G/C	C	1:2=0.01948892	Tv
TRINITY_DN25526_c1_g1_i1	773	889	C/T	T	1:2=0.01640716	Ts
TRINITY_DN25526_c1_g1_i1	830	814	A/T	A	1:2=0.03485534	Tv
TRINITY_DN25526_c1_g1_i1	878	1012	G/A	G	1:2=0.12956687	Ts
TRINITY_DN25526_c1_g1_i1	951	853	A/G	G	1:2=0.00067686	Ts
TRINITY_DN25526_c1_g1_i1	953	846	T/C	T	1:2=0.01928124	Ts
TRINITY_DN25526_c1_g1_i1	974	867	T/C	T	1:2=0.08213330	Ts
TRINITY_DN25526_c1_g1_i1	1010	991	C/A	A	1:2=0.01194614	Tv
TRINITY_DN25526_c1_g1_i1	1019	1038	G/A	A	1:2=0.01039044	Ts
TRINITY_DN25526_c1_g1_i1	1037	1047	G/A	G	1:2=0.00134269	Ts
TRINITY_DN25526_c1_g1_i1	1066	949	G/A	G	1:2=0.02816370	Ts
TRINITY_DN25526_c1_g1_i1	1091	849	A/G	A	1:2=0.00403395	Ts
TRINITY_DN25526_c1_g1_i1	1094	851	A/T	A	1:2=0.01432495	Tv
TRINITY_DN25526_c1_g1_i1	1097	858	C/T	C	1:2=0.01308082	Ts
TRINITY_DN25526_c1_g1_i1	1100	888	C/G	G	1:2=0.01049987	Tv
TRINITY_DN25526_c1_g1_i1	1133	745	G/A	A	1:2=0.00172287	Ts
TRINITY_DN25526_c1_g1_i1	1268	599	G/A	A	1:2=0.05086445	Ts
TRINITY_DN25526_c1_g1_i1	1289	583	C/T	C	1:2=0.01456590	Ts
TRINITY_DN25526_c1_g1_i1	1292	596	G/A	A	1:2=0.06925266	Ts
TRINITY_DN25526_c1_g1_i1	1310	603	G/A	A	1:2=0.00962703	Ts
TRINITY_DN25526_c1_g1_i1	1334	654	C/T	T	1:2=0.05060241	Ts
TRINITY_DN25526_c1_g1_i1	1340	700	G/C	C	1:2=0.00970637	Tv
TRINITY_DN25526_c1_g1_i1	1358	729	C/A/T	T	1:2=0.00271133	More than two alleles
TRINITY_DN25526_c1_g1_i1	1460	729	T/C	T	1:2=0.20741628	Ts
TRINITY_DN25526_c1_g1_i1	1466	758	G/A	A	1:2=0.06337302	Ts
TRINITY_DN25526_c1_g1_i1	1475	760	C/G	G	1:2=0.05409154	Tv
TRINITY_DN25526_c1_g1_i1	1520	851	G/C/A	G	1:2=0.03401751	More than two alleles
TRINITY_DN25526_c1_g1_i1	1523	848	G/A	G	1:2=0.04395793	Ts
TRINITY_DN25526_c1_g1_i1	1544	818	G/A	A	1:2=0.01683681	Ts
TRINITY_DN25526_c1_g1_i1	1589	781	T/A	A	1:2=0.08433825	Tv
TRINITY_DN25526_c1_g1_i1	1607	797	G/T	G	1:2=0.07758330	Tv
TRINITY_DN25526_c1_g1_i1	1613	862	C/T	T	1:2=0.02475444	Ts
TRINITY_DN25526_c1_g1_i1	1624	826	G/A	A	1:2=0.01775578	Ts
TRINITY_DN25526_c1_g1_i1	1718	779	C/T	C	1:2=0.17010188	Ts
TRINITY_DN25526_c1_g1_i1	1720	766	G/A	G	1:2=0.02396093	Ts
TRINITY_DN25526_c1_g1_i1	1742	770	G/A	G	1:2=0.03837824	Ts
TRINITY_DN25526_c1_g1_i1	1769	695	C/T	C	1:2=0.15172560	Ts
TRINITY_DN25526_c1_g1_i1	1772	705	C/T	T	1:2=0.01148457	Ts
TRINITY_DN25526_c1_g1_i1	1787	667	A/G	A	1:2=0.23959648	Ts
TRINITY_DN25526_c1_g1_i1	1824	624	C/T	C	1:2=0.01829476	Ts
TRINITY_DN25526_c1_g1_i1	1832	633	C/T	T	1:2=0.03583777	Ts
TRINITY_DN25526_c1_g1_i1	1883	652	C/T	C	1:2=0.00912340	Ts
TRINITY_DN25526_c1_g1_i1	1905	614	G/A	G	1:2=0.22509060	Ts
TRINITY_DN25526_c1_g1_i1	1913	567	G/T	G	1:2=0.17660875	Tv
TRINITY_DN25526_c1_g1_i1	1917	612	C/A	A	1:2=0.16646968	Tv
TRINITY_DN25526_c1_g1_i1	2006	442	C/T	T	1:2=0.11836924	Ts
TRINITY_DN25526_c1_g1_i1	2015	448	G/A	A	1:2=0.11729837	Ts
TRINITY_DN25526_c1_g1_i1	2033	429	G/A	A	1:2=0.11825358	Ts
TRINITY_DN42_c0_g2_i1	1528	462	T/C	T	1:2=0.00665523	Ts
TRINITY_DN42_c0_g2_i1	1646	1086	A/C	A	1:2=0.02839209	Tv
TRINITY_DN42_c0_g2_i1	1680	1229	A/G	G	1:2=0.00183650	Ts
TRINITY_DN42_c0_g2_i1	1718	1661	G/A	A	1:2=0.00082555	Ts
TRINITY_DN42_c0_g2_i1	1727	1645	T/A	A	1:2=0.81686442	Tv
TRINITY_DN42_c0_g2_i1	1796	1326	C/A	A	1:2=0.00028828	Tv
TRINITY_DN42_c0_g2_i1	1798	1303	T/A	T	1:2=0.00049716	Tv
TRINITY_DN42_c0_g2_i1	1799	1316	T/A	T	1:2=0.00045854	Tv
TRINITY_DN42_c0_g2_i1	1800	1304	C/A	C	1:2=0.00025300	Tv
TRINITY_DN42_c0_g2_i1	1802	1320	C/A	A	1:2=0.00057594	Tv
TRINITY_DN42_c0_g2_i1	1804	1351	G/A	G	1:2=0.00170423	Ts
TRINITY_DN42_c0_g2_i1	1913	1740	A/G	A	1:2=0.00014404	Ts
TRINITY_DN42_c0_g2_i1	1977	1759	A/G	A	1:2=0.81989133	Ts
TRINITY_DN42_c0_g2_i1	2039	1336	C/A	C	1:2=0.00033143	Tv
TRINITY_DN42_c0_g2_i1	2046	1304	A/T	A	1:2=0.04701222	Tv
TRINITY_DN42_c0_g2_i1	2079	1132	C/A	A	1:2=0.00021190	Tv
TRINITY_DN42_c0_g2_i1	2136	1256	T/G	T	1:2=0.01592179	Tv
TRINITY_DN42_c0_g2_i1	2170	1165	G/A	G	1:2=0.01321005	Ts
TRINITY_DN42_c0_g2_i1	2172	1151	G/A	G	1:2=0.00795031	Ts
TRINITY_DN42_c0_g2_i1	2228	791	A/C	A	1:2=0.00604951	Tv
TRINITY_DN42_c0_g2_i1	2234	797	C/A	C	1:2=0.00438686	Tv
TRINITY_DN42_c0_g2_i1	2237	785	T/A	T	1:2=0.00288382	Tv
TRINITY_DN42_c0_g2_i1	2238	802	C/T	T	1:2=0.00779249	Ts
TRINITY_DN42_c0_g2_i1	2243	843	A/C	A	1:2=0.00154155	Tv
TRINITY_DN42_c0_g2_i1	2249	853	A/C/G	A	1:2=0.00131617	More than two alleles
TRINITY_DN42_c0_g2_i1	2250	852	T/C	T	1:2=0.00098300	Ts
TRINITY_DN42_c0_g2_i1	2255	1029	T/A	T	1:2=0.00079293	Tv
TRINITY_DN42_c0_g2_i1	2258	1101	C/A	A	1:2=0.00238105	Tv
TRINITY_DN42_c0_g2_i1	2264	1121	A/C	C	1:2=0.00198813	Tv
TRINITY_DN42_c0_g2_i1	2265	1096	A/T	A	1:2=0.00207406	Tv
TRINITY_DN42_c0_g2_i1	2266	1099	T/C	T	1:2=0.00213473	Ts
TRINITY_DN42_c0_g2_i1	2274	1167	A/T	A	1:2=0.00242665	Tv
TRINITY_DN42_c0_g2_i1	2275	1167	A/C	A	1:2=0.00232447	Tv
TRINITY_DN42_c0_g2_i1	2282	1322	T/C	C	1:2=0.84358737	Ts
TRINITY_DN42_c0_g2_i1	2283	1317	T/C	A	1:2=0.00022544	Ts
TRINITY_DN42_c0_g2_i1	2340	2065	A/G	G	1:2=0.00013257	Ts
TRINITY_DN42_c0_g2_i1	2366	2247	C/T	C	1:2=0.00014220	Ts
TRINITY_DN42_c0_g2_i1	2368	2268	A/G	A	1:2=0.00015047	Ts
TRINITY_DN42_c0_g2_i1	2447	1562	T/C	T	1:2=0.00094579	Ts
TRINITY_DN42_c0_g2_i1	2460	1783	T/C	C	1:2=0.00045336	Ts
TRINITY_DN42_c0_g2_i1	2465	2005	C/T	G	1:2=0.00028832	Ts
TRINITY_DN42_c0_g2_i1	2474	2023	A/G	A	1:2=0.00063006	Ts
TRINITY_DN42_c0_g2_i1	2537	1852	A/G	G	1:2=0.00908328	Ts
TRINITY_DN42_c0_g2_i1	2567	1429	G/A	G	1:2=0.15456952	Ts
TRINITY_DN42_c0_g2_i1	2670	1397	A/G	T	1:2=0.00031550	Ts
TRINITY_DN42_c0_g2_i1	2850	1274	T/C	T	1:2=0.00023737	Ts
TRINITY_DN42_c0_g2_i1	3045	721	G/A	G	1:2=0.00214846	Ts
TRINITY_DN42_c0_g2_i1	3103	955	G/T	T	1:2=0.01102222	Tv
TRINITY_DN42_c0_g2_i1	3120	926	T/C	C	1:2=0.74984641	Ts
TRINITY_DN42_c0_g2_i1	3156	812	G/A	G	1:2=0.05355805	Ts
TRINITY_DN42_c0_g2_i1	3171	731	C/T	T	1:2=0.35782846	Ts
TRINITY_DN532_c0_g1_i8	604	1532	G/A	A	1:2=0.00175523	Ts
TRINITY_DN532_c0_g1_i8	612	1741	A/G	A	1:2=0.00060018	Ts
TRINITY_DN532_c0_g1_i8	614	1819	A/G	C	1:2=0.00020572	Ts
TRINITY_DN532_c0_g1_i8	665	1895	G/A	G	1:2=0.00276614	Ts
TRINITY_DN532_c0_g1_i8	669	2067	G/A	A	1:2=0.00036456	Ts
TRINITY_DN532_c0_g1_i8	762	2005	G/A	G	1:2=0.00070284	Ts
TRINITY_DN532_c0_g1_i8	850	1629	C/T	C	1:2=0.01621058	Ts
TRINITY_DN532_c0_g1_i8	851	1608	A/G	A	1:2=0.01567733	Ts
TRINITY_DN532_c0_g1_i8	852	1612	C/T	C	1:2=0.01409727	Ts
TRINITY_DN532_c0_g1_i8	853	1598	A/G	A	1:2=0.00993068	Ts
TRINITY_DN532_c0_g1_i8	877	1739	T/G	C	1:2=0.00026431	Tv
TRINITY_DN532_c0_g1_i8	899	2080	A/G	G	1:2=0.91063215	Ts
TRINITY_DN532_c0_g1_i8	916	2043	G/A	A	1:2=0.00428636	Ts
TRINITY_DN532_c0_g1_i8	955	1992	A/T	G	1:2=0.00020736	Tv
TRINITY_DN532_c0_g1_i8	977	2044	C/T	C	1:2=0.00050606	Ts
TRINITY_DN532_c0_g1_i8	992	2049	G/A	A	1:2=0.00063426	Ts
TRINITY_DN532_c0_g1_i8	1003	1990	A/G	G	1:2=0.01074007	Ts
TRINITY_DN532_c0_g1_i8	1008	2054	G/A	A	1:2=0.00127838	Ts
TRINITY_DN532_c0_g1_i8	1122	2295	G/A	A	1:2=0.00069562	Ts
TRINITY_DN532_c0_g1_i8	1157	2147	G/A	A	1:2=0.07946025	Ts
TRINITY_DN532_c0_g1_i8	1172	1742	T/C	T	1:2=0.89295980	Ts
TRINITY_DN532_c0_g1_i8	1231	1482	G/A	A	1:2=0.00029645	Ts
TRINITY_DN532_c0_g1_i8	1233	1458	A/G	G	1:2=0.00077395	Ts
TRINITY_DN532_c0_g1_i8	1261	1817	A/G	A	1:2=0.00057268	Ts
TRINITY_DN532_c0_g1_i8	1394	2189	A/G	A	1:2=0.00051993	Ts
TRINITY_DN532_c0_g1_i8	1397	2255	A/G	A	1:2=0.00010122	Ts
TRINITY_DN532_c0_g1_i8	1406	2239	G/A	G	1:2=0.00013816	Ts
TRINITY_DN532_c0_g1_i8	1409	2247	G/A	A	1:2=0.00015612	Ts
TRINITY_DN532_c0_g1_i8	1441	2179	G/A	G	1:2=0.00051494	Ts
TRINITY_DN532_c0_g1_i8	1538	2014	C/T	T	1:2=0.00148206	Ts
TRINITY_DN532_c0_g1_i8	1571	2061	G/A	G	1:2=0.00170497	Ts
TRINITY_DN532_c0_g1_i8	1602	2197	A/G	G	1:2=0.00014006	Ts
TRINITY_DN532_c0_g1_i8	1608	2080	G/A	G	1:2=0.00163277	Ts
TRINITY_DN532_c0_g1_i8	1640	1746	G/A	A	1:2=0.00028695	Ts
TRINITY_DN532_c0_g1_i8	1651	1800	G/A	G	1:2=0.00004398	Ts
TRINITY_DN532_c0_g1_i8	1828	1371	C/G	C	1:2=0.02211715	Tv
TRINITY_DN532_c0_g1_i8	1857	1150	C/T	T	1:2=0.01406734	Ts
TRINITY_DN9408_c3_g1_i1	57	400	C/G	C	1:2=0.02100124	Tv
TRINITY_DN9408_c3_g1_i1	60	408	C/G	C	1:2=0.03586553	Tv
TRINITY_DN9408_c3_g1_i1	66	444	C/T	T	1:2=0.08569425	Ts
TRINITY_DN9408_c3_g1_i1	71	444	C/T	T	1:2=0.06141826	Ts
TRINITY_DN9408_c3_g1_i1	72	479	G/C	G	1:2=0.10493344	Tv
TRINITY_DN9408_c3_g1_i1	89	637	C/T	T	1:2=0.00150169	Ts
TRINITY_DN9408_c3_g1_i1	101	678	T/C	C	1:2=0.01424792	Ts
TRINITY_DN9408_c3_g1_i1	158	879	C/T	T	1:2=0.05693439	Ts
TRINITY_DN9408_c3_g1_i1	369	814	G/A	G	1:2=0.00745807	Ts
TRINITY_DN9408_c3_g1_i1	414	769	C/T	T	1:2=0.01303255	Ts
TRINITY_DN9408_c3_g1_i1	444	917	C/G	C	1:2=0.06304022	Tv
TRINITY_DN9408_c3_g1_i1	450	919	G/A	G	1:2=0.35836872	Ts
TRINITY_DN9408_c3_g1_i1	516	867	G/A	A	1:2=0.45848786	Ts
TRINITY_DN9408_c3_g1_i1	546	861	C/T	T	1:2=0.01729866	Ts
TRINITY_DN9408_c3_g1_i1	561	871	C/T	C	1:2=0.01407011	Ts
TRINITY_DN9408_c3_g1_i1	609	835	C/T	C	1:2=0.05677999	Ts
TRINITY_DN9408_c3_g1_i1	642	785	G/T	G	1:2=0.10095563	Tv
TRINITY_DN1008_c0_g1_i17	264	467	A/G	A	1:2=0.06327106	Ts
TRINITY_DN1008_c0_g1_i17	269	472	G/A	A	1:2=0.39644970	Ts
TRINITY_DN1008_c0_g1_i17	296	477	G/A	G	1:2=0.00167494	Ts
TRINITY_DN1008_c0_g1_i17	362	420	A/G	A	1:2=0.07261797	Ts
TRINITY_DN1008_c0_g1_i17	488	515	C/T	C	1:2=0.03374807	Ts
TRINITY_DN1008_c0_g1_i17	563	605	T/C	C	1:2=0.04600119	Ts
TRINITY_DN1008_c0_g1_i17	626	571	A/G	G	1:2=0.05365713	Ts
TRINITY_DN1008_c0_g1_i17	638	631	C/T	T	1:2=0.05336019	Ts
TRINITY_DN1008_c0_g1_i17	661	581	G/A	A	1:2=0.00829814	Ts
TRINITY_DN1008_c0_g1_i17	673	576	G/T/A	T	1:2=0.02290176	More than two alleles
TRINITY_DN14250_c2_g1_i6	70	660	C/G	C	1:2=0.73518993	Tv
TRINITY_DN14250_c2_g1_i6	71	668	T/C	T	1:2=0.01596958	Ts
TRINITY_DN14250_c2_g1_i6	77	708	A/T	T	1:2=0.02529075	Tv
TRINITY_DN14250_c2_g1_i6	91	914	T/A/G	T	1:2=0.00851412	More than two alleles
TRINITY_DN14250_c2_g1_i6	98	1003	A/C	C	1:2=0.00702148	Tv
TRINITY_DN14250_c2_g1_i6	106	1023	C/T	T	1:2=0.00032588	Ts
TRINITY_DN14250_c2_g1_i6	109	1084	G/T	G	1:2=0.00875714	Tv
TRINITY_DN14250_c2_g1_i6	115	1102	T/G	G	1:2=0.35066194	Tv
TRINITY_DN14250_c2_g1_i6	116	1113	T/C	C	1:2=0.12433801	Ts
TRINITY_DN14250_c2_g1_i6	118	1139	T/C	T	1:2=0.40428897	Ts
TRINITY_DN14250_c2_g1_i6	121	1154	G/C	C	1:2=0.02911705	Tv
TRINITY_DN14250_c2_g1_i6	123	1147	T/A	T	1:2=0.03582898	Tv
TRINITY_DN14250_c2_g1_i6	129	1127	C/A	C	1:2=0.33471910	Tv
TRINITY_DN14250_c2_g1_i6	137	1178	T/G	G	1:2=0.01589568	Tv
TRINITY_DN14250_c2_g1_i6	156	1558	C/T	T	1:2=0.05522483	Ts
TRINITY_DN14250_c2_g1_i6	157	1528	A/G	G	1:2=0.16830936	Ts
TRINITY_DN14250_c2_g1_i6	196	1588	A/T	A	1:2=0.03061701	Tv
TRINITY_DN14250_c2_g1_i6	216	1749	C/T	C	1:2=0.00067222	Ts
TRINITY_DN14250_c2_g1_i6	236	2063	C/G	G	1:2=0.49520235	Tv
TRINITY_DN14250_c2_g1_i6	259	2073	G/C	G	1:2=0.00402448	Tv
TRINITY_DN14250_c2_g1_i6	273	2096	T/C	C	1:2=0.00027515	Ts
TRINITY_DN14250_c2_g1_i6	307	2306	C/T	C	1:2=0.03967699	Ts
TRINITY_DN14250_c2_g1_i6	402	1854	G/A	A	1:2=0.05490754	Ts
TRINITY_DN14250_c2_g1_i6	428	1814	A/G	A	1:2=0.00015116	Ts
TRINITY_DN14250_c2_g1_i6	494	1492	A/C/G	A	1:2=0.00038252	More than two alleles
TRINITY_DN14250_c2_g1_i6	538	1625	T/C	C	1:2=0.16768906	Ts
TRINITY_DN14250_c2_g1_i6	544	1722	C/T	C	1:2=0.00644178	Ts
TRINITY_DN14250_c2_g1_i6	547	1706	G/A	A	1:2=0.15377390	Ts
TRINITY_DN14250_c2_g1_i6	549	1718	G/A	A	1:2=0.30145647	Ts
TRINITY_DN14250_c2_g1_i6	575	1602	C/G	C	1:2=0.05514157	Tv
TRINITY_DN14250_c2_g1_i6	595	1463	C/T	T	1:2=0.38149197	Ts
TRINITY_DN14250_c2_g1_i6	597	1441	C/A	A	1:2=0.07377049	Tv
TRINITY_DN14250_c2_g1_i6	673	995	A/G	A	1:2=0.01617024	Ts
TRINITY_DN14250_c2_g1_i6	697	880	C/T	T	1:2=0.03108325	Ts
TRINITY_DN14250_c2_g1_i6	763	596	C/A	A	1:2=0.05416847	Tv
TRINITY_DN14250_c2_g1_i6	766	566	G/A/T	T	1:2=0.02861823	More than two alleles
TRINITY_DN14250_c2_g1_i6	769	543	C/G	C	1:2=0.05427248	Tv
TRINITY_DN2060_c1_g1_i4	19	584	A/G	A	1:2=0.00024025	Ts
TRINITY_DN2060_c1_g1_i4	33	892	C/T	A	1:2=0.00018183	Ts
TRINITY_DN2060_c1_g1_i4	63	1343	T/C	C	1:2=0.01760775	Ts
TRINITY_DN2060_c1_g1_i4	70	1432	T/G	T	1:2=0.11492674	Tv
TRINITY_DN2060_c1_g1_i4	73	1447	T/A	T	1:2=0.01433226	Tv
TRINITY_DN2060_c1_g1_i4	75	1530	T/A	T	1:2=0.01585918	Tv
TRINITY_DN2060_c1_g1_i4	82	1738	C/A	A	1:2=0.01794947	Tv
TRINITY_DN2060_c1_g1_i4	99	1965	T/G	T	1:2=0.14668545	Tv
TRINITY_DN2060_c1_g1_i4	104	1987	G/A	A	1:2=0.03224040	Ts
TRINITY_DN2060_c1_g1_i4	114	2028	G/A	A	1:2=0.07131537	Ts
TRINITY_DN2060_c1_g1_i4	124	2055	C/T	T	1:2=0.01581809	Ts
TRINITY_DN2060_c1_g1_i4	126	2165	G/A	A	1:2=0.01076572	Ts
TRINITY_DN2060_c1_g1_i4	221	2454	A/G	A	1:2=0.01646831	Ts
TRINITY_DN2060_c1_g1_i4	223	2425	A/C	C	1:2=0.04013064	Tv
TRINITY_DN2060_c1_g1_i4	239	2153	G/A	A	1:2=0.03122653	Ts
TRINITY_DN2060_c1_g1_i4	255	1950	C/A	C	1:2=0.00205038	Tv
TRINITY_DN2060_c1_g1_i4	260	1947	A/G	A	1:2=0.20732834	Ts
TRINITY_DN2060_c1_g1_i4	263	1929	T/C	T	1:2=0.00076285	Ts
TRINITY_DN2060_c1_g1_i4	314	1584	G/A	A	1:2=0.37985730	Ts
TRINITY_DN2060_c1_g1_i4	318	1584	G/A	G	1:2=0.10066644	Ts
TRINITY_DN2060_c1_g1_i4	326	1546	C/T	T	1:2=0.09002841	Ts
TRINITY_DN2060_c1_g1_i4	386	1116	G/A	G	1:2=0.02573529	Ts
TRINITY_DN2060_c1_g1_i4	400	1068	A/C	A	1:2=0.44617468	Tv
TRINITY_DN2060_c1_g1_i4	416	896	G/A	A	1:2=0.01587302	Ts
TRINITY_DN9344_c1_g1_i12	55	456	G/A	A	1:2=0.20794702	Ts
TRINITY_DN9344_c1_g1_i12	70	557	T/C	C	1:2=0.00102747	Ts
TRINITY_DN9344_c1_g1_i12	71	574	G/A	G	1:2=0.06296296	Ts
TRINITY_DN9344_c1_g1_i12	76	716	C/T	C	1:2=0.13289159	Ts
TRINITY_DN9344_c1_g1_i12	98	835	G/C	G	1:2=0.01244003	Tv
TRINITY_DN9344_c1_g1_i12	106	814	A/C	A	1:2=0.02453891	Tv
TRINITY_DN9344_c1_g1_i12	122	957	C/T	C	1:2=0.02851442	Ts
TRINITY_DN9344_c1_g1_i12	130	1030	G/A	A	1:2=0.12809558	Ts
TRINITY_DN9344_c1_g1_i12	132	1052	G/A	G	1:2=0.07815872	Ts
TRINITY_DN9344_c1_g1_i12	154	1222	T/A	T	1:2=0.02056364	Tv
TRINITY_DN9344_c1_g1_i12	161	1269	C/G	C	1:2=0.17045590	Tv
TRINITY_DN9344_c1_g1_i12	162	1277	G/A	A	1:2=0.06083370	Ts
TRINITY_DN9344_c1_g1_i12	163	1272	A/T	A	1:2=0.01914438	Tv
TRINITY_DN9344_c1_g1_i12	167	1323	G/A	A	1:2=0.04443942	Ts
TRINITY_DN9344_c1_g1_i12	176	1261	C/A/G	C	1:2=0.09911629	More than two alleles
TRINITY_DN9344_c1_g1_i12	181	1245	G/A	G	1:2=0.00972134	Ts
TRINITY_DN9344_c1_g1_i12	185	1264	T/A	T	1:2=0.05344984	Tv
TRINITY_DN9344_c1_g1_i12	188	1269	G/A	A	1:2=0.02662974	Ts
TRINITY_DN9344_c1_g1_i12	191	1266	G/A	A	1:2=0.34988237	Ts
TRINITY_DN9344_c1_g1_i12	194	1258	A/T	A	1:2=0.10023408	Tv
TRINITY_DN9344_c1_g1_i12	214	1509	T/G	G	1:2=0.08566702	Tv
TRINITY_DN9344_c1_g1_i12	224	1623	C/T	C	1:2=0.04196096	Ts
TRINITY_DN9344_c1_g1_i12	233	1577	C/T	C	1:2=0.00026088	Ts
TRINITY_DN9344_c1_g1_i12	245	1424	G/A	A	1:2=0.05122364	Ts
TRINITY_DN9344_c1_g1_i12	255	1476	C/G	G	1:2=0.11925605	Tv
TRINITY_DN9344_c1_g1_i12	269	1529	A/G	G	1:2=0.00019644	Ts
TRINITY_DN9344_c1_g1_i12	282	1518	T/C	T	1:2=0.06654523	Ts
TRINITY_DN9344_c1_g1_i12	288	1713	T/G	G	1:2=0.01343223	Tv
TRINITY_DN9344_c1_g1_i12	294	1746	G/C	C	1:2=0.12531009	Tv
TRINITY_DN9344_c1_g1_i12	296	1746	G/A	A	1:2=0.12325145	Ts
TRINITY_DN9344_c1_g1_i12	373	1544	T/C	C	1:2=0.00042931	Ts
TRINITY_DN9344_c1_g1_i12	380	1632	C/T	C	1:2=0.03068033	Ts
TRINITY_DN9344_c1_g1_i12	399	1568	G/T	T	1:2=0.01685168	Tv
TRINITY_DN9344_c1_g1_i12	404	1601	C/T	T	1:2=0.02119722	Ts
TRINITY_DN9344_c1_g1_i12	436	1574	T/C	C	1:2=0.01725674	Ts
TRINITY_DN9344_c1_g1_i12	461	1702	T/C	C	1:2=0.08062306	Ts
TRINITY_DN9344_c1_g1_i12	482	1519	A/T	T	1:2=0.10056271	Tv
TRINITY_DN9344_c1_g1_i12	500	1454	G/A	A	1:2=0.53277534	Ts
TRINITY_DN9344_c1_g1_i12	504	1644	C/T	C	1:2=0.02082504	Ts
TRINITY_DN9344_c1_g1_i12	551	1799	C/T	T	1:2=0.03933081	Ts
TRINITY_DN9344_c1_g1_i12	600	1752	A/G	A	1:2=0.00010768	Ts
TRINITY_DN9344_c1_g1_i12	736	1454	C/T	T	1:2=0.13561913	Ts
TRINITY_DN9344_c1_g1_i12	743	1417	A/T	A	1:2=0.03035085	Tv
TRINITY_DN9344_c1_g1_i12	771	1545	C/T	T	1:2=0.00049697	Ts
TRINITY_DN9344_c1_g1_i12	835	1802	A/G	A	1:2=0.00079392	Ts
TRINITY_DN9344_c1_g1_i12	893	1714	T/A	A	1:2=0.01702647	Tv
TRINITY_DN9344_c1_g1_i12	905	1667	G/A	A	1:2=0.13250718	Ts
TRINITY_DN9344_c1_g1_i12	930	1701	G/A	A	1:2=0.11925738	Ts
TRINITY_DN9344_c1_g1_i12	1055	709	G/T	T	1:2=0.01311895	Tv
TRINITY_DN7479_c0_g4_i2	241	438	G/C	C	1:2=0.03110086	Tv
TRINITY_DN7479_c0_g4_i2	244	439	G/T	T	1:2=0.36871631	Tv
TRINITY_DN7479_c0_g4_i2	253	436	C/G	C	1:2=0.04033095	Tv
TRINITY_DN7479_c0_g4_i2	310	403	T/C	C	1:2=0.05756736	Ts
TRINITY_DN87032_c2_g1_i1	936	431	C/T	T	1:2=0.84868711	Ts
TRINITY_DN87032_c2_g1_i1	1513	454	T/C	C	1:2=0.76567861	Ts
TRINITY_DN3853_c2_g1_i4	488	458	C/T	C	1:2=0.02726379	Ts
TRINITY_DN3853_c2_g1_i4	545	594	G/A	A	1:2=0.01103768	Ts
TRINITY_DN3853_c2_g1_i4	597	571	G/A	A	1:2=0.11414634	Ts
TRINITY_DN3853_c2_g1_i4	602	613	G/A	G	1:2=0.00828999	Ts
TRINITY_DN3853_c2_g1_i4	620	599	G/A	G	1:2=0.09969130	Ts
TRINITY_DN3853_c2_g1_i4	645	546	C/A	A	1:2=0.61712896	Tv
TRINITY_DN3853_c2_g1_i4	770	595	G/A	G	1:2=0.15444730	Ts
TRINITY_DN3853_c2_g1_i4	778	589	G/A	G	1:2=0.00063144	Ts
TRINITY_DN3853_c2_g1_i4	788	573	G/T	G	1:2=0.01780503	Tv
TRINITY_DN3853_c2_g1_i4	842	606	C/T	T	1:2=0.01713732	Ts
TRINITY_DN3853_c2_g1_i4	863	593	G/A	A	1:2=0.01960258	Ts
TRINITY_DN3853_c2_g1_i4	875	656	G/A	G	1:2=0.09977850	Ts
TRINITY_DN3853_c2_g1_i4	896	670	C/G	C	1:2=0.36179249	Tv
TRINITY_DN3853_c2_g1_i4	917	669	G/A	G	1:2=0.02059497	Ts
TRINITY_DN3853_c2_g1_i4	959	603	T/G	T	1:2=0.08064516	Tv
TRINITY_DN3853_c2_g1_i4	978	564	G/A	A	1:2=0.75130296	Ts
TRINITY_DN3853_c2_g1_i4	979	565	A/T	T	1:2=0.74603184	Tv
TRINITY_DN3853_c2_g1_i4	1028	708	G/A	G	1:2=0.00913501	Ts
TRINITY_DN3853_c2_g1_i4	1070	612	T/A	A	1:2=0.70711297	Tv
TRINITY_DN594_c0_g2_i2	2190	412	T/C	T	1:2=0.00122313	Ts
TRINITY_DN594_c0_g2_i2	2192	431	G/A	A	1:2=0.32795881	Ts
TRINITY_DN594_c0_g2_i2	2303	424	T/C	C	1:2=0.04515376	Ts
TRINITY_DN594_c0_g2_i2	2558	494	C/T	T	1:2=0.17689773	Ts
TRINITY_DN594_c0_g2_i2	2576	477	T/C	C	1:2=0.05575553	Ts
TRINITY_DN594_c0_g2_i2	2650	616	A/G	A	1:2=0.77522088	Ts
TRINITY_DN594_c0_g2_i2	2667	649	G/A	A	1:2=0.07205026	Ts
TRINITY_DN594_c0_g2_i2	2681	586	C/A/T	C	1:2=0.04855152	More than two alleles
TRINITY_DN594_c0_g2_i2	2780	445	T/C	T	1:2=0.07611427	Ts
TRINITY_DN594_c0_g2_i2	3448	405	G/A	A	1:2=0.88638260	Ts
TRINITY_DN594_c0_g2_i2	3465	402	A/C	C	1:2=0.03520849	Tv
TRINITY_DN594_c0_g2_i2	3483	450	C/T	C	1:2=0.03038958	Ts
TRINITY_DN594_c0_g2_i2	3489	451	G/A	A	1:2=0.02968037	Ts
TRINITY_DN3630_c1_g2_i1	599	780	C/T/G	T	1:2=0.00626806	More than two alleles
TRINITY_DN3630_c1_g2_i1	600	782	T/G/C	G	1:2=0.00048726	More than two alleles
TRINITY_DN3630_c1_g2_i1	608	1313	T/G	G	1:2=0.02119658	Tv
TRINITY_DN3630_c1_g2_i1	609	1323	G/C	C	1:2=0.02234196	Tv
TRINITY_DN3630_c1_g2_i1	641	1322	A/T	A	1:2=0.01272756	Tv
TRINITY_DN3630_c1_g2_i1	646	1323	A/G	G	1:2=0.01373736	Ts
TRINITY_DN3630_c1_g2_i1	659	1320	G/A	G	1:2=0.01033295	Ts
TRINITY_DN3630_c1_g2_i1	665	1302	G/T	G	1:2=0.01253888	Tv
TRINITY_DN3630_c1_g2_i1	668	1300	G/A	A	1:2=0.01307976	Ts
TRINITY_DN3630_c1_g2_i1	674	1296	G/A	G	1:2=0.05709625	Ts
TRINITY_DN3630_c1_g2_i1	689	1256	A/G	G	1:2=0.00954947	Ts
TRINITY_DN3630_c1_g2_i1	692	1260	G/A	A	1:2=0.16830721	Ts
TRINITY_DN3630_c1_g2_i1	710	1161	G/A	A	1:2=0.00886830	Ts
TRINITY_DN3630_c1_g2_i1	712	1113	C/T	T	1:2=0.03803731	Ts
TRINITY_DN3630_c1_g2_i1	713	1101	G/A	G	1:2=0.04907099	Ts
TRINITY_DN3630_c1_g2_i1	715	1084	G/T	T	1:2=0.01191959	Tv
TRINITY_DN3630_c1_g2_i1	732	768	T/A	A	1:2=0.02252887	Tv
TRINITY_DN16581_c0_g1_i5	106	564	A/G	G	1:2=0.00089711	Ts
TRINITY_DN16581_c0_g1_i5	148	782	A/G/C	A	1:2=0.00055122	More than two alleles
TRINITY_DN16581_c0_g1_i5	164	980	C/G	C	1:2=0.02570534	Tv
TRINITY_DN16581_c0_g1_i5	172	1000	C/T	C	1:2=0.05160730	Ts
TRINITY_DN16581_c0_g1_i5	232	1144	T/C	T	1:2=0.00159816	Ts
TRINITY_DN16581_c0_g1_i5	269	1194	T/C	A	1:2=0.00036031	Ts
TRINITY_DN16581_c0_g1_i5	298	1348	G/T	T	1:2=0.15264823	Tv
TRINITY_DN16581_c0_g1_i5	401	1032	T/C	C	1:2=0.01861789	Ts
TRINITY_DN16581_c0_g1_i5	438	1082	C/T	T	1:2=0.11547948	Ts
TRINITY_DN16581_c0_g1_i5	458	1024	T/C	T	1:2=0.31503914	Ts
TRINITY_DN16581_c0_g1_i5	532	948	C/T	T	1:2=0.13318149	Ts
TRINITY_DN16581_c0_g1_i5	538	896	G/A	A	1:2=0.79246243	Ts
TRINITY_DN16581_c0_g1_i5	599	1054	A/G	A	1:2=0.00041301	Ts
TRINITY_DN16581_c0_g1_i5	603	1073	T/C	T	1:2=0.01802657	Ts
TRINITY_DN16581_c0_g1_i5	614	1144	T/C	T	1:2=0.00196586	Ts
TRINITY_DN16581_c0_g1_i5	631	1244	A/G	G	1:2=0.00062249	Ts
TRINITY_DN16581_c0_g1_i5	637	1244	C/A	A	1:2=0.65908905	Tv
TRINITY_DN16581_c0_g1_i5	644	1207	G/A	G	1:2=0.31626219	Ts
TRINITY_DN16581_c0_g1_i5	659	1315	G/A	G	1:2=0.05073911	Ts
TRINITY_DN16581_c0_g1_i5	668	1230	C/T	C	1:2=0.02585488	Ts
TRINITY_DN16581_c0_g1_i5	695	1132	G/A	G	1:2=0.15273718	Ts
TRINITY_DN16581_c0_g1_i5	696	1133	A/G	A	1:2=0.00046848	Ts
TRINITY_DN16581_c0_g1_i5	713	1268	C/T	T	1:2=0.01668675	Ts
TRINITY_DN16581_c0_g1_i5	719	1277	C/T	C	1:2=0.01741025	Ts
TRINITY_DN16581_c0_g1_i5	728	1335	C/T	T	1:2=0.01349050	Ts
TRINITY_DN16581_c0_g1_i5	738	1282	T/C	T	1:2=0.06565719	Ts
TRINITY_DN16581_c0_g1_i5	739	1282	C/G	G	1:2=0.56239407	Tv
TRINITY_DN16581_c0_g1_i5	784	1285	G/A	G	1:2=0.00162775	Ts
TRINITY_DN16581_c0_g1_i5	818	1131	G/A	A	1:2=0.50759734	Ts
TRINITY_DN16581_c0_g1_i5	862	931	A/C	A	1:2=0.00077218	Tv
TRINITY_DN16581_c0_g1_i5	865	930	C/T	C	1:2=0.00075535	Ts
TRINITY_DN16581_c0_g1_i5	870	901	A/T	A	1:2=0.00245981	Tv
TRINITY_DN16581_c0_g1_i5	881	863	A/G	G	1:2=0.00063796	Ts
TRINITY_DN16581_c0_g1_i5	926	914	C/G	C	1:2=0.07785449	Tv
TRINITY_DN16581_c0_g1_i5	1013	595	C/T	C	1:2=0.06344951	Ts
TRINITY_DN16581_c0_g1_i5	1020	670	A/G	G	1:2=0.00064443	Ts
TRINITY_DN16581_c0_g1_i5	1071	872	T/C	G	1:2=0.00059213	Ts
TRINITY_DN16581_c0_g1_i5	1089	898	T/C	G	1:2=0.00059697	Ts
TRINITY_DN16581_c0_g1_i5	1108	977	T/C	C	1:2=0.00041021	Ts
TRINITY_DN16581_c0_g1_i5	1142	917	T/A	T	1:2=0.34037401	Tv
TRINITY_DN16581_c0_g1_i5	1208	901	T/C/G	T	1:2=0.24597295	More than two alleles
TRINITY_DN16581_c0_g1_i5	1210	925	T/A	A	1:2=0.02917444	Tv
TRINITY_DN16581_c0_g1_i5	1211	908	T/C	C	1:2=0.02874590	Ts
TRINITY_DN16581_c0_g1_i5	1212	937	T/C/G	T	1:2=0.07489406	More than two alleles
TRINITY_DN16581_c0_g1_i5	1215	880	G/A	A	1:2=0.04031521	Ts
TRINITY_DN16581_c0_g1_i5	1272	528	G/A	A	1:2=0.06318823	Ts
TRINITY_DN6575_c0_g2_i10	3	610	C/T/G	T	1:2=0.01292150	More than two alleles
TRINITY_DN6575_c0_g2_i10	4	708	T/C/G/A	G	1:2=0.00073836	More than two alleles
TRINITY_DN6575_c0_g2_i10	5	820	G/T	G	1:2=0.00072495	Tv
TRINITY_DN6575_c0_g2_i10	6	962	C/G	G	1:2=0.00114038	Tv
TRINITY_DN6575_c0_g2_i10	14	1195	T/C/G	T	1:2=0.00057294	More than two alleles
TRINITY_DN6575_c0_g2_i10	19	1626	C/T	T	1:2=0.00076069	Ts
TRINITY_DN6575_c0_g2_i10	20	1626	G/A	G	1:2=0.01549604	Ts
TRINITY_DN6575_c0_g2_i10	29	2349	C/T	T	1:2=0.00026483	Ts
TRINITY_DN6575_c0_g2_i10	35	2570	G/A	A	1:2=0.79103044	Ts
TRINITY_DN6575_c0_g2_i10	42	2821	A/G	G	1:2=0.00011149	Ts
TRINITY_DN6575_c0_g2_i10	44	2865	A/G	A	1:2=0.00010757	Ts
TRINITY_DN6575_c0_g2_i10	65	3941	G/A	A	1:2=0.00022116	Ts
TRINITY_DN6575_c0_g2_i10	76	4135	T/C	T	1:2=0.00294108	Ts
TRINITY_DN6575_c0_g2_i10	86	4578	G/A	G	1:2=0.00013440	Ts
TRINITY_DN6575_c0_g2_i10	89	4680	A/G	G	1:2=0.79742319	Ts
TRINITY_DN6575_c0_g2_i10	92	4639	G/A	A	1:2=0.00529527	Ts
TRINITY_DN6575_c0_g2_i10	97	4633	G/C	G	1:2=0.00066275	Tv
TRINITY_DN6575_c0_g2_i10	98	4721	G/C	G	1:2=0.00009452	Tv
TRINITY_DN6575_c0_g2_i10	99	4805	C/T	T	1:2=0.00053140	Ts
TRINITY_DN6575_c0_g2_i10	100	4891	C/T	C	1:2=0.00007399	Ts
TRINITY_DN6575_c0_g2_i10	101	5085	G/A	G	1:2=0.00003457	Ts
TRINITY_DN6575_c0_g2_i10	111	5172	A/G	A	1:2=0.00018059	Ts
TRINITY_DN6575_c0_g2_i10	113	5245	A/G	G	1:2=0.00002673	Ts
TRINITY_DN6575_c0_g2_i10	124	5471	C/A/G	C	1:2=0.00019957	More than two alleles
TRINITY_DN6575_c0_g2_i10	126	5256	C/T	T	1:2=0.00004649	Ts
TRINITY_DN6575_c0_g2_i10	147	5493	A/G	A	1:2=0.00004128	Ts
TRINITY_DN6575_c0_g2_i10	155	5720	C/T	T	1:2=0.01369039	Ts
TRINITY_DN6575_c0_g2_i10	164	6189	G/A	G	1:2=0.01068936	Ts
TRINITY_DN6575_c0_g2_i10	173	6512	A/G	A	1:2=0.00125844	Ts
TRINITY_DN6575_c0_g2_i10	176	6885	C/A	C	1:2=0.05521266	Tv
TRINITY_DN6575_c0_g2_i10	177	7135	G/A	C	1:2=0.00002649	Ts
TRINITY_DN6575_c0_g2_i10	185	7069	C/T	C	1:2=0.02397212	Ts
TRINITY_DN6575_c0_g2_i10	208	7073	A/G	A	1:2=0.00013176	Ts
TRINITY_DN6575_c0_g2_i10	210	7003	A/G	A	1:2=0.00021574	Ts
TRINITY_DN6575_c0_g2_i10	218	7086	G/A	G	1:2=0.00005723	Ts
TRINITY_DN6575_c0_g2_i10	221	7075	G/A	A	1:2=0.00006185	Ts
TRINITY_DN6575_c0_g2_i10	225	6864	A/G	G	1:2=0.00061510	Ts
TRINITY_DN6575_c0_g2_i10	239	6885	G/A	G	1:2=0.00032911	Ts
TRINITY_DN6575_c0_g2_i10	255	6651	A/G	A	1:2=0.00030872	Ts
TRINITY_DN6575_c0_g2_i10	257	6757	C/T	C	1:2=0.03323058	Ts
TRINITY_DN6575_c0_g2_i10	281	6272	G/A	A	1:2=0.00001702	Ts
TRINITY_DN6575_c0_g2_i10	296	6012	G/T	T	1:2=0.00001774	Tv
TRINITY_DN6575_c0_g2_i10	302	6285	G/T/A	G	1:2=0.00005546	More than two alleles
TRINITY_DN6575_c0_g2_i10	304	6109	A/G	A	1:2=0.00009017	Ts
TRINITY_DN6575_c0_g2_i10	305	6165	C/G	G	1:2=0.00003448	Tv
TRINITY_DN6575_c0_g2_i10	311	6098	G/A	A	1:2=0.00004846	Ts
TRINITY_DN6575_c0_g2_i10	316	5999	A/G	C	1:2=0.00003186	Ts
TRINITY_DN6575_c0_g2_i10	320	5982	C/G	C	1:2=0.00369114	Tv
TRINITY_DN6575_c0_g2_i10	326	6065	G/A	G	1:2=0.00479757	Ts
TRINITY_DN6575_c0_g2_i10	341	5812	G/A	G	1:2=0.21804802	Ts
TRINITY_DN6575_c0_g2_i10	350	5904	G/A	G	1:2=0.00967266	Ts
TRINITY_DN6575_c0_g2_i10	353	5634	A/G	G	1:2=0.01473109	Ts
TRINITY_DN6575_c0_g2_i10	356	5549	T/C	T	1:2=0.01724604	Ts
TRINITY_DN6575_c0_g2_i10	359	5298	T/C	C	1:2=0.02172767	Ts
TRINITY_DN6575_c0_g2_i10	365	5114	G/T	T	1:2=0.00710237	Tv
TRINITY_DN6575_c0_g2_i10	368	5130	C/T	C	1:2=0.01519165	Ts
TRINITY_DN6575_c0_g2_i10	374	5062	G/A	G	1:2=0.25287984	Ts
TRINITY_DN6575_c0_g2_i10	377	4831	G/A	A	1:2=0.00618497	Ts
TRINITY_DN6575_c0_g2_i10	383	4696	G/A	G	1:2=0.00797368	Ts
TRINITY_DN6575_c0_g2_i10	398	4345	G/C	C	1:2=0.00381010	Tv
TRINITY_DN6575_c0_g2_i10	401	4141	G/A	A	1:2=0.00474145	Ts
TRINITY_DN6575_c0_g2_i10	404	3795	G/A	G	1:2=0.00090672	Ts
TRINITY_DN6575_c0_g2_i10	410	3605	C/A/G	A	1:2=0.03740873	More than two alleles
TRINITY_DN6575_c0_g2_i10	413	3680	T/C	T	1:2=0.00245681	Ts
TRINITY_DN6575_c0_g2_i10	414	3668	A/G	A	1:2=0.00041219	Ts
TRINITY_DN6575_c0_g2_i10	416	3613	G/T	G	1:2=0.00267257	Tv
TRINITY_DN6575_c0_g2_i10	442	2618	A/G	G	1:2=0.00495911	Ts
TRINITY_DN6575_c0_g2_i10	449	2462	A/G	A	1:2=0.00933247	Ts
TRINITY_DN6575_c0_g2_i10	455	2394	C/T	T	1:2=0.01189726	Ts
TRINITY_DN6575_c0_g2_i10	456	2375	T/C	C	1:2=0.00014296	Ts
TRINITY_DN6575_c0_g2_i10	458	2513	G/A	G	1:2=0.01434916	Ts
TRINITY_DN6575_c0_g2_i10	461	2400	T/C	T	1:2=0.01835444	Ts
TRINITY_DN6575_c0_g2_i10	471	2309	A/G	A	1:2=0.00044811	Ts
TRINITY_DN6575_c0_g2_i10	473	2301	C/A	C	1:2=0.03158941	Tv
TRINITY_DN6575_c0_g2_i10	474	2273	A/G	G	1:2=0.00015922	Ts
TRINITY_DN6575_c0_g2_i10	479	2293	C/G	A	1:2=0.00011501	Tv
TRINITY_DN6575_c0_g2_i10	492	2351	A/G	A	1:2=0.00024753	Ts
TRINITY_DN6575_c0_g2_i10	495	2369	A/G	A	1:2=0.00034180	Ts
TRINITY_DN6575_c0_g2_i10	509	2411	T/C	T	1:2=0.00032716	Ts
TRINITY_DN6575_c0_g2_i10	512	2308	A/G	G	1:2=0.00022782	Ts
TRINITY_DN6575_c0_g2_i10	515	2304	A/G	G	1:2=0.00012353	Ts
TRINITY_DN6575_c0_g2_i10	518	2295	G/A	G	1:2=0.00032289	Ts
TRINITY_DN6575_c0_g2_i10	529	2313	A/G	G	1:2=0.00025999	Ts
TRINITY_DN6575_c0_g2_i10	533	2268	A/G	A	1:2=0.00012164	Ts
TRINITY_DN6575_c0_g2_i10	557	2276	A/G	C	1:2=0.00011968	Ts
TRINITY_DN6575_c0_g2_i10	575	2210	G/A	G	1:2=0.02618539	Ts
TRINITY_DN6575_c0_g2_i10	578	2199	A/C	C	1:2=0.00056332	Tv
TRINITY_DN6575_c0_g2_i10	580	2198	T/C	C	1:2=0.00022075	Ts
TRINITY_DN6575_c0_g2_i10	581	2226	T/C	T	1:2=0.00014147	Ts
TRINITY_DN6575_c0_g2_i10	584	2175	G/A	G	1:2=0.00012880	Ts
TRINITY_DN6575_c0_g2_i10	587	2177	G/A	G	1:2=0.29315722	Ts
TRINITY_DN6575_c0_g2_i10	590	2181	C/T/A	T	1:2=0.01248637	More than two alleles
TRINITY_DN6575_c0_g2_i10	593	2139	G/T	T	1:2=0.00020035	Tv
TRINITY_DN6575_c0_g2_i10	599	2059	T/C	T	1:2=0.00014143	Ts
TRINITY_DN6575_c0_g2_i10	605	2036	A/G	G	1:2=0.00017897	Ts
TRINITY_DN6575_c0_g2_i10	618	2195	C/T	C	1:2=0.00118960	Ts
TRINITY_DN6575_c0_g2_i10	620	2213	C/T	T	1:2=0.61722055	Ts
TRINITY_DN6575_c0_g2_i10	635	2361	C/A	C	1:2=0.08821628	Tv
TRINITY_DN6575_c0_g2_i10	636	2379	A/G	G	1:2=0.00064699	Ts
TRINITY_DN6575_c0_g2_i10	659	2381	G/A	A	1:2=0.00513307	Ts
TRINITY_DN6575_c0_g2_i10	662	2411	A/G	A	1:2=0.00020019	Ts
TRINITY_DN6575_c0_g2_i10	663	2526	C/T	T	1:2=0.00040119	Ts
TRINITY_DN6575_c0_g2_i10	677	2741	G/A	A	1:2=0.00065417	Ts
TRINITY_DN6575_c0_g2_i10	680	2745	G/A	G	1:2=0.00011845	Ts
TRINITY_DN6575_c0_g2_i10	856	1590	A/T	T	1:2=0.12340319	Tv
TRINITY_DN6575_c0_g2_i10	866	1417	A/G	A	1:2=0.59857470	Ts
TRINITY_DN6575_c0_g2_i10	869	1171	T/G	T	1:2=0.62655355	Tv
TRINITY_DN6575_c0_g2_i10	870	1107	G/T	T	1:2=0.66606699	Tv
TRINITY_DN10013_c0_g1_i1	312	406	C/T	T	1:2=0.02806528	Ts
TRINITY_DN10013_c0_g1_i1	357	400	C/T	T	1:2=0.07366957	Ts
TRINITY_DN10013_c0_g1_i1	432	432	G/A	A	1:2=0.25039522	Ts
TRINITY_DN10013_c0_g1_i1	452	469	C/A	C	1:2=0.07607422	Tv
TRINITY_DN10013_c0_g1_i1	462	530	G/A	A	1:2=0.01072658	Ts
TRINITY_DN10013_c0_g1_i1	504	474	C/T	T	1:2=0.45086765	Ts
TRINITY_DN10035_c0_g1_i2	305	580	A/T	A	1:2=0.01834293	Tv
TRINITY_DN10035_c0_g1_i2	378	540	T/C	C	1:2=0.61684966	Ts
TRINITY_DN10035_c0_g1_i2	437	509	A/G	G	1:2=0.27775552	Ts
TRINITY_DN10035_c0_g1_i2	584	503	A/G	A	1:2=0.07500047	Ts
TRINITY_DN10035_c0_g1_i2	635	521	T/G	T	1:2=0.01446648	Tv
TRINITY_DN10035_c0_g1_i2	689	543	A/T	T	1:2=0.06896773	Tv
TRINITY_DN10035_c0_g1_i2	902	565	G/A	G	1:2=0.02942817	Ts
TRINITY_DN10035_c0_g1_i2	923	554	T/A	A	1:2=0.01714315	Tv
TRINITY_DN10035_c0_g1_i2	1109	458	A/C	A	1:2=0.78557505	Tv
TRINITY_DN10035_c0_g1_i2	1165	516	T/G	T	1:2=0.03473951	Tv
TRINITY_DN10035_c0_g1_i2	1205	518	A/G	A	1:2=0.10875043	Ts
TRINITY_DN10035_c0_g1_i2	1340	479	C/A	C	1:2=0.57842607	Tv
TRINITY_DN10035_c0_g1_i2	1379	481	C/T	C	1:2=0.09961445	Ts
TRINITY_DN10035_c0_g1_i2	1382	490	C/T	T	1:2=0.00143139	Ts
TRINITY_DN10035_c0_g1_i2	1388	477	T/G	T	1:2=0.62314445	Tv
TRINITY_DN10035_c0_g1_i2	1391	475	C/A	A	1:2=0.16851169	Tv
TRINITY_DN10035_c0_g1_i2	1394	462	T/C	C	1:2=0.00111860	Ts
TRINITY_DN10035_c0_g1_i2	1397	463	G/A	A	1:2=0.53565506	Ts
TRINITY_DN10035_c0_g1_i2	1400	459	C/T	T	1:2=0.09990632	Ts
TRINITY_DN10035_c0_g1_i2	1403	463	A/G	A	1:2=0.26158038	Ts
TRINITY_DN10035_c0_g1_i2	1433	474	G/A	A	1:2=0.21123663	Ts
TRINITY_DN10035_c0_g1_i2	1448	446	C/T	T	1:2=0.17417141	Ts
TRINITY_DN10035_c0_g1_i2	1484	439	G/C	C	1:2=0.02164429	Tv
TRINITY_DN1004_c0_g1_i1	980	719	A/T	A	1:2=0.02828589	Tv
TRINITY_DN1004_c0_g1_i1	1040	960	C/T	T	1:2=0.90736881	Ts
TRINITY_DN1004_c0_g1_i1	1068	953	C/T	T	1:2=0.01853015	Ts
TRINITY_DN1004_c0_g1_i1	1180	956	G/A	G	1:2=0.01831274	Ts
TRINITY_DN1004_c0_g1_i1	1201	974	G/A	G	1:2=0.84920454	Ts
TRINITY_DN1004_c0_g1_i1	1233	861	C/A	G	1:2=0.00025363	Tv
TRINITY_DN1004_c0_g1_i1	1260	786	C/A	A	1:2=0.01407181	Tv
TRINITY_DN1004_c0_g1_i1	1410	449	G/A	A	1:2=0.01702004	Ts
TRINITY_DN1004_c0_g1_i1	1418	480	C/A	A	1:2=0.04070059	Tv
TRINITY_DN1004_c0_g1_i1	1469	491	T/A	A	1:2=0.00730321	Tv
TRINITY_DN1004_c0_g1_i1	1470	505	T/A	A	1:2=0.06648989	Tv
TRINITY_DN1004_c0_g1_i1	1479	490	G/A	A	1:2=0.04091746	Ts
TRINITY_DN1004_c0_g1_i1	1521	616	A/G/C/T	T	1:2=0.00052484	More than two alleles
TRINITY_DN1004_c0_g1_i1	1631	807	A/G	G	1:2=0.00039849	Ts
TRINITY_DN1004_c0_g1_i1	1654	1016	T/C	C	1:2=0.00057385	Ts
TRINITY_DN1004_c0_g1_i1	1686	1098	G/A	A	1:2=0.48078220	Ts
TRINITY_DN1004_c0_g1_i1	1755	1057	G/A	G	1:2=0.08702441	Ts
TRINITY_DN1004_c0_g1_i1	1794	1103	C/T	C	1:2=0.01356985	Ts
TRINITY_DN1004_c0_g1_i1	1908	947	G/A	G	1:2=0.02571036	Ts
TRINITY_DN1004_c0_g1_i1	1938	1104	T/C	T	1:2=0.91012833	Ts
TRINITY_DN1004_c0_g1_i1	1950	1092	C/T	T	1:2=0.02210585	Ts
TRINITY_DN1004_c0_g1_i1	1989	1044	A/G	G	1:2=0.00943310	Ts
TRINITY_DN1004_c0_g1_i1	2052	1004	G/A	A	1:2=0.19894955	Ts
TRINITY_DN1004_c0_g1_i1	2055	1002	G/C	G	1:2=0.06145974	Tv
TRINITY_DN1004_c0_g1_i1	2167	899	A/G	A	1:2=0.00087872	Ts
TRINITY_DN1004_c0_g1_i1	2298	1099	T/C	C	1:2=0.91239559	Ts
TRINITY_DN1004_c0_g1_i1	2328	1031	C/T	T	1:2=0.21556442	Ts
TRINITY_DN1004_c0_g1_i1	2346	979	T/C	C	1:2=0.26417659	Ts
TRINITY_DN1004_c0_g1_i1	2352	1007	C/T	T	1:2=0.52103664	Ts
TRINITY_DN1004_c0_g1_i1	2370	952	G/A	A	1:2=0.08702486	Ts
TRINITY_DN1004_c0_g1_i1	2409	877	C/T	C	1:2=0.01424266	Ts
TRINITY_DN1004_c0_g1_i1	2481	668	G/A	A	1:2=0.15792207	Ts
TRINITY_DN1004_c0_g1_i1	2544	827	T/C	T	1:2=0.14981639	Ts
TRINITY_DN1004_c0_g1_i1	2601	869	C/T	T	1:2=0.22874407	Ts
TRINITY_DN1004_c0_g1_i1	2610	932	G/A	A	1:2=0.10801367	Ts
TRINITY_DN1004_c0_g1_i1	2613	918	G/A	A	1:2=0.37320638	Ts
TRINITY_DN1004_c0_g1_i1	2634	899	T/C	T	1:2=0.93278496	Ts
TRINITY_DN1004_c0_g1_i1	2682	926	G/A	G	1:2=0.23187480	Ts
TRINITY_DN1004_c0_g1_i1	2721	811	A/G	A	1:2=0.10776326	Ts
TRINITY_DN1004_c0_g1_i1	2734	736	T/G	T	1:2=0.14423340	Tv
TRINITY_DN1006_c0_g1_i11	114	626	A/C	C	1:2=0.10503089	Tv
TRINITY_DN1006_c0_g1_i11	115	622	G/T	G	1:2=0.01121661	Tv
TRINITY_DN1006_c0_g1_i11	218	874	C/T	T	1:2=0.01422209	Ts
TRINITY_DN1006_c0_g1_i11	220	921	A/G	A	1:2=0.00297344	Ts
TRINITY_DN1006_c0_g1_i11	303	733	A/G	A	1:2=0.77933487	Ts
TRINITY_DN1006_c0_g1_i11	415	632	T/C/G	T	1:2=0.00111130	More than two alleles
TRINITY_DN1006_c0_g1_i11	455	708	G/A	A	1:2=0.03136917	Ts
TRINITY_DN1006_c0_g1_i11	477	788	A/G	A	1:2=0.76865380	Ts
TRINITY_DN1006_c0_g1_i11	636	733	A/C	A	1:2=0.78854498	Tv
TRINITY_DN1006_c0_g1_i11	677	667	G/A	A	1:2=0.01204519	Ts
TRINITY_DN1006_c0_g1_i11	760	556	G/T	T	1:2=0.78490047	Tv
TRINITY_DN1006_c0_g1_i11	893	417	T/A	T	1:2=0.03755883	Tv
TRINITY_DN1006_c0_g1_i11	1033	836	C/A	C	1:2=0.81630220	Tv
TRINITY_DN1006_c0_g1_i11	1128	724	C/T	T	1:2=0.58023399	Ts
TRINITY_DN1006_c0_g1_i11	1187	742	G/A	G	1:2=0.08050045	Ts
TRINITY_DN1006_c0_g1_i11	1292	631	C/T	T	1:2=0.11861521	Ts
TRINITY_DN1006_c0_g1_i11	1307	586	A/G	A	1:2=0.82554517	Ts
TRINITY_DN1006_c0_g1_i11	1376	491	G/A	A	1:2=0.09754553	Ts
TRINITY_DN1006_c0_g1_i11	1442	421	A/C	C	1:2=0.00503893	Tv
TRINITY_DN1006_c0_g1_i11	1448	408	T/C	T	1:2=0.00024990	Ts
TRINITY_DN1006_c0_g1_i11	1451	421	C/A	C	1:2=0.00346878	Tv
TRINITY_DN1006_c0_g1_i11	1457	419	T/C	C	1:2=0.00352719	Ts
TRINITY_DN1006_c0_g1_i11	1470	449	C/T	T	1:2=0.00672654	Ts
TRINITY_DN10090_c0_g1_i1	297	526	A/G	G	1:2=0.02391448	Ts
TRINITY_DN10090_c0_g1_i1	300	528	G/T	T	1:2=0.76146370	Tv
TRINITY_DN10090_c0_g1_i1	324	538	A/G	A	1:2=0.03005824	Ts
TRINITY_DN10090_c0_g1_i1	357	501	A/C	C	1:2=0.00374895	Tv
TRINITY_DN10090_c0_g1_i1	359	511	C/G	G	1:2=0.00292735	Tv
TRINITY_DN10090_c0_g1_i1	365	509	T/C	C	1:2=0.00081533	Ts
TRINITY_DN10090_c0_g1_i1	387	481	C/T	C	1:2=0.06561723	Ts
TRINITY_DN10090_c0_g1_i1	608	629	T/C	T	1:2=0.95886646	Ts
TRINITY_DN10090_c0_g1_i1	609	632	G/A	G	1:2=0.01155424	Ts
TRINITY_DN10090_c0_g1_i1	629	605	C/A	C	1:2=0.20447851	Tv
TRINITY_DN10090_c0_g1_i1	669	699	T/G	T	1:2=0.06718473	Tv
TRINITY_DN10090_c0_g1_i1	858	410	T/C	T	1:2=0.17308919	Ts
TRINITY_DN10105_c0_g1_i6	71	482	G/A	G	1:2=0.00673134	Ts
TRINITY_DN10105_c0_g1_i6	77	512	G/A	A	1:2=0.00622403	Ts
TRINITY_DN10105_c0_g1_i6	79	524	T/G	G	1:2=0.00527871	Tv
TRINITY_DN10105_c0_g1_i6	86	536	T/G	G	1:2=0.01378399	Tv
TRINITY_DN10105_c0_g1_i6	97	559	T/G	G	1:2=0.02075301	Tv
TRINITY_DN10105_c0_g1_i6	134	632	A/G	G	1:2=0.05664239	Ts
TRINITY_DN10105_c0_g1_i6	140	735	C/T	C	1:2=0.02803470	Ts
TRINITY_DN10105_c0_g1_i6	194	864	G/A	A	1:2=0.01237812	Ts
TRINITY_DN10105_c0_g1_i6	197	851	G/A	G	1:2=0.00524864	Ts
TRINITY_DN10105_c0_g1_i6	221	851	C/T	C	1:2=0.00559401	Ts
TRINITY_DN10105_c0_g1_i6	237	942	A/G	A	1:2=0.00019705	Ts
TRINITY_DN10105_c0_g1_i6	326	846	G/T	G	1:2=0.04304197	Tv
TRINITY_DN10105_c0_g1_i6	327	858	G/T	G	1:2=0.04228680	Tv
TRINITY_DN10105_c0_g1_i6	333	872	A/T	T	1:2=0.15018493	Tv
TRINITY_DN10105_c0_g1_i6	341	780	T/G	T	1:2=0.14116271	Tv
TRINITY_DN10105_c0_g1_i6	366	815	A/C	A	1:2=0.01948626	Tv
TRINITY_DN10105_c0_g1_i6	379	760	T/C/A	T	1:2=0.13785704	More than two alleles
TRINITY_DN10105_c0_g1_i6	380	761	T/C	T	1:2=0.18049937	Ts
TRINITY_DN10105_c0_g1_i6	383	735	T/A	A	1:2=0.13278543	Tv
TRINITY_DN10105_c0_g1_i6	386	718	A/T	A	1:2=0.00182055	Tv
TRINITY_DN10105_c0_g1_i6	387	704	T/C	C	1:2=0.03536390	Ts
TRINITY_DN10105_c0_g1_i6	390	691	C/A	A	1:2=0.00024400	Tv
TRINITY_DN10105_c0_g1_i6	391	679	A/G	G	1:2=0.04137734	Ts
TRINITY_DN10105_c0_g1_i6	401	651	G/A	G	1:2=0.04670774	Ts
TRINITY_DN10105_c0_g1_i6	426	557	T/C	C	1:2=0.10096942	Ts
TRINITY_DN10106_c0_g1_i1	335	577	C/T	C	1:2=0.55266559	Ts
TRINITY_DN10106_c0_g1_i1	365	774	T/C	C	1:2=0.00746543	Ts
TRINITY_DN10106_c0_g1_i1	374	800	T/C	T	1:2=0.42685612	Ts
TRINITY_DN10106_c0_g1_i1	428	892	G/A	A	1:2=0.25667579	Ts
TRINITY_DN10106_c0_g1_i1	455	827	G/A	A	1:2=0.31114786	Ts
TRINITY_DN10106_c0_g1_i1	482	834	G/A	G	1:2=0.01769372	Ts
TRINITY_DN10106_c0_g1_i1	533	883	G/A	G	1:2=0.07431924	Ts
TRINITY_DN10106_c0_g1_i1	572	954	A/G	A	1:2=0.02967185	Ts
TRINITY_DN10106_c0_g1_i1	603	831	G/A	G	1:2=0.02352451	Ts
TRINITY_DN10106_c0_g1_i1	644	680	G/A	A	1:2=0.18849511	Ts
TRINITY_DN10106_c0_g1_i1	664	762	A/G	A	1:2=0.00282912	Ts
TRINITY_DN10106_c0_g1_i1	671	727	G/A	A	1:2=0.73170556	Ts
TRINITY_DN10106_c0_g1_i1	719	661	A/G	A	1:2=0.04754358	Ts
TRINITY_DN10106_c0_g1_i1	734	634	A/G	A	1:2=0.02588997	Ts
TRINITY_DN10106_c0_g1_i1	761	529	G/A	A	1:2=0.36532646	Ts
TRINITY_DN10106_c0_g1_i1	779	512	A/T	A	1:2=0.15399234	Tv
TRINITY_DN10106_c0_g1_i1	812	535	A/G	G	1:2=0.03281853	Ts
TRINITY_DN10106_c0_g1_i1	845	665	G/A	G	1:2=0.02150538	Ts
TRINITY_DN10106_c0_g1_i1	902	688	C/T	T	1:2=0.51964727	Ts
TRINITY_DN10106_c0_g1_i1	965	544	C/T	T	1:2=0.04015296	Ts
TRINITY_DN10106_c0_g1_i1	974	491	A/T	A	1:2=0.20561547	Tv
TRINITY_DN10106_c0_g1_i1	1006	431	C/T	T	1:2=0.24278659	Ts
TRINITY_DN101304_c0_g1_i1	247	402	T/A	T	1:2=0.00100857	Tv
TRINITY_DN101304_c0_g1_i1	250	407	C/T	C	1:2=0.00705079	Ts
TRINITY_DN10137_c0_g1_i1	787	415	A/G	A	1:2=0.06340652	Ts
TRINITY_DN10137_c0_g1_i1	823	451	A/G	A	1:2=0.01598106	Ts
TRINITY_DN10137_c0_g1_i1	837	413	G/C	C	1:2=0.94014264	Tv
TRINITY_DN10151_c0_g1_i8	418	432	T/C	C	1:2=0.00419537	Ts
TRINITY_DN10157_c0_g1_i2	125	569	T/A	A	1:2=0.02873650	Tv
TRINITY_DN10157_c0_g1_i2	151	587	C/T	T	1:2=0.10310031	Ts
TRINITY_DN10157_c0_g1_i2	175	714	C/T	T	1:2=0.01920107	Ts
TRINITY_DN10157_c0_g1_i2	182	778	C/T	C	1:2=0.77997217	Ts
TRINITY_DN10157_c0_g1_i2	184	803	C/T	C	1:2=0.03954867	Ts
TRINITY_DN10157_c0_g1_i2	185	808	T/C	T	1:2=0.62643168	Ts
TRINITY_DN10157_c0_g1_i2	203	908	C/T	T	1:2=0.01768594	Ts
TRINITY_DN10157_c0_g1_i2	224	954	C/T	C	1:2=0.02527934	Ts
TRINITY_DN10157_c0_g1_i2	248	974	G/T	T	1:2=0.08236156	Tv
TRINITY_DN10157_c0_g1_i2	344	689	G/A	A	1:2=0.06518167	Ts
TRINITY_DN10157_c0_g1_i2	360	669	T/A	A	1:2=0.92795389	Tv
TRINITY_DN10157_c0_g1_i2	490	666	G/A	G	1:2=0.15570270	Ts
TRINITY_DN10157_c0_g1_i2	530	657	T/C	T	1:2=0.74099883	Ts
TRINITY_DN10157_c0_g1_i2	554	763	G/T	G	1:2=0.00884706	Tv
TRINITY_DN10157_c0_g1_i2	620	675	C/T	C	1:2=0.03897018	Ts
TRINITY_DN10157_c0_g1_i2	647	613	C/T/A	C	1:2=0.33429413	More than two alleles
TRINITY_DN10157_c0_g1_i2	650	606	G/A	G	1:2=0.03712284	Ts
TRINITY_DN10157_c0_g1_i2	653	575	A/G	G	1:2=0.01702537	Ts
TRINITY_DN10157_c0_g1_i2	746	465	G/A	A	1:2=0.04897208	Ts
TRINITY_DN10157_c0_g1_i2	749	459	A/G	A	1:2=0.18781031	Ts
TRINITY_DN10157_c0_g1_i2	788	598	C/T	T	1:2=0.02742795	Ts
TRINITY_DN10157_c0_g1_i2	836	651	C/T	T	1:2=0.44374240	Ts
TRINITY_DN10157_c0_g1_i2	839	663	G/A	G	1:2=0.01417152	Ts
TRINITY_DN10157_c0_g1_i2	850	670	G/A	G	1:2=0.01159965	Ts
TRINITY_DN10157_c0_g1_i2	920	615	A/G	A	1:2=0.36917434	Ts
TRINITY_DN10157_c0_g1_i2	935	617	C/A	A	1:2=0.05716132	Tv
TRINITY_DN10157_c0_g1_i2	959	566	C/T	C	1:2=0.02601825	Ts
TRINITY_DN10157_c0_g1_i2	1009	481	G/T	T	1:2=0.01671996	Tv
TRINITY_DN10159_c0_g1_i1	1015	417	A/G	G	1:2=0.20495231	Ts
TRINITY_DN10159_c0_g1_i1	1025	473	G/A	A	1:2=0.03256265	Ts
TRINITY_DN10159_c0_g1_i1	1056	583	C/T	C	1:2=0.24471370	Ts
TRINITY_DN10159_c0_g1_i1	1123	995	G/A	G	1:2=0.13336240	Ts
TRINITY_DN10159_c0_g1_i1	1147	1165	G/A	G	1:2=0.12225135	Ts
TRINITY_DN10159_c0_g1_i1	1376	1359	G/A	A	1:2=0.00014483	Ts
TRINITY_DN10159_c0_g1_i1	1385	1325	G/A	A	1:2=0.00040361	Ts
TRINITY_DN10159_c0_g1_i1	1476	1246	G/A	G	1:2=0.00048894	Ts
TRINITY_DN10159_c0_g1_i1	1511	978	G/C	G	1:2=0.07826153	Tv
TRINITY_DN10159_c0_g1_i1	1519	895	G/A	G	1:2=0.00583056	Ts
TRINITY_DN10159_c0_g1_i1	1599	795	G/A	A	1:2=0.13310840	Ts
TRINITY_DN10159_c0_g1_i1	1689	1129	A/T	A	1:2=0.62966243	Tv
TRINITY_DN10159_c0_g1_i1	1801	1206	T/C	C	1:2=0.02002576	Ts
TRINITY_DN10159_c0_g1_i1	1802	1194	T/C	C	1:2=0.01794944	Ts
TRINITY_DN10159_c0_g1_i1	2153	632	T/A	T	1:2=0.25871962	Tv
TRINITY_DN10159_c0_g1_i1	2294	635	A/G	G	1:2=0.02303605	Ts
TRINITY_DN10159_c0_g1_i1	2297	642	G/A	G	1:2=0.03873529	Ts
TRINITY_DN10159_c0_g1_i1	2542	835	C/T	T	1:2=0.08714410	Ts
TRINITY_DN10159_c0_g1_i1	2672	836	A/G	A	1:2=0.01534028	Ts
TRINITY_DN10159_c0_g1_i1	2777	635	A/G	A	1:2=0.02014780	Ts
TRINITY_DN1017_c0_g1_i1	1129	416	A/C	C	1:2=0.03590845	Tv
TRINITY_DN1017_c0_g1_i1	1166	474	T/G	T	1:2=0.09910857	Tv
TRINITY_DN1017_c0_g1_i1	1208	483	C/T	C	1:2=0.03536977	Ts
TRINITY_DN1017_c0_g1_i1	1223	475	G/A	G	1:2=0.07225338	Ts
TRINITY_DN1017_c0_g1_i1	1249	411	T/C	C	1:2=0.07053053	Ts
TRINITY_DN1017_c0_g1_i1	1315	408	C/T	C	1:2=0.06250000	Ts
TRINITY_DN1017_c0_g1_i1	1342	419	C/T	T	1:2=0.08837906	Ts
TRINITY_DN1017_c0_g1_i1	1343	407	T/G	G	1:2=0.54819070	Tv
TRINITY_DN10187_c0_g1_i4	124	455	T/G	T	1:2=0.18319595	Tv
TRINITY_DN10187_c0_g1_i4	146	425	T/A	A	1:2=0.05626729	Tv
TRINITY_DN10187_c0_g1_i4	148	446	G/T	G	1:2=0.01883338	Tv
TRINITY_DN10187_c0_g1_i4	152	451	G/A	A	1:2=0.00882628	Ts
TRINITY_DN10187_c0_g1_i4	158	495	C/T	T	1:2=0.26502790	Ts
TRINITY_DN10187_c0_g1_i4	164	482	C/T	C	1:2=0.02078692	Ts
TRINITY_DN10187_c0_g1_i4	173	508	C/T	T	1:2=0.08395285	Ts
TRINITY_DN10187_c0_g1_i4	186	545	C/T	T	1:2=0.11649646	Ts
TRINITY_DN10187_c0_g1_i4	209	626	G/A	G	1:2=0.47681199	Ts
TRINITY_DN10187_c0_g1_i4	221	617	G/A	G	1:2=0.02058801	Ts
TRINITY_DN10187_c0_g1_i4	222	625	C/T	T	1:2=0.02693078	Ts
TRINITY_DN10187_c0_g1_i4	230	627	T/C	C	1:2=0.01794237	Ts
TRINITY_DN10187_c0_g1_i4	245	677	C/T	T	1:2=0.00899583	Ts
TRINITY_DN10187_c0_g1_i4	263	690	C/T	T	1:2=0.07139327	Ts
TRINITY_DN10187_c0_g1_i4	264	687	T/G	T	1:2=0.07691958	Tv
TRINITY_DN10187_c0_g1_i4	269	700	C/G	C	1:2=0.01821673	Tv
TRINITY_DN10187_c0_g1_i4	322	605	C/T	C	1:2=0.01547386	Ts
TRINITY_DN10187_c0_g1_i4	365	510	T/G	T	1:2=0.61478583	Tv
TRINITY_DN10187_c0_g1_i4	386	450	A/G	A	1:2=0.05263802	Ts
TRINITY_DN10187_c0_g1_i4	394	509	G/A	A	1:2=0.19064327	Ts
TRINITY_DN10187_c0_g1_i4	434	611	A/G	G	1:2=0.73824416	Ts
TRINITY_DN10187_c0_g1_i4	443	579	G/A	A	1:2=0.02732372	Ts
TRINITY_DN10187_c0_g1_i4	458	598	G/A	A	1:2=0.70856946	Ts
TRINITY_DN10187_c0_g1_i4	461	593	C/T	C	1:2=0.12102350	Ts
TRINITY_DN10187_c0_g1_i4	476	608	C/T	C	1:2=0.04190935	Ts
TRINITY_DN10187_c0_g1_i4	512	504	G/A	G	1:2=0.02752294	Ts
TRINITY_DN10187_c0_g1_i4	521	480	A/G	A	1:2=0.11255555	Ts
TRINITY_DN10187_c0_g1_i4	533	425	A/G	G	1:2=0.01880630	Ts
TRINITY_DN10187_c0_g1_i4	566	447	G/T	G	1:2=0.82864616	Tv
TRINITY_DN10187_c0_g1_i4	581	463	C/T	C	1:2=0.01494943	Ts
TRINITY_DN10187_c0_g1_i4	605	542	A/G	A	1:2=0.00042825	Ts
TRINITY_DN10187_c0_g1_i4	620	622	G/T	T	1:2=0.03082706	Tv
TRINITY_DN10187_c0_g1_i4	628	640	C/T	T	1:2=0.17323556	Ts
TRINITY_DN10187_c0_g1_i4	643	671	C/T	T	1:2=0.01242249	Ts
TRINITY_DN10187_c0_g1_i4	692	605	C/A	C	1:2=0.33156836	Tv
TRINITY_DN10187_c0_g1_i4	695	605	C/A	A	1:2=0.16545400	Tv
TRINITY_DN10187_c0_g1_i4	713	598	A/C	A	1:2=0.09623189	Tv
TRINITY_DN10187_c0_g1_i4	734	615	G/A	A	1:2=0.26568056	Ts
TRINITY_DN10187_c0_g1_i4	746	595	C/T	C	1:2=0.07772971	Ts
TRINITY_DN10187_c0_g1_i4	785	523	A/C	C	1:2=0.11991435	Tv
TRINITY_DN10187_c0_g1_i4	872	497	G/A	A	1:2=0.19041916	Ts
TRINITY_DN10187_c0_g1_i4	890	479	G/C	C	1:2=0.30254127	Tv
TRINITY_DN10187_c0_g1_i4	902	454	T/G	T	1:2=0.22871408	Tv
TRINITY_DN10187_c0_g1_i4	1073	402	T/A	T	1:2=0.02819016	Tv
TRINITY_DN10187_c0_g1_i4	1091	432	A/T	A	1:2=0.63830428	Tv
TRINITY_DN10187_c0_g1_i4	1409	432	G/A	A	1:2=0.01870186	Ts
TRINITY_DN10187_c0_g1_i4	1438	467	T/C	C	1:2=0.00039962	Ts
TRINITY_DN10187_c0_g1_i4	1454	504	C/G	C	1:2=0.58027415	Tv
TRINITY_DN10187_c0_g1_i4	1502	509	G/A	G	1:2=0.01663813	Ts
TRINITY_DN10187_c0_g1_i4	1517	509	T/A	T	1:2=0.01712054	Tv
TRINITY_DN10187_c0_g1_i4	1541	497	T/G	T	1:2=0.01720358	Tv
TRINITY_DN10187_c0_g1_i4	1547	507	A/G	A	1:2=0.89433485	Ts
TRINITY_DN10187_c0_g1_i4	1560	477	T/C	C	1:2=0.01252432	Ts
TRINITY_DN10187_c0_g1_i4	1594	440	G/A	G	1:2=0.03113993	Ts
TRINITY_DN10187_c0_g1_i4	1766	438	A/G	A	1:2=0.17853104	Ts
TRINITY_DN10187_c0_g1_i4	1790	402	G/A	A	1:2=0.02705786	Ts
TRINITY_DN10187_c0_g1_i4	1793	402	A/G	A	1:2=0.18646712	Ts
TRINITY_DN10187_c0_g1_i4	1898	436	T/C	T	1:2=0.07229283	Ts
TRINITY_DN10188_c0_g2_i1	137	482	G/A	A	1:2=0.47640578	Ts
TRINITY_DN10188_c0_g2_i1	142	502	C/T	C	1:2=0.02968536	Ts
TRINITY_DN10188_c0_g2_i1	158	513	T/A	T	1:2=0.29540862	Tv
TRINITY_DN10188_c0_g2_i1	174	572	T/A	A	1:2=0.01047660	Tv
TRINITY_DN10188_c0_g2_i1	178	545	C/T	T	1:2=0.01449240	Ts
TRINITY_DN10188_c0_g2_i1	189	592	C/A	C	1:2=0.03621415	Tv
TRINITY_DN10188_c0_g2_i1	193	642	G/T	T	1:2=0.01037157	Tv
TRINITY_DN10188_c0_g2_i1	214	613	A/T	T	1:2=0.00897560	Tv
TRINITY_DN10188_c0_g2_i1	221	754	C/T	T	1:2=0.02784940	Ts
TRINITY_DN10188_c0_g2_i1	287	667	A/G	A	1:2=0.04945903	Ts
TRINITY_DN10188_c0_g2_i1	337	772	C/A	A	1:2=0.01002337	Tv
TRINITY_DN10188_c0_g2_i1	340	761	G/A	A	1:2=0.40801458	Ts
TRINITY_DN10188_c0_g2_i1	347	803	G/A	G	1:2=0.01091375	Ts
TRINITY_DN10188_c0_g2_i1	352	756	C/G/T	C	1:2=0.42194472	More than two alleles
TRINITY_DN10188_c0_g2_i1	363	721	T/C	T	1:2=0.11009062	Ts
TRINITY_DN10188_c0_g2_i1	367	718	C/G	G	1:2=0.01146684	Tv
TRINITY_DN10188_c0_g2_i1	374	753	G/A	A	1:2=0.01235807	Ts
TRINITY_DN10188_c0_g2_i1	408	735	G/A	A	1:2=0.04213362	Ts
TRINITY_DN10188_c0_g2_i1	411	696	A/G	A	1:2=0.04944707	Ts
TRINITY_DN10188_c0_g2_i1	425	642	G/A	G	1:2=0.00671098	Ts
TRINITY_DN10188_c0_g2_i1	457	631	A/T	A	1:2=0.01311439	Tv
TRINITY_DN10188_c0_g2_i1	469	598	T/C	C	1:2=0.05977004	Ts
TRINITY_DN10188_c0_g2_i1	472	574	T/A/C	T	1:2=0.03594771	More than two alleles
TRINITY_DN10188_c0_g2_i1	473	575	A/G	A	1:2=0.01955946	Ts
TRINITY_DN10188_c0_g2_i1	474	573	C/G	C	1:2=0.01145167	Tv
TRINITY_DN10188_c0_g2_i1	478	542	A/C	C	1:2=0.02420947	Tv
TRINITY_DN10188_c0_g2_i1	479	539	A/G	A	1:2=0.02359128	Ts
TRINITY_DN10188_c0_g2_i1	481	546	G/T	G	1:2=0.01743089	Tv
TRINITY_DN10188_c0_g2_i1	482	535	C/T	T	1:2=0.01417762	Ts
TRINITY_DN10188_c0_g2_i1	510	526	T/A	T	1:2=0.23652963	Tv
TRINITY_DN10188_c0_g2_i1	530	677	G/A	G	1:2=0.00502512	Ts
TRINITY_DN10188_c0_g2_i1	537	712	G/T	G	1:2=0.01176369	Tv
TRINITY_DN10188_c0_g2_i1	540	674	G/A	A	1:2=0.01354679	Ts
TRINITY_DN10188_c0_g2_i1	542	657	T/C	C	1:2=0.02061356	Ts
TRINITY_DN10188_c0_g2_i1	547	644	A/T	A	1:2=0.01417062	Tv
TRINITY_DN10188_c0_g2_i1	550	665	C/T	T	1:2=0.04579991	Ts
TRINITY_DN10188_c0_g2_i1	576	749	G/A	G	1:2=0.00078570	Ts
TRINITY_DN10188_c0_g2_i1	577	732	C/A	T	1:2=0.00037007	Tv
TRINITY_DN10188_c0_g2_i1	582	788	C/A	C	1:2=0.00059760	Tv
TRINITY_DN10188_c0_g2_i1	590	780	A/G	G	1:2=0.00288039	Ts
TRINITY_DN10188_c0_g2_i1	659	741	A/T	T	1:2=0.00334875	Tv
TRINITY_DN10188_c0_g2_i1	660	758	C/G	C	1:2=0.00384655	Tv
TRINITY_DN10188_c0_g2_i1	679	742	C/T	T	1:2=0.15714543	Ts
TRINITY_DN10188_c0_g2_i1	686	755	A/G	G	1:2=0.01962708	Ts
TRINITY_DN10188_c0_g2_i1	695	783	G/A	G	1:2=0.03358073	Ts
TRINITY_DN10188_c0_g2_i1	698	771	T/A	T	1:2=0.00796072	Tv
TRINITY_DN10188_c0_g2_i1	706	774	G/A	A	1:2=0.15372344	Ts
TRINITY_DN10188_c0_g2_i1	728	777	G/A	A	1:2=0.00133605	Ts
TRINITY_DN10188_c0_g2_i1	731	730	G/A	G	1:2=0.00824080	Ts
TRINITY_DN10188_c0_g2_i1	740	750	A/G	A	1:2=0.48546090	Ts
TRINITY_DN10188_c0_g2_i1	749	715	A/G	A	1:2=0.20529910	Ts
TRINITY_DN10188_c0_g2_i1	758	730	T/C	T	1:2=0.06946037	Ts
TRINITY_DN10188_c0_g2_i1	760	734	C/T	T	1:2=0.16842045	Ts
TRINITY_DN10188_c0_g2_i1	770	715	A/G	A	1:2=0.19865181	Ts
TRINITY_DN10188_c0_g2_i1	842	517	G/A	A	1:2=0.13799245	Ts
TRINITY_DN10188_c0_g2_i1	843	518	A/G	G	1:2=0.00070135	Ts
TRINITY_DN10188_c0_g2_i1	855	522	T/C	T	1:2=0.07499056	Ts
TRINITY_DN10188_c0_g2_i1	935	587	G/A	A	1:2=0.13027866	Ts
TRINITY_DN10188_c0_g2_i1	973	552	G/A	G	1:2=0.02445659	Ts
TRINITY_DN10188_c0_g2_i1	1019	671	C/T	C	1:2=0.24166339	Ts
TRINITY_DN10188_c0_g2_i1	1032	707	A/G	G	1:2=0.75159849	Ts
TRINITY_DN10188_c0_g2_i1	1033	718	T/C	A	1:2=0.00057876	Ts
TRINITY_DN10188_c0_g2_i1	1046	720	T/A	T	1:2=0.03619777	Tv
TRINITY_DN10188_c0_g2_i1	1067	757	G/A	G	1:2=0.00995530	Ts
TRINITY_DN10188_c0_g2_i1	1091	783	G/A	A	1:2=0.03253019	Ts
TRINITY_DN10188_c0_g2_i1	1112	784	G/A	A	1:2=0.11464565	Ts
TRINITY_DN10188_c0_g2_i1	1144	777	G/A	G	1:2=0.29577244	Ts
TRINITY_DN10188_c0_g2_i1	1194	680	T/C	T	1:2=0.32424537	Ts
TRINITY_DN10188_c0_g2_i1	1232	530	T/C	T	1:2=0.00346936	Ts
TRINITY_DN10188_c0_g2_i1	1244	546	G/A	A	1:2=0.01403582	Ts
TRINITY_DN10188_c0_g2_i1	1299	478	T/A	A	1:2=0.07814076	Tv
TRINITY_DN10188_c0_g2_i1	1316	430	A/G	A	1:2=0.04874574	Ts
TRINITY_DN10188_c0_g2_i1	1667	439	G/A	A	1:2=0.19122341	Ts
TRINITY_DN10188_c0_g2_i1	1697	494	G/A	A	1:2=0.42777587	Ts
TRINITY_DN10204_c0_g1_i4	737	472	C/T	T	1:2=0.02079297	Ts
TRINITY_DN10204_c0_g1_i4	738	476	G/C	G	1:2=0.01647484	Tv
TRINITY_DN10204_c0_g1_i4	741	459	C/T	T	1:2=0.99565217	Ts
TRINITY_DN10204_c0_g1_i4	762	462	A/G	A	1:2=0.52328896	Ts
TRINITY_DN10204_c0_g1_i4	795	498	G/A	G	1:2=0.17192506	Ts
TRINITY_DN10204_c0_g1_i4	936	429	G/T	T	1:2=0.19770655	Tv
TRINITY_DN10204_c0_g1_i4	1116	414	C/T	C	1:2=0.04020101	Ts
TRINITY_DN10214_c0_g1_i11	251	407	T/A	T	1:2=0.05046123	Tv
TRINITY_DN10214_c0_g1_i11	285	572	C/T	T	1:2=0.07537504	Ts
TRINITY_DN10214_c0_g1_i11	308	593	A/G	A	1:2=0.01060986	Ts
TRINITY_DN10214_c0_g1_i11	315	588	T/A	A	1:2=0.02908765	Tv
TRINITY_DN10214_c0_g1_i11	323	651	C/T	C	1:2=0.00047207	Ts
TRINITY_DN10214_c0_g1_i11	343	651	C/T	T	1:2=0.10526316	Ts
TRINITY_DN10214_c0_g1_i11	383	645	A/T	T	1:2=0.29604035	Tv
TRINITY_DN10214_c0_g1_i11	395	684	G/T	G	1:2=0.04069328	Tv
TRINITY_DN10214_c0_g1_i11	431	666	G/A	A	1:2=0.56727164	Ts
TRINITY_DN10214_c0_g1_i11	467	715	T/C	T	1:2=0.10195194	Ts
TRINITY_DN10214_c0_g1_i11	475	706	A/G	A	1:2=0.07201135	Ts
TRINITY_DN10214_c0_g1_i11	479	696	T/C	T	1:2=0.14050718	Ts
TRINITY_DN10214_c0_g1_i11	500	638	A/G	A	1:2=0.48943944	Ts
TRINITY_DN10214_c0_g1_i11	560	598	T/G	T	1:2=0.01435499	Tv
TRINITY_DN10214_c0_g1_i11	596	578	C/T	T	1:2=0.02553195	Ts
TRINITY_DN10214_c0_g1_i11	616	527	C/T	T	1:2=0.01727678	Ts
TRINITY_DN10214_c0_g1_i11	656	527	C/T	C	1:2=0.01878979	Ts
TRINITY_DN10214_c0_g1_i11	665	464	C/G	C	1:2=0.02984970	Tv
TRINITY_DN10214_c0_g1_i11	688	453	G/A	A	1:2=0.64805773	Ts
TRINITY_DN10214_c0_g1_i11	723	553	C/T	T	1:2=0.20794560	Ts
TRINITY_DN10214_c0_g1_i11	743	458	C/T	T	1:2=0.02778727	Ts
TRINITY_DN10214_c0_g1_i11	771	466	C/T	T	1:2=0.03390485	Ts
TRINITY_DN10214_c0_g1_i11	778	459	G/A	A	1:2=0.16854572	Ts
TRINITY_DN10214_c0_g1_i11	908	465	A/T	A	1:2=0.01735604	Tv
TRINITY_DN10221_c0_g1_i3	105	929	T/C	T	1:2=0.00148301	Ts
TRINITY_DN10221_c0_g1_i3	164	1233	A/G	G	1:2=0.00185000	Ts
TRINITY_DN10221_c0_g1_i3	166	1380	T/C	T	1:2=0.00033540	Ts
TRINITY_DN10221_c0_g1_i3	262	1808	A/C	C	1:2=0.86411684	Tv
TRINITY_DN10221_c0_g1_i3	273	1731	A/G	A	1:2=0.00032067	Ts
TRINITY_DN10221_c0_g1_i3	287	1879	T/C	C	1:2=0.00010554	Ts
TRINITY_DN10221_c0_g1_i3	335	1763	A/G	A	1:2=0.00014595	Ts
TRINITY_DN10221_c0_g1_i3	444	1950	C/A	C	1:2=0.00018366	Tv
TRINITY_DN10221_c0_g1_i3	445	1955	C/A	A	1:2=0.00020574	Tv
TRINITY_DN10221_c0_g1_i3	447	1925	T/A	A	1:2=0.00015451	Tv
TRINITY_DN10221_c0_g1_i3	448	1924	G/A	A	1:2=0.00005522	Ts
TRINITY_DN10221_c0_g1_i3	472	2148	G/A	G	1:2=0.10778820	Ts
TRINITY_DN10221_c0_g1_i3	484	1948	T/C	C	1:2=0.87983427	Ts
TRINITY_DN10221_c0_g1_i3	565	2184	G/A	G	1:2=0.85861121	Ts
TRINITY_DN10221_c0_g1_i3	606	2248	T/C	T	1:2=0.00016781	Ts
TRINITY_DN10221_c0_g1_i3	609	2466	C/T	C	1:2=0.00126283	Ts
TRINITY_DN10221_c0_g1_i3	611	2448	A/G	A	1:2=0.00004296	Ts
TRINITY_DN10221_c0_g1_i3	678	2213	T/C	T	1:2=0.99909666	Ts
TRINITY_DN10221_c0_g1_i3	745	2260	T/C	C	1:2=0.99835100	Ts
TRINITY_DN10221_c0_g1_i3	765	2184	A/G	A	1:2=0.00092318	Ts
TRINITY_DN10221_c0_g1_i3	875	2142	G/C	C	1:2=0.01875208	Tv
TRINITY_DN10221_c0_g1_i3	882	2068	G/T	T	1:2=0.98919495	Tv
TRINITY_DN10221_c0_g1_i3	895	1874	C/T	T	1:2=0.08508330	Ts
TRINITY_DN10221_c0_g1_i3	927	1475	G/C	G	1:2=0.99864590	Tv
TRINITY_DN10231_c0_g1_i4	87	403	G/A	G	1:2=0.08760537	Ts
TRINITY_DN10231_c0_g1_i4	91	405	T/G	G	1:2=0.09452124	Tv
TRINITY_DN10231_c0_g1_i4	97	401	T/G	G	1:2=0.13890360	Tv
TRINITY_DN10231_c0_g1_i4	99	409	A/G	A	1:2=0.13932568	Ts
TRINITY_DN10231_c0_g1_i4	101	402	G/A	G	1:2=0.02062708	Ts
TRINITY_DN10231_c0_g1_i4	165	461	G/A	G	1:2=0.22660737	Ts
TRINITY_DN10231_c0_g1_i4	171	476	G/A	A	1:2=0.34463277	Ts
TRINITY_DN10231_c0_g1_i4	181	530	C/T	C	1:2=0.29023103	Ts
TRINITY_DN10231_c0_g1_i4	213	672	G/A	A	1:2=0.15643551	Ts
TRINITY_DN10231_c0_g1_i4	214	696	G/A	G	1:2=0.02297633	Ts
TRINITY_DN10231_c0_g1_i4	217	716	G/A	G	1:2=0.29352325	Ts
TRINITY_DN10231_c0_g1_i4	248	770	C/T	T	1:2=0.16648030	Ts
TRINITY_DN10231_c0_g1_i4	252	765	G/A	G	1:2=0.01394704	Ts
TRINITY_DN10231_c0_g1_i4	253	757	A/T	A	1:2=0.01453128	Tv
TRINITY_DN10231_c0_g1_i4	270	766	C/A	C	1:2=0.05188739	Tv
TRINITY_DN10231_c0_g1_i4	358	691	G/C	C	1:2=0.02562491	Tv
TRINITY_DN10231_c0_g1_i4	404	627	G/A	G	1:2=0.02618658	Ts
TRINITY_DN10231_c0_g1_i4	425	572	G/A	G	1:2=0.02142857	Ts
TRINITY_DN10233_c0_g1_i1	70	403	G/A	G	1:2=0.00644495	Ts
TRINITY_DN10233_c0_g1_i1	114	599	G/A	G	1:2=0.01507097	Ts
TRINITY_DN10233_c0_g1_i1	142	642	A/C	A	1:2=0.07901448	Tv
TRINITY_DN10233_c0_g1_i1	174	681	G/C	G	1:2=0.01202439	Tv
TRINITY_DN10233_c0_g1_i1	181	659	C/T	C	1:2=0.32478239	Ts
TRINITY_DN10250_c0_g1_i2	532	430	C/T	T	1:2=0.12860892	Ts
TRINITY_DN10250_c0_g1_i2	548	444	A/G	G	1:2=0.13140474	Ts
TRINITY_DN10250_c0_g1_i2	574	435	G/A	A	1:2=0.10414941	Ts
TRINITY_DN10250_c0_g1_i2	616	440	A/G	A	1:2=0.08787288	Ts
TRINITY_DN10250_c0_g1_i2	892	513	G/A	G	1:2=0.09181803	Ts
TRINITY_DN10250_c0_g1_i2	931	539	T/C	T	1:2=0.42820088	Ts
TRINITY_DN10250_c0_g1_i2	985	505	G/A	A	1:2=0.13355780	Ts
TRINITY_DN10250_c0_g1_i2	1009	473	G/A	A	1:2=0.29812161	Ts
TRINITY_DN10250_c0_g1_i2	1015	471	G/A	A	1:2=0.10617024	Ts
TRINITY_DN10250_c0_g1_i2	1037	458	C/T	C	1:2=0.07760842	Ts
TRINITY_DN10250_c0_g1_i2	1043	459	G/T	G	1:2=0.16443606	Tv
TRINITY_DN10250_c0_g1_i2	1044	466	A/G	G	1:2=0.09149977	Ts
TRINITY_DN10250_c0_g1_i2	1059	437	C/T	T	1:2=0.07544468	Ts
TRINITY_DN10250_c0_g1_i2	1113	492	C/T	T	1:2=0.03705131	Ts
TRINITY_DN10250_c0_g1_i2	1121	514	T/A	A	1:2=0.00101539	Tv
TRINITY_DN10250_c0_g1_i2	1176	473	A/T/G	T	1:2=0.07878165	More than two alleles
TRINITY_DN10250_c0_g1_i2	1177	480	C/T	T	1:2=0.08358684	Ts
TRINITY_DN10250_c0_g1_i2	1198	497	A/T	A	1:2=0.17216981	Tv
TRINITY_DN10250_c0_g1_i2	1215	488	G/A	A	1:2=0.02413431	Ts
TRINITY_DN10250_c0_g1_i2	1219	482	G/T	T	1:2=0.06637168	Tv
TRINITY_DN10250_c0_g1_i2	1220	481	G/A	A	1:2=0.06651885	Ts
TRINITY_DN10250_c0_g1_i2	1241	478	A/G	A	1:2=0.38550725	Ts
TRINITY_DN10250_c0_g1_i2	1261	456	G/A	A	1:2=0.02356902	Ts
TRINITY_DN10250_c0_g1_i2	1416	420	A/G	G	1:2=0.08855672	Ts
TRINITY_DN10250_c0_g1_i2	1528	413	C/T	T	1:2=0.05810598	Ts
TRINITY_DN102658_c0_g1_i1	361	413	T/C	C	1:2=0.06718346	Ts
TRINITY_DN102658_c0_g1_i1	385	551	G/A	A	1:2=0.76039602	Ts
TRINITY_DN102658_c0_g1_i1	414	576	A/G	G	1:2=0.75399655	Ts
TRINITY_DN102658_c0_g1_i1	504	624	C/T	T	1:2=0.82802051	Ts
TRINITY_DN102658_c0_g1_i1	516	667	T/C	T	1:2=0.01717347	Ts
TRINITY_DN102658_c0_g1_i1	663	553	G/A	A	1:2=0.01456089	Ts
TRINITY_DN102658_c0_g1_i1	772	423	A/G	A	1:2=0.01488900	Ts
TRINITY_DN102658_c0_g1_i1	871	449	G/A	A	1:2=0.12238003	Ts
TRINITY_DN102658_c0_g1_i1	913	447	G/A	A	1:2=0.03494874	Ts
TRINITY_DN102658_c0_g1_i1	949	438	G/T	T	1:2=0.03629469	Tv
TRINITY_DN102658_c0_g1_i1	964	400	G/A	G	1:2=0.02197996	Ts
TRINITY_DN102658_c0_g1_i1	1036	493	A/G	A	1:2=0.76295913	Ts
TRINITY_DN102658_c0_g1_i1	1045	463	A/T	A	1:2=0.02526500	Tv
TRINITY_DN102658_c0_g1_i1	1051	476	G/A	G	1:2=0.03473791	Ts
TRINITY_DN102658_c0_g1_i1	1123	474	A/G	A	1:2=0.02116897	Ts
TRINITY_DN102658_c0_g1_i1	1135	451	A/T	T	1:2=0.02172151	Tv
TRINITY_DN102658_c0_g1_i1	1150	439	A/G	G	1:2=0.00074426	Ts
TRINITY_DN102658_c0_g1_i1	1171	453	G/A	G	1:2=0.17937749	Ts
TRINITY_DN102658_c0_g1_i1	1177	471	G/A	A	1:2=0.16588103	Ts
TRINITY_DN102658_c0_g1_i1	1198	458	G/A	A	1:2=0.02561449	Ts
TRINITY_DN102658_c0_g1_i1	1270	474	G/A	A	1:2=0.04250083	Ts
TRINITY_DN102658_c0_g1_i1	1420	421	G/A	A	1:2=0.65567088	Ts
TRINITY_DN102658_c0_g1_i1	1552	407	C/T	T	1:2=0.61584682	Ts
TRINITY_DN102658_c0_g1_i1	2092	422	T/A	A	1:2=0.67110380	Tv
TRINITY_DN102658_c0_g1_i1	2155	412	G/A	G	1:2=0.04113300	Ts
TRINITY_DN10295_c0_g1_i1	334	443	A/G	A	1:2=0.04319639	Ts
TRINITY_DN10295_c0_g1_i1	381	420	A/G	G	1:2=0.21974425	Ts
TRINITY_DN10295_c0_g1_i1	386	417	C/T	T	1:2=0.22635915	Ts
TRINITY_DN10295_c0_g1_i1	409	405	A/G	G	1:2=0.03627463	Ts
TRINITY_DN10295_c0_g1_i1	411	403	C/A	C	1:2=0.21319746	Tv
TRINITY_DN10295_c0_g1_i1	865	400	G/A	A	1:2=0.02863599	Ts
TRINITY_DN10295_c0_g1_i1	868	407	C/T	T	1:2=0.06124609	Ts
TRINITY_DN10295_c0_g1_i1	873	433	G/A	G	1:2=0.02209904	Ts
TRINITY_DN10295_c0_g1_i1	877	437	A/G	A	1:2=0.26116194	Ts
TRINITY_DN10295_c0_g1_i1	879	442	G/A	A	1:2=0.02060927	Ts
TRINITY_DN10295_c0_g1_i1	914	429	A/T	A	1:2=0.12448610	Tv
TRINITY_DN10295_c0_g1_i1	921	414	C/T	T	1:2=0.23432736	Ts
TRINITY_DN10296_c0_g2_i2	279	554	C/T	C	1:2=0.19012533	Ts
TRINITY_DN10296_c0_g2_i2	286	657	G/A	A	1:2=0.01422304	Ts
TRINITY_DN10296_c0_g2_i2	295	779	C/T	T	1:2=0.04547665	Ts
TRINITY_DN10296_c0_g2_i2	303	1073	T/C	C	1:2=0.00172996	Ts
TRINITY_DN10296_c0_g2_i2	306	1162	G/A	A	1:2=0.63203144	Ts
TRINITY_DN10296_c0_g2_i2	383	1577	G/C	C	1:2=0.41717521	Tv
TRINITY_DN10296_c0_g2_i2	410	1612	A/G	G	1:2=0.00009081	Ts
TRINITY_DN10296_c0_g2_i2	518	1826	G/A	A	1:2=0.18544912	Ts
TRINITY_DN10296_c0_g2_i2	524	1850	T/C	T	1:2=0.00020296	Ts
TRINITY_DN10296_c0_g2_i2	536	1905	A/G	G	1:2=0.00038295	Ts
TRINITY_DN10296_c0_g2_i2	555	1996	T/C	T	1:2=0.38409518	Ts
TRINITY_DN10296_c0_g2_i2	583	1725	A/G	T	1:2=0.00012709	Ts
TRINITY_DN10296_c0_g2_i2	584	1781	C/A	C	1:2=0.00139088	Tv
TRINITY_DN10296_c0_g2_i2	585	1827	C/A	A	1:2=0.00135342	Tv
TRINITY_DN10296_c0_g2_i2	587	1861	G/A	A	1:2=0.00106179	Ts
TRINITY_DN10296_c0_g2_i2	589	1813	T/A	T	1:2=0.00096129	Tv
TRINITY_DN10296_c0_g2_i2	590	1800	T/A	T	1:2=0.00171583	Tv
TRINITY_DN10296_c0_g2_i2	591	1808	T/A	A	1:2=0.00183659	Tv
TRINITY_DN10296_c0_g2_i2	592	1841	G/A	A	1:2=0.00517909	Ts
TRINITY_DN10296_c0_g2_i2	673	1794	T/G/C	T	1:2=0.00083445	More than two alleles
TRINITY_DN10296_c0_g2_i2	679	1972	C/T	T	1:2=0.00012365	Ts
TRINITY_DN10296_c0_g2_i2	740	1798	G/A	A	1:2=0.69227691	Ts
TRINITY_DN10296_c0_g2_i2	753	2064	G/A	A	1:2=0.00450846	Ts
TRINITY_DN10296_c0_g2_i2	767	1915	A/G	A	1:2=0.20838386	Ts
TRINITY_DN10296_c0_g2_i2	796	1779	A/C/G	A	1:2=0.00029163	More than two alleles
TRINITY_DN10296_c0_g2_i2	804	2060	A/G	A	1:2=0.00051836	Ts
TRINITY_DN10296_c0_g2_i2	807	1990	G/C	C	1:2=0.39972464	Tv
TRINITY_DN10296_c0_g2_i2	810	2003	C/T	C	1:2=0.02548884	Ts
TRINITY_DN10296_c0_g2_i2	811	2014	C/T	T	1:2=0.02588860	Ts
TRINITY_DN10296_c0_g2_i2	822	1999	T/G	T	1:2=0.04051540	Tv
TRINITY_DN10296_c0_g2_i2	825	1951	G/A	G	1:2=0.04205476	Ts
TRINITY_DN10296_c0_g2_i2	842	1993	G/T	T	1:2=0.18309289	Tv
TRINITY_DN10296_c0_g2_i2	848	1825	T/A	T	1:2=0.18778602	Tv
TRINITY_DN10296_c0_g2_i2	851	1803	C/A	A	1:2=0.18829097	Tv
TRINITY_DN10296_c0_g2_i2	853	1802	C/G	C	1:2=0.09422305	Tv
TRINITY_DN10296_c0_g2_i2	866	1955	G/A	A	1:2=0.00571654	Ts
TRINITY_DN10296_c0_g2_i2	886	1850	C/T	C	1:2=0.03565589	Ts
TRINITY_DN10296_c0_g2_i2	887	1837	G/T	G	1:2=0.00590825	Tv
TRINITY_DN10296_c0_g2_i2	910	1668	C/T	C	1:2=0.03341331	Ts
TRINITY_DN10296_c0_g2_i2	911	1651	G/A	A	1:2=0.18908552	Ts
TRINITY_DN10296_c0_g2_i2	915	1595	A/G	G	1:2=0.08102814	Ts
TRINITY_DN10296_c0_g2_i2	963	579	G/T	T	1:2=0.98000687	Tv
TRINITY_DN103164_c0_g1_i1	273	454	T/C	C	1:2=0.05704786	Ts
TRINITY_DN103164_c0_g1_i1	292	485	G/A	G	1:2=0.03463110	Ts
TRINITY_DN103164_c0_g1_i1	406	402	C/A	C	1:2=0.54989664	Tv
TRINITY_DN103164_c0_g1_i1	545	611	G/A	A	1:2=0.17415893	Ts
TRINITY_DN103164_c0_g1_i1	647	414	T/C	T	1:2=0.09150385	Ts
TRINITY_DN10352_c0_g2_i3	301	527	C/G	G	1:2=0.06904013	Tv
TRINITY_DN10352_c0_g2_i3	349	663	G/A	A	1:2=0.33568102	Ts
TRINITY_DN10352_c0_g2_i3	365	628	A/G	A	1:2=0.06351735	Ts
TRINITY_DN10352_c0_g2_i3	367	637	G/A	A	1:2=0.29780269	Ts
TRINITY_DN10352_c0_g2_i3	374	597	T/G	T	1:2=0.43855410	Tv
TRINITY_DN10352_c0_g2_i3	392	608	C/T	T	1:2=0.08546059	Ts
TRINITY_DN10352_c0_g2_i3	399	583	G/C	G	1:2=0.15120394	Tv
TRINITY_DN10352_c0_g2_i3	411	662	C/T	T	1:2=0.20196039	Ts
TRINITY_DN10352_c0_g2_i3	447	582	C/T	T	1:2=0.09250801	Ts
TRINITY_DN10352_c0_g2_i3	453	548	G/C	C	1:2=0.86911132	Tv
TRINITY_DN10352_c0_g2_i3	497	458	G/A	G	1:2=0.01777490	Ts
TRINITY_DN10352_c0_g2_i3	794	407	G/A	A	1:2=0.38426359	Ts
TRINITY_DN10370_c0_g2_i1	133	551	T/C	C	1:2=0.00388794	Ts
TRINITY_DN10370_c0_g2_i1	134	585	C/G	C	1:2=0.02454933	Tv
TRINITY_DN10370_c0_g2_i1	149	970	T/C	C	1:2=0.46353391	Ts
TRINITY_DN10370_c0_g2_i1	151	1010	C/T	T	1:2=0.36913676	Ts
TRINITY_DN10370_c0_g2_i1	198	989	C/T	C	1:2=0.13612866	Ts
TRINITY_DN10370_c0_g2_i1	199	1064	T/C	T	1:2=0.47481385	Ts
TRINITY_DN10370_c0_g2_i1	224	1114	T/A	A	1:2=0.02343363	Tv
TRINITY_DN10370_c0_g2_i1	262	1179	T/A	A	1:2=0.09660133	Tv
TRINITY_DN10370_c0_g2_i1	267	1405	T/G	G	1:2=0.22768614	Tv
TRINITY_DN10370_c0_g2_i1	268	1408	T/C	C	1:2=0.00003906	Ts
TRINITY_DN10370_c0_g2_i1	269	1504	C/T	C	1:2=0.00007943	Ts
TRINITY_DN10370_c0_g2_i1	271	1550	G/A	A	1:2=0.00514648	Ts
TRINITY_DN10370_c0_g2_i1	283	1551	T/A	A	1:2=0.01905388	Tv
TRINITY_DN10370_c0_g2_i1	314	1403	A/G	G	1:2=0.00067594	Ts
TRINITY_DN10370_c0_g2_i1	317	1510	C/T	T	1:2=0.09749330	Ts
TRINITY_DN10370_c0_g2_i1	355	1634	G/A	A	1:2=0.06035042	Ts
TRINITY_DN10370_c0_g2_i1	484	1941	C/T	T	1:2=0.35362453	Ts
TRINITY_DN10370_c0_g2_i1	535	1918	C/G	G	1:2=0.12087344	Tv
TRINITY_DN10370_c0_g2_i1	541	2074	T/G	G	1:2=0.00900024	Tv
TRINITY_DN10370_c0_g2_i1	560	2223	G/A	A	1:2=0.02507111	Ts
TRINITY_DN10370_c0_g2_i1	602	1974	C/T	T	1:2=0.33605811	Ts
TRINITY_DN10370_c0_g2_i1	617	2100	G/A	A	1:2=0.35432609	Ts
TRINITY_DN10370_c0_g2_i1	620	2046	C/T	T	1:2=0.19589226	Ts
TRINITY_DN10370_c0_g2_i1	623	2016	G/A	G	1:2=0.00222875	Ts
TRINITY_DN10370_c0_g2_i1	625	2016	A/G	A	1:2=0.08199609	Ts
TRINITY_DN10370_c0_g2_i1	647	2045	G/A	A	1:2=0.02692654	Ts
TRINITY_DN10370_c0_g2_i1	725	1698	G/A	A	1:2=0.02875246	Ts
TRINITY_DN10370_c0_g2_i1	791	1455	G/A	G	1:2=0.03797693	Ts
TRINITY_DN10370_c0_g2_i1	799	1355	T/C	C	1:2=0.00145296	Ts
TRINITY_DN10370_c0_g2_i1	890	1164	G/A	A	1:2=0.64721616	Ts
TRINITY_DN10370_c0_g2_i1	896	1209	T/C	T	1:2=0.01990029	Ts
TRINITY_DN10370_c0_g2_i1	898	1249	T/G	G	1:2=0.36135804	Tv
TRINITY_DN10370_c0_g2_i1	932	1203	C/A	C	1:2=0.15306917	Tv
TRINITY_DN10370_c0_g2_i1	936	1213	G/A	A	1:2=0.15053720	Ts
TRINITY_DN10370_c0_g2_i1	947	1189	C/T	T	1:2=0.00816507	Ts
TRINITY_DN10370_c0_g2_i1	950	1151	G/A	G	1:2=0.00698747	Ts
TRINITY_DN10370_c0_g2_i1	973	1194	G/A	G	1:2=0.22461538	Ts
TRINITY_DN103817_c0_g1_i1	437	440	G/A	A	1:2=0.93815996	Ts
TRINITY_DN103817_c0_g1_i1	463	430	A/G	A	1:2=0.18620690	Ts
TRINITY_DN103817_c0_g1_i1	1102	513	C/T	C	1:2=0.05988364	Ts
TRINITY_DN103817_c0_g1_i1	1103	520	T/C	T	1:2=0.93454931	Ts
TRINITY_DN10390_c0_g1_i4	692	406	T/C	C	1:2=0.01080411	Ts
TRINITY_DN10390_c0_g1_i4	755	435	T/C	T	1:2=0.10126582	Ts
TRINITY_DN10390_c0_g1_i4	877	411	C/T	C	1:2=0.03736366	Ts
TRINITY_DN10390_c0_g1_i4	959	405	A/G	A	1:2=0.25534996	Ts
TRINITY_DN1040_c0_g1_i4	367	427	G/A	A	1:2=0.02742036	Ts
TRINITY_DN1040_c0_g1_i4	544	492	T/A	T	1:2=0.11060948	Tv
TRINITY_DN1040_c0_g1_i4	549	483	G/A	C	1:2=0.00478956	Ts
TRINITY_DN1040_c0_g1_i4	598	501	G/T	G	1:2=0.00361005	Tv
TRINITY_DN1040_c0_g1_i4	600	498	A/G	G	1:2=0.00126762	Ts
TRINITY_DN1040_c0_g1_i4	627	488	G/T	T	1:2=0.01247170	Tv
TRINITY_DN1040_c0_g1_i4	667	437	A/T	A	1:2=0.05941962	Tv
TRINITY_DN1040_c0_g1_i4	676	464	C/T	C	1:2=0.10475558	Ts
TRINITY_DN1040_c0_g1_i4	690	487	T/C	T	1:2=0.18780488	Ts
TRINITY_DN1040_c0_g1_i4	691	493	G/T	G	1:2=0.03382343	Tv
TRINITY_DN1040_c0_g1_i4	718	460	G/A	G	1:2=0.00186828	Ts
TRINITY_DN1040_c0_g1_i4	739	425	G/A	G	1:2=0.00121563	Ts
TRINITY_DN1040_c0_g1_i4	916	512	G/A	A	1:2=0.03225806	Ts
TRINITY_DN1040_c0_g1_i4	944	492	T/C	T	1:2=0.19274261	Ts
TRINITY_DN1040_c0_g1_i4	945	486	C/G	C	1:2=0.19117647	Tv
TRINITY_DN1040_c0_g1_i4	954	453	A/C	A	1:2=0.19210526	Tv
TRINITY_DN1040_c0_g1_i4	1584	414	G/A	G	1:2=0.08661417	Ts
TRINITY_DN1040_c0_g1_i4	1610	423	C/A	A	1:2=0.03812837	Tv
TRINITY_DN10407_c0_g1_i4	227	423	T/C	T	1:2=0.60240249	Ts
TRINITY_DN10407_c0_g1_i4	255	427	C/T	C	1:2=0.35556512	Ts
TRINITY_DN10407_c0_g1_i4	284	413	G/A	G	1:2=0.03843875	Ts
TRINITY_DN10407_c0_g1_i4	353	408	G/A	A	1:2=0.05154639	Ts
TRINITY_DN10407_c0_g1_i4	368	412	A/C	C	1:2=0.04968153	Tv
TRINITY_DN10407_c0_g1_i4	404	458	G/A	A	1:2=0.21111676	Ts
TRINITY_DN10407_c0_g1_i4	456	581	C/T	T	1:2=0.52796578	Ts
TRINITY_DN10407_c0_g1_i4	458	579	G/A	A	1:2=0.03632778	Ts
TRINITY_DN10407_c0_g1_i4	467	544	C/T	C	1:2=0.13202228	Ts
TRINITY_DN10407_c0_g1_i4	485	560	A/G	A	1:2=0.20537466	Ts
TRINITY_DN10407_c0_g1_i4	518	487	C/A	A	1:2=0.04064407	Tv
TRINITY_DN10407_c0_g1_i4	533	482	A/G	A	1:2=0.04709439	Ts
TRINITY_DN10407_c0_g1_i4	611	500	G/A	A	1:2=0.00015374	Ts
TRINITY_DN10407_c0_g1_i4	632	461	G/A	G	1:2=0.03289088	Ts
TRINITY_DN10407_c0_g1_i4	761	496	G/T/A	T	1:2=0.14663702	More than two alleles
TRINITY_DN10407_c0_g1_i4	767	481	G/A	A	1:2=0.03345777	Ts
TRINITY_DN10407_c0_g1_i4	768	478	G/A	G	1:2=0.06273356	Ts
TRINITY_DN10407_c0_g1_i4	800	432	T/A	T	1:2=0.00338475	Tv
TRINITY_DN10407_c0_g1_i4	803	431	C/T	T	1:2=0.01022301	Ts
TRINITY_DN10407_c0_g1_i4	830	442	A/G	A	1:2=0.03870402	Ts
TRINITY_DN10407_c0_g1_i4	981	481	C/T	C	1:2=0.40061279	Ts
TRINITY_DN10407_c0_g1_i4	986	464	G/T	G	1:2=0.39993549	Tv
TRINITY_DN10407_c0_g1_i4	991	449	C/T	T	1:2=0.23129935	Ts
TRINITY_DN10407_c0_g1_i4	1046	458	A/T	T	1:2=0.01748686	Tv
TRINITY_DN10412_c0_g1_i1	166	402	C/T	T	1:2=0.15838434	Ts
TRINITY_DN10412_c0_g1_i1	194	675	G/A	A	1:2=0.16480284	Ts
TRINITY_DN10412_c0_g1_i1	212	750	A/G	A	1:2=0.12712708	Ts
TRINITY_DN10412_c0_g1_i1	236	832	C/T	C	1:2=0.01206112	Ts
TRINITY_DN10412_c0_g1_i1	269	900	C/T	C	1:2=0.10920606	Ts
TRINITY_DN10412_c0_g1_i1	296	959	A/T	T	1:2=0.20626069	Tv
TRINITY_DN10412_c0_g1_i1	335	907	C/T	C	1:2=0.01271071	Ts
TRINITY_DN10412_c0_g1_i1	344	853	A/G	G	1:2=0.01824294	Ts
TRINITY_DN10412_c0_g1_i1	389	769	T/C	T	1:2=0.00035779	Ts
TRINITY_DN10412_c0_g1_i1	443	918	G/A	A	1:2=0.16032626	Ts
TRINITY_DN10412_c0_g1_i1	452	931	G/A	A	1:2=0.00576447	Ts
TRINITY_DN10412_c0_g1_i1	509	741	T/C	T	1:2=0.01726198	Ts
TRINITY_DN10412_c0_g1_i1	563	862	G/A	G	1:2=0.01689245	Ts
TRINITY_DN10412_c0_g1_i1	587	770	G/A	A	1:2=0.08896179	Ts
TRINITY_DN10412_c0_g1_i1	611	764	G/A	A	1:2=0.08993714	Ts
TRINITY_DN10412_c0_g1_i1	620	722	C/T	T	1:2=0.00192290	Ts
TRINITY_DN10412_c0_g1_i1	696	718	A/G	A	1:2=0.00038274	Ts
TRINITY_DN10412_c0_g1_i1	725	714	C/T	C	1:2=0.13441532	Ts
TRINITY_DN10412_c0_g1_i1	731	700	T/C	T	1:2=0.23080982	Ts
TRINITY_DN10419_c0_g1_i9	87	470	G/A	A	1:2=0.05537993	Ts
TRINITY_DN10419_c0_g1_i9	92	468	A/G	G	1:2=0.21875000	Ts
TRINITY_DN10419_c0_g1_i9	100	423	T/C	C	1:2=0.03561797	Ts
TRINITY_DN10419_c0_g1_i9	114	423	T/C	T	1:2=0.08048133	Ts
TRINITY_DN10419_c0_g1_i9	124	428	G/A	G	1:2=0.02975256	Ts
TRINITY_DN10419_c0_g1_i9	140	417	C/T	T	1:2=0.06391292	Ts
TRINITY_DN10419_c0_g1_i9	152	413	C/T	T	1:2=0.00124726	Ts
TRINITY_DN1044_c0_g2_i5	137	458	T/C	T	1:2=0.02748008	Ts
TRINITY_DN1044_c0_g2_i5	173	518	C/G	C	1:2=0.12887120	Tv
TRINITY_DN1044_c0_g2_i5	216	466	T/C	T	1:2=0.05746393	Ts
TRINITY_DN1044_c0_g2_i5	395	699	T/G	T	1:2=0.88062860	Tv
TRINITY_DN1044_c0_g2_i5	417	822	T/G	T	1:2=0.01817476	Tv
TRINITY_DN1044_c0_g2_i5	425	831	T/C	C	1:2=0.02042710	Ts
TRINITY_DN1044_c0_g2_i5	427	882	C/G	C	1:2=0.05666871	Tv
TRINITY_DN1044_c0_g2_i5	429	897	C/T	C	1:2=0.01224377	Ts
TRINITY_DN1044_c0_g2_i5	430	897	G/A	G	1:2=0.02976172	Ts
TRINITY_DN1044_c0_g2_i5	437	783	T/G	G	1:2=0.00848189	Tv
TRINITY_DN1044_c0_g2_i5	448	807	G/A	A	1:2=0.02040332	Ts
TRINITY_DN1044_c0_g2_i5	455	787	C/T	T	1:2=0.68036070	Ts
TRINITY_DN1044_c0_g2_i5	458	788	C/T	T	1:2=0.03052399	Ts
TRINITY_DN1044_c0_g2_i5	464	779	A/G	G	1:2=0.02073930	Ts
TRINITY_DN1044_c0_g2_i5	471	769	A/G	A	1:2=0.07382615	Ts
TRINITY_DN1044_c0_g2_i5	473	776	C/T	T	1:2=0.09548706	Ts
TRINITY_DN1044_c0_g2_i5	523	834	C/A	A	1:2=0.32939463	Tv
TRINITY_DN1044_c0_g2_i5	547	767	G/A	G	1:2=0.00842489	Ts
TRINITY_DN1044_c0_g2_i5	599	665	G/A	G	1:2=0.02863656	Ts
TRINITY_DN1044_c0_g2_i5	616	677	T/C	C	1:2=0.21508061	Ts
TRINITY_DN1044_c0_g2_i5	644	706	G/C	C	1:2=0.00865340	Tv
TRINITY_DN1044_c0_g2_i5	653	723	C/G	C	1:2=0.01295126	Tv
TRINITY_DN1044_c0_g2_i5	658	699	G/A	G	1:2=0.10175278	Ts
TRINITY_DN1044_c0_g2_i5	661	705	C/A	C	1:2=0.07188430	Tv
TRINITY_DN1044_c0_g2_i5	673	732	C/A	C	1:2=0.03197944	Tv
TRINITY_DN1044_c0_g2_i5	676	750	G/A	G	1:2=0.08839154	Ts
TRINITY_DN1044_c0_g2_i5	703	743	C/T	T	1:2=0.10969571	Ts
TRINITY_DN1044_c0_g2_i5	715	722	G/T	G	1:2=0.02337688	Tv
TRINITY_DN1044_c0_g2_i5	766	677	T/C	C	1:2=0.02599003	Ts
TRINITY_DN1044_c0_g2_i5	811	536	A/G	A	1:2=0.24453373	Ts
TRINITY_DN1044_c0_g2_i5	820	570	C/T	T	1:2=0.16610183	Ts
TRINITY_DN1044_c0_g2_i5	825	570	G/T	G	1:2=0.72077714	Tv
TRINITY_DN1044_c0_g2_i5	889	608	T/A	T	1:2=0.02522013	Tv
TRINITY_DN1044_c0_g2_i5	919	563	A/G	A	1:2=0.02812800	Ts
TRINITY_DN1044_c0_g2_i5	937	538	G/A	A	1:2=0.02209522	Ts
TRINITY_DN1044_c0_g2_i5	939	529	T/C	C	1:2=0.02713736	Ts
TRINITY_DN1044_c0_g2_i5	940	524	A/G	A	1:2=0.02744197	Ts
TRINITY_DN1044_c0_g2_i5	949	472	T/G	G	1:2=0.02747758	Tv
TRINITY_DN1044_c0_g2_i5	997	420	T/A	T	1:2=0.00677473	Tv
TRINITY_DN1044_c0_g2_i5	998	424	T/A	A	1:2=0.00583028	Tv
TRINITY_DN1044_c0_g2_i5	999	435	T/A	T	1:2=0.00381157	Tv
TRINITY_DN1044_c0_g2_i5	1000	442	G/C	G	1:2=0.00357192	Tv
TRINITY_DN1044_c0_g2_i5	1021	418	C/T	T	1:2=0.64037395	Ts
TRINITY_DN10473_c0_g1_i1	697	658	G/A	G	1:2=0.01367562	Ts
TRINITY_DN10473_c0_g1_i1	729	876	C/T	C	1:2=0.00261417	Ts
TRINITY_DN10473_c0_g1_i1	739	959	T/C	C	1:2=0.06182158	Ts
TRINITY_DN10473_c0_g1_i1	772	1031	C/T	T	1:2=0.01004029	Ts
TRINITY_DN10473_c0_g1_i1	831	1048	A/G	A	1:2=0.50730940	Ts
TRINITY_DN10473_c0_g1_i1	853	1153	G/A	A	1:2=0.22248101	Ts
TRINITY_DN10473_c0_g1_i1	862	1113	G/A	A	1:2=0.06000647	Ts
TRINITY_DN10473_c0_g1_i1	910	936	G/A	G	1:2=0.00431406	Ts
TRINITY_DN10473_c0_g1_i1	916	992	C/T	T	1:2=0.22166237	Ts
TRINITY_DN10473_c0_g1_i1	945	839	C/T	C	1:2=0.00837260	Ts
TRINITY_DN10473_c0_g1_i1	948	830	T/C	T	1:2=0.02343412	Ts
TRINITY_DN10473_c0_g1_i1	975	656	C/T	T	1:2=0.01167414	Ts
TRINITY_DN10473_c0_g1_i1	977	656	C/T	T	1:2=0.03809261	Ts
TRINITY_DN10486_c0_g1_i3	2599	710	G/C	G	1:2=0.12075770	Tv
TRINITY_DN10486_c0_g1_i3	2661	837	G/A	A	1:2=0.14500684	Ts
TRINITY_DN10486_c0_g1_i3	2706	863	G/A	A	1:2=0.15916723	Ts
TRINITY_DN10486_c0_g1_i3	2808	847	G/A	A	1:2=0.03799020	Ts
TRINITY_DN10486_c0_g1_i3	3228	523	G/A	G	1:2=0.67897907	Ts
TRINITY_DN10486_c0_g1_i3	3264	515	G/A	A	1:2=0.03347966	Ts
TRINITY_DN10486_c0_g1_i3	3324	494	G/A	A	1:2=0.61705629	Ts
TRINITY_DN10486_c0_g1_i3	3348	466	G/A	G	1:2=0.29345004	Ts
TRINITY_DN10486_c0_g1_i3	3477	487	A/G	A	1:2=0.68303255	Ts
TRINITY_DN10486_c0_g1_i3	3516	422	G/A	A	1:2=0.10234950	Ts
TRINITY_DN10486_c0_g1_i3	3596	429	C/T	T	1:2=0.03378832	Ts
TRINITY_DN10486_c0_g1_i3	3622	433	G/T	T	1:2=0.02289410	Tv
TRINITY_DN10486_c0_g1_i3	3704	587	G/A	G	1:2=0.01821336	Ts
TRINITY_DN10493_c0_g1_i6	1727	490	T/C	T	1:2=0.09353546	Ts
TRINITY_DN10493_c0_g1_i6	1728	483	C/T	T	1:2=0.08237379	Ts
TRINITY_DN10493_c0_g1_i6	1822	462	G/A	A	1:2=0.08833922	Ts
TRINITY_DN10493_c0_g1_i6	2108	422	C/T	C	1:2=0.09428275	Ts
TRINITY_DN10493_c0_g1_i6	2218	787	T/C	T	1:2=0.93074151	Ts
TRINITY_DN10493_c0_g1_i6	2486	559	C/T	C	1:2=0.05771050	Ts
TRINITY_DN10493_c0_g1_i6	2639	469	T/C	C	1:2=0.12904092	Ts
TRINITY_DN10493_c0_g1_i6	2702	429	C/T	T	1:2=0.94980011	Ts
TRINITY_DN10513_c0_g1_i2	294	401	T/A	A	1:2=0.43150058	Tv
TRINITY_DN10513_c0_g1_i2	314	401	G/A	G	1:2=0.03191056	Ts
TRINITY_DN10513_c0_g1_i2	340	432	C/G	C	1:2=0.02657286	Tv
TRINITY_DN10513_c0_g1_i2	361	420	C/T	C	1:2=0.26527843	Ts
TRINITY_DN10513_c0_g1_i2	1361	400	C/T	T	1:2=0.19231107	Ts
TRINITY_DN10513_c0_g1_i2	1390	411	C/T	T	1:2=0.28840125	Ts
TRINITY_DN10513_c0_g1_i2	1402	411	C/T	C	1:2=0.03204660	Ts
TRINITY_DN10513_c0_g1_i2	1696	471	C/T	T	1:2=0.20304756	Ts
TRINITY_DN10513_c0_g1_i2	1732	474	G/A	G	1:2=0.19534401	Ts
TRINITY_DN10513_c0_g1_i2	2101	417	C/T	T	1:2=0.09099187	Ts
TRINITY_DN10513_c0_g1_i2	2200	410	A/G	A	1:2=0.01829306	Ts
TRINITY_DN10513_c0_g1_i2	2206	417	C/T	C	1:2=0.09679876	Ts
TRINITY_DN10513_c0_g1_i2	2215	435	C/T	C	1:2=0.02894873	Ts
TRINITY_DN10513_c0_g1_i2	2230	427	G/C	G	1:2=0.10767812	Tv
TRINITY_DN10513_c0_g1_i2	2271	474	G/T	G	1:2=0.00361318	Tv
TRINITY_DN10525_c0_g1_i2	94	402	C/T	T	1:2=0.08795670	Ts
TRINITY_DN10525_c0_g1_i2	112	680	C/T	C	1:2=0.22412241	Ts
TRINITY_DN10525_c0_g1_i2	122	682	C/T	T	1:2=0.23890165	Ts
TRINITY_DN10525_c0_g1_i2	133	603	C/T	C	1:2=0.10901874	Ts
TRINITY_DN10525_c0_g1_i2	143	780	C/T	T	1:2=0.36722174	Ts
TRINITY_DN10525_c0_g1_i2	185	834	T/C	C	1:2=0.07646144	Ts
TRINITY_DN10525_c0_g1_i2	249	809	T/A	A	1:2=0.02123633	Tv
TRINITY_DN10525_c0_g1_i2	264	760	G/A	A	1:2=0.22877930	Ts
TRINITY_DN10525_c0_g1_i2	310	804	G/C	C	1:2=0.04145078	Tv
TRINITY_DN10525_c0_g1_i2	322	808	A/T	A	1:2=0.00231719	Tv
TRINITY_DN10525_c0_g1_i2	398	1084	C/A	A	1:2=0.46770001	Tv
TRINITY_DN10525_c0_g1_i2	456	914	G/T	T	1:2=0.01162147	Tv
TRINITY_DN10525_c0_g1_i2	509	675	C/T	T	1:2=0.00051133	Ts
TRINITY_DN10525_c0_g1_i2	538	818	T/G	G	1:2=0.26927642	Tv
TRINITY_DN10525_c0_g1_i2	592	971	C/T	T	1:2=0.55090668	Ts
TRINITY_DN10525_c0_g1_i2	618	1146	G/T	G	1:2=0.03990438	Tv
TRINITY_DN10525_c0_g1_i2	631	1209	C/T	C	1:2=0.03941313	Ts
TRINITY_DN10525_c0_g1_i2	669	1331	G/T	T	1:2=0.52448835	Tv
TRINITY_DN10525_c0_g1_i2	687	1491	G/A	A	1:2=0.00947687	Ts
TRINITY_DN10525_c0_g1_i2	729	1324	G/A	A	1:2=0.15481901	Ts
TRINITY_DN10525_c0_g1_i2	735	1450	G/A	A	1:2=0.01790102	Ts
TRINITY_DN10525_c0_g1_i2	746	1467	A/G	G	1:2=0.00051523	Ts
TRINITY_DN10525_c0_g1_i2	771	1328	G/A	A	1:2=0.55960070	Ts
TRINITY_DN10525_c0_g1_i2	798	1234	T/G	T	1:2=0.57699681	Tv
TRINITY_DN10525_c0_g1_i2	885	957	G/A	G	1:2=0.07307526	Ts
TRINITY_DN10525_c0_g1_i2	954	1141	G/A	A	1:2=0.02108435	Ts
TRINITY_DN10525_c0_g1_i2	958	1151	G/T	G	1:2=0.00047190	Tv
TRINITY_DN10525_c0_g1_i2	966	1190	G/A	A	1:2=0.40988950	Ts
TRINITY_DN10525_c0_g1_i2	1008	1119	G/T	T	1:2=0.05070423	Tv
TRINITY_DN10525_c0_g1_i2	1035	1016	C/T	C	1:2=0.05282575	Ts
TRINITY_DN10525_c0_g1_i2	1120	992	G/A	A	1:2=0.04060563	Ts
TRINITY_DN10525_c0_g1_i2	1182	1052	C/T	T	1:2=0.06210096	Ts
TRINITY_DN10525_c0_g1_i2	1197	989	G/A	A	1:2=0.04072187	Ts
TRINITY_DN10525_c0_g1_i2	1266	946	C/T	C	1:2=0.03125137	Ts
TRINITY_DN10525_c0_g1_i2	1287	916	C/G	C	1:2=0.10779769	Tv
TRINITY_DN10525_c0_g1_i2	1314	907	G/A	A	1:2=0.02248355	Ts
TRINITY_DN10525_c0_g1_i2	1323	926	C/T	T	1:2=0.02418617	Ts
TRINITY_DN10525_c0_g1_i2	1326	920	C/T	T	1:2=0.00710034	Ts
TRINITY_DN10525_c0_g1_i2	1334	936	A/G	G	1:2=0.56918321	Ts
TRINITY_DN10525_c0_g1_i2	1482	597	G/A	G	1:2=0.02583714	Ts
TRINITY_DN10525_c0_g1_i2	1494	633	C/T	C	1:2=0.02180974	Ts
TRINITY_DN10525_c0_g1_i2	1540	493	T/C	C	1:2=0.00061192	Ts
TRINITY_DN10525_c0_g1_i2	1541	507	A/G	G	1:2=0.00092797	Ts
TRINITY_DN10525_c0_g1_i2	1562	764	T/G	T	1:2=0.00049056	Tv
TRINITY_DN10525_c0_g1_i2	1582	799	G/T	G	1:2=0.01120969	Tv
TRINITY_DN10525_c0_g1_i2	1596	904	C/A/T	C	1:2=0.03544266	More than two alleles
TRINITY_DN10525_c0_g1_i2	1623	870	A/G	G	1:2=0.38314785	Ts
TRINITY_DN10525_c0_g1_i2	1662	944	C/T	T	1:2=0.29590881	Ts
TRINITY_DN10525_c0_g1_i2	1692	869	G/A	A	1:2=0.31255974	Ts
TRINITY_DN10525_c0_g1_i2	1737	797	C/A	A	1:2=0.03299205	Tv
TRINITY_DN10525_c0_g1_i2	1764	682	A/C	C	1:2=0.15304846	Tv
TRINITY_DN10525_c0_g1_i2	1809	882	T/C	C	1:2=0.27333074	Ts
TRINITY_DN10525_c0_g1_i2	2193	418	C/G	C	1:2=0.05895163	Tv
TRINITY_DN10525_c0_g1_i2	2199	414	G/A	G	1:2=0.34125979	Ts
TRINITY_DN10565_c0_g1_i3	207	675	A/G	G	1:2=0.00036578	Ts
TRINITY_DN10565_c0_g1_i3	251	1241	C/T	C	1:2=0.01510153	Ts
TRINITY_DN10565_c0_g1_i3	269	1343	T/C	T	1:2=0.00029973	Ts
TRINITY_DN10565_c0_g1_i3	275	2493	A/G	G	1:2=0.00030872	Ts
TRINITY_DN10565_c0_g1_i3	286	2942	T/C	C	1:2=0.00020940	Ts
TRINITY_DN10565_c0_g1_i3	288	2984	A/G	A	1:2=0.00007407	Ts
TRINITY_DN10565_c0_g1_i3	293	3609	T/C	T	1:2=0.00025311	Ts
TRINITY_DN10565_c0_g1_i3	304	4121	C/T	C	1:2=0.01072902	Ts
TRINITY_DN10565_c0_g1_i3	319	4035	A/C/G	A	1:2=0.00037822	More than two alleles
TRINITY_DN10565_c0_g1_i3	323	4270	G/A	A	1:2=0.05699280	Ts
TRINITY_DN10565_c0_g1_i3	325	4263	T/A	T	1:2=0.05666111	Tv
TRINITY_DN10565_c0_g1_i3	331	4409	C/T	C	1:2=0.31507490	Ts
TRINITY_DN10565_c0_g1_i3	360	4818	T/A	A	1:2=0.00697928	Tv
TRINITY_DN10565_c0_g1_i3	375	4781	T/C	G	1:2=0.00003033	Ts
TRINITY_DN10565_c0_g1_i3	377	4740	A/G	G	1:2=0.00033406	Ts
TRINITY_DN10565_c0_g1_i3	380	5211	T/C	C	1:2=0.00035434	Ts
TRINITY_DN10565_c0_g1_i3	400	5407	T/C/A	T	1:2=0.00024053	More than two alleles
TRINITY_DN10565_c0_g1_i3	403	5523	A/G	A	1:2=0.00026954	Ts
TRINITY_DN10565_c0_g1_i3	407	5917	G/T	T	1:2=0.00641583	Tv
TRINITY_DN10565_c0_g1_i3	441	5518	A/C/G	A	1:2=0.00011836	More than two alleles
TRINITY_DN10565_c0_g1_i3	467	5819	A/G	A	1:2=0.00096901	Ts
TRINITY_DN10565_c0_g1_i3	472	6458	A/G	A	1:2=0.00159515	Ts
TRINITY_DN10565_c0_g1_i3	487	5813	T/C/G	T	1:2=0.00002126	More than two alleles
TRINITY_DN10565_c0_g1_i3	488	5879	T/C/G	C	1:2=0.00007553	More than two alleles
TRINITY_DN10565_c0_g1_i3	490	6846	C/T	C	1:2=0.00031789	Ts
TRINITY_DN10565_c0_g1_i3	491	6859	C/T	C	1:2=0.00001511	Ts
TRINITY_DN10565_c0_g1_i3	492	7034	C/T	C	1:2=0.00025945	Ts
TRINITY_DN10565_c0_g1_i3	493	6862	T/C	T	1:2=0.00002578	Ts
TRINITY_DN10565_c0_g1_i3	499	7025	A/G	G	1:2=0.46010881	Ts
TRINITY_DN10565_c0_g1_i3	538	6270	A/G	A	1:2=0.00009232	Ts
TRINITY_DN10565_c0_g1_i3	545	6203	T/C	T	1:2=0.00936428	Ts
TRINITY_DN10565_c0_g1_i3	546	6098	G/T/A	T	1:2=0.02394774	More than two alleles
TRINITY_DN10565_c0_g1_i3	550	6058	T/C/G	T	1:2=0.00026775	More than two alleles
TRINITY_DN10565_c0_g1_i3	551	6629	G/C	G	1:2=0.00007718	Tv
TRINITY_DN10565_c0_g1_i3	552	6945	C/T/G	C	1:2=0.00017345	More than two alleles
TRINITY_DN10565_c0_g1_i3	553	6999	C/T	T	1:2=0.00026887	Ts
TRINITY_DN10565_c0_g1_i3	554	7008	C/T	C	1:2=0.00010172	Ts
TRINITY_DN10565_c0_g1_i3	555	7005	A/G/C	A	1:2=0.00098900	More than two alleles
TRINITY_DN10565_c0_g1_i3	556	6976	C/T	C	1:2=0.00010294	Ts
TRINITY_DN10565_c0_g1_i3	573	6640	T/C	T	1:2=0.00114278	Ts
TRINITY_DN10565_c0_g1_i3	576	6524	T/C	T	1:2=0.00002785	Ts
TRINITY_DN10565_c0_g1_i3	582	6836	A/G	A	1:2=0.00068313	Ts
TRINITY_DN10565_c0_g1_i3	604	6200	C/T	G	1:2=0.00000519	Ts
TRINITY_DN10565_c0_g1_i3	605	6203	A/G	A	1:2=0.00020526	Ts
TRINITY_DN10565_c0_g1_i3	619	6002	A/G/C	A	1:2=0.00042022	More than two alleles
TRINITY_DN10565_c0_g1_i3	620	6194	G/C	T	1:2=0.00002598	Tv
TRINITY_DN10565_c0_g1_i3	623	6223	C/T	T	1:2=0.00010758	Ts
TRINITY_DN10565_c0_g1_i3	625	6521	C/T	T	1:2=0.00007446	Ts
TRINITY_DN10565_c0_g1_i3	646	6527	T/G	T	1:2=0.00015581	Tv
TRINITY_DN10565_c0_g1_i3	648	6716	T/A	A	1:2=0.00024581	Tv
TRINITY_DN10565_c0_g1_i3	651	6691	A/G	G	1:2=0.00013091	Ts
TRINITY_DN10565_c0_g1_i3	655	6280	C/G	C	1:2=0.17539096	Tv
TRINITY_DN10565_c0_g1_i3	667	7009	T/C	T	1:2=0.00203189	Ts
TRINITY_DN10565_c0_g1_i3	696	6837	A/G	G	1:2=0.00030886	Ts
TRINITY_DN10565_c0_g1_i3	704	6967	G/A	A	1:2=0.00676358	Ts
[truncated: 98,048 more rows]

## Sheet: FST distribution Popoolation
Supplemental File VIII. Transcriptome SNPs and genetic divergence between genomic lineages of R. quelen.
Distribution of FST per SNP loci in the Popoolation analyses.
Transcript	Locus position	Locus depth	FST	Allele_states	most_variable_allele	diff:1-2
Contig7411	498	6609	6e-08	A/G	G	0.000
TRINITY_DN11931_c1_g1_i9	331	7939	8e-08	A/G	G	0.000
TRINITY_DN91999_c0_g1_i1	268	7932	1.4e-07	G/A	G	0.000
TRINITY_DN9699_c1_g1_i9	428	7740	1.9e-07	G/A	G	0.000
TRINITY_DN7312_c0_g1_i5	478	7911	2.5e-07	A/T	A	0.000
TRINITY_DN7312_c0_g1_i5	563	7862	2.5e-07	T/C	T	0.000
TRINITY_DN3820_c0_g1_i5	183	7827	2.6e-07	C/T	T	0.000
TRINITY_DN1781_c0_g1_i14	771	3311	2.8e-07	G/A	G	0.000
TRINITY_DN1781_c0_g1_i14	995	7683	3.6e-07	T/C	T	0.000
TRINITY_DN452_c0_g1_i2	1312	7624	4.1e-07	A/G	A	0.001
TRINITY_DN11123_c0_g2_i4	522	7916	4.2e-07	G/A	G	0.000
Contig688	1229	7700	4.2e-07	C/T	C	0.000
TRINITY_DN2628_c0_g1_i13	3354	3910	4.3e-07	G/A	G	0.000
TRINITY_DN77963_c0_g1_i4	235	7550	4.9e-07	G/A	G	0.000
TRINITY_DN8839_c0_g1_i7	315	7688	5.3e-07	A/G	A	0.000
Contig7154	1384	7837	6.1e-07	G/T	A	0.000
TRINITY_DN11451_c0_g1_i1	1794	6903	6.8e-07	G/A	A	0.000
TRINITY_DN240_c3_g1_i2	690	7786	6.8e-07	T/C	A	0.000
TRINITY_DN49528_c0_g2_i1	507	7789	6.9e-07	A/G/T/C	T	0.000
Contig8662	339	7486	7.2e-07	G/A	G	0.000
TRINITY_DN91999_c0_g1_i1	155	7402	8.4e-07	C/T	T	0.000
TRINITY_DN8839_c0_g1_i7	240	7813	8.8e-07	G/A	G	0.000
Contig688	834	5576	9.5e-07	T/C	T	0.000
TRINITY_DN681_c0_g2_i1	948	7912	9.9e-07	A/G	T	0.000
Contig7154	1263	7944	1.02e-06	C/G	G	0.000
TRINITY_DN12469_c0_g1_i5	834	7660	1.08e-06	T/C	T	0.000
Contig4352	417	7720	1.15e-06	G/A	A	0.000
TRINITY_DN22703_c1_g1_i3	1263	7710	1.17e-06	G/A	A	0.000
TRINITY_DN5736_c1_g1_i1	596	7482	1.2e-06	A/G	T	0.000
TRINITY_DN405_c0_g1_i3	1225	7900	1.21e-06	C/T	T	0.000
TRINITY_DN5554_c0_g1_i2	283	7970	1.21e-06	G/A	G	0.000
Contig11313	554	7046	1.21e-06	G/A	A	0.000
Contig19731	768	6807	1.22e-06	A/G	A	0.000
Contig3465	762	7619	1.31e-06	G/A	A	0.000
TRINITY_DN27385_c0_g2_i3	547	7947	1.34e-06	G/A	G	0.000
Contig5518	1071	7415	1.35e-06	G/A	A	0.000
TRINITY_DN5736_c1_g1_i1	1682	7200	1.36e-06	G/A	A	0.000
TRINITY_DN681_c0_g2_i1	1536	7847	1.37e-06	A/G	G	0.000
TRINITY_DN25219_c0_g1_i7	833	7822	1.38e-06	A/G	C	0.000
TRINITY_DN9702_c0_g1_i1	892	7919	1.38e-06	G/A	A	0.000
TRINITY_DN1781_c0_g1_i14	1287	7806	1.41e-06	A/C	T	0.000
TRINITY_DN55_c1_g1_i5	2900	6723	1.44e-06	G/A	A	0.000
Contig13448	1603	7710	1.45e-06	G/A	G	0.000
TRINITY_DN9702_c0_g1_i1	273	6998	1.47e-06	G/A	A	0.000
Contig688	1431	7646	1.47e-06	A/C	T	0.000
Contig22856	1594	7346	1.51e-06	T/C	G	0.000
TRINITY_DN4259_c0_g1_i3	784	7813	1.53e-06	T/C	C	0.000
TRINITY_DN91999_c0_g1_i1	221	7801	1.54e-06	A/C	G	0.000
TRINITY_DN1781_c0_g1_i14	1355	7556	1.54e-06	A/G	A	0.000
TRINITY_DN1781_c0_g1_i14	1123	7804	1.55e-06	G/A	G	0.000
TRINITY_DN681_c0_g2_i1	867	7725	1.58e-06	A/G	C	0.000
TRINITY_DN55_c1_g1_i5	2590	7456	1.59e-06	T/C/G	A	0.000
TRINITY_DN8284_c0_g1_i6	307	7848	1.62e-06	G/A	T	0.000
TRINITY_DN91999_c0_g1_i1	246	7801	1.63e-06	C/T	T	0.000
Contig3465	290	7124	1.67e-06	G/A	G	0.000
Contig7134	2138	7486	1.68e-06	G/A	C	0.000
TRINITY_DN11744_c0_g2_i2	569	7789	1.75e-06	G/A	G	0.001
Contig7272	404	7744	1.75e-06	G/A	G	0.000
TRINITY_DN405_c0_g1_i3	1504	7821	1.78e-06	T/G	A	0.000
Contig688	2558	7668	1.78e-06	C/T	A	0.000
TRINITY_DN12469_c0_g1_i5	1064	7026	1.81e-06	G/A	G	0.000
Contig1128	2352	7483	1.86e-06	C/T	C	0.000
Contig5518	651	5476	1.87e-06	G/A	A	0.000
TRINITY_DN33643_c0_g1_i1	1885	7725	1.9e-06	T/C	A	0.000
TRINITY_DN24130_c0_g1_i3	69	7583	1.91e-06	G/A	C	0.000
TRINITY_DN9075_c0_g1_i11	1255	7803	1.92e-06	A/G	A	0.000
Contig684	826	7848	1.92e-06	C/T	T	0.001
TRINITY_DN5736_c1_g1_i1	2004	7459	1.96e-06	G/A	G	0.000
TRINITY_DN718_c0_g1_i10	5743	6990	1.98e-06	G/A	G	0.000
TRINITY_DN718_c0_g1_i10	5984	7857	2.04e-06	A/G	G	0.000
TRINITY_DN1531_c0_g1_i2	1210	7012	2.06e-06	A/G	T	0.000
Contig1797	1064	7657	2.07e-06	A/G/C	G	0.000
TRINITY_DN1781_c0_g1_i14	967	7847	2.08e-06	G/A	A	0.000
TRINITY_DN405_c0_g1_i3	2125	7615	2.12e-06	C/T	G	0.000
Contig7134	2154	7573	2.12e-06	A/G	A	0.000
Contig1164	1620	7631	2.14e-06	A/G	G	0.000
TRINITY_DN27246_c0_g3_i1	395	7717	2.15e-06	G/A	A	0.000
TRINITY_DN11744_c0_g2_i2	1058	8003	2.16e-06	G/A	G	0.000
Contig7154	1872	7840	2.16e-06	G/A	C	0.001
Contig7411	1033	7424	2.18e-06	G/A	T	0.000
TRINITY_DN14384_c0_g1_i5	452	7900	2.2e-06	G/A	A	0.000
TRINITY_DN718_c0_g1_i10	6588	7635	2.2e-06	G/A	C	0.000
Contig684	3041	7882	2.21e-06	A/G	G	0.001
Contig9712	2350	7229	2.21e-06	T/C	C	0.000
Contig16410	1419	7572	2.22e-06	G/A	A	0.000
Contig3966	2614	7720	2.23e-06	T/C	T	0.000
Contig13138	292	7852	2.27e-06	G/C	T	0.000
Contig684	3658	7734	2.29e-06	A/C/G	C	0.000
TRINITY_DN1621_c0_g1_i14	517	6909	2.31e-06	A/G	A	0.000
TRINITY_DN788_c0_g1_i5	441	6200	2.32e-06	A/G	T	0.000
TRINITY_DN3820_c0_g1_i5	180	7824	2.37e-06	C/G	C	0.000
TRINITY_DN452_c0_g1_i2	1541	7556	2.38e-06	A/C	C	0.000
TRINITY_DN74215_c0_g1_i3	216	7386	2.41e-06	G/A	A	0.000
Contig4352	253	6554	2.41e-06	A/G	A	0.001
TRINITY_DN11931_c1_g1_i9	235	7929	2.42e-06	G/A	G	0.000
Contig1797	663	7609	2.43e-06	A/G	T	0.000
Contig684	1207	7871	2.43e-06	A/C	T	0.000
Contig7272	539	7515	2.43e-06	A/G	C	0.000
TRINITY_DN9368_c0_g1_i3	497	7753	2.44e-06	A/G	C	0.000
Contig8662	460	7695	2.45e-06	C/T	C	0.000
Contig1742	1227	7899	2.46e-06	G/A	T	0.000
TRINITY_DN718_c0_g1_i10	6337	7740	2.47e-06	T/C	A	0.000
TRINITY_DN718_c0_g1_i10	6330	7760	2.49e-06	G/A	G	0.000
TRINITY_DN3757_c0_g1_i6	1450	7600	2.51e-06	T/C	A	0.000
TRINITY_DN1780_c0_g1_i1	1411	7530	2.54e-06	G/A	G	0.000
TRINITY_DN94_c0_g1_i1	835	5036	2.56e-06	A/G	G	0.000
Contig7134	2113	7367	2.56e-06	T/C	G	0.000
TRINITY_DN9702_c0_g1_i1	144	7181	2.57e-06	G/A	C	0.000
TRINITY_DN1767_c1_g1_i3	576	7494	2.57e-06	G/A	T	0.000
Contig16544	1049	7313	2.58e-06	A/G	G	0.000
Contig7154	1461	7872	2.59e-06	T/C/G	T	0.000
TRINITY_DN681_c0_g2_i1	1089	7909	2.61e-06	G/A	A	0.000
TRINITY_DN13501_c0_g1_i10	516	7833	2.62e-06	C/A	T	0.000
TRINITY_DN9075_c0_g1_i11	1131	7855	2.63e-06	T/C	T	0.000
TRINITY_DN3317_c1_g2_i2	1361	6281	2.64e-06	G/A	A	0.000
Contig2549	3996	1532	2.66e-06	C/T	T	0.000
Contig16772	445	6221	2.67e-06	A/G	T	0.000
Contig16410	872	7583	2.68e-06	T/C	A	0.000
TRINITY_DN1780_c0_g1_i1	1526	7745	2.7e-06	G/A	T	0.000
TRINITY_DN5736_c1_g1_i1	1726	6808	2.72e-06	A/G	A	0.000
TRINITY_DN11451_c0_g1_i1	1807	6844	2.73e-06	G/A	G	0.000
TRINITY_DN291_c0_g1_i1	932	7200	2.73e-06	A/G	A	0.000
TRINITY_DN5736_c1_g1_i1	1344	7184	2.73e-06	G/A	G	0.000
Contig7411	932	7128	2.76e-06	A/G	A	0.000
TRINITY_DN13864_c0_g2_i1	331	7693	2.77e-06	A/G	G	0.000
Contig2680	426	7857	2.78e-06	A/G	G	0.000
TRINITY_DN3820_c0_g1_i5	400	7866	2.82e-06	G/A	C	0.000
TRINITY_DN27385_c0_g2_i3	412	7699	2.83e-06	G/A	C	0.000
TRINITY_DN681_c0_g2_i1	663	7810	2.83e-06	A/G	C	0.000
TRINITY_DN33643_c0_g1_i1	2016	7666	2.84e-06	C/T	T	0.000
TRINITY_DN7312_c0_g1_i5	476	7900	2.84e-06	A/G	A	0.000
Contig3966	1785	7676	2.84e-06	G/T	T	0.000
TRINITY_DN5736_c1_g1_i1	1639	7296	2.85e-06	A/G	G	0.000
Contig8351	811	7800	2.86e-06	A/G	A	0.000
Contig1742	1327	7925	2.89e-06	A/G	C	0.000
Contig5456	6657	7888	2.89e-06	A/T	G	0.000
Contig7154	1239	7929	2.89e-06	G/A	A	0.001
Contig7411	875	7289	2.9e-06	A/G/T/C	T	0.000
Contig19731	852	7514	2.91e-06	C/T	G	0.000
TRINITY_DN3757_c0_g1_i6	730	7740	2.94e-06	T/C	C	0.000
TRINITY_DN9075_c0_g1_i11	1356	7468	2.95e-06	A/G/C	A	0.000
Contig4352	958	7602	2.95e-06	T/G	A	0.000
TRINITY_DN18713_c0_g1_i6	1175	7515	2.97e-06	G/A	G	0.000
TRINITY_DN8675_c0_g1_i6	1006	7596	2.99e-06	A/G	G	0.000
TRINITY_DN9368_c0_g1_i3	565	7437	2.99e-06	A/G	C	0.000
Contig3465	175	6955	2.99e-06	G/A	A	0.000
TRINITY_DN20507_c0_g1_i1	298	6679	3e-06	T/A	T	0.000
TRINITY_DN27385_c0_g2_i3	947	7875	3e-06	C/T	A	0.000
TRINITY_DN1781_c0_g1_i14	962	7843	3.04e-06	G/A	G	0.000
Contig22856	989	6923	3.05e-06	T/C	T	0.000
TRINITY_DN718_c0_g1_i10	6351	7770	3.09e-06	G/A	A	0.000
TRINITY_DN1781_c0_g1_i14	867	7914	3.09e-06	T/C	A	0.000
Contig7272	407	7762	3.09e-06	G/A	A	0.000
Contig7657	56	4960	3.1e-06	A/G	G	0.000
TRINITY_DN3633_c0_g1_i10	1510	7137	3.12e-06	T/C	A	0.000
TRINITY_DN91999_c0_g1_i1	548	7481	3.12e-06	T/C/G	T	0.000
TRINITY_DN718_c0_g1_i10	6439	7851	3.14e-06	T/C	G	0.000
TRINITY_DN6721_c0_g1_i3	430	7848	3.16e-06	A/G	A	0.000
Contig11313	848	4417	3.16e-06	G/A	G	0.000
Contig4352	487	7363	3.2e-06	G/A	A	0.000
Contig18779	1595	7846	3.22e-06	C/T	T	0.000
TRINITY_DN13501_c0_g1_i10	514	7809	3.23e-06	A/G	G	0.000
Contig13448	1604	7518	3.24e-06	A/G	A	0.000
TRINITY_DN5736_c1_g1_i1	1857	7147	3.25e-06	G/A	G	0.000
Contig5456	13118	7221	3.25e-06	T/G	G	0.000
Contig4352	755	7556	3.25e-06	A/G	C	0.000
Contig7154	865	7931	3.28e-06	T/C	A	0.000
Contig16772	345	6664	3.29e-06	T/C	G	0.000
TRINITY_DN5736_c1_g1_i1	616	7574	3.3e-06	G/A	G	0.000
TRINITY_DN681_c0_g2_i1	1443	7889	3.34e-06	A/G	A	0.000
TRINITY_DN18630_c0_g1_i4	1930	7598	3.37e-06	A/G	T	0.000
Contig3465	477	7175	3.39e-06	T/C	T	0.000
TRINITY_DN681_c0_g2_i1	494	7891	3.4e-06	A/G	C	0.000
Contig3966	2196	7821	3.4e-06	C/T	T	0.000
TRINITY_DN3967_c0_g1_i4	1082	7713	3.43e-06	G/A	G	0.000
TRINITY_DN18630_c0_g1_i4	1788	7070	3.44e-06	T/C/G	T	0.000
TRINITY_DN5736_c1_g1_i1	1739	7361	3.44e-06	A/G	T	0.000
TRINITY_DN12714_c0_g1_i5	598	7682	3.45e-06	A/G/T	T	0.000
Contig19731	253	7535	3.45e-06	A/G	G	0.000
TRINITY_DN5281_c0_g1_i2	713	7116	3.46e-06	A/G/C	A	0.000
TRINITY_DN3757_c0_g1_i6	1347	7683	3.47e-06	T/C	T	0.000
TRINITY_DN5736_c1_g1_i1	1633	7452	3.47e-06	T/C/G	A	0.000
TRINITY_DN14384_c0_g1_i5	408	7858	3.48e-06	A/G	G	0.000
Contig3966	2323	7687	3.53e-06	T/C	T	0.000
Contig5689	1343	7657	3.54e-06	G/A	A	0.000
Contig22856	1723	7402	3.58e-06	C/T	G	0.000
Contig9712	2560	6584	3.58e-06	T/C	T	0.000
TRINITY_DN20062_c0_g1_i2	1151	7512	3.59e-06	G/A	C	0.000
TRINITY_DN5281_c0_g1_i2	859	7495	3.6e-06	G/A	G	0.000
TRINITY_DN1767_c1_g1_i3	470	7309	3.6e-06	G/A	A	0.000
Contig22856	1386	7480	3.63e-06	T/C	G	0.000
Contig5518	1380	7430	3.64e-06	G/A	G	0.000
TRINITY_DN3757_c0_g1_i6	1625	7648	3.67e-06	G/A	C	0.000
Contig13138	328	7804	3.67e-06	T/C	C	0.000
TRINITY_DN94_c0_g1_i1	702	6048	3.68e-06	C/T	T	0.000
Contig5689	1012	7487	3.69e-06	G/A	T	0.000
TRINITY_DN16152_c0_g2_i1	703	4748	3.7e-06	A/G	G	0.000
TRINITY_DN681_c0_g2_i1	1506	7870	3.71e-06	A/T	G	0.000
TRINITY_DN8510_c0_g1_i6	272	7601	3.72e-06	A/G/C	A	0.000
Contig11313	817	4829	3.72e-06	G/A	C	0.000
Contig16410	1360	7410	3.75e-06	A/G	A	0.000
TRINITY_DN405_c0_g1_i3	526	7816	3.76e-06	A/G	G	0.000
TRINITY_DN9075_c0_g1_i11	1621	7870	3.77e-06	G/A	G	0.000
TRINITY_DN11931_c1_g1_i9	319	6852	3.77e-06	A/G	G	0.000
Contig1384	1444	7548	3.77e-06	A/G	T	0.000
Contig3465	697	6374	3.78e-06	G/A	A	0.000
TRINITY_DN9702_c0_g1_i1	1120	7796	3.8e-06	G/A	G	0.000
Contig13138	331	7829	3.8e-06	T/C/G/A	T	0.000
TRINITY_DN27385_c0_g2_i3	621	7717	3.82e-06	T/C/G	C	0.000
TRINITY_DN11931_c1_g1_i9	314	7624	3.85e-06	T/C/G	G	0.000
Contig13176	363	6763	3.87e-06	G/A	G	0.000
TRINITY_DN27385_c0_g2_i3	737	6682	3.9e-06	A/G	T	0.000
TRINITY_DN18630_c0_g1_i4	1951	7515	3.91e-06	C/T	A	0.000
TRINITY_DN405_c0_g1_i3	1208	7810	3.91e-06	A/G/T	C	0.000
Contig21547	1318	6581	3.92e-06	T/C	G	0.000
TRINITY_DN5736_c1_g1_i1	554	7475	3.93e-06	C/T	T	0.000
Contig688	364	7348	3.96e-06	C/T	T	0.000
TRINITY_DN718_c0_g1_i10	6630	7623	3.97e-06	A/G	T	0.000
Contig16410	1399	7243	4e-06	A/G	T	0.000
Contig7272	532	7820	4e-06	T/C	T	0.000
TRINITY_DN3820_c0_g1_i5	161	7172	4.05e-06	T/C	C	0.000
TRINITY_DN3757_c0_g1_i6	717	7751	4.08e-06	G/A	C	0.000
Contig7134	2022	7608	4.08e-06	A/G	A	0.000
TRINITY_DN8770_c0_g2_i2	351	3950	4.09e-06	G/A	G	0.000
Contig688	1044	6178	4.1e-06	A/C/G	T	0.000
Contig1128	5055	7499	4.11e-06	T/C	G	0.000
Contig3966	4412	7467	4.15e-06	A/G	G	0.000
TRINITY_DN15876_c0_g1_i4	1695	6940	4.17e-06	G/A	A	0.000
TRINITY_DN13501_c0_g1_i10	515	7784	4.19e-06	T/A	T	0.000
Contig13448	1724	6823	4.19e-06	A/G	A	0.000
TRINITY_DN681_c0_g2_i1	1508	7893	4.22e-06	G/T	T	0.000
TRINITY_DN94_c0_g1_i1	735	6056	4.22e-06	C/T	A	0.000
TRINITY_DN906_c1_g1_i11	1321	7136	4.22e-06	G/C	A	0.000
Contig16772	862	6525	4.24e-06	A/G/T	G	0.000
TRINITY_DN3633_c0_g1_i10	1585	7364	4.29e-06	C/T	C	0.000
Contig3966	2584	7505	4.29e-06	T/A	C	0.000
TRINITY_DN1781_c0_g1_i14	1547	7522	4.31e-06	A/G	C	0.000
Contig16772	128	4176	4.32e-06	G/A	T	0.000
TRINITY_DN681_c0_g2_i1	1503	7900	4.33e-06	T/G	G	0.000
TRINITY_DN94_c0_g1_i1	690	5168	4.33e-06	C/T	C	0.000
Contig5456	12794	7312	4.33e-06	G/A	G	0.000
Contig6105	626	7723	4.33e-06	A/G	A	0.000
Contig12220	826	7453	4.35e-06	C/T	C	0.000
TRINITY_DN1732_c0_g1_i1	824	6925	4.36e-06	G/A	T	0.000
TRINITY_DN681_c0_g2_i1	1583	7482	4.37e-06	T/C/G	C	0.000
TRINITY_DN1621_c0_g1_i14	546	7190	4.38e-06	C/T/G	T	0.000
Contig8369	424	7583	4.46e-06	A/G	G	0.000
Contig4352	772	7121	4.46e-06	G/A	G	0.000
TRINITY_DN11284_c0_g1_i5	560	7007	4.49e-06	T/C	C	0.000
Contig61	534	7635	4.49e-06	A/G/C	T	0.000
TRINITY_DN18630_c0_g1_i4	2308	7165	4.5e-06	G/A	G	0.000
Contig5689	1359	7444	4.53e-06	G/A	A	0.000
Contig3966	2527	7535	4.55e-06	A/G	G	0.000
Contig22856	1340	7464	4.56e-06	T/C	A	0.000
Contig16544	1046	7404	4.57e-06	G/A	A	0.001
TRINITY_DN3317_c1_g2_i2	664	7298	4.58e-06	C/T	C	0.000
TRINITY_DN12031_c0_g1_i1	1061	2702	4.59e-06	G/A	G	0.000
TRINITY_DN30985_c0_g3_i2	769	3466	4.61e-06	C/T	T	0.000
Contig11313	512	6849	4.66e-06	G/A	A	0.000
TRINITY_DN1607_c0_g1_i4	2289	7925	4.68e-06	A/G/C/T	A	0.001
TRINITY_DN8839_c0_g1_i7	114	7188	4.68e-06	T/C	C	0.000
TRINITY_DN9702_c0_g1_i1	240	7492	4.7e-06	G/A	A	0.000
TRINITY_DN1767_c1_g1_i3	275	7483	4.7e-06	A/G	G	0.000
TRINITY_DN1767_c1_g1_i3	374	7551	4.7e-06	C/T	A	0.000
Contig13448	1614	5703	4.7e-06	A/G	A	0.000
TRINITY_DN8770_c0_g2_i2	333	3815	4.72e-06	G/A	G	0.000
Contig21547	1334	6679	4.74e-06	A/C/G	A	0.000
TRINITY_DN11203_c0_g1_i3	473	6678	4.76e-06	T/C/G	C	0.000
Contig684	737	7722	4.76e-06	C/A	A	0.000
Contig3966	1916	7655	4.77e-06	A/G	G	0.000
Contig7411	1042	7289	4.81e-06	T/C	A	0.000
Contig10092	1522	4028	4.84e-06	A/C	C	0.000
Contig16544	1638	7225	4.86e-06	T/C	G	0.000
TRINITY_DN452_c0_g1_i2	1089	7722	4.87e-06	T/C	T	0.000
TRINITY_DN5554_c0_g1_i2	556	7958	4.87e-06	G/A	G	0.000
Contig688	1135	7572	4.89e-06	T/C	A	0.000
TRINITY_DN1242_c1_g1_i1	586	5066	4.91e-06	G/A	G	0.000
Contig3966	2654	7790	4.92e-06	A/G	T	0.000
TRINITY_DN2628_c0_g1_i13	3362	3761	4.94e-06	G/A	A	0.000
Contig3465	502	7477	4.97e-06	T/C	A	0.000
TRINITY_DN16152_c0_g2_i1	624	4084	4.98e-06	C/A	A	0.000
TRINITY_DN20507_c0_g1_i1	1535	6933	5.01e-06	C/T	C	0.000
TRINITY_DN27246_c0_g3_i1	320	7789	5.01e-06	A/G	G	0.000
TRINITY_DN6172_c0_g1_i3	332	7558	5.02e-06	T/C	T	0.000
Contig2549	4007	1494	5.09e-06	A/G	T	0.001
TRINITY_DN8770_c0_g2_i2	447	3729	5.11e-06	G/A	G	0.000
Contig7411	750	6847	5.11e-06	T/C	C	0.002
Contig18747	624	6909	5.12e-06	A/G	C	0.000
TRINITY_DN5281_c0_g1_i2	611	6885	5.13e-06	T/C	T	0.000
Contig6105	121	7551	5.13e-06	T/C	A	0.000
TRINITY_DN5281_c0_g1_i2	814	7347	5.14e-06	A/G	A	0.000
TRINITY_DN3317_c1_g2_i2	1265	4640	5.14e-06	C/T	C	0.000
TRINITY_DN14691_c0_g1_i6	1234	3318	5.18e-06	G/A	A	0.000
TRINITY_DN10565_c0_g1_i3	604	6200	5.19e-06	C/T	G	0.000
TRINITY_DN11931_c1_g1_i9	419	7566	5.2e-06	A/G/C/T	G	0.000
TRINITY_DN12776_c1_g1_i1	191	3191	5.2e-06	C/G	C	0.001
Contig2081	1240	7362	5.21e-06	T/C	T	0.000
TRINITY_DN13501_c0_g1_i10	754	7750	5.23e-06	A/G	T	0.000
TRINITY_DN1326_c0_g2_i3	2585	5804	5.24e-06	G/A	G	0.000
Contig688	1622	7617	5.25e-06	A/C	T	0.000
TRINITY_DN4936_c0_g1_i1	532	7199	5.26e-06	C/T	C	0.000
TRINITY_DN8555_c0_g1_i9	637	7390	5.26e-06	G/A	G	0.000
TRINITY_DN9349_c0_g2_i3	509	7779	5.3e-06	A/G/C/T	C	0.001
TRINITY_DN24493_c1_g2_i2	524	3773	5.3e-06	C/T	C	0.001
TRINITY_DN13501_c0_g1_i10	717	7801	5.36e-06	T/C	T	0.000
TRINITY_DN1767_c1_g1_i3	811	7259	5.36e-06	C/T/A/G	T	0.000
TRINITY_DN24130_c0_g1_i3	62	7457	5.38e-06	A/G	G	0.000
TRINITY_DN33643_c0_g1_i1	1014	7742	5.39e-06	C/T	T	0.000
TRINITY_DN13501_c0_g1_i10	1028	7813	5.42e-06	T/C/G	C	0.000
Contig4352	1879	3645	5.42e-06	A/G	A	0.000
Contig684	3433	7754	5.43e-06	T/C	G	0.000
Contig16544	479	7190	5.45e-06	T/C	C	0.000
TRINITY_DN14324_c0_g1_i2	976	5930	5.46e-06	A/G	A	0.000
TRINITY_DN405_c0_g1_i3	1228	7914	5.51e-06	G/A	G	0.000
Contig12220	259	7253	5.52e-06	G/A	G	0.000
TRINITY_DN5736_c1_g1_i1	1972	7431	5.53e-06	T/C	T	0.000
Contig3465	154	6619	5.54e-06	A/G	A	0.000
TRINITY_DN1780_c0_g1_i1	1777	7357	5.55e-06	G/A	C	0.000
Contig16410	1339	7393	5.56e-06	A/G	G	0.000
Contig684	1806	7892	5.58e-06	A/G	A	0.000
Contig13138	283	7523	5.59e-06	T/C	T	0.000
TRINITY_DN27246_c0_g3_i1	279	7884	5.62e-06	G/A	G	0.000
TRINITY_DN405_c0_g1_i3	1416	7582	5.64e-06	T/C	C	0.000
TRINITY_DN12469_c0_g1_i5	1052	7348	5.65e-06	A/G	C	0.000
Contig5518	1441	6912	5.65e-06	G/A	G	0.000
TRINITY_DN8284_c0_g1_i6	423	6324	5.67e-06	T/C	T	0.000
Contig688	2579	7660	5.69e-06	T/C	G	0.000
TRINITY_DN11451_c0_g1_i1	1908	5152	5.71e-06	G/A	C	0.000
TRINITY_DN55_c1_g1_i5	2112	4329	5.71e-06	A/C	G	0.001
Contig8662	432	7773	5.71e-06	G/A	T	0.000
TRINITY_DN9699_c1_g1_i9	626	6964	5.72e-06	C/T	C	0.000
TRINITY_DN13501_c0_g1_i10	1057	7364	5.77e-06	T/C	A	0.000
TRINITY_DN18630_c0_g1_i4	1909	6887	5.77e-06	T/C/G	T	0.000
TRINITY_DN452_c0_g1_i2	1138	7863	5.77e-06	T/C	C	0.000
Contig3465	724	7496	5.77e-06	G/A	A	0.000
Contig1128	4443	7496	5.78e-06	C/T	T	0.000
TRINITY_DN1097_c1_g2_i9	399	6667	5.79e-06	A/G	C	0.000
TRINITY_DN1781_c0_g1_i14	1405	7735	5.81e-06	G/A	C	0.000
TRINITY_DN8284_c0_g1_i6	424	7114	5.82e-06	G/C	G	0.000
TRINITY_DN11931_c1_g1_i9	209	5944	5.82e-06	A/G	T	0.000
Contig17319	283	7974	5.83e-06	G/A	G	0.000
Contig19774	149	4370	5.84e-06	C/T	C	0.000
Contig3966	3402	7575	5.89e-06	A/G	A	0.000
Contig5456	14884	7790	5.9e-06	T/C	G	0.000
TRINITY_DN1780_c0_g1_i1	1103	7519	5.93e-06	G/A	A	0.000
Contig8369	104	7395	5.93e-06	T/C/G	A	0.000
TRINITY_DN18333_c0_g1_i2	1424	6987	5.94e-06	C/T	T	0.000
TRINITY_DN74215_c0_g1_i3	164	7339	5.96e-06	A/G	G	0.000
TRINITY_DN2017_c1_g1_i1	564	6879	5.96e-06	T/C	C	0.000
Contig3966	2548	7696	5.96e-06	A/G	G	0.000
TRINITY_DN1607_c0_g1_i4	2180	3421	5.97e-06	C/T	C	0.000
TRINITY_DN27385_c0_g2_i3	479	7899	5.97e-06	G/A	G	0.000
TRINITY_DN1767_c1_g1_i3	927	7217	5.97e-06	A/G	C	0.000
Contig16410	1723	7369	5.97e-06	C/T	C	0.000
TRINITY_DN33216_c0_g1_i1	84	7467	6e-06	G/A	A	0.000
Contig8369	316	7884	6e-06	C/A/G/T	A	0.001
Contig16544	1149	7612	6.01e-06	G/A	G	0.000
Contig10070	845	7921	6.02e-06	G/A	G	0.000
TRINITY_DN5110_c0_g2_i4	344	2577	6.03e-06	C/T	T	0.000
Contig21547	967	6632	6.06e-06	T/C	G	0.000
Contig1128	4226	7426	6.08e-06	C/T	T	0.000
Contig13176	272	6592	6.11e-06	G/A	A	0.000
Contig13880	367	6696	6.13e-06	A/G	C	0.000
Contig4352	830	7520	6.13e-06	G/A	G	0.000
Contig19731	949	7344	6.14e-06	T/C	G	0.000
TRINITY_DN55_c1_g1_i5	1537	7391	6.15e-06	A/G	C	0.000
Contig3198	741	7932	6.15e-06	G/A	C	0.000
Contig7272	244	7550	6.15e-06	A/G	A	0.000
TRINITY_DN8675_c0_g1_i6	527	7667	6.16e-06	T/C	A	0.000
TRINITY_DN1767_c1_g1_i3	1045	7408	6.16e-06	T/C	T	0.000
Contig1797	358	7552	6.17e-06	G/C	C	0.000
TRINITY_DN8839_c0_g1_i7	127	7015	6.18e-06	A/G/T	A	0.001
TRINITY_DN405_c0_g1_i3	2030	7585	6.2e-06	T/C	G	0.000
TRINITY_DN3008_c1_g1_i3	1360	5803	6.2e-06	T/C/G	C	0.000
Contig19731	150	7113	6.2e-06	A/G/C	T	0.000
Contig1796	581	1141	6.21e-06	T/C	C	0.001
Contig6105	638	7146	6.22e-06	A/G	A	0.000
TRINITY_DN22093_c0_g1_i2	487	6546	6.24e-06	A/G	C	0.000
TRINITY_DN27246_c0_g3_i1	331	7791	6.24e-06	A/C/G	C	0.001
TRINITY_DN18333_c0_g1_i2	1722	5938	6.25e-06	A/G	G	0.000
Contig7272	238	7594	6.25e-06	A/C	A	0.000
TRINITY_DN3820_c0_g1_i5	280	7378	6.26e-06	G/A	A	0.000
Contig3966	3931	7408	6.29e-06	A/G/C/T	A	0.000
TRINITY_DN5736_c1_g1_i1	1506	7460	6.31e-06	C/T	T	0.000
TRINITY_DN718_c0_g1_i10	6628	7745	6.34e-06	G/A	G	0.000
TRINITY_DN18713_c0_g1_i6	1061	7846	6.35e-06	C/T	C	0.000
Contig12220	711	6809	6.35e-06	T/G	T	0.000
TRINITY_DN5736_c1_g1_i1	1261	7189	6.36e-06	A/G	C	0.000
Contig688	2088	7496	6.36e-06	A/C	G	0.000
TRINITY_DN18713_c0_g1_i6	1043	7869	6.38e-06	A/G	G	0.001
Contig21547	1258	6521	6.39e-06	T/C/G	A	0.000
Contig10092	886	7369	6.41e-06	T/C	T	0.000
TRINITY_DN8839_c0_g1_i7	118	7728	6.42e-06	A/G	T	0.000
TRINITY_DN12776_c1_g1_i1	294	7564	6.42e-06	A/G/C	G	0.000
Contig3966	1175	7817	6.42e-06	A/C/G	C	0.000
TRINITY_DN30985_c0_g3_i2	875	4231	6.43e-06	C/T	G	0.000
TRINITY_DN681_c0_g2_i1	467	7853	6.43e-06	C/T	C	0.000
TRINITY_DN1531_c0_g1_i2	1246	7001	6.43e-06	A/G	G	0.000
Contig684	916	7908	6.43e-06	T/C	T	0.000
Contig7154	1385	7793	6.46e-06	C/T	T	0.000
Contig9920	1834	6428	6.48e-06	A/G	G	0.000
TRINITY_DN24130_c0_g1_i3	314	7666	6.5e-06	C/T	T	0.000
Contig4352	995	6846	6.5e-06	A/G	T	0.000
TRINITY_DN3982_c0_g1_i3	210	7076	6.51e-06	A/G	A	0.000
TRINITY_DN9075_c0_g1_i11	1361	7668	6.51e-06	T/C	G	0.000
Contig1357	158	6656	6.52e-06	A/G	T	0.000
Contig10070	856	7836	6.53e-06	G/A	G	0.000
Contig7154	1459	7888	6.53e-06	A/G	T	0.000
Contig3966	3134	7608	6.54e-06	A/T	T	0.000
Contig18779	1785	7803	6.56e-06	A/G/C	A	0.000
Contig3966	2150	7644	6.59e-06	G/A	A	0.001
TRINITY_DN718_c0_g1_i10	6365	7217	6.6e-06	A/G	G	0.000
Contig16410	821	7481	6.6e-06	G/A	G	0.000
TRINITY_DN1767_c1_g1_i3	529	7513	6.61e-06	C/T	T	0.000
Contig2081	813	7458	6.61e-06	A/G	G	0.000
Contig3966	3954	7325	6.63e-06	T/C	G	0.000
TRINITY_DN27385_c0_g2_i3	933	7712	6.64e-06	G/A	A	0.000
TRINITY_DN405_c0_g1_i3	205	8015	6.67e-06	C/T	C	0.000
TRINITY_DN11284_c0_g1_i5	570	7430	6.68e-06	A/G	A	0.000
Contig7272	856	7197	6.69e-06	A/G	A	0.000
Contig1128	5053	7380	6.7e-06	T/C	C	0.000
TRINITY_DN405_c0_g1_i3	894	7938	6.71e-06	T/C	T	0.000
TRINITY_DN718_c0_g1_i10	6757	7839	6.71e-06	G/A	A	0.000
TRINITY_DN8675_c0_g1_i6	440	7746	6.73e-06	T/C	A	0.000
TRINITY_DN55_c1_g1_i5	3143	6792	6.73e-06	G/A	G	0.000
TRINITY_DN5736_c1_g1_i1	135	7047	6.74e-06	A/G	A	0.000
TRINITY_DN27246_c0_g3_i1	359	7714	6.75e-06	C/T	C	0.000
TRINITY_DN405_c0_g1_i3	2107	7561	6.79e-06	A/G	G	0.000
TRINITY_DN6307_c0_g1_i8	365	5094	6.79e-06	G/A	A	0.000
TRINITY_DN1531_c0_g1_i2	1518	7249	6.79e-06	A/G	G	0.000
Contig9727	719	6950	6.79e-06	A/C	C	0.000
Contig684	3770	7752	6.82e-06	T/C	A	0.000
Contig1164	1715	7475	6.85e-06	A/G	A	0.000
TRINITY_DN3967_c0_g1_i4	953	6608	6.86e-06	A/G	C	0.000
TRINITY_DN2017_c1_g1_i1	515	6369	6.86e-06	T/C	T	0.000
TRINITY_DN8675_c0_g1_i6	1368	7584	6.87e-06	A/G	G	0.000
TRINITY_DN5736_c1_g1_i1	2098	7109	6.88e-06	A/G	C	0.000
Contig1164	2496	6994	6.88e-06	C/T	C	0.002
Contig2081	1463	7302	6.89e-06	C/T	C	0.000
TRINITY_DN7312_c0_g1_i5	474	7780	6.92e-06	A/G	C	0.000
Contig2081	1421	6842	6.92e-06	A/G	A	0.000
TRINITY_DN19848_c0_g1_i4	1764	7105	6.97e-06	A/G	A	0.000
Contig12220	637	7398	6.97e-06	C/T	A	0.000
TRINITY_DN405_c0_g1_i3	3324	7673	6.98e-06	A/C	C	0.000
Contig18779	1783	7741	6.98e-06	C/T	C	0.000
Contig7154	1416	7931	6.99e-06	G/A	A	0.000
Contig3966	1809	7636	6.99e-06	T/C	G	0.000
Contig16410	1815	6018	7e-06	G/A	G	0.000
Contig5518	1344	7500	7e-06	G/A	A	0.000
TRINITY_DN1097_c1_g2_i9	431	7168	7.02e-06	T/C/G	G	0.000
Contig5456	1651	7321	7.04e-06	G/A	A	0.000
Contig684	3639	7652	7.04e-06	A/G	A	0.000
TRINITY_DN5110_c0_g2_i4	804	2103	7.05e-06	G/A	G	0.000
TRINITY_DN9075_c0_g1_i11	1462	7743	7.05e-06	C/T	G	0.000
Contig4352	672	6554	7.05e-06	T/C/G	T	0.000
Contig9727	451	7704	7.06e-06	G/A	A	0.000
TRINITY_DN33643_c0_g1_i1	1943	7267	7.08e-06	C/T	C	0.000
TRINITY_DN9075_c0_g1_i11	1605	7834	7.08e-06	G/A	A	0.000
Contig7272	501	7443	7.09e-06	G/A	A	0.000
TRINITY_DN3633_c0_g1_i10	1733	7165	7.1e-06	A/G	G	0.000
TRINITY_DN5736_c1_g1_i1	1063	7077	7.1e-06	T/C	T	0.000
Contig61	760	7741	7.11e-06	G/A	T	0.000
TRINITY_DN12469_c0_g1_i5	989	7153	7.16e-06	A/C/G/T	A	0.000
TRINITY_DN3008_c1_g1_i3	781	7097	7.16e-06	T/C/G	T	0.000
Contig9712	3091	6612	7.16e-06	A/G	A	0.000
TRINITY_DN718_c0_g1_i10	6969	7695	7.17e-06	A/G	G	0.000
TRINITY_DN8839_c0_g1_i7	335	7859	7.17e-06	C/T	T	0.000
TRINITY_DN4936_c0_g1_i1	517	7633	7.19e-06	G/A	A	0.000
TRINITY_DN3757_c0_g1_i6	1552	7601	7.2e-06	T/C	C	0.000
TRINITY_DN18713_c0_g1_i6	859	7951	7.21e-06	T/C	T	0.000
TRINITY_DN77963_c0_g1_i4	187	7587	7.21e-06	C/A	A	0.000
Contig10448	1933	7087	7.22e-06	G/A	A	0.000
TRINITY_DN20062_c0_g1_i2	896	7361	7.23e-06	T/C	G	0.000
Contig12220	243	7185	7.23e-06	T/C	G	0.000
Contig688	2608	6863	7.24e-06	C/T	T	0.000
TRINITY_DN18630_c0_g1_i4	1929	7602	7.25e-06	G/A	G	0.000
TRINITY_DN20507_c0_g1_i1	586	7404	7.28e-06	T/C	A	0.000
TRINITY_DN20062_c0_g1_i2	1201	7551	7.29e-06	A/G	A	0.000
TRINITY_DN3757_c0_g1_i6	1536	7717	7.31e-06	C/T	A	0.000
Contig12757	96	3617	7.32e-06	A/G/C	G	0.000
TRINITY_DN55_c1_g1_i5	2735	6977	7.34e-06	A/G	G	0.000
Contig1742	1323	5869	7.35e-06	C/T	T	0.000
TRINITY_DN9075_c0_g1_i11	1464	7527	7.36e-06	A/G	T	0.000
Contig16544	1600	7472	7.36e-06	T/C	C	0.000
Contig3966	1843	7454	7.37e-06	T/C	G	0.000
TRINITY_DN1781_c0_g1_i14	1478	7713	7.4e-06	C/T	T	0.000
Contig13448	1468	7779	7.4e-06	G/A	G	0.000
Contig7154	1605	7890	7.4e-06	G/A	A	0.000
TRINITY_DN27385_c0_g2_i3	628	7587	7.41e-06	T/C	C	0.000
TRINITY_DN8839_c0_g1_i7	220	7361	7.41e-06	T/C	T	0.000
Contig3966	1965	7134	7.41e-06	A/G	C	0.000
TRINITY_DN40_c0_g1_i4	2231	6601	7.44e-06	G/A	T	0.000
TRINITY_DN11451_c0_g1_i1	1224	6355	7.52e-06	A/G/C	A	0.000
Contig10092	873	7123	7.53e-06	C/T	G	0.000
Contig5028	856	7773	7.53e-06	A/G	A	0.000
TRINITY_DN9075_c0_g1_i11	1611	7867	7.59e-06	A/G	A	0.000
Contig4352	1803	4179	7.59e-06	G/A	G	0.001
TRINITY_DN13501_c0_g1_i10	1104	7833	7.6e-06	T/A	A	0.000
TRINITY_DN1767_c1_g1_i3	487	7492	7.6e-06	T/C	G	0.000
TRINITY_DN14980_c0_g1_i1	1283	7614	7.62e-06	A/G	T	0.000
TRINITY_DN240_c3_g1_i2	523	7469	7.63e-06	G/A	G	0.000
TRINITY_DN5736_c1_g1_i1	1292	7015	7.64e-06	G/A	T	0.000
Contig11313	522	6879	7.65e-06	C/T	C	0.000
Contig2081	1135	7562	7.65e-06	C/T	A	0.000
Contig5028	466	7552	7.65e-06	C/T	T	0.000
Contig684	2544	7821	7.65e-06	A/G	A	0.000
Contig4352	1880	3572	7.65e-06	C/G	C	0.000
TRINITY_DN2628_c0_g1_i13	3169	5658	7.66e-06	A/G	A	0.000
TRINITY_DN3633_c0_g1_i10	1358	6703	7.67e-06	G/A	A	0.000
TRINITY_DN1097_c1_g2_i9	388	6800	7.67e-06	G/A	T	0.000
TRINITY_DN49921_c0_g1_i1	586	5378	7.68e-06	A/G	A	0.000
Contig688	828	7600	7.68e-06	G/A	A	0.000
TRINITY_DN5177_c0_g1_i1	480	4178	7.69e-06	G/A	G	0.000
Contig688	2494	7685	7.71e-06	C/G	T	0.000
Contig16772	299	5590	7.73e-06	A/G	T	0.001
TRINITY_DN14384_c0_g1_i5	484	7171	7.76e-06	T/C	C	0.000
TRINITY_DN15691_c0_g1_i7	1229	6220	7.76e-06	G/A	T	0.000
TRINITY_DN1781_c0_g1_i14	1294	7799	7.76e-06	C/A	C	0.000
Contig19731	941	7421	7.76e-06	A/G/T	C	0.000
Contig6105	63	7890	7.77e-06	G/A	A	0.000
TRINITY_DN1767_c1_g1_i3	603	6878	7.79e-06	T/C	C	0.000
TRINITY_DN3008_c1_g1_i3	1499	6663	7.81e-06	A/G	T	0.000
Contig9727	538	7523	7.81e-06	A/G	A	0.000
Contig3966	1624	6700	7.81e-06	A/G	G	0.000
Contig3966	4342	7505	7.81e-06	C/T	C	0.001
TRINITY_DN906_c1_g1_i11	1224	7126	7.82e-06	G/A	C	0.000
Contig3966	3415	7303	7.82e-06	A/G	G	0.000
Contig16410	1027	7237	7.85e-06	T/C	T	0.000
Contig5518	552	5914	7.86e-06	G/A	A	0.000
Contig6105	423	7725	7.87e-06	C/T/G	T	0.000
TRINITY_DN18630_c0_g1_i4	1792	7185	7.9e-06	A/G	G	0.001
TRINITY_DN18630_c0_g1_i4	1913	7686	7.91e-06	C/T	T	0.000
TRINITY_DN405_c0_g1_i3	2140	7628	7.91e-06	A/G	T	0.000
Contig3198	778	7953	7.93e-06	G/A	C	0.000
TRINITY_DN9702_c0_g1_i1	1351	7324	7.94e-06	G/A	T	0.000
Contig11313	708	6155	7.95e-06	G/A	T	0.000
TRINITY_DN20507_c0_g1_i1	500	7404	7.98e-06	G/T	A	0.000
TRINITY_DN5736_c1_g1_i1	220	7461	7.98e-06	C/T	C	0.000
Contig1742	1518	7788	7.99e-06	A/G	G	0.000
Contig5518	1354	7592	7.99e-06	G/A	A	0.000
TRINITY_DN191_c0_g1_i3	4673	7527	8e-06	A/G	G	0.000
TRINITY_DN5736_c1_g1_i1	912	7716	8.02e-06	T/C	C	0.000
Contig4352	1432	2835	8.02e-06	G/A	A	0.000
TRINITY_DN9702_c0_g1_i1	307	6694	8.05e-06	G/A	G	0.000
Contig9920	1399	6890	8.05e-06	A/G	G	0.000
Contig8210	1820	7756	8.07e-06	C/T	C	0.000
Contig16410	1615	7452	8.08e-06	T/C	T	0.000
Contig3198	971	7568	8.09e-06	T/A/C/G	A	0.001
Contig2081	1232	7260	8.1e-06	A/G	A	0.000
TRINITY_DN15691_c0_g1_i7	1018	7162	8.11e-06	A/G	A	0.000
Contig5518	1378	7196	8.11e-06	T/C	T	0.000
Contig1797	848	7445	8.12e-06	A/G	C	0.000
TRINITY_DN13501_c0_g1_i10	738	7489	8.13e-06	A/G	T	0.000
TRINITY_DN1732_c0_g1_i1	819	7301	8.13e-06	G/A	A	0.000
TRINITY_DN5736_c1_g1_i1	455	7605	8.16e-06	T/C	C	0.000
Contig684	619	7920	8.16e-06	T/C	T	0.000
TRINITY_DN1607_c0_g1_i4	2186	7938	8.17e-06	C/G/T	G	0.001
Contig2081	1808	6706	8.18e-06	T/C/G	T	0.000
Contig5456	12985	6559	8.18e-06	T/C	G	0.000
Contig8369	236	7684	8.18e-06	G/A	A	0.000
TRINITY_DN5736_c1_g1_i1	1479	6808	8.19e-06	G/A	A	0.000
Contig7134	1894	6918	8.19e-06	T/C/A/G	A	0.000
TRINITY_DN8510_c0_g1_i6	157	7572	8.21e-06	T/C	T	0.000
TRINITY_DN17114_c1_g1_i1	1087	7675	8.21e-06	G/A	A	0.000
TRINITY_DN5422_c0_g1_i1	303	7942	8.22e-06	A/G	G	0.000
TRINITY_DN1823_c0_g2_i2	258	6237	8.23e-06	A/G	C	0.000
Contig684	2404	7796	8.23e-06	T/C	G	0.000
Contig7154	1485	7919	8.24e-06	A/C	T	0.000
TRINITY_DN20062_c0_g1_i2	626	7619	8.26e-06	A/G	T	0.000
TRINITY_DN1003_c1_g1_i4	2497	6257	8.26e-06	G/A	A	0.000
TRINITY_DN55_c1_g1_i5	3073	4547	8.26e-06	A/G	G	0.000
TRINITY_DN27385_c0_g2_i3	932	7673	8.27e-06	T/C	T	0.000
Contig1384	1410	6739	8.28e-06	T/C	C	0.000
Contig688	1529	7669	8.28e-06	C/T	T	0.000
TRINITY_DN13501_c0_g1_i10	544	7465	8.29e-06	G/T	C	0.000
Contig12220	481	7267	8.3e-06	T/C	C	0.000
Contig688	523	6915	8.3e-06	T/G/C/A	A	0.001
Contig8719	809	5695	8.31e-06	T/C	G	0.000
TRINITY_DN9699_c1_g1_i9	498	7721	8.32e-06	A/G/C	A	0.000
TRINITY_DN20507_c0_g1_i1	1135	6536	8.34e-06	C/T	C	0.000
Contig9712	3184	6932	8.34e-06	C/G/T	G	0.000
TRINITY_DN1423_c0_g1_i2	524	6038	8.35e-06	T/C	T	0.000
Contig1357	142	5463	8.36e-06	A/G	C	0.000
Contig21547	1103	6867	8.36e-06	C/T	C	0.000
TRINITY_DN718_c0_g1_i10	6174	7746	8.37e-06	A/G	T	0.001
Contig3966	3013	7501	8.37e-06	G/T	A	0.000
TRINITY_DN3633_c0_g1_i10	1362	6762	8.38e-06	C/A	G	0.000
TRINITY_DN2017_c1_g1_i1	627	6756	8.41e-06	A/G	G	0.000
TRINITY_DN55_c1_g1_i5	2873	7163	8.41e-06	C/T	A	0.000
TRINITY_DN906_c1_g1_i11	1255	7845	8.41e-06	G/A	A	0.000
TRINITY_DN1900_c0_g1_i7	569	6162	8.44e-06	T/C	T	0.000
Contig5518	936	7190	8.45e-06	G/A	G	0.000
Contig2081	1861	6936	8.46e-06	T/C	T	0.000
TRINITY_DN11451_c0_g1_i1	1439	5856	8.49e-06	T/C	T	0.000
TRINITY_DN718_c0_g1_i10	6373	7390	8.5e-06	A/G	G	0.000
TRINITY_DN12469_c0_g1_i5	1680	4107	8.51e-06	T/C	C	0.000
TRINITY_DN373_c0_g1_i6	1449	7027	8.52e-06	G/A	A	0.000
Contig16410	1043	7164	8.53e-06	A/G	C	0.000
TRINITY_DN9368_c0_g1_i3	533	7802	8.55e-06	T/C	G	0.000
TRINITY_DN240_c3_g1_i2	599	7923	8.57e-06	G/A	A	0.000
Contig1797	477	7650	8.57e-06	T/C	T	0.000
TRINITY_DN49921_c0_g1_i1	475	4497	8.58e-06	A/G	T	0.000
TRINITY_DN5736_c1_g1_i1	1146	7526	8.58e-06	C/T	A	0.000
TRINITY_DN91999_c0_g1_i1	410	7771	8.59e-06	A/G	A	0.000
TRINITY_DN16152_c0_g2_i1	1688	3728	8.6e-06	G/A	T	0.000
Contig9920	1603	7234	8.6e-06	G/A	G	0.000
TRINITY_DN18630_c0_g1_i4	2365	6243	8.61e-06	G/A	G	0.000
Contig3966	1605	7762	8.61e-06	T/C	T	0.000
TRINITY_DN9368_c0_g1_i3	457	7496	8.63e-06	T/C	C	0.000
TRINITY_DN906_c1_g1_i11	1214	7614	8.64e-06	A/G	A	0.000
TRINITY_DN3633_c0_g1_i10	878	6485	8.65e-06	A/G	A	0.000
TRINITY_DN19848_c0_g1_i4	1852	6772	8.67e-06	T/C/G/A	A	0.001
Contig5456	1412	7266	8.67e-06	T/C	T	0.001
Contig1164	2593	6821	8.69e-06	A/G	C	0.000
TRINITY_DN1607_c0_g1_i4	2280	7121	8.71e-06	T/C	T	0.000
TRINITY_DN3317_c1_g2_i2	849	6920	8.73e-06	C/T	T	0.000
TRINITY_DN9699_c1_g1_i9	602	7821	8.74e-06	A/G	G	0.000
TRINITY_DN13501_c0_g1_i10	708	7795	8.77e-06	T/C	T	0.000
TRINITY_DN405_c0_g1_i3	1830	7786	8.79e-06	T/C/G	C	0.000
TRINITY_DN9368_c0_g1_i3	430	7798	8.79e-06	T/C	T	0.000
Contig7154	1086	7715	8.8e-06	A/C	A	0.000
TRINITY_DN33643_c0_g1_i1	1605	7551	8.82e-06	T/C	G	0.000
TRINITY_DN27385_c0_g2_i3	410	7700	8.83e-06	C/T	T	0.000
TRINITY_DN20062_c0_g1_i2	711	7247	8.84e-06	T/A	A	0.000
TRINITY_DN33643_c0_g1_i1	1122	7684	8.85e-06	T/C	G	0.000
TRINITY_DN52164_c0_g1_i1	1763	736	8.85e-06	G/C	C	0.001
Contig10070	795	7917	8.85e-06	C/T	T	0.000
TRINITY_DN23330_c0_g1_i2	356	5064	8.86e-06	G/A	G	0.000
TRINITY_DN681_c0_g2_i1	1809	7898	8.86e-06	A/G	G	0.000
Contig23026	1496	7030	8.88e-06	T/C	T	0.000
Contig3966	2518	7641	8.9e-06	T/C	T	0.000
TRINITY_DN12469_c0_g1_i5	242	6948	8.91e-06	G/A	A	0.000
TRINITY_DN452_c0_g1_i2	1494	7425	8.92e-06	A/G/C	G	0.001
TRINITY_DN8839_c0_g1_i7	156	7866	8.92e-06	T/C	T	0.000
TRINITY_DN13501_c0_g1_i10	1241	7428	8.93e-06	A/C/G/T	T	0.001
TRINITY_DN24130_c0_g1_i3	434	6038	8.94e-06	G/A	G	0.000
Contig5518	1532	6268	8.95e-06	C/T	A	0.000
Contig688	2725	7500	8.96e-06	T/A	T	0.000
Contig7272	500	7369	8.99e-06	T/C	G	0.000
TRINITY_DN24130_c0_g1_i3	205	7534	9.03e-06	T/C/G	G	0.000
Contig688	628	6692	9.04e-06	T/C	G	0.000
Contig8719	821	6172	9.04e-06	A/G	G	0.000
Contig1164	2024	6625	9.06e-06	G/C	C	0.000
TRINITY_DN5281_c0_g1_i2	584	7733	9.07e-06	T/C	T	0.000
Contig18747	789	7562	9.07e-06	G/A	A	0.000
Contig8369	315	7145	9.07e-06	T/C	T	0.000
Contig12220	380	7529	9.08e-06	G/A	A	0.000
TRINITY_DN6172_c0_g1_i3	460	7947	9.09e-06	G/A	G	0.000
TRINITY_DN1732_c0_g1_i1	662	7415	9.1e-06	T/C/G	T	0.000
Contig16489	1146	7081	9.11e-06	A/G	C	0.000
Contig684	819	7873	9.12e-06	C/T	A	0.000
TRINITY_DN7312_c0_g1_i5	300	7218	9.13e-06	A/G	G	0.000
Contig5456	2244	6960	9.15e-06	T/C	A	0.000
TRINITY_DN2373_c0_g1_i4	329	6755	9.18e-06	A/G	G	0.000
TRINITY_DN77963_c0_g1_i4	335	7384	9.19e-06	A/G	T	0.000
TRINITY_DN13501_c0_g1_i10	1734	7655	9.22e-06	G/C	T	0.000
TRINITY_DN20062_c0_g1_i2	684	7554	9.22e-06	G/A	G	0.000
Contig9712	3258	7273	9.24e-06	C/T/G	C	0.001
Contig13880	665	3164	9.25e-06	A/G	G	0.000
Contig1128	4553	7367	9.26e-06	T/C	C	0.000
TRINITY_DN9075_c0_g1_i11	975	7664	9.29e-06	G/A	T	0.000
Contig4352	1496	3689	9.29e-06	T/C	T	0.000
TRINITY_DN1767_c1_g1_i3	1040	6740	9.3e-06	T/C	C	0.000
TRINITY_DN2017_c1_g1_i1	622	6328	9.3e-06	T/C	T	0.000
TRINITY_DN718_c0_g1_i10	6255	7193	9.31e-06	T/C	G	0.001
Contig6105	309	7894	9.32e-06	G/C	A	0.000
Contig2549	3612	1208	9.33e-06	G/A	A	0.000
TRINITY_DN4936_c0_g1_i1	523	7266	9.34e-06	G/A	C	0.000
Contig20954	540	7809	9.34e-06	T/C	C	0.000
TRINITY_DN27385_c0_g2_i3	706	7853	9.35e-06	A/G	G	0.000
Contig684	1147	7503	9.35e-06	C/T	C	0.000
TRINITY_DN13501_c0_g1_i10	240	7571	9.36e-06	A/C	C	0.000
Contig13176	212	6944	9.36e-06	G/A	G	0.000
Contig7458	259	4991	9.39e-06	G/A	G	0.000
TRINITY_DN12714_c0_g1_i5	601	7682	9.4e-06	A/G	A	0.000
TRINITY_DN1781_c0_g1_i14	958	7841	9.4e-06	G/A	A	0.000
TRINITY_DN3495_c1_g1_i8	818	7071	9.4e-06	A/G	G	0.000
Contig16772	416	7083	9.4e-06	T/C	A	0.000
Contig2081	1469	7242	9.41e-06	G/T	G	0.001
Contig9684	5486	7613	9.41e-06	C/T	T	0.000
TRINITY_DN1780_c0_g1_i1	1188	7010	9.42e-06	G/A	G	0.000
Contig1384	1186	7887	9.42e-06	T/C	T	0.000
Contig16544	2189	7073	9.42e-06	G/A	A	0.000
TRINITY_DN55_c1_g1_i5	2611	7158	9.49e-06	A/G	G	0.000
Contig1128	4742	7746	9.49e-06	T/C	C	0.000
Contig5456	1599	7193	9.49e-06	A/G	T	0.000
Contig7657	192	6890	9.49e-06	G/A	C	0.000
Contig13176	230	7112	9.49e-06	A/G	G	0.000
TRINITY_DN33643_c0_g1_i1	1743	7544	9.5e-06	T/C	G	0.000
TRINITY_DN5218_c0_g2_i1	545	6992	9.54e-06	G/A	A	0.000
Contig688	631	7558	9.54e-06	T/C	C	0.000
Contig3966	1942	7132	9.55e-06	T/C	A	0.000
TRINITY_DN6721_c0_g1_i3	528	7612	9.56e-06	T/C	A	0.001
Contig12220	647	7482	9.56e-06	T/C	A	0.000
Contig3966	2428	7668	9.56e-06	T/C	G	0.000
TRINITY_DN718_c0_g1_i10	6905	7635	9.57e-06	T/C	C	0.000
Contig1742	1324	7319	9.57e-06	C/T	T	0.000
TRINITY_DN11451_c0_g1_i1	1206	6258	9.58e-06	A/G	T	0.000
Contig7411	1130	6916	9.58e-06	A/G/C	C	0.000
TRINITY_DN18333_c0_g1_i2	803	7592	9.63e-06	C/T	A	0.000
TRINITY_DN20507_c0_g1_i1	512	7210	9.63e-06	T/G/C	C	0.001
Contig7272	772	6660	9.64e-06	G/A	G	0.000
Contig9920	1748	7226	9.68e-06	C/T	C	0.000
Contig16410	936	7080	9.7e-06	G/A	A	0.000
Contig11313	1338	6381	9.72e-06	G/A	G	0.000
TRINITY_DN405_c0_g1_i3	2110	7622	9.73e-06	A/G	G	0.001
Contig13176	388	7317	9.73e-06	G/A	A	0.000
TRINITY_DN2628_c0_g1_i13	3149	5202	9.74e-06	T/C	T	0.000
Contig3966	3190	7536	9.75e-06	C/T	T	0.000
Contig5456	10401	6493	9.76e-06	A/G	C	0.000
Contig4352	550	7476	9.76e-06	G/A	G	0.000
Contig4352	710	7450	9.78e-06	A/G/C	G	0.001
TRINITY_DN452_c0_g1_i2	1385	7818	9.79e-06	C/T	A	0.000
TRINITY_DN8820_c0_g1_i5	866	6131	9.79e-06	A/G	A	0.000
TRINITY_DN91999_c0_g1_i1	532	7833	9.79e-06	C/T	G	0.000
TRINITY_DN3008_c1_g1_i3	946	6738	9.8e-06	T/C	C	0.000
TRINITY_DN55_c1_g1_i5	2406	7113	9.8e-06	A/G	A	0.000
TRINITY_DN452_c0_g1_i2	452	7664	9.82e-06	A/G	A	0.000
Contig6105	714	7707	9.82e-06	A/G	A	0.000
TRINITY_DN10565_c0_g1_i3	1010	6507	9.83e-06	A/G	G	0.000
TRINITY_DN1732_c0_g1_i1	415	6673	9.84e-06	A/G	T	0.000
Contig3465	845	7512	9.84e-06	G/A	G	0.000
Contig1797	654	7813	9.85e-06	T/C	A	0.000
TRINITY_DN2269_c0_g1_i16	9	5282	9.86e-06	A/G	T	0.000
TRINITY_DN8284_c0_g1_i6	614	7521	9.86e-06	T/C	T	0.000
TRINITY_DN906_c1_g1_i11	1067	7816	9.86e-06	T/C	A	0.000
Contig8719	829	6527	9.88e-06	A/G	G	0.000
Contig10092	910	7172	9.9e-06	T/C	G	0.000
TRINITY_DN74215_c0_g1_i3	146	7078	9.93e-06	T/C	T	0.000
TRINITY_DN3495_c1_g1_i8	722	7248	9.93e-06	C/T	G	0.000
Contig3966	2417	7711	9.93e-06	G/A	A	0.000
TRINITY_DN12469_c0_g1_i5	1279	5916	9.94e-06	C/T	C	0.000
TRINITY_DN55_c1_g1_i5	2767	7396	9.94e-06	C/T	G	0.000
Contig23179	499	7905	9.94e-06	C/T	T	0.000
TRINITY_DN1781_c0_g1_i14	1289	7822	9.96e-06	C/T	T	0.000
Contig3465	515	7347	9.96e-06	G/A	G	0.000
Contig12757	283	6961	9.97e-06	A/G	C	0.000
Contig6105	325	7328	9.99e-06	T/C/A/G	C	0.001
TRINITY_DN1767_c1_g1_i3	732	7129	1e-05	A/G	A	0.000
Contig16532	232	2369	1.003e-05	G/A	G	0.000
TRINITY_DN20507_c0_g1_i1	1518	7069	1.006e-05	T/C	A	0.000
TRINITY_DN405_c0_g1_i3	3710	7181	1.006e-05	T/C	C	0.000
TRINITY_DN11451_c0_g1_i1	1872	5697	1.008e-05	G/A	A	0.000
TRINITY_DN1767_c1_g1_i3	526	7363	1.008e-05	C/T	C	0.000
Contig1797	1090	7656	1.009e-05	G/A	G	0.000
TRINITY_DN33643_c0_g1_i1	1627	7180	1.011e-05	A/G	C	0.000
TRINITY_DN5736_c1_g1_i1	234	7623	1.011e-05	G/A	G	0.000
Contig5518	1530	6225	1.011e-05	G/A	C	0.000
Contig10839	282	3084	1.011e-05	G/A	C	0.000
TRINITY_DN681_c0_g2_i1	1371	7529	1.012e-05	G/A	C	0.000
TRINITY_DN3982_c0_g1_i3	206	7701	1.013e-05	A/G	G	0.000
Contig21298	1313	2739	1.013e-05	C/T	C	0.002
TRINITY_DN16152_c0_g2_i1	190	3661	1.014e-05	C/T	C	0.000
TRINITY_DN4259_c0_g1_i3	796	7909	1.014e-05	T/C	C	0.000
TRINITY_DN1781_c0_g1_i14	1404	7732	1.014e-05	T/C/A	A	0.001
Contig1797	462	7764	1.015e-05	C/T	A	0.000
Contig22856	1509	6652	1.016e-05	T/C	G	0.000
Contig7134	1815	6917	1.016e-05	T/C	T	0.000
Contig1157	4312	7410	1.021e-05	T/C/G	G	0.000
Contig2081	1151	7662	1.022e-05	G/A	G	0.000
Contig3465	235	7155	1.024e-05	A/G	A	0.000
Contig61	107	7196	1.024e-05	A/G	A	0.000
Contig11313	523	6864	1.025e-05	C/T	C	0.000
Contig12220	825	7249	1.025e-05	C/T	G	0.000
Contig3465	337	7466	1.026e-05	G/A	A	0.000
Contig6105	422	7669	1.026e-05	A/G/C	A	0.001
TRINITY_DN20062_c0_g1_i2	736	7469	1.027e-05	A/G	G	0.000
Contig8210	1921	7507	1.027e-05	A/G	C	0.000
TRINITY_DN15691_c0_g1_i7	962	7063	1.028e-05	A/G	C	0.000
TRINITY_DN32220_c0_g1_i13	316	6066	1.03e-05	C/T	T	0.001
TRINITY_DN5736_c1_g1_i1	1267	7470	1.031e-05	T/C	A	0.000
TRINITY_DN15876_c0_g1_i4	1680	7182	1.032e-05	G/A	G	0.000
Contig5456	3368	7459	1.032e-05	A/G	T	0.000
TRINITY_DN8839_c0_g1_i7	331	7216	1.034e-05	T/C	A	0.000
TRINITY_DN452_c0_g1_i2	1313	7752	1.036e-05	C/G	C	0.002
TRINITY_DN718_c0_g1_i10	5786	7522	1.037e-05	G/A	A	0.000
TRINITY_DN1902_c1_g1_i8	450	7158	1.037e-05	A/G	G	0.001
Contig2081	1369	7429	1.037e-05	T/C	T	0.000
TRINITY_DN278_c1_g2_i1	197	4226	1.038e-05	C/A/T	T	0.000
TRINITY_DN3106_c0_g1_i14	408	6743	1.038e-05	T/C	G	0.000
TRINITY_DN13501_c0_g1_i10	548	7710	1.039e-05	C/T	C	0.000
TRINITY_DN3757_c0_g1_i6	1394	7716	1.041e-05	T/C	T	0.000
Contig16410	1332	7523	1.041e-05	G/A	G	0.000
Contig19167	1263	7643	1.041e-05	T/C/A	C	0.000
TRINITY_DN1780_c0_g1_i1	1090	7585	1.043e-05	G/A	A	0.000
TRINITY_DN1621_c0_g1_i14	510	6425	1.043e-05	A/G	C	0.000
Contig2081	1466	7401	1.044e-05	G/A	C	0.001
TRINITY_DN1823_c0_g2_i2	102	1613	1.045e-05	C/T	C	0.002
TRINITY_DN5736_c1_g1_i1	414	7500	1.046e-05	A/G	C	0.000
TRINITY_DN8839_c0_g1_i7	44	5723	1.047e-05	T/C	C	0.000
Contig5456	12168	4183	1.048e-05	G/C	A	0.000
Contig22856	624	6693	1.05e-05	T/C	G	0.000
Contig9712	2765	6580	1.054e-05	A/G	T	0.000
Contig3465	273	7322	1.056e-05	G/A	T	0.000
TRINITY_DN452_c0_g1_i2	1546	7689	1.059e-05	C/A	C	0.000
TRINITY_DN718_c0_g1_i10	6522	7695	1.059e-05	A/G	G	0.000
Contig8210	1319	7957	1.059e-05	T/A/G	A	0.003
Contig13138	296	7891	1.06e-05	G/A	G	0.000
TRINITY_DN18333_c0_g1_i2	962	6596	1.062e-05	T/C/G	G	0.000
TRINITY_DN718_c0_g1_i10	6855	7657	1.069e-05	A/G	G	0.000
TRINITY_DN1767_c1_g1_i3	555	7514	1.069e-05	A/G	T	0.000
Contig1797	960	7804	1.069e-05	A/C	G	0.000
Contig2081	801	7604	1.069e-05	T/C	A	0.000
TRINITY_DN13501_c0_g1_i10	91	7654	1.073e-05	T/C	T	0.000
TRINITY_DN5736_c1_g1_i1	95	6432	1.073e-05	A/G	C	0.000
Contig3966	2718	7385	1.073e-05	T/C	T	0.000
Contig7154	1383	7927	1.075e-05	G/T	G	0.001
Contig4352	1323	1474	1.075e-05	A/G	G	0.001
TRINITY_DN11451_c0_g1_i1	1788	7104	1.076e-05	G/A	G	0.000
Contig9920	1520	7363	1.077e-05	C/T	C	0.000
TRINITY_DN1900_c0_g1_i7	554	5681	1.078e-05	A/G	G	0.000
TRINITY_DN8839_c0_g1_i7	337	7847	1.083e-05	A/G	T	0.000
TRINITY_DN20507_c0_g1_i1	200	6384	1.085e-05	A/G	G	0.000
TRINITY_DN12776_c1_g1_i1	295	7603	1.085e-05	C/T	C	0.000
TRINITY_DN1531_c0_g1_i2	1704	7098	1.086e-05	A/G	G	0.000
TRINITY_DN452_c0_g1_i2	967	6621	1.088e-05	G/A	A	0.002
TRINITY_DN5736_c1_g1_i1	2153	6451	1.088e-05	G/A	A	0.000
TRINITY_DN15876_c0_g1_i4	1692	7022	1.09e-05	G/A	T	0.000
TRINITY_DN1780_c0_g1_i1	1233	6790	1.091e-05	G/A	G	0.000
Contig3479	735	6326	1.094e-05	A/G/C	G	0.000
Contig4352	1322	1471	1.094e-05	A/T	T	0.001
Contig10544	522	3137	1.096e-05	C/T	T	0.001
Contig22856	1133	7133	1.096e-05	C/T	C	0.000
TRINITY_DN1732_c0_g1_i1	698	7866	1.097e-05	G/A	C	0.000
TRINITY_DN1767_c1_g1_i3	375	7586	1.097e-05	T/C	C	0.000
Contig5689	729	7166	1.097e-05	C/T	T	0.000
Contig10092	1521	4034	1.099e-05	C/A	A	0.001
TRINITY_DN94_c0_g1_i1	469	7063	1.1e-05	A/C	G	0.000
Contig3966	2434	7604	1.101e-05	A/G/C	C	0.001
Contig16410	1724	7192	1.102e-05	T/C	C	0.000
TRINITY_DN18630_c0_g1_i4	2230	7306	1.103e-05	A/G	A	0.000
Contig5456	13544	6862	1.104e-05	C/T	T	0.000
TRINITY_DN3495_c1_g1_i8	586	7135	1.105e-05	G/A	A	0.000
Contig16410	1635	7463	1.105e-05	A/G	T	0.000
TRINITY_DN13501_c0_g1_i10	629	7813	1.106e-05	G/A	G	0.000
Contig9920	1136	5982	1.106e-05	T/C	A	0.000
TRINITY_DN1780_c0_g1_i1	1199	7544	1.107e-05	G/A	G	0.001
Contig5456	13523	7392	1.107e-05	T/C	T	0.000
TRINITY_DN8675_c0_g1_i6	1337	7725	1.108e-05	T/C	T	0.000
TRINITY_DN11931_c1_g1_i9	427	4673	1.108e-05	A/C/G	C	0.001
TRINITY_DN3495_c1_g1_i8	850	7227	1.109e-05	G/A	A	0.000
Contig17319	145	7932	1.109e-05	A/G	A	0.000
Contig7272	700	7380	1.11e-05	A/G	G	0.000
Contig12220	702	6505	1.111e-05	C/G	C	0.000
TRINITY_DN3633_c0_g1_i10	1404	6695	1.112e-05	A/G	C	0.000
TRINITY_DN5783_c1_g1_i1	495	6647	1.113e-05	C/T	A	0.000
Contig684	815	7840	1.113e-05	G/C	G	0.000
Contig2549	3963	1609	1.113e-05	T/A	A	0.001
Contig18747	625	6985	1.114e-05	T/C	G	0.000
Contig7272	585	7571	1.114e-05	C/T	G	0.000
Contig18779	1610	6282	1.118e-05	C/T	T	0.000
Contig6105	601	7837	1.118e-05	A/G	C	0.000
TRINITY_DN20062_c0_g1_i2	1329	6547	1.119e-05	A/G	C	0.000
Contig5456	8150	7790	1.119e-05	T/C	T	0.001
Contig5456	13100	6740	1.119e-05	A/C/G	A	0.001
TRINITY_DN1003_c1_g1_i4	2689	6272	1.12e-05	A/G	G	0.000
TRINITY_DN1781_c0_g1_i14	888	7669	1.122e-05	G/A	G	0.000
Contig7657	107	7018	1.122e-05	C/T	C	0.000
Contig10092	598	7364	1.125e-05	A/G	T	0.000
Contig2680	150	7698	1.125e-05	G/A	G	0.000
TRINITY_DN1621_c0_g1_i14	514	6872	1.127e-05	T/C	C	0.000
TRINITY_DN3317_c1_g2_i2	1439	5145	1.128e-05	G/A	G	0.000
Contig5456	2152	6846	1.128e-05	T/C	T	0.000
Contig10448	2364	7692	1.129e-05	A/G	G	0.000
Contig19167	1763	7675	1.129e-05	T/C	T	0.000
Contig688	1352	7614	1.129e-05	G/A	G	0.000
TRINITY_DN1732_c0_g1_i1	683	7588	1.13e-05	A/G	T	0.001
TRINITY_DN14384_c0_g1_i5	524	6380	1.134e-05	T/C/G	T	0.000
Contig22856	775	7332	1.134e-05	T/C	C	0.000
TRINITY_DN18333_c0_g1_i2	1073	6056	1.136e-05	A/G	G	0.000
TRINITY_DN1607_c0_g1_i4	2183	5095	1.138e-05	T/G/C	C	0.002
Contig688	2107	7736	1.138e-05	A/C	C	0.000
Contig1128	4871	7749	1.139e-05	T/C	C	0.000
Contig61	628	7205	1.139e-05	A/G	A	0.000
TRINITY_DN27385_c0_g2_i3	440	7843	1.143e-05	T/C/G/A	T	0.001
Contig684	2721	7824	1.143e-05	A/G	G	0.000
TRINITY_DN1326_c0_g2_i3	2694	6592	1.144e-05	A/G	T	0.000
Contig17319	229	7779	1.144e-05	A/G	A	0.000
TRINITY_DN155_c3_g2_i5	163	5352	1.145e-05	A/G	G	0.000
TRINITY_DN13501_c0_g1_i10	1691	7553	1.146e-05	A/G	A	0.000
TRINITY_DN3317_c1_g2_i2	1293	5278	1.149e-05	T/C	A	0.001
Contig5456	11410	7111	1.15e-05	G/A	C	0.000
TRINITY_DN1097_c1_g2_i9	446	6794	1.152e-05	A/G	C	0.000
TRINITY_DN9702_c0_g1_i1	1348	7484	1.153e-05	G/A	G	0.001
TRINITY_DN20062_c0_g1_i2	675	7337	1.154e-05	T/C/G	T	0.001
Contig3465	219	7369	1.154e-05	A/G	C	0.000
Contig15286	382	4428	1.155e-05	C/T	T	0.000
Contig684	3366	7857	1.157e-05	T/C	C	0.000
Contig8210	1709	7670	1.157e-05	A/C/G/T	T	0.001
TRINITY_DN3495_c1_g1_i8	843	6465	1.159e-05	A/G	G	0.000
Contig13880	750	3134	1.159e-05	A/G	A	0.001
TRINITY_DN3007_c0_g1_i15	234	7406	1.16e-05	G/A	A	0.000
Contig2081	1818	6202	1.16e-05	A/G	G	0.000
TRINITY_DN452_c0_g1_i2	1284	7123	1.161e-05	A/G	A	0.000
Contig12220	738	5980	1.161e-05	C/A	G	0.000
Contig23179	495	7897	1.162e-05	G/A	A	0.001
TRINITY_DN681_c0_g2_i1	1350	7904	1.163e-05	T/G	T	0.000
TRINITY_DN5736_c1_g1_i1	1294	7527	1.163e-05	T/C/G	G	0.001
Contig17319	337	7926	1.165e-05	C/T	C	0.000
Contig21547	1142	7514	1.165e-05	G/A	G	0.001
TRINITY_DN405_c0_g1_i3	2953	7645	1.166e-05	A/G	G	0.000
Contig7657	249	5087	1.167e-05	G/A	C	0.000
TRINITY_DN8820_c0_g1_i5	1567	5767	1.169e-05	T/C	G	0.000
TRINITY_DN1767_c1_g1_i3	626	7263	1.169e-05	T/C	C	0.000
TRINITY_DN1902_c1_g1_i8	401	7210	1.17e-05	A/G	C	0.000
Contig22856	1229	7383	1.17e-05	C/T	G	0.000
Contig12757	233	7109	1.172e-05	A/G	A	0.000
Contig5456	10724	7195	1.172e-05	T/C	T	0.000
TRINITY_DN27385_c0_g2_i3	644	7761	1.173e-05	T/C/G	C	0.001
TRINITY_DN13501_c0_g1_i10	1687	7612	1.174e-05	C/T	C	0.001
Contig1797	566	7894	1.174e-05	T/C	T	0.000
TRINITY_DN16152_c0_g2_i1	993	5423	1.175e-05	G/A	G	0.000
TRINITY_DN2628_c0_g1_i13	3111	6041	1.176e-05	G/A	C	0.000
Contig684	2635	7765	1.176e-05	A/G/C	T	0.000
Contig688	2609	6743	1.176e-05	A/T	T	0.001
TRINITY_DN8770_c0_g2_i2	408	4113	1.177e-05	G/A	A	0.000
Contig19731	436	7764	1.178e-05	T/A/C/G	A	0.000
TRINITY_DN17114_c1_g1_i1	705	7845	1.179e-05	A/G	C	0.000
TRINITY_DN452_c0_g1_i2	1384	7515	1.18e-05	T/C/G	T	0.000
TRINITY_DN11744_c0_g2_i2	735	7664	1.181e-05	A/G	A	0.000
Contig5518	1338	6903	1.182e-05	G/A	G	0.000
TRINITY_DN1003_c1_g1_i4	2404	6798	1.183e-05	A/G	A	0.000
TRINITY_DN1781_c0_g1_i14	1036	7508	1.184e-05	A/G/C	A	0.000
Contig16544	1193	7629	1.185e-05	G/A	C	0.000
TRINITY_DN13501_c0_g1_i10	1027	7805	1.186e-05	T/C/G	C	0.001
TRINITY_DN405_c0_g1_i3	3580	7655	1.187e-05	T/C	A	0.000
Contig10092	1523	4004	1.19e-05	A/G	A	0.001
TRINITY_DN1097_c1_g2_i9	281	4643	1.191e-05	T/C	A	0.000
Contig16410	1660	7473	1.191e-05	T/C	C	0.000
Contig21547	1283	7146	1.191e-05	A/C/G	T	0.000
TRINITY_DN6172_c0_g1_i3	334	6320	1.193e-05	G/A	G	0.000
TRINITY_DN22703_c1_g1_i3	1274	5714	1.198e-05	T/C	C	0.000
TRINITY_DN3820_c0_g1_i5	572	7476	1.199e-05	A/C	G	0.000
TRINITY_DN13274_c0_g1_i8	2711	3560	1.2e-05	C/T	C	0.001
Contig16410	1456	7451	1.2e-05	T/C	T	0.000
TRINITY_DN9368_c0_g1_i3	290	7812	1.201e-05	C/T	C	0.000
Contig2081	914	7724	1.201e-05	G/A	C	0.000
TRINITY_DN1607_c0_g1_i4	2048	7594	1.202e-05	G/A	C	0.000
TRINITY_DN25219_c0_g1_i7	1159	7170	1.205e-05	A/G	A	0.000
Contig12776	3157	6478	1.205e-05	G/A	A	0.000
Contig3966	3184	7498	1.205e-05	T/C/G	A	0.001
TRINITY_DN6949_c0_g1_i4	353	3697	1.206e-05	G/A	A	0.000
TRINITY_DN77963_c0_g1_i4	290	7606	1.206e-05	G/A	A	0.000
TRINITY_DN5736_c1_g1_i1	1613	6389	1.208e-05	T/C	T	0.000
Contig16410	689	7306	1.208e-05	G/A	A	0.000
TRINITY_DN82_c0_g1_i4	1396	6401	1.209e-05	G/A	G	0.000
Contig2040	1284	3444	1.212e-05	A/C/G	T	0.001
Contig8719	1112	5573	1.213e-05	A/G	A	0.000
TRINITY_DN13501_c0_g1_i10	824	7817	1.216e-05	T/G	C	0.000
Contig8210	1817	7657	1.217e-05	T/C/G	G	0.001
Contig5456	3589	7096	1.219e-05	T/C	G	0.000
TRINITY_DN718_c0_g1_i10	6893	7619	1.22e-05	A/G	G	0.000
Contig1164	3008	7278	1.221e-05	A/C/G	C	0.001
Contig16410	1492	7400	1.221e-05	C/T	C	0.000
Contig19731	237	7464	1.221e-05	T/C	T	0.000
TRINITY_DN291_c0_g1_i1	842	6418	1.222e-05	A/G	A	0.000
TRINITY_DN11931_c1_g1_i9	317	7506	1.222e-05	C/T	C	0.000
TRINITY_DN55_c1_g1_i5	1068	7206	1.225e-05	A/G	G	0.001
Contig11313	463	6927	1.225e-05	A/G/C	G	0.000
Contig684	2120	7837	1.225e-05	A/G	C	0.000
TRINITY_DN681_c0_g2_i1	547	7806	1.226e-05	A/G	A	0.000
TRINITY_DN1780_c0_g1_i1	1749	7444	1.228e-05	A/G	A	0.000
TRINITY_DN1767_c1_g1_i3	251	7370	1.228e-05	T/C	C	0.001
TRINITY_DN9371_c0_g1_i2	610	1061	1.23e-05	G/T	T	0.000
Contig5456	655	7566	1.23e-05	T/C	T	0.000
TRINITY_DN18630_c0_g1_i4	1946	7572	1.231e-05	T/C/A/G	A	0.001
Contig688	1267	7724	1.231e-05	T/C	C	0.000
TRINITY_DN3757_c0_g1_i6	720	7848	1.232e-05	G/A	G	0.000
TRINITY_DN5281_c0_g1_i2	821	6606	1.232e-05	A/T	A	0.000
TRINITY_DN4529_c0_g1_i1	680	5571	1.233e-05	G/A	G	0.000
TRINITY_DN9349_c0_g2_i3	308	7898	1.233e-05	T/C	G	0.000
Contig12220	728	6874	1.234e-05	A/G	C	0.000
Contig16489	1200	6324	1.234e-05	G/A	A	0.000
Contig12220	403	6361	1.235e-05	A/G	C	0.000
TRINITY_DN405_c0_g1_i3	2111	7641	1.238e-05	A/G	A	0.000
TRINITY_DN3495_c1_g1_i8	626	6405	1.238e-05	A/G	G	0.000
TRINITY_DN53098_c0_g1_i2	1022	4950	1.239e-05	A/G	C	0.000
TRINITY_DN9349_c0_g2_i3	410	7854	1.239e-05	T/C/G	G	0.001
TRINITY_DN11931_c1_g1_i9	415	7617	1.241e-05	G/A	G	0.000
TRINITY_DN5736_c1_g1_i1	90	4615	1.241e-05	A/G	T	0.000
Contig3966	3758	7386	1.241e-05	A/G	A	0.000
TRINITY_DN1531_c0_g1_i2	1358	7160	1.242e-05	T/C	A	0.000
TRINITY_DN1780_c0_g1_i1	1482	7268	1.243e-05	T/C	T	0.000
Contig684	2168	7690	1.243e-05	C/T	T	0.003
Contig8210	1569	7943	1.243e-05	G/A	A	0.000
TRINITY_DN27246_c0_g3_i1	291	7873	1.244e-05	G/A	G	0.000
Contig13448	1591	7504	1.245e-05	G/C	C	0.001
Contig3966	3156	7680	1.245e-05	T/A/C	T	0.001
TRINITY_DN1423_c0_g1_i2	904	5722	1.246e-05	T/C/G	C	0.000
Contig7134	2115	7381	1.246e-05	A/G	T	0.000
Contig688	472	7669	1.247e-05	C/T	C	0.000
TRINITY_DN1524_c2_g1_i2	1241	7676	1.248e-05	T/C	C	0.000
Contig688	1782	7326	1.248e-05	T/C	T	0.000
TRINITY_DN5736_c1_g1_i1	1899	7310	1.25e-05	G/A	A	0.000
TRINITY_DN27246_c0_g3_i1	120	7699	1.253e-05	G/A	G	0.000
TRINITY_DN27385_c0_g2_i3	428	6487	1.254e-05	T/C	T	0.000
TRINITY_DN1767_c1_g1_i3	388	7525	1.254e-05	T/C	G	0.000
Contig18779	1780	7491	1.254e-05	A/G	G	0.001
Contig4352	943	7459	1.257e-05	A/G	A	0.000
TRINITY_DN12729_c0_g1_i4	338	3336	1.258e-05	G/A	A	0.001
Contig16772	1206	5998	1.258e-05	T/C	T	0.000
TRINITY_DN18333_c0_g1_i2	1293	5800	1.26e-05	T/C	C	0.000
Contig10448	1815	7716	1.261e-05	C/A	C	0.000
TRINITY_DN18630_c0_g1_i4	1912	7655	1.262e-05	C/T	T	0.000
TRINITY_DN9702_c0_g1_i1	1021	7903	1.265e-05	G/A	G	0.000
Contig5518	1331	7071	1.265e-05	T/C	C	0.000
Contig4352	1838	4047	1.265e-05	A/G	G	0.000
TRINITY_DN3008_c1_g1_i3	956	7193	1.266e-05	A/G	G	0.000
TRINITY_DN91999_c0_g1_i1	158	6433	1.268e-05	T/C	A	0.000
Contig684	2777	7647	1.268e-05	A/G/T/C	A	0.001
Contig16489	1203	6286	1.269e-05	G/A	A	0.000
TRINITY_DN1902_c1_g1_i8	522	6242	1.271e-05	T/C	T	0.000
Contig1128	4852	7806	1.272e-05	C/T	C	0.000
Contig12776	3103	4687	1.273e-05	A/G	T	0.000
TRINITY_DN18250_c0_g1_i7	345	6446	1.274e-05	A/G	T	0.000
Contig3198	730	7907	1.275e-05	G/A	A	0.000
TRINITY_DN9699_c1_g1_i9	416	6912	1.276e-05	A/G	A	0.001
TRINITY_DN2628_c0_g1_i13	679	6787	1.277e-05	T/C	T	0.000
TRINITY_DN3633_c0_g1_i10	1363	6771	1.278e-05	C/A	C	0.000
Contig17319	647	6277	1.278e-05	G/A	G	0.000
TRINITY_DN1732_c0_g1_i1	593	7808	1.279e-05	G/A	C	0.000
TRINITY_DN55_c1_g1_i5	1203	6882	1.279e-05	T/C	C	0.000
Contig684	2866	7711	1.279e-05	T/C	C	0.000
TRINITY_DN1781_c0_g1_i14	1131	7518	1.282e-05	G/A	G	0.000
TRINITY_DN8284_c0_g1_i6	319	6057	1.286e-05	A/G	G	0.000
TRINITY_DN3317_c1_g2_i2	524	6704	1.286e-05	A/G	G	0.001
TRINITY_DN55_c1_g1_i5	2766	7221	1.286e-05	G/C/A	T	0.001
TRINITY_DN74215_c0_g1_i3	59	3644	1.288e-05	T/A/G/C	T	0.001
Contig6105	515	7864	1.288e-05	T/C	T	0.000
Contig3966	1286	6513	1.289e-05	A/G	G	0.000
TRINITY_DN19848_c0_g1_i4	1721	5620	1.291e-05	G/A	A	0.001
TRINITY_DN497_c0_g1_i2	563	6268	1.291e-05	G/A	C	0.000
TRINITY_DN6172_c0_g1_i3	295	7843	1.293e-05	G/A	A	0.000
Contig18747	746	5562	1.293e-05	A/G	G	0.000
Contig5456	8566	7684	1.293e-05	G/C	A	0.001
TRINITY_DN1423_c0_g1_i2	810	5915	1.295e-05	G/A	A	0.000
TRINITY_DN30985_c0_g3_i2	1074	3869	1.295e-05	T/C	C	0.000
Contig11313	1186	5636	1.295e-05	C/T	G	0.000
Contig1128	4847	7616	1.298e-05	T/C/G	G	0.001
TRINITY_DN20062_c0_g1_i2	1086	7653	1.299e-05	A/C/G	A	0.001
Contig2081	974	6652	1.299e-05	A/G/C	A	0.001
Contig16410	1383	7379	1.301e-05	G/A	A	0.000
TRINITY_DN18333_c0_g1_i2	802	7411	1.302e-05	A/G	C	0.000
Contig13138	467	7686	1.302e-05	G/A	G	0.000
TRINITY_DN3008_c1_g1_i3	1287	6459	1.303e-05	T/C/G	G	0.000
Contig684	685	7917	1.304e-05	G/A	G	0.000
Contig7411	1292	5485	1.307e-05	A/G	A	0.000
TRINITY_DN18713_c0_g1_i6	1048	7335	1.308e-05	T/C	C	0.000
TRINITY_DN11451_c0_g1_i1	1647	6455	1.31e-05	A/G	T	0.000
TRINITY_DN4259_c0_g1_i3	867	7657	1.31e-05	A/G	A	0.000
Contig8210	1515	6126	1.312e-05	A/C/G/T	G	0.001
Contig16410	534	6863	1.313e-05	G/A	A	0.000
Contig684	2526	7833	1.315e-05	T/A	A	0.000
Contig6105	120	7846	1.316e-05	C/T	C	0.000
Contig11830	695	2497	1.317e-05	C/T	C	0.003
TRINITY_DN2628_c0_g1_i13	3241	5321	1.319e-05	T/C	C	0.000
TRINITY_DN3757_c0_g1_i6	1044	6654	1.319e-05	T/C	G	0.000
Contig5518	1247	7142	1.319e-05	G/A	A	0.000
TRINITY_DN1242_c1_g1_i1	466	4803	1.32e-05	A/G	T	0.000
TRINITY_DN497_c0_g1_i2	549	6317	1.322e-05	G/A	A	0.000
TRINITY_DN37051_c0_g1_i5	300	3538	1.323e-05	A/C/T/G	C	0.000
TRINITY_DN32220_c0_g1_i13	273	5653	1.323e-05	A/T	A	0.000
TRINITY_DN5736_c1_g1_i1	1309	7479	1.324e-05	A/G	A	0.000
Contig1797	363	7644	1.326e-05	C/G	G	0.000
Contig8210	1516	7235	1.328e-05	C/T	C	0.000
TRINITY_DN2373_c0_g1_i4	303	6929	1.33e-05	T/C/A	G	0.000
TRINITY_DN7312_c0_g1_i5	477	7908	1.33e-05	C/T	G	0.000
Contig5028	669	7879	1.33e-05	T/C/G	T	0.001
Contig1164	1685	7420	1.332e-05	T/C	G	0.000
Contig3465	504	7514	1.332e-05	G/A	A	0.001
TRINITY_DN11123_c0_g2_i4	538	7886	1.333e-05	A/G/C	A	0.001
Contig3966	1205	7760	1.336e-05	G/C	G	0.001
Contig8719	815	5867	1.337e-05	A/C	G	0.000
Contig7411	787	7089	1.338e-05	G/A	A	0.000
Contig11830	204	1511	1.339e-05	A/G	A	0.001
Contig16544	930	7595	1.339e-05	T/C	G	0.000
TRINITY_DN1326_c0_g2_i3	2827	7222	1.342e-05	G/A	A	0.001
TRINITY_DN53098_c0_g1_i2	528	5994	1.343e-05	G/A	T	0.000
TRINITY_DN3495_c1_g1_i8	812	7015	1.343e-05	T/C	G	0.000
Contig8210	1628	7880	1.345e-05	T/C	C	0.001
TRINITY_DN12469_c0_g1_i5	1273	5789	1.346e-05	A/G	A	0.000
TRINITY_DN405_c0_g1_i3	1746	7453	1.346e-05	A/G	C	0.001
Contig1164	2022	6517	1.346e-05	T/A	C	0.000
Contig5518	394	6664	1.346e-05	T/C	T	0.000
Contig7411	484	6650	1.346e-05	T/C	G	0.000
Contig2680	618	7745	1.347e-05	G/A	A	0.004
Contig11313	1049	4162	1.348e-05	G/A	C	0.000
TRINITY_DN14384_c0_g1_i5	404	4147	1.349e-05	T/C/G	T	0.001
TRINITY_DN11284_c0_g1_i5	678	6916	1.35e-05	C/T	G	0.000
TRINITY_DN6307_c0_g1_i8	374	5321	1.35e-05	C/A	T	0.001
Contig5518	963	6228	1.35e-05	G/A	A	0.000
Contig684	1227	7823	1.35e-05	A/G	A	0.000
Contig688	729	6354	1.35e-05	G/A	G	0.000
TRINITY_DN2628_c0_g1_i13	477	6548	1.353e-05	T/C	T	0.000
TRINITY_DN3633_c0_g1_i10	1149	6243	1.354e-05	A/G	A	0.000
TRINITY_DN1003_c1_g1_i4	1592	2795	1.354e-05	A/G	A	0.000
TRINITY_DN1607_c0_g1_i4	2393	7947	1.355e-05	C/T	C	0.000
TRINITY_DN5736_c1_g1_i1	1297	7512	1.355e-05	A/G	G	0.001
TRINITY_DN3495_c1_g1_i8	409	7140	1.357e-05	T/C	G	0.000
TRINITY_DN13488_c0_g1_i15	127	4134	1.358e-05	C/T	G	0.001
TRINITY_DN55_c1_g1_i5	1138	6430	1.358e-05	A/G/C/T	T	0.001
Contig12220	278	7271	1.358e-05	C/T	C	0.000
TRINITY_DN3967_c0_g1_i4	1031	7814	1.359e-05	A/C/G	A	0.000
TRINITY_DN1781_c0_g1_i14	1163	7679	1.359e-05	G/A	G	0.000
TRINITY_DN1781_c0_g1_i14	1178	7702	1.359e-05	G/A	A	0.000
TRINITY_DN1767_c1_g1_i3	321	7274	1.359e-05	C/T	T	0.000
Contig11313	366	6069	1.361e-05	C/T	C	0.000
TRINITY_DN3757_c0_g1_i6	918	7853	1.362e-05	T/C	T	0.000
TRINITY_DN5736_c1_g1_i1	558	7497	1.362e-05	A/G	A	0.000
Contig7657	104	6799	1.363e-05	T/C	C	0.001
Contig3966	2991	7415	1.363e-05	T/C	G	0.000
TRINITY_DN5736_c1_g1_i1	615	7662	1.364e-05	G/A	A	0.000
Contig1384	1306	6759	1.365e-05	G/A	A	0.000
TRINITY_DN22093_c0_g1_i2	294	6877	1.367e-05	T/A	T	0.001
Contig7657	44	3710	1.367e-05	C/T	T	0.000
Contig9712	3556	6182	1.367e-05	A/G	T	0.000
TRINITY_DN718_c0_g1_i10	6283	7750	1.368e-05	T/C	G	0.000
TRINITY_DN405_c0_g1_i3	628	7798	1.37e-05	A/G	T	0.000
TRINITY_DN681_c0_g2_i1	1471	7663	1.371e-05	A/G	G	0.001
TRINITY_DN497_c0_g1_i2	566	6227	1.373e-05	A/G	G	0.000
TRINITY_DN22703_c1_g1_i3	1147	7700	1.375e-05	A/G	A	0.000
Contig12757	253	6994	1.375e-05	T/C	C	0.000
Contig3966	4628	4277	1.375e-05	T/A	T	0.000
Contig5456	11036	7291	1.376e-05	T/C	C	0.000
TRINITY_DN27385_c0_g2_i3	929	7269	1.378e-05	C/T/G	G	0.001
TRINITY_DN28235_c0_g1_i9	770	1684	1.378e-05	G/A	A	0.000
Contig18597	1591	3251	1.378e-05	C/T	G	0.000
Contig16772	414	6934	1.379e-05	G/A	G	0.000
TRINITY_DN53098_c0_g1_i2	769	5504	1.38e-05	T/C	T	0.000
Contig684	2808	7815	1.38e-05	T/C	C	0.000
TRINITY_DN1767_c1_g1_i3	320	6767	1.381e-05	T/G	A	0.000
TRINITY_DN291_c0_g1_i1	538	7290	1.382e-05	G/A	G	0.000
TRINITY_DN13501_c0_g1_i10	1742	7638	1.389e-05	C/T	T	0.000
Contig4352	288	7615	1.391e-05	T/C	C	0.000
TRINITY_DN11931_c1_g1_i9	207	7190	1.394e-05	A/G	A	0.001
TRINITY_DN17114_c1_g1_i1	516	5262	1.394e-05	T/C	T	0.000
TRINITY_DN9349_c0_g2_i3	309	7844	1.398e-05	A/G	C	0.001
TRINITY_DN20062_c0_g1_i2	1052	7567	1.401e-05	A/G	G	0.000
Contig7154	1175	7888	1.401e-05	G/T	G	0.001
Contig1090	2001	7483	1.403e-05	A/G	A	0.000
Contig8719	1122	5320	1.403e-05	A/G	G	0.000
TRINITY_DN55_c1_g1_i5	3251	6731	1.404e-05	C/T	T	0.000
Contig684	2228	7772	1.406e-05	A/G	G	0.000
TRINITY_DN27385_c0_g2_i3	726	6939	1.408e-05	T/C	T	0.000
Contig5689	727	7170	1.408e-05	C/T	G	0.000
Contig8369	313	7739	1.408e-05	A/G/C/T	G	0.001
TRINITY_DN452_c0_g1_i2	1182	7730	1.409e-05	A/G/C/T	C	0.001
TRINITY_DN2373_c0_g1_i4	349	6557	1.41e-05	A/G	A	0.000
Contig7154	969	7906	1.41e-05	A/G	G	0.000
TRINITY_DN18333_c0_g1_i2	970	6805	1.411e-05	A/G	A	0.000
TRINITY_DN1767_c1_g1_i3	666	7470	1.411e-05	T/C	C	0.000
Contig688	2555	7704	1.411e-05	A/G/T/C	G	0.001
TRINITY_DN55_c1_g1_i5	3248	6311	1.413e-05	T/C/G/A	A	0.001
TRINITY_DN9702_c0_g1_i1	1248	7436	1.414e-05	A/G	G	0.000
TRINITY_DN8044_c1_g1_i3	470	5429	1.414e-05	C/A	C	0.001
TRINITY_DN1781_c0_g1_i14	1254	7738	1.415e-05	T/C	C	0.001
Contig7411	1111	6925	1.415e-05	G/A	A	0.000
TRINITY_DN718_c0_g1_i10	6140	7781	1.417e-05	T/C	T	0.001
TRINITY_DN16152_c0_g2_i1	625	4102	1.419e-05	T/A	T	0.000
TRINITY_DN8284_c0_g1_i6	713	7420	1.421e-05	G/A	A	0.000
Contig688	2534	7806	1.421e-05	T/C	T	0.000
TRINITY_DN20507_c0_g1_i1	662	7377	1.423e-05	A/G	C	0.000
TRINITY_DN91999_c0_g1_i1	312	7917	1.424e-05	A/G	G	0.000
Contig22856	435	6265	1.424e-05	A/G	T	0.000
TRINITY_DN1732_c0_g1_i1	733	7671	1.426e-05	T/C	T	0.000
Contig11313	901	5062	1.427e-05	G/A	C	0.000
TRINITY_DN8721_c0_g1_i4	931	5147	1.428e-05	T/C	G	0.001
Contig7458	274	4804	1.43e-05	T/C	A	0.000
TRINITY_DN452_c0_g1_i2	1293	7731	1.433e-05	C/T	C	0.000
Contig5518	1531	6240	1.436e-05	C/T	G	0.000
TRINITY_DN718_c0_g1_i10	7118	3469	1.437e-05	G/A	A	0.000
TRINITY_DN1781_c0_g1_i14	1099	7756	1.437e-05	C/T	C	0.000
TRINITY_DN11284_c0_g1_i5	571	7598	1.44e-05	T/C	G	0.001
Contig351	301	3643	1.442e-05	G/C/A	A	0.000
TRINITY_DN20507_c0_g1_i1	644	7392	1.444e-05	T/C	T	0.001
TRINITY_DN16152_c0_g2_i1	1044	5339	1.445e-05	A/G/T/C	C	0.001
TRINITY_DN452_c0_g1_i2	1175	7693	1.447e-05	T/C/G	T	0.001
TRINITY_DN12031_c0_g1_i1	1266	2210	1.45e-05	C/T	T	0.000
Contig23026	1475	4943	1.45e-05	A/G	A	0.000
TRINITY_DN1423_c0_g1_i2	632	4298	1.451e-05	G/A	A	0.000
TRINITY_DN14324_c0_g1_i2	1001	5520	1.451e-05	G/A	G	0.000
TRINITY_DN77963_c0_g1_i4	227	7491	1.451e-05	C/T	C	0.000
TRINITY_DN2956_c0_g1_i3	601	2988	1.452e-05	T/C	G	0.001
Contig5456	608	6840	1.452e-05	T/G/C/A	T	0.001
Contig684	867	7926	1.452e-05	T/C	C	0.001
TRINITY_DN14691_c0_g1_i6	1226	3336	1.453e-05	A/G	A	0.000
TRINITY_DN20062_c0_g1_i2	879	7497	1.454e-05	C/T	C	0.000
Contig3966	1922	7654	1.454e-05	T/C	C	0.000
TRINITY_DN13501_c0_g1_i10	1300	7294	1.455e-05	T/C	T	0.000
TRINITY_DN1621_c0_g1_i14	198	5729	1.455e-05	A/C	A	0.000
TRINITY_DN5736_c1_g1_i1	320	7270	1.456e-05	T/C	T	0.000
TRINITY_DN20062_c0_g1_i2	962	7555	1.457e-05	A/G	G	0.000
Contig12776	4987	4290	1.459e-05	C/A/T	C	0.002
TRINITY_DN3495_c1_g1_i8	474	7118	1.46e-05	A/G/C	A	0.000
TRINITY_DN15691_c0_g1_i7	1128	5989	1.462e-05	A/G	G	0.000
TRINITY_DN1902_c1_g1_i8	385	6976	1.462e-05	G/A	G	0.000
TRINITY_DN55_c1_g1_i5	1166	7043	1.464e-05	A/G	C	0.000
Contig18597	1507	3325	1.464e-05	A/G	A	0.001
TRINITY_DN91999_c0_g1_i1	240	7713	1.467e-05	G/A	T	0.000
TRINITY_DN55_c1_g1_i5	3003	6481	1.467e-05	G/A	A	0.000
TRINITY_DN681_c0_g2_i1	1351	7851	1.468e-05	T/G/C	C	0.001
TRINITY_DN1097_c1_g2_i9	342	5679	1.469e-05	A/G	G	0.000
Contig1742	1428	7951	1.469e-05	G/T	T	0.000
Contig16410	348	7783	1.47e-05	G/A	G	0.000
TRINITY_DN4005_c0_g1_i3	473	3269	1.474e-05	A/G	G	0.001
TRINITY_DN718_c0_g1_i10	6765	7768	1.474e-05	A/G	C	0.000
TRINITY_DN8510_c0_g1_i6	97	7691	1.474e-05	T/C	T	0.000
TRINITY_DN5736_c1_g1_i1	1717	7142	1.474e-05	A/G	A	0.000
TRINITY_DN1326_c0_g2_i3	2689	6490	1.475e-05	C/T	T	0.000
Contig4352	908	7472	1.475e-05	T/A	T	0.002
Contig1128	4266	7413	1.477e-05	C/A	A	0.000
TRINITY_DN2373_c0_g1_i4	379	6140	1.481e-05	G/A	C	0.000
Contig7154	1287	7629	1.481e-05	G/T	T	0.001
TRINITY_DN13501_c0_g1_i10	525	7695	1.482e-05	A/G	G	0.001
TRINITY_DN9699_c1_g1_i9	489	7688	1.482e-05	A/G	G	0.001
TRINITY_DN1781_c0_g1_i14	1514	7714	1.486e-05	A/G	A	0.001
Contig10092	956	7552	1.486e-05	T/C	T	0.000
TRINITY_DN33216_c0_g1_i1	249	7682	1.488e-05	G/A	A	0.001
Contig15286	165	3933	1.488e-05	A/G	T	0.000
TRINITY_DN3633_c0_g1_i10	892	6038	1.489e-05	T/C	A	0.000
TRINITY_DN3106_c0_g1_i14	392	7027	1.489e-05	T/A/G	G	0.003
TRINITY_DN3008_c1_g1_i3	965	7304	1.489e-05	A/C	C	0.000
Contig10092	1008	7312	1.489e-05	T/C	T	0.000
TRINITY_DN5736_c1_g1_i1	2091	7566	1.49e-05	G/A	A	0.000
TRINITY_DN35031_c0_g2_i1	1503	6570	1.492e-05	T/C/G	G	0.000
TRINITY_DN6949_c0_g1_i4	234	3749	1.493e-05	A/G	T	0.001
TRINITY_DN11451_c0_g1_i1	1194	4993	1.495e-05	C/T	A	0.000
Contig22856	658	6238	1.495e-05	G/A	A	0.000
Contig3966	2576	7729	1.496e-05	A/G	G	0.000
TRINITY_DN11123_c0_g2_i4	325	6435	1.498e-05	T/C/G/A	C	0.001
TRINITY_DN13501_c0_g1_i10	940	7495	1.501e-05	C/T	C	0.001
TRINITY_DN13501_c0_g1_i10	1089	7845	1.501e-05	A/G	G	0.000
TRINITY_DN16152_c0_g2_i1	631	4161	1.503e-05	C/A	A	0.001
TRINITY_DN3820_c0_g1_i5	170	6114	1.504e-05	T/C	A	0.000
Contig16544	1666	7023	1.504e-05	A/G	C	0.000
TRINITY_DN3633_c0_g1_i10	870	6394	1.505e-05	T/C	C	0.000
TRINITY_DN7312_c0_g1_i5	577	7855	1.506e-05	T/C/G	C	0.001
TRINITY_DN452_c0_g1_i2	1158	7593	1.507e-05	T/C/G	A	0.001
Contig2081	1440	6952	1.507e-05	A/G	T	0.001
Contig3966	983	7035	1.509e-05	G/C	C	0.000
TRINITY_DN13488_c0_g1_i15	144	7036	1.51e-05	G/A	A	0.000
Contig5518	1522	6612	1.51e-05	A/G	G	0.000
TRINITY_DN10565_c0_g1_i3	491	6859	1.511e-05	C/T	C	0.001
Contig16772	485	5850	1.511e-05	A/G	A	0.001
TRINITY_DN91999_c0_g1_i1	131	7489	1.512e-05	C/T	C	0.000
TRINITY_DN5736_c1_g1_i1	995	7656	1.512e-05	T/G	A	0.000
Contig684	882	7935	1.512e-05	T/C	T	0.000
TRINITY_DN5736_c1_g1_i1	978	7609	1.514e-05	G/A	T	0.000
Contig16410	976	7093	1.514e-05	C/T	C	0.001
Contig9684	5439	7395	1.514e-05	A/G	T	0.000
Contig12220	257	7235	1.515e-05	T/C	T	0.000
TRINITY_DN5736_c1_g1_i1	523	6289	1.519e-05	T/C	C	0.000
TRINITY_DN1326_c0_g2_i3	2765	5849	1.523e-05	T/C	C	0.000
Contig1164	2538	6411	1.523e-05	A/G	A	0.000
Contig684	2738	7783	1.524e-05	A/G/T/C	T	0.001
TRINITY_DN14384_c0_g1_i5	526	6532	1.525e-05	A/G	C	0.000
Contig3966	3406	7684	1.525e-05	G/A	G	0.001
Contig3011	2696	7896	1.526e-05	G/A	G	0.000
TRINITY_DN77963_c0_g1_i4	110	7617	1.527e-05	G/A	A	0.000
Contig21547	1428	6231	1.527e-05	T/C	A	0.000
Contig22856	1314	7612	1.528e-05	T/C	T	0.000
TRINITY_DN8839_c0_g1_i7	128	7759	1.529e-05	T/C/G	T	0.001
TRINITY_DN681_c0_g2_i1	662	7867	1.53e-05	T/C	C	0.000
TRINITY_DN16152_c0_g2_i1	786	6305	1.532e-05	C/T	T	0.000
TRINITY_DN13501_c0_g1_i10	513	7825	1.533e-05	G/A	A	0.000
TRINITY_DN1902_c1_g1_i8	316	7016	1.533e-05	T/C/G	T	0.001
Contig2081	1558	6895	1.533e-05	A/G	G	0.000
Contig5028	470	7867	1.535e-05	A/G	A	0.000
TRINITY_DN9075_c0_g1_i11	1460	7744	1.536e-05	T/C	G	0.000
TRINITY_DN5736_c1_g1_i1	1341	7376	1.537e-05	G/A	G	0.000
Contig11313	1040	4083	1.539e-05	G/A	G	0.001
TRINITY_DN5177_c0_g1_i1	296	4424	1.54e-05	T/C	A	0.000
Contig7134	2163	7547	1.54e-05	T/C	C	0.000
Contig688	2456	7810	1.542e-05	C/T	T	0.000
TRINITY_DN5736_c1_g1_i1	860	6885	1.543e-05	T/C/G/A	G	0.001
Contig19167	1264	7882	1.543e-05	C/A	C	0.000
TRINITY_DN8675_c0_g1_i6	1221	7612	1.545e-05	T/C	A	0.000
Contig7154	1589	7790	1.545e-05	T/G	T	0.000
TRINITY_DN3495_c1_g1_i8	738	7335	1.547e-05	G/A	G	0.000
Contig1128	5147	6997	1.547e-05	A/T	A	0.000
Contig21547	1113	6913	1.547e-05	T/C	T	0.000
TRINITY_DN3820_c0_g1_i5	273	5877	1.548e-05	C/T	T	0.000
Contig16410	1469	7119	1.548e-05	T/C	C	0.000
TRINITY_DN15876_c0_g1_i4	2145	6731	1.549e-05	T/C	T	0.000
TRINITY_DN3757_c0_g1_i6	729	7589	1.549e-05	G/C	G	0.000
Contig3966	2575	7701	1.549e-05	C/G	G	0.001
TRINITY_DN681_c0_g2_i1	1296	7924	1.55e-05	A/G	G	0.001
Contig3966	2017	7637	1.55e-05	T/C	C	0.000
Contig16410	688	7286	1.551e-05	T/C	C	0.000
Contig5456	11043	6630	1.552e-05	A/G/T	C	0.001
Contig10092	1599	6662	1.554e-05	T/C	G	0.000
TRINITY_DN8675_c0_g1_i6	1522	7629	1.555e-05	A/C	C	0.001
Contig8662	454	7334	1.555e-05	A/G	G	0.000
TRINITY_DN681_c0_g2_i1	660	7862	1.556e-05	A/G	A	0.000
TRINITY_DN3317_c1_g2_i2	957	5088	1.556e-05	A/C/G	T	0.000
Contig7272	591	7377	1.556e-05	T/C	T	0.000
Contig4352	1533	3232	1.556e-05	C/A	A	0.001
Contig5456	14994	6189	1.557e-05	A/G	A	0.000
TRINITY_DN14384_c0_g1_i5	623	6631	1.558e-05	T/C/G	C	0.001
TRINITY_DN3820_c0_g1_i5	267	7053	1.562e-05	T/C	G	0.000
TRINITY_DN14691_c0_g1_i6	1410	2822	1.563e-05	G/A	G	0.000
Contig16772	536	7017	1.563e-05	C/T	C	0.000
TRINITY_DN15876_c0_g1_i4	1586	6317	1.565e-05	T/C	A	0.000
TRINITY_DN3996_c0_g1_i14	248	2910	1.565e-05	A/G	A	0.001
TRINITY_DN291_c0_g1_i1	389	6995	1.566e-05	A/G	T	0.000
TRINITY_DN94_c0_g1_i1	480	6798	1.567e-05	A/G	G	0.000
TRINITY_DN5422_c0_g1_i1	421	7470	1.568e-05	A/G	A	0.001
Contig7411	1045	7346	1.568e-05	C/T	T	0.000
TRINITY_DN9702_c0_g1_i1	319	5345	1.569e-05	G/A	A	0.000
TRINITY_DN3317_c1_g2_i2	223	6966	1.569e-05	A/G	A	0.001
Contig16410	1740	7480	1.571e-05	G/A	A	0.000
Contig5456	11375	7641	1.572e-05	T/C	T	0.000
TRINITY_DN5281_c0_g1_i2	885	6032	1.574e-05	G/A	A	0.000
TRINITY_DN1524_c2_g1_i2	761	7516	1.574e-05	C/T	T	0.000
TRINITY_DN8820_c0_g1_i5	1584	6053	1.575e-05	T/C	T	0.000
TRINITY_DN18333_c0_g1_i2	1257	5934	1.577e-05	C/T	A	0.000
TRINITY_DN30985_c0_g3_i2	848	3719	1.578e-05	T/C	C	0.000
Contig7154	1552	7877	1.58e-05	A/G	A	0.000
TRINITY_DN1823_c0_g2_i2	208	5856	1.582e-05	A/G	G	0.001
TRINITY_DN5177_c0_g1_i1	807	3488	1.583e-05	T/A	T	0.001
TRINITY_DN6721_c0_g1_i3	424	7776	1.583e-05	C/T	T	0.001
TRINITY_DN3820_c0_g1_i5	479	7229	1.585e-05	C/T	C	0.000
TRINITY_DN9702_c0_g1_i1	1002	7893	1.587e-05	G/A	G	0.001
TRINITY_DN3008_c1_g1_i3	861	7402	1.589e-05	T/C	A	0.001
TRINITY_DN12469_c0_g1_i5	1067	7138	1.59e-05	G/A	A	0.000
Contig10092	871	7079	1.591e-05	C/T	C	0.000
TRINITY_DN12469_c0_g1_i5	1252	6036	1.593e-05	G/A	G	0.000
TRINITY_DN681_c0_g2_i1	1677	7503	1.593e-05	A/G	G	0.000
TRINITY_DN91999_c0_g1_i1	100	7630	1.594e-05	G/A	G	0.000
Contig18779	1714	5877	1.594e-05	T/C	T	0.000
TRINITY_DN18630_c0_g1_i4	1813	7642	1.595e-05	A/G	A	0.000
TRINITY_DN2445_c1_g1_i1	321	3358	1.596e-05	T/C	C	0.001
TRINITY_DN9699_c1_g1_i9	623	6450	1.596e-05	G/C	C	0.000
TRINITY_DN1531_c0_g1_i2	1541	7275	1.597e-05	T/C	G	0.000
Contig9920	1857	6848	1.597e-05	C/T	T	0.000
TRINITY_DN1781_c0_g1_i14	1540	7006	1.598e-05	A/G	G	0.000
Contig22856	1212	7706	1.601e-05	T/C	C	0.000
TRINITY_DN33643_c0_g1_i1	1745	7622	1.602e-05	T/C	T	0.000
TRINITY_DN16152_c0_g2_i1	789	6276	1.603e-05	A/G	G	0.000
TRINITY_DN8770_c0_g2_i2	382	3764	1.603e-05	A/G	T	0.001
TRINITY_DN11931_c1_g1_i9	121	7923	1.603e-05	A/G/C/T	T	0.001
TRINITY_DN6172_c0_g1_i3	532	7882	1.605e-05	A/G	A	0.000
TRINITY_DN5736_c1_g1_i1	1501	7483	1.608e-05	G/C/A/T	C	0.001
Contig20954	673	6420	1.61e-05	A/G	A	0.001
Contig8210	1710	7802	1.61e-05	G/C	C	0.000
Contig16544	823	6686	1.613e-05	T/G	C	0.000
TRINITY_DN12776_c1_g1_i1	293	7665	1.615e-05	C/T	T	0.000
TRINITY_DN405_c0_g1_i3	828	7748	1.616e-05	T/C	T	0.001
TRINITY_DN5736_c1_g1_i1	513	7122	1.616e-05	G/A	G	0.000
Contig8719	774	6801	1.617e-05	A/G	G	0.001
Contig3966	4626	4312	1.617e-05	C/A	C	0.000
TRINITY_DN11744_c0_g2_i2	1017	6384	1.618e-05	C/A	A	0.000
Contig5518	1018	7238	1.618e-05	G/A	A	0.000
TRINITY_DN681_c0_g2_i1	1422	7867	1.619e-05	G/A	A	0.001
TRINITY_DN20507_c0_g1_i1	1471	6744	1.621e-05	T/C/G	C	0.001
TRINITY_DN405_c0_g1_i3	2962	7698	1.623e-05	T/C	C	0.001
Contig21547	1195	7008	1.623e-05	T/C	C	0.001
TRINITY_DN14691_c0_g1_i6	1066	3476	1.629e-05	G/A	T	0.000
TRINITY_DN5736_c1_g1_i1	502	7422	1.63e-05	C/T	C	0.000
TRINITY_DN4936_c0_g1_i1	372	7716	1.632e-05	G/A	A	0.000
TRINITY_DN3495_c1_g1_i8	142	6475	1.632e-05	G/A	G	0.000
Contig10070	787	6796	1.633e-05	T/C	G	0.000
Contig61	125	7347	1.634e-05	G/A	T	0.000
Contig10839	329	3793	1.635e-05	G/C/A	T	0.001
TRINITY_DN13488_c0_g1_i15	132	6361	1.637e-05	A/G	G	0.000
TRINITY_DN91999_c0_g1_i1	533	7824	1.637e-05	A/G/T	A	0.001
TRINITY_DN6172_c0_g1_i3	247	5867	1.638e-05	T/C/G	A	0.000
TRINITY_DN278_c1_g2_i1	246	4675	1.639e-05	A/G	G	0.000
TRINITY_DN13332_c0_g1_i1	309	6680	1.64e-05	A/G/C	A	0.001
TRINITY_DN13501_c0_g1_i10	1714	7406	1.64e-05	A/C	A	0.000
TRINITY_DN15876_c0_g1_i4	2268	6914	1.641e-05	A/G	G	0.000
TRINITY_DN1242_c1_g1_i1	505	4390	1.642e-05	A/G/C	C	0.001
Contig9712	3069	5718	1.644e-05	A/G	G	0.001
TRINITY_DN1732_c0_g1_i1	732	7667	1.646e-05	G/A	G	0.000
TRINITY_DN1780_c0_g1_i1	1682	7688	1.646e-05	T/C	C	0.000
TRINITY_DN1823_c0_g2_i2	248	6202	1.646e-05	A/G/T	A	0.001
TRINITY_DN22093_c0_g1_i2	285	4787	1.646e-05	A/G	A	0.001
Contig16410	1654	7644	1.647e-05	G/A	A	0.000
TRINITY_DN452_c0_g1_i2	1488	7557	1.648e-05	A/G	A	0.001
TRINITY_DN6172_c0_g1_i3	345	7223	1.648e-05	C/T	C	0.001
TRINITY_DN718_c0_g1_i10	6260	7570	1.648e-05	G/A	A	0.000
Contig7272	1215	7792	1.648e-05	G/A	G	0.001
Contig3966	2562	6997	1.648e-05	A/G	G	0.000
TRINITY_DN1767_c1_g1_i3	376	7565	1.651e-05	T/C	T	0.000
TRINITY_DN12469_c0_g1_i5	774	5533	1.652e-05	A/G	G	0.000
TRINITY_DN13501_c0_g1_i10	1316	7353	1.652e-05	A/G	C	0.000
Contig61	627	6348	1.652e-05	A/G	A	0.000
Contig19774	181	4645	1.653e-05	C/T	C	0.001
TRINITY_DN27385_c0_g2_i3	823	7753	1.654e-05	T/C	G	0.000
Contig3198	939	7734	1.655e-05	T/C	T	0.000
Contig3966	1937	6777	1.655e-05	T/C/G/A	C	0.001
TRINITY_DN11451_c0_g1_i1	1473	6466	1.656e-05	A/G	A	0.000
TRINITY_DN32220_c0_g1_i13	236	4747	1.656e-05	G/A	A	0.000
Contig18747	614	6044	1.656e-05	G/A	G	0.000
Contig4352	648	7374	1.656e-05	G/A	A	0.001
TRINITY_DN11451_c0_g1_i1	1360	7100	1.657e-05	A/G	G	0.001
Contig19731	246	6064	1.662e-05	A/G	G	0.001
Contig5689	837	7484	1.662e-05	C/T	C	0.000
TRINITY_DN9075_c0_g1_i11	1606	7552	1.663e-05	G/A	G	0.000
TRINITY_DN8902_c0_g1_i10	678	1717	1.665e-05	A/G	A	0.000
Contig8351	901	7375	1.667e-05	T/C/A	A	0.001
TRINITY_DN49528_c0_g2_i1	502	7833	1.668e-05	A/G	A	0.001
Contig7411	473	6302	1.668e-05	T/C	T	0.000
TRINITY_DN55_c1_g1_i5	2857	6658	1.669e-05	T/C/G	A	0.001
TRINITY_DN1242_c1_g1_i1	252	4358	1.671e-05	T/C	A	0.000
Contig2081	1258	7518	1.671e-05	T/C	T	0.000
Contig7411	775	6417	1.671e-05	A/G	A	0.000
Contig684	3328	7793	1.673e-05	T/C	T	0.000
TRINITY_DN3317_c1_g2_i2	277	6999	1.675e-05	C/T	C	0.000
TRINITY_DN20062_c0_g1_i2	688	7519	1.676e-05	C/A	C	0.000
TRINITY_DN1607_c0_g1_i4	2292	7865	1.677e-05	A/G/C	A	0.001
TRINITY_DN37387_c0_g1_i1	691	6261	1.677e-05	G/A	A	0.000
Contig2081	1649	6066	1.678e-05	A/G	A	0.000
Contig13448	1593	7332	1.679e-05	C/T/G	G	0.001
Contig22905	1080	6025	1.682e-05	T/C	G	0.000
TRINITY_DN11744_c0_g2_i2	545	7763	1.684e-05	A/G/C	T	0.001
Contig22856	1526	7024	1.687e-05	A/G	A	0.001
Contig18747	601	4928	1.688e-05	C/T	C	0.001
Contig16544	1254	7675	1.69e-05	A/C/G	C	0.000
TRINITY_DN15691_c0_g1_i7	1029	7011	1.691e-05	A/G	G	0.001
TRINITY_DN33216_c0_g1_i1	340	7805	1.692e-05	T/C	G	0.001
TRINITY_DN291_c0_g1_i1	740	6977	1.693e-05	C/T	G	0.000
TRINITY_DN681_c0_g2_i1	1562	7884	1.693e-05	A/G	A	0.001
TRINITY_DN11451_c0_g1_i1	1369	7340	1.695e-05	A/G	G	0.000
TRINITY_DN12469_c0_g1_i5	153	6671	1.695e-05	C/T	A	0.001
TRINITY_DN25219_c0_g1_i7	1382	6836	1.695e-05	A/G	T	0.000
TRINITY_DN2787_c0_g1_i23	1017	2876	1.695e-05	C/T	A	0.000
TRINITY_DN77963_c0_g1_i4	243	6244	1.695e-05	T/C	T	0.001
TRINITY_DN3008_c1_g1_i3	1220	7277	1.695e-05	A/G/C	C	0.001
Contig12776	4810	6972	1.696e-05	G/A	G	0.000
Contig684	3896	7485	1.696e-05	A/G	C	0.000
TRINITY_DN91999_c0_g1_i1	364	6079	1.697e-05	C/T	A	0.000
TRINITY_DN405_c0_g1_i3	2861	7701	1.698e-05	A/G	A	0.000
Contig9712	3394	7211	1.698e-05	C/T	C	0.000
TRINITY_DN3008_c1_g1_i3	356	6466	1.699e-05	T/C	T	0.000
Contig21547	1121	7232	1.699e-05	G/A	G	0.000
Contig684	2555	7718	1.699e-05	T/C/G	T	0.000
TRINITY_DN55_c1_g1_i5	2392	6618	1.701e-05	G/C/A	G	0.001
Contig5456	10920	7388	1.701e-05	C/G	T	0.000
Contig7458	140	4544	1.701e-05	A/G	C	0.000
TRINITY_DN6575_c0_g2_i10	281	6272	1.702e-05	G/A	A	0.000
Contig61	697	7921	1.702e-05	T/C	T	0.000
TRINITY_DN3967_c0_g1_i4	1072	7599	1.704e-05	A/G/C/T	C	0.001
Contig5028	1078	7810	1.704e-05	A/G/T/C	A	0.001
Contig684	1925	7808	1.704e-05	A/G/C	A	0.000
TRINITY_DN8555_c0_g1_i9	573	7673	1.706e-05	A/G/C	G	0.001
TRINITY_DN18630_c0_g1_i4	2370	6295	1.709e-05	G/A	T	0.000
TRINITY_DN8820_c0_g1_i5	724	6317	1.709e-05	T/C	G	0.000
TRINITY_DN27385_c0_g2_i3	423	7448	1.71e-05	C/T	T	0.000
TRINITY_DN5736_c1_g1_i1	939	7533	1.711e-05	G/A	A	0.000
Contig16544	1606	7465	1.711e-05	A/G	A	0.000
Contig1164	3091	6391	1.713e-05	C/T	C	0.000
TRINITY_DN11451_c0_g1_i1	1736	6343	1.714e-05	T/C	T	0.000
Contig16544	1312	7594	1.714e-05	A/G	A	0.000
TRINITY_DN55_c1_g1_i5	2707	7402	1.717e-05	A/C/G	C	0.001
Contig1797	581	7733	1.717e-05	A/G	A	0.001
TRINITY_DN681_c0_g2_i1	1261	7828	1.719e-05	G/C	G	0.000
Contig3966	977	7140	1.723e-05	A/G	G	0.001
Contig4352	1570	3544	1.724e-05	A/C	A	0.000
TRINITY_DN8721_c0_g1_i4	1140	4097	1.727e-05	A/G	A	0.000
TRINITY_DN5736_c1_g1_i1	1425	7485	1.727e-05	G/A	A	0.000
Contig1164	2566	6883	1.727e-05	A/G	G	0.000
TRINITY_DN27385_c0_g2_i3	945	7873	1.728e-05	C/G	C	0.000
Contig11313	400	6046	1.728e-05	T/C	G	0.001
Contig21298	1124	2725	1.728e-05	A/G	G	0.001
Contig5456	3074	7242	1.728e-05	A/G	A	0.000
Contig5518	741	7101	1.728e-05	G/A	A	0.000
TRINITY_DN1531_c0_g1_i2	1421	7512	1.73e-05	T/C	G	0.000
TRINITY_DN5736_c1_g1_i1	873	7489	1.731e-05	T/G/C	C	0.001
TRINITY_DN10678_c0_g1_i4	608	5764	1.733e-05	A/G	G	0.000
TRINITY_DN53098_c0_g1_i2	794	5561	1.733e-05	A/G	G	0.000
TRINITY_DN8284_c0_g1_i6	431	5372	1.734e-05	A/G/C	A	0.001
Contig1797	357	7474	1.736e-05	A/C/G/T	A	0.001
Contig6105	105	7868	1.736e-05	T/C/A	G	0.001
TRINITY_DN1781_c0_g1_i14	1409	7625	1.738e-05	A/G	A	0.000
Contig8719	735	6489	1.738e-05	A/G	A	0.000
Contig10331	896	1197	1.739e-05	G/A	A	0.000
Contig684	1008	7919	1.739e-05	T/G	T	0.001
TRINITY_DN1780_c0_g1_i1	1099	7519	1.742e-05	G/A	G	0.000
Contig684	3216	7697	1.742e-05	T/C	A	0.000
Contig9712	3349	6673	1.743e-05	A/G	A	0.001
TRINITY_DN24130_c0_g1_i3	248	7496	1.746e-05	T/C/A/G	G	0.001
TRINITY_DN3757_c0_g1_i6	1504	7779	1.746e-05	A/G	A	0.001
TRINITY_DN5736_c1_g1_i1	963	6693	1.747e-05	G/A	G	0.000
Contig11313	347	5493	1.749e-05	G/A	G	0.000
TRINITY_DN16152_c0_g2_i1	632	4189	1.75e-05	C/A	A	0.001
Contig16772	180	4754	1.75e-05	G/C	C	0.001
TRINITY_DN55_c1_g1_i5	2912	7155	1.751e-05	A/G	C	0.000
TRINITY_DN718_c0_g1_i10	5795	7642	1.753e-05	G/A	A	0.000
TRINITY_DN55_c1_g1_i5	2629	7076	1.762e-05	G/A	A	0.000
Contig11313	349	5575	1.763e-05	A/G	C	0.000
Contig684	2453	7835	1.765e-05	T/C	T	0.001
TRINITY_DN49921_c0_g1_i1	525	5186	1.767e-05	A/G/T/C	C	0.001
Contig18747	713	4341	1.768e-05	G/A	G	0.001
TRINITY_DN18333_c0_g1_i2	1071	6023	1.773e-05	A/G	G	0.000
TRINITY_DN6575_c0_g2_i10	296	6012	1.774e-05	G/T	T	0.000
TRINITY_DN452_c0_g1_i2	1145	7712	1.774e-05	A/G	A	0.001
TRINITY_DN155_c3_g2_i5	253	5393	1.776e-05	A/G	T	0.000
TRINITY_DN20062_c0_g1_i2	624	7409	1.777e-05	C/T	C	0.000
Contig1797	560	7813	1.777e-05	T/C	C	0.000
TRINITY_DN27246_c0_g3_i1	219	7875	1.78e-05	G/A	A	0.001
Contig13448	1780	7824	1.78e-05	G/A	G	0.001
TRINITY_DN53098_c0_g1_i2	421	5407	1.781e-05	A/G	T	0.000
Contig22905	1165	4564	1.781e-05	T/C	C	0.000
Contig5689	1085	7174	1.782e-05	G/A	C	0.000
Contig5456	1417	6593	1.787e-05	A/G	A	0.000
Contig684	1604	7809	1.787e-05	A/C/G	A	0.000
Contig18747	807	7613	1.788e-05	A/G	A	0.001
TRINITY_DN3008_c1_g1_i3	1524	6050	1.789e-05	A/G	A	0.000
TRINITY_DN2373_c0_g1_i4	314	6963	1.79e-05	A/G	G	0.000
TRINITY_DN53098_c0_g1_i2	315	5012	1.79e-05	G/A	A	0.000
Contig7458	193	4967	1.791e-05	A/G	G	0.000
Contig7272	762	6638	1.791e-05	A/G	A	0.000
TRINITY_DN15876_c0_g1_i4	1625	6535	1.792e-05	G/A	A	0.000
TRINITY_DN452_c0_g1_i2	1565	7520	1.792e-05	A/G	G	0.000
Contig684	3737	7849	1.792e-05	A/G	G	0.001
Contig688	945	6695	1.793e-05	T/C/G/A	G	0.001
Contig3966	2217	7551	1.793e-05	T/C	C	0.000
TRINITY_DN15849_c0_g1_i5	120	4623	1.795e-05	G/A	G	0.000
TRINITY_DN1781_c0_g1_i14	1259	7668	1.795e-05	A/C/G	A	0.001
TRINITY_DN906_c1_g1_i11	1091	7788	1.795e-05	T/C	T	0.000
Contig5518	1560	6169	1.795e-05	G/A	A	0.000
TRINITY_DN11931_c1_g1_i9	316	7489	1.796e-05	C/T	T	0.000
Contig5456	506	7372	1.798e-05	A/G	G	0.000
Contig9920	1602	7435	1.798e-05	G/A	A	0.000
Contig688	2104	7724	1.799e-05	T/C	C	0.000
TRINITY_DN18630_c0_g1_i4	2096	7161	1.8e-05	C/T	G	0.000
TRINITY_DN20507_c0_g1_i1	736	7172	1.8e-05	A/G	G	0.001
Contig3465	193	6610	1.8e-05	T/C	A	0.000
Contig3479	590	6192	1.8e-05	A/G	A	0.000
TRINITY_DN718_c0_g1_i10	6293	7761	1.801e-05	T/C	T	0.001
TRINITY_DN1781_c0_g1_i14	876	7923	1.801e-05	G/A	A	0.000
TRINITY_DN3495_c1_g1_i8	642	6506	1.801e-05	C/T	A	0.000
Contig10092	1539	3979	1.801e-05	T/A	C	0.001
TRINITY_DN452_c0_g1_i2	715	7664	1.802e-05	T/C	T	0.003
TRINITY_DN5736_c1_g1_i1	421	7199	1.802e-05	T/C	T	0.001
TRINITY_DN3967_c0_g1_i4	863	7516	1.803e-05	C/T	C	0.000
TRINITY_DN718_c0_g1_i10	6060	7760	1.803e-05	T/C	T	0.000
TRINITY_DN5736_c1_g1_i1	1351	7348	1.805e-05	A/G	A	0.001
TRINITY_DN1780_c0_g1_i1	1666	7509	1.806e-05	A/C	G	0.001
TRINITY_DN8284_c0_g1_i6	306	7739	1.806e-05	T/C	C	0.000
Contig18747	819	7152	1.806e-05	T/C/G	A	0.001
TRINITY_DN1328_c0_g1_i1	1251	2934	1.807e-05	G/A	A	0.000
TRINITY_DN15876_c0_g1_i4	1626	6605	1.809e-05	A/G	G	0.001
TRINITY_DN1781_c0_g1_i14	998	7810	1.809e-05	A/G	G	0.000
Contig11313	903	5042	1.809e-05	A/G	T	0.000
Contig5518	1437	6592	1.811e-05	G/A	A	0.001
TRINITY_DN13501_c0_g1_i10	1145	7594	1.813e-05	T/C	C	0.001
TRINITY_DN8510_c0_g1_i6	240	7455	1.813e-05	A/C/G/T	G	0.001
Contig12220	719	6972	1.814e-05	T/C	G	0.000
TRINITY_DN24130_c0_g1_i3	160	7733	1.815e-05	G/T	G	0.001
Contig16544	635	7596	1.815e-05	A/G	T	0.001
Contig3465	839	7605	1.816e-05	G/A	A	0.000
TRINITY_DN1767_c1_g1_i3	790	7244	1.818e-05	T/C	T	0.000
Contig5456	13302	7136	1.82e-05	T/C	C	0.000
TRINITY_DN3495_c1_g1_i8	620	6075	1.821e-05	T/C	G	0.000
TRINITY_DN1326_c0_g2_i3	3084	5506	1.823e-05	G/A	A	0.000
TRINITY_DN5177_c0_g1_i1	726	3339	1.823e-05	C/T	C	0.000
Contig16410	984	7356	1.823e-05	T/C	A	0.001
Contig684	3475	7758	1.823e-05	T/C	G	0.000
TRINITY_DN30985_c0_g3_i2	767	3294	1.825e-05	T/C	A	0.001
TRINITY_DN1423_c0_g1_i2	885	5320	1.828e-05	A/G	C	0.000
TRINITY_DN452_c0_g1_i2	1568	7622	1.828e-05	C/G	G	0.000
Contig13448	1684	7832	1.829e-05	G/A	A	0.003
Contig4352	1416	2532	1.829e-05	G/T	T	0.004
TRINITY_DN405_c0_g1_i3	3326	7549	1.831e-05	T/C/G	G	0.001
Contig18747	605	5493	1.834e-05	A/G	C	0.000
Contig12136	1263	5648	1.835e-05	A/G	A	0.000
Contig7154	1288	6871	1.84e-05	G/C	C	0.000
TRINITY_DN27385_c0_g2_i3	638	7771	1.841e-05	A/G	G	0.001
Contig5456	13739	7212	1.845e-05	C/G	T	0.000
TRINITY_DN53098_c0_g1_i2	554	5879	1.848e-05	A/G	A	0.000
Contig9920	1334	7045	1.848e-05	A/G	A	0.000
TRINITY_DN22497_c0_g1_i2	224	7608	1.849e-05	A/G	T	0.000
Contig5456	1966	7110	1.849e-05	T/C	G	0.000
TRINITY_DN35031_c0_g2_i1	1478	6925	1.85e-05	T/C	T	0.000
Contig61	115	7435	1.85e-05	G/C	G	0.000
TRINITY_DN5177_c0_g1_i1	436	4306	1.851e-05	A/G	T	0.000
TRINITY_DN91999_c0_g1_i1	361	7567	1.851e-05	A/G	C	0.000
TRINITY_DN681_c0_g2_i1	1363	7870	1.852e-05	T/G	T	0.001
Contig16410	1273	7533	1.852e-05	A/C	A	0.000
Contig6105	641	7294	1.852e-05	A/G	T	0.001
Contig684	2238	7858	1.853e-05	A/G	T	0.000
Contig2040	1304	3648	1.855e-05	G/A	T	0.001
TRINITY_DN49972_c0_g2_i1	832	3129	1.856e-05	A/G	T	0.000
Contig10092	1139	6022	1.856e-05	C/T	A	0.000
Contig18779	1705	7685	1.857e-05	A/G	C	0.000
TRINITY_DN2373_c0_g1_i4	218	5014	1.858e-05	T/C	C	0.000
Contig4352	966	7687	1.859e-05	C/A	A	0.001
Contig21547	945	5595	1.86e-05	C/T	T	0.000
TRINITY_DN27385_c0_g2_i3	620	7823	1.862e-05	G/A	G	0.000
TRINITY_DN3757_c0_g1_i6	1414	7555	1.862e-05	A/G	G	0.000
TRINITY_DN55_c1_g1_i5	3119	6411	1.862e-05	G/A	A	0.001
Contig3966	2626	7694	1.862e-05	A/G	A	0.000
Contig7272	621	7657	1.863e-05	A/C	C	0.001
TRINITY_DN1781_c0_g1_i14	1508	7738	1.866e-05	T/C	T	0.000
TRINITY_DN5736_c1_g1_i1	1504	7483	1.869e-05	A/G/C/T	C	0.001
Contig3198	781	7953	1.87e-05	G/A	A	0.000
TRINITY_DN9699_c1_g1_i9	621	7048	1.872e-05	T/C	C	0.001
Contig5456	759	7378	1.872e-05	A/G/C	A	0.001
Contig1164	1677	7461	1.873e-05	G/C/A	G	0.003
TRINITY_DN19848_c0_g1_i4	1727	7880	1.874e-05	C/T	T	0.001
TRINITY_DN2628_c0_g1_i13	778	4790	1.876e-05	G/A	C	0.000
Contig1128	4816	7682	1.877e-05	C/T	C	0.000
TRINITY_DN3820_c0_g1_i5	678	7412	1.879e-05	A/G	A	0.000
Contig5854	1250	3203	1.879e-05	T/C	T	0.000
TRINITY_DN1900_c0_g1_i7	386	1942	1.88e-05	A/G	A	0.001
Contig10092	1540	4082	1.881e-05	C/T	C	0.001
Contig18747	812	7406	1.881e-05	T/C	G	0.000
TRINITY_DN373_c0_g1_i6	1727	6088	1.883e-05	C/T	T	0.001
Contig5456	477	7322	1.883e-05	T/C	T	0.000
TRINITY_DN15691_c0_g1_i7	500	7300	1.884e-05	C/T	T	0.000
TRINITY_DN405_c0_g1_i3	1765	7710	1.884e-05	A/G	A	0.000
TRINITY_DN8820_c0_g1_i5	1526	6191	1.884e-05	A/G	G	0.000
TRINITY_DN452_c0_g1_i2	1463	7737	1.887e-05	T/C	C	0.000
TRINITY_DN7312_c0_g1_i5	464	7779	1.888e-05	A/G	T	0.001
Contig3966	2666	6867	1.888e-05	T/A	T	0.003
Contig16772	1067	6803	1.89e-05	G/A	G	0.000
Contig21547	825	5378	1.891e-05	G/A	G	0.000
TRINITY_DN11284_c0_g1_i5	619	7241	1.892e-05	T/C	A	0.001
TRINITY_DN109125_c0_g1_i5	319	3899	1.894e-05	C/T	T	0.000
TRINITY_DN1823_c0_g2_i2	219	5885	1.894e-05	G/C	C	0.002
Contig688	1595	7641	1.895e-05	C/T	C	0.000
TRINITY_DN1732_c0_g1_i1	411	5225	1.898e-05	A/G	G	0.000
TRINITY_DN55_c1_g1_i5	1902	2327	1.9e-05	G/T	T	0.002
Contig16410	1168	7491	1.9e-05	G/A	G	0.000
Contig12757	101	3959	1.901e-05	A/G	A	0.001
TRINITY_DN7312_c0_g1_i5	687	7858	1.902e-05	T/C	C	0.000
Contig16772	217	5666	1.902e-05	C/A	C	0.001
TRINITY_DN27246_c0_g3_i1	220	7802	1.905e-05	A/G	A	0.001
TRINITY_DN4487_c0_g1_i1	1093	4197	1.905e-05	G/A	G	0.000
TRINITY_DN17114_c1_g1_i1	1084	7206	1.905e-05	G/A	G	0.000
Contig11313	563	6843	1.905e-05	T/A	G	0.000
TRINITY_DN2615_c2_g1_i11	1421	5916	1.906e-05	A/G	C	0.000
Contig8351	785	7873	1.906e-05	G/A	G	0.000
TRINITY_DN4913_c0_g1_i4	1032	5792	1.909e-05	T/C	A	0.000
TRINITY_DN12469_c0_g1_i5	778	6057	1.91e-05	A/G	T	0.000
Contig2549	4568	1911	1.912e-05	C/T	C	0.001
Contig684	3357	7849	1.914e-05	A/G	A	0.000
TRINITY_DN681_c0_g2_i1	1289	7713	1.917e-05	G/A	G	0.001
TRINITY_DN6949_c0_g1_i4	792	2936	1.917e-05	G/A	A	0.000
TRINITY_DN718_c0_g1_i10	6867	7678	1.918e-05	G/A	C	0.000
Contig684	1860	7603	1.918e-05	C/T	T	0.000
TRINITY_DN12469_c0_g1_i5	1277	5779	1.919e-05	A/G/C	T	0.001
TRINITY_DN13501_c0_g1_i10	504	7872	1.919e-05	A/G	A	0.000
Contig16772	240	6355	1.92e-05	G/A	G	0.000
Contig2680	316	7063	1.921e-05	T/C	T	0.000
TRINITY_DN53098_c0_g1_i2	318	4849	1.922e-05	A/G	A	0.000
TRINITY_DN5736_c1_g1_i1	1033	7531	1.922e-05	T/C	G	0.001
Contig7134	1832	7182	1.923e-05	G/A	A	0.000
Contig1083	912	666	1.924e-05	A/G	C	0.004
TRINITY_DN1781_c0_g1_i14	1349	7272	1.926e-05	A/G	A	0.001
Contig9712	3580	4901	1.927e-05	G/T	A	0.000
Contig13448	1696	7101	1.93e-05	A/G/C/T	A	0.001
Contig5456	3268	7082	1.93e-05	T/C	T	0.000
TRINITY_DN2269_c0_g1_i16	3	4617	1.932e-05	G/C/T/A	C	0.004
TRINITY_DN3008_c1_g1_i3	972	7102	1.932e-05	C/T	T	0.001
Contig16544	378	7489	1.932e-05	G/A	G	0.001
TRINITY_DN405_c0_g1_i3	1222	7922	1.934e-05	A/C	A	0.001
TRINITY_DN11931_c1_g1_i9	220	5832	1.935e-05	A/G	A	0.001
TRINITY_DN1085_c0_g1_i4	1292	2641	1.936e-05	C/T	T	0.004
TRINITY_DN2956_c0_g1_i3	1091	2988	1.936e-05	C/A	G	0.000
Contig3984	591	5167	1.936e-05	A/G	G	0.001
TRINITY_DN17114_c1_g1_i1	742	7781	1.94e-05	C/T	C	0.001
Contig16772	187	5631	1.942e-05	C/T	C	0.001
Contig8351	910	7711	1.945e-05	A/G/C	A	0.001
Contig3479	504	5926	1.947e-05	A/G	A	0.000
Contig16544	1201	7623	1.947e-05	A/G	T	0.001
TRINITY_DN33216_c0_g1_i1	250	7482	1.948e-05	C/T	T	0.001
TRINITY_DN1781_c0_g1_i14	1213	7787	1.948e-05	G/A	A	0.001
Contig7657	84	6500	1.948e-05	G/A	A	0.000
Contig16544	2326	7078	1.948e-05	T/C	A	0.000
Contig1797	963	7625	1.952e-05	T/C	G	0.001
Contig16410	1624	7182	1.956e-05	C/T	C	0.000
TRINITY_DN18630_c0_g1_i4	1791	7252	1.957e-05	T/C	T	0.000
TRINITY_DN55_c1_g1_i5	3164	6549	1.958e-05	G/A	A	0.000
Contig7151	1283	1515	1.958e-05	A/G	A	0.001
TRINITY_DN1823_c0_g2_i2	143	3584	1.96e-05	C/T	T	0.000
TRINITY_DN77963_c0_g1_i4	372	7679	1.96e-05	G/A	A	0.000
TRINITY_DN5736_c1_g1_i1	2059	6820	1.961e-05	G/A	G	0.000
Contig21547	972	6467	1.962e-05	A/G	G	0.000
Contig5518	1469	7366	1.962e-05	T/C	C	0.000
Contig684	2636	7671	1.964e-05	T/C	G	0.001
TRINITY_DN19848_c0_g1_i4	1851	6578	1.965e-05	T/C/A	A	0.001
TRINITY_DN23330_c0_g1_i2	513	5065	1.966e-05	A/G	G	0.000
TRINITY_DN405_c0_g1_i3	2160	7588	1.967e-05	T/C/A/G	C	0.001
Contig21547	1272	7136	1.967e-05	A/G/C	A	0.001
Contig19731	969	6605	1.968e-05	A/G/C	A	0.001
TRINITY_DN55_c1_g1_i5	1561	6442	1.969e-05	T/C	A	0.000
TRINITY_DN12469_c0_g1_i5	1021	7606	1.97e-05	A/G	A	0.001
TRINITY_DN3050_c0_g1_i6	229	6069	1.97e-05	C/T	G	0.000
TRINITY_DN1767_c1_g1_i3	73	4212	1.972e-05	C/T	C	0.000
TRINITY_DN37051_c0_g1_i5	393	4202	1.973e-05	A/G/C/T	A	0.002
Contig1797	900	7554	1.974e-05	C/T	G	0.001
Contig5028	1179	7848	1.974e-05	T/G/C	C	0.001
TRINITY_DN12469_c0_g1_i5	96	4340	1.976e-05	A/G	T	0.001
TRINITY_DN82_c0_g1_i4	1374	6717	1.976e-05	A/G	G	0.000
Contig7403	550	4621	1.976e-05	A/G	G	0.001
TRINITY_DN1781_c0_g1_i14	838	6318	1.977e-05	T/C	A	0.001
TRINITY_DN15691_c0_g1_i7	868	6857	1.979e-05	A/G	G	0.000
TRINITY_DN405_c0_g1_i3	1418	7730	1.981e-05	A/G/C	G	0.001
Contig16544	1551	7161	1.981e-05	A/G	A	0.000
TRINITY_DN5685_c0_g1_i4	972	2155	1.982e-05	A/G	C	0.000
TRINITY_DN20507_c0_g1_i1	1268	6866	1.983e-05	G/A	G	0.000
TRINITY_DN18713_c0_g1_i6	1055	7188	1.984e-05	A/G	G	0.001
TRINITY_DN4529_c0_g1_i1	823	5752	1.988e-05	G/A	A	0.000
TRINITY_DN16152_c0_g2_i1	843	5996	1.991e-05	T/C	T	0.001
Contig3011	2704	6982	1.992e-05	A/G	G	0.000
Contig8369	417	7127	1.992e-05	A/G	C	0.001
Contig12220	275	7242	1.993e-05	T/C/G	A	0.001
Contig8369	413	6545	1.993e-05	T/C	G	0.000
Contig5518	1313	6108	1.994e-05	A/G	A	0.000
TRINITY_DN13501_c0_g1_i10	1746	7759	1.996e-05	G/C	G	0.001
TRINITY_DN12776_c1_g1_i1	300	5706	1.996e-05	T/C	G	0.001
Contig8719	1332	5129	1.996e-05	A/G	T	0.000
TRINITY_DN4913_c0_g1_i4	335	5938	1.997e-05	T/G	G	0.001
Contig5518	1639	5393	1.997e-05	C/A	A	0.000
Contig6064	995	3801	1.999e-05	T/G	A	0.001
Contig4352	1382	2126	2e-05	G/C	G	0.001
Contig11313	441	7298	2.001e-05	G/A	A	0.001
TRINITY_DN5736_c1_g1_i1	1719	6946	2.002e-05	T/C	T	0.004
Contig1128	4267	7415	2.005e-05	C/T	C	0.000
TRINITY_DN3996_c0_g1_i14	1340	1440	2.006e-05	T/C	A	0.001
TRINITY_DN23330_c0_g1_i2	435	5139	2.008e-05	T/C	T	0.000
TRINITY_DN27246_c0_g3_i1	32	5818	2.008e-05	A/G	G	0.001
Contig3198	728	7899	2.008e-05	T/C	T	0.001
Contig5456	3688	6427	2.009e-05	A/G	G	0.000
TRINITY_DN40_c0_g1_i4	2143	6569	2.01e-05	A/G	G	0.001
TRINITY_DN718_c0_g1_i10	6977	7191	2.015e-05	A/G	A	0.000
Contig16544	723	7429	2.015e-05	T/C	G	0.001
TRINITY_DN3008_c1_g1_i3	1853	6518	2.016e-05	G/T	A	0.001
Contig13448	1484	7720	2.017e-05	T/C	T	0.001
Contig23026	1481	5352	2.018e-05	T/C	G	0.000
Contig9712	2271	7135	2.021e-05	T/C/A	A	0.001
Contig5456	1858	7353	2.022e-05	G/A	A	0.001
TRINITY_DN55_c1_g1_i5	1408	7199	2.023e-05	A/G	A	0.001
TRINITY_DN33216_c0_g1_i1	104	7399	2.024e-05	T/C/G	C	0.001
TRINITY_DN1531_c0_g1_i2	1581	5394	2.026e-05	A/G	T	0.000
TRINITY_DN1767_c1_g1_i3	892	6903	2.028e-05	A/G	A	0.001
TRINITY_DN718_c0_g1_i10	6047	7604	2.029e-05	T/C	T	0.001
TRINITY_DN9193_c1_g1_i7	403	2516	2.029e-05	A/G	A	0.001
TRINITY_DN1781_c0_g1_i14	1465	7405	2.03e-05	C/G	A	0.000
TRINITY_DN8839_c0_g1_i7	43	5613	2.031e-05	A/G	A	0.001
Contig7458	231	5107	2.032e-05	A/G	A	0.000
TRINITY_DN4259_c0_g1_i3	895	5848	2.033e-05	A/C/G	A	0.001
TRINITY_DN6721_c0_g1_i3	631	7550	2.033e-05	T/C	T	0.000
TRINITY_DN8510_c0_g1_i6	151	7600	2.033e-05	A/G	C	0.001
TRINITY_DN12776_c1_g1_i1	197	7784	2.033e-05	C/T	G	0.001
Contig19731	40	7909	2.034e-05	C/T	T	0.000
TRINITY_DN405_c0_g1_i3	1230	7936	2.037e-05	C/T	C	0.001
Contig8719	1242	4843	2.037e-05	T/C	T	0.000
Contig1797	360	7573	2.038e-05	T/C/A	T	0.001
Contig3966	2472	7667	2.046e-05	C/T	C	0.000
TRINITY_DN15849_c0_g1_i5	158	4813	2.047e-05	C/T	T	0.002
TRINITY_DN18333_c0_g1_i2	798	7114	2.047e-05	T/C	A	0.001
Contig11830	315	1293	2.048e-05	C/T	T	0.000
TRINITY_DN13864_c0_g2_i1	349	7644	2.049e-05	A/G	A	0.000
Contig351	228	2697	2.049e-05	T/A	C	0.001
Contig1128	4692	7131	2.05e-05	G/T	T	0.001
TRINITY_DN20507_c0_g1_i1	812	7020	2.051e-05	A/C	C	0.001
Contig1164	2822	7184	2.051e-05	C/T	T	0.000
TRINITY_DN452_c0_g1_i2	1547	7638	2.053e-05	T/C	C	0.000
TRINITY_DN681_c0_g2_i1	1655	7839	2.054e-05	A/G	A	0.001
Contig16410	1287	7509	2.056e-05	G/A	A	0.000
Contig684	1812	7875	2.056e-05	T/C	T	0.000
TRINITY_DN452_c0_g1_i2	1157	7703	2.058e-05	A/G	A	0.000
TRINITY_DN1767_c1_g1_i3	369	7156	2.061e-05	A/C/G/T	T	0.001
TRINITY_DN405_c0_g1_i3	1538	7900	2.062e-05	T/C	T	0.001
Contig9684	5489	7223	2.062e-05	T/C	T	0.000
Contig16544	1004	7676	2.066e-05	G/A	C	0.000
Contig1128	4821	7714	2.067e-05	C/T	C	0.000
Contig8719	852	7092	2.07e-05	C/T	C	0.000
Contig18747	776	7564	2.077e-05	G/A	G	0.001
Contig684	827	7450	2.077e-05	A/G	A	0.001
TRINITY_DN12469_c0_g1_i5	2018	4511	2.079e-05	G/A	A	0.000
TRINITY_DN1767_c1_g1_i3	522	7167	2.081e-05	T/C	T	0.001
TRINITY_DN452_c0_g1_i2	1171	7784	2.083e-05	A/C/G	A	0.001
Contig2680	523	7708	2.083e-05	A/G	A	0.000
TRINITY_DN19848_c0_g1_i4	1776	6388	2.084e-05	G/A	A	0.000
TRINITY_DN55_c1_g1_i5	1619	6756	2.084e-05	A/C/G	A	0.000
TRINITY_DN8839_c0_g1_i7	360	7560	2.085e-05	G/A	G	0.000
Contig7411	1180	6614	2.087e-05	A/G/T	A	0.001
TRINITY_DN5736_c1_g1_i1	317	7040	2.088e-05	G/A	G	0.001
Contig3966	4623	4506	2.089e-05	C/A	G	0.000
TRINITY_DN405_c0_g1_i3	2250	7785	2.09e-05	T/C/G	G	0.001
Contig7458	262	4984	2.09e-05	A/G	A	0.000
TRINITY_DN4259_c0_g1_i3	884	7859	2.091e-05	C/T	C	0.001
TRINITY_DN452_c0_g1_i2	1455	7729	2.093e-05	T/C	T	0.001
Contig16772	1753	2545	2.098e-05	G/A	T	0.000
Contig688	592	7557	2.099e-05	A/G	G	0.000
Contig12220	740	5901	2.1e-05	T/A	T	0.000
TRINITY_DN91999_c0_g1_i1	329	7897	2.102e-05	T/C	C	0.001
TRINITY_DN55_c1_g1_i5	2384	5749	2.102e-05	T/C/G	T	0.001
Contig5456	9093	6839	2.103e-05	G/A	G	0.002
Contig5518	1134	5932	2.104e-05	C/T	T	0.000
TRINITY_DN3820_c0_g1_i5	558	7627	2.105e-05	C/T	T	0.001
TRINITY_DN3317_c1_g2_i2	125	5472	2.106e-05	A/G	T	0.001
Contig22856	413	5893	2.107e-05	C/T	T	0.000
Contig7154	1600	5873	2.107e-05	A/G/C	A	0.001
Contig16544	1097	7718	2.107e-05	T/C	T	0.000
Contig1128	4693	6863	2.108e-05	G/T	T	0.001
Contig3966	3482	6703	2.109e-05	A/G	G	0.001
TRINITY_DN2364_c0_g1_i6	441	2105	2.111e-05	C/G	T	0.000
TRINITY_DN9702_c0_g1_i1	1310	7616	2.112e-05	G/A	G	0.000
TRINITY_DN3050_c0_g1_i6	339	6021	2.114e-05	A/G	T	0.000
TRINITY_DN1326_c0_g2_i3	2738	5945	2.118e-05	C/T	G	0.000
TRINITY_DN27385_c0_g2_i3	830	6930	2.118e-05	T/C/A	C	0.001
TRINITY_DN3008_c1_g1_i3	408	7244	2.119e-05	C/T	T	0.001
Contig7411	969	6322	2.119e-05	T/C	T	0.001
Contig8719	1473	5312	2.119e-05	C/T	C	0.000
TRINITY_DN1326_c0_g2_i3	2656	5426	2.12e-05	C/A	C	0.001
TRINITY_DN20568_c0_g1_i11	675	1925	2.122e-05	A/G	G	0.001
Contig11313	980	4718	2.124e-05	G/A	A	0.000
Contig22905	1085	6022	2.124e-05	A/G	C	0.001
TRINITY_DN2373_c0_g1_i4	397	5416	2.125e-05	T/C	C	0.000
Contig5518	887	7146	2.125e-05	T/C	T	0.001
Contig688	1677	7216	2.125e-05	T/G/C	T	0.001
TRINITY_DN10565_c0_g1_i3	487	5813	2.126e-05	T/C/G	T	0.001
Contig16410	759	7455	2.127e-05	T/C	A	0.000
TRINITY_DN2628_c0_g1_i13	3245	5548	2.129e-05	A/G	A	0.000
Contig16489	1202	6115	2.129e-05	T/A	A	0.000
TRINITY_DN2956_c0_g1_i3	510	2080	2.13e-05	T/A	A	0.000
Contig16410	1274	7546	2.13e-05	T/C	G	0.000
TRINITY_DN1767_c1_g1_i3	506	7642	2.133e-05	A/G	T	0.001
Contig5456	3549	7632	2.134e-05	T/C	T	0.000
Contig7458	154	5057	2.134e-05	G/A	A	0.000
TRINITY_DN5736_c1_g1_i1	580	7705	2.136e-05	A/G	G	0.000
TRINITY_DN18630_c0_g1_i4	2267	7642	2.139e-05	T/C	T	0.000
TRINITY_DN18713_c0_g1_i6	857	7936	2.14e-05	C/T	T	0.001
TRINITY_DN8555_c0_g1_i9	539	7896	2.14e-05	A/G	G	0.001
TRINITY_DN11203_c0_g1_i3	381	5676	2.141e-05	A/G/C	T	0.001
TRINITY_DN1242_c1_g1_i1	550	5191	2.141e-05	A/G	A	0.001
TRINITY_DN18333_c0_g1_i2	1185	5236	2.143e-05	C/G	A	0.000
TRINITY_DN13342_c0_g1_i1	618	2698	2.145e-05	A/G	G	0.000
TRINITY_DN906_c1_g1_i11	767	7898	2.145e-05	A/C	C	0.001
Contig688	1045	6075	2.148e-05	T/C	A	0.001
TRINITY_DN9368_c0_g1_i3	358	7591	2.15e-05	C/T	T	0.001
Contig19167	1228	7815	2.15e-05	A/G	G	0.001
TRINITY_DN8770_c0_g2_i2	453	3709	2.151e-05	G/A	A	0.001
TRINITY_DN20507_c0_g1_i1	1170	6213	2.152e-05	A/G	A	0.000
TRINITY_DN3967_c0_g1_i4	954	7218	2.152e-05	C/A/T/G	G	0.001
Contig13880	698	2882	2.152e-05	A/G	G	0.000
TRINITY_DN405_c0_g1_i3	1207	7903	2.153e-05	T/C	T	0.001
Contig19731	889	7616	2.154e-05	T/C/G	T	0.001
TRINITY_DN3633_c0_g1_i10	1281	6435	2.159e-05	T/C	G	0.000
Contig12220	714	6882	2.159e-05	A/C/G	C	0.001
Contig18747	752	6988	2.161e-05	A/G	C	0.000
TRINITY_DN27246_c0_g3_i1	119	7792	2.162e-05	T/C	T	0.001
Contig19731	1170	6654	2.162e-05	G/A	G	0.000
Contig5689	907	7351	2.163e-05	T/C	T	0.000
TRINITY_DN4529_c0_g1_i1	566	4879	2.164e-05	A/G	G	0.000
TRINITY_DN29161_c0_g1_i1	329	3704	2.164e-05	C/T	G	0.000
Contig5114	360	5296	2.164e-05	C/T	T	0.000
TRINITY_DN12776_c1_g1_i1	329	7884	2.166e-05	G/A	A	0.001
Contig10092	883	6973	2.169e-05	A/G	G	0.000
TRINITY_DN2364_c0_g1_i6	129	1216	2.17e-05	T/G	G	0.001
Contig3479	374	5074	2.171e-05	A/G	G	0.000
TRINITY_DN6614_c0_g1_i5	655	3290	2.173e-05	G/A	G	0.000
Contig688	2851	4347	2.177e-05	T/G/C/A	C	0.001
TRINITY_DN22093_c0_g1_i2	351	7536	2.178e-05	T/G/C	T	0.002
TRINITY_DN6949_c0_g1_i4	168	3222	2.178e-05	G/A	A	0.001
TRINITY_DN20062_c0_g1_i2	877	7381	2.179e-05	T/C	T	0.001
TRINITY_DN681_c0_g2_i1	1361	7851	2.18e-05	T/C/G	T	0.001
Contig2081	1409	7067	2.18e-05	A/G	A	0.001
Contig8369	118	7044	2.182e-05	T/C/A/G	T	0.002
Contig5518	1603	5752	2.183e-05	G/A	A	0.000
TRINITY_DN55_c1_g1_i5	2771	7307	2.184e-05	A/G	G	0.000
Contig5456	13947	7360	2.184e-05	A/G	A	0.001
TRINITY_DN718_c0_g1_i10	6238	7803	2.187e-05	T/C	G	0.000
Contig16544	924	7558	2.187e-05	T/C/A	A	0.001
Contig16544	1934	7328	2.188e-05	G/A	A	0.001
Contig4352	471	7227	2.188e-05	A/G	G	0.000
TRINITY_DN6172_c0_g1_i3	548	7386	2.19e-05	A/C/G	T	0.001
Contig8369	113	5342	2.19e-05	G/A	T	0.000
TRINITY_DN15691_c0_g1_i7	681	6700	2.193e-05	T/C	T	0.000
Contig17317	599	6225	2.193e-05	G/A	A	0.000
Contig5456	13180	7411	2.193e-05	A/G	A	0.000
Contig3966	3870	7663	2.195e-05	T/G	T	0.001
Contig1797	861	7664	2.197e-05	A/G	G	0.001
Contig3465	883	7386	2.197e-05	A/G	G	0.001
Contig16772	922	5505	2.198e-05	T/C/A/G	G	0.001
Contig18747	737	5026	2.198e-05	G/A	A	0.001
Contig7403	583	5647	2.199e-05	A/G	C	0.001
Contig3966	4399	7349	2.2e-05	A/G	T	0.001
Contig7134	1855	7102	2.202e-05	T/C/A	T	0.001
TRINITY_DN11284_c0_g1_i5	422	7303	2.203e-05	C/T	T	0.000
TRINITY_DN15876_c0_g1_i4	1638	6581	2.207e-05	A/G	A	0.001
Contig3198	661	6885	2.208e-05	A/G/C	C	0.001
Contig8719	1194	4850	2.208e-05	A/G	G	0.000
Contig1384	1389	7910	2.209e-05	C/T	C	0.000
Contig23179	686	4322	2.209e-05	T/C	C	0.000
TRINITY_DN3633_c0_g1_i10	1484	7370	2.21e-05	A/G	A	0.000
TRINITY_DN4487_c0_g1_i1	882	4905	2.21e-05	A/G	G	0.000
TRINITY_DN5736_c1_g1_i1	389	7673	2.21e-05	A/G	A	0.001
TRINITY_DN17114_c1_g1_i1	637	7472	2.211e-05	C/T/A/G	G	0.001
TRINITY_DN565_c0_g1_i9	953	3781	2.213e-05	G/A	G	0.000
Contig10448	1813	7690	2.213e-05	G/A	G	0.001
Contig3479	824	6148	2.213e-05	G/C	G	0.001
Contig1164	3103	6259	2.215e-05	A/G	G	0.000
TRINITY_DN1423_c0_g1_i2	349	5986	2.217e-05	A/G	G	0.000
TRINITY_DN1780_c0_g1_i1	1581	7597	2.22e-05	C/T	G	0.001
TRINITY_DN718_c0_g1_i10	6865	7691	2.22e-05	T/C	G	0.000
TRINITY_DN23330_c0_g1_i2	279	5749	2.222e-05	A/G	G	0.000
TRINITY_DN2364_c0_g1_i6	135	1182	2.222e-05	C/G	C	0.000
TRINITY_DN1767_c1_g1_i3	786	7062	2.224e-05	T/C	G	0.001
Contig7411	986	6980	2.224e-05	G/A	A	0.000
TRINITY_DN15876_c0_g1_i4	1651	6564	2.226e-05	A/G	G	0.000
TRINITY_DN55_c1_g1_i5	3202	5769	2.226e-05	T/C	G	0.001
TRINITY_DN12403_c0_g2_i9	226	4715	2.227e-05	T/C/G	C	0.000
Contig5417	4497	1591	2.232e-05	C/T	T	0.002
TRINITY_DN13501_c0_g1_i10	1116	7821	2.233e-05	T/C	T	0.001
TRINITY_DN373_c0_g1_i6	1608	6806	2.235e-05	G/A	A	0.000
Contig15215	386	5171	2.237e-05	G/A	T	0.000
Contig7134	2000	6993	2.237e-05	T/C	T	0.001
TRINITY_DN291_c0_g1_i1	832	6409	2.238e-05	T/C	T	0.001
TRINITY_DN718_c0_g1_i10	7124	3338	2.238e-05	C/G/T	C	0.001
Contig10092	915	7387	2.241e-05	T/G	T	0.001
TRINITY_DN5736_c1_g1_i1	761	6855	2.243e-05	A/G	A	0.001
Contig9727	547	5458	2.243e-05	G/A	G	0.000
TRINITY_DN18630_c0_g1_i4	1708	5154	2.244e-05	G/A	G	0.000
TRINITY_DN937_c0_g1_i11	321	7664	2.244e-05	T/C	C	0.000
TRINITY_DN1003_c1_g1_i4	2381	6921	2.244e-05	C/T	T	0.001
Contig9712	3582	4731	2.244e-05	A/T	A	0.000
TRINITY_DN20062_c0_g1_i2	907	7747	2.245e-05	A/G	T	0.001
Contig16544	925	7497	2.245e-05	C/A/T	T	0.001
TRINITY_DN1621_c0_g1_i14	234	6271	2.246e-05	A/G	G	0.000
Contig16410	1229	7418	2.248e-05	T/C	G	0.001
Contig684	927	7833	2.248e-05	C/T	T	0.000
Contig10092	1518	4026	2.249e-05	A/C	C	0.001
Contig12776	4835	7237	2.249e-05	T/C	T	0.001
TRINITY_DN1423_c0_g1_i2	663	4464	2.25e-05	G/A	A	0.001
TRINITY_DN55_c1_g1_i5	3213	5850	2.251e-05	T/C/A	C	0.001
Contig10092	763	6551	2.256e-05	A/G	C	0.000
Contig9727	412	7430	2.26e-05	G/A	A	0.000
TRINITY_DN5422_c0_g1_i1	505	7362	2.262e-05	A/G	A	0.001
Contig3198	965	7298	2.263e-05	T/C	C	0.001
Contig7272	636	7761	2.263e-05	A/G	C	0.001
TRINITY_DN11203_c0_g1_i3	560	6429	2.267e-05	A/G/C	A	0.001
TRINITY_DN5736_c1_g1_i1	603	7416	2.267e-05	G/A	G	0.000
Contig9727	668	7314	2.267e-05	G/T	A	0.000
Contig2040	1172	3555	2.267e-05	C/G	G	0.000
Contig8210	1941	6811	2.269e-05	G/C	A	0.000
TRINITY_DN13501_c0_g1_i10	714	7757	2.272e-05	A/G/T/C	A	0.001
TRINITY_DN91999_c0_g1_i1	428	7785	2.274e-05	T/C	T	0.001
TRINITY_DN278_c1_g2_i1	76	3374	2.275e-05	A/G	A	0.001
TRINITY_DN13501_c0_g1_i10	1053	7579	2.275e-05	T/G/C	T	0.001
TRINITY_DN16394_c0_g1_i9	645	6013	2.275e-05	C/T	T	0.000
TRINITY_DN12469_c0_g1_i5	1511	5087	2.276e-05	T/G	G	0.000
TRINITY_DN40_c0_g1_i4	1682	6329	2.28e-05	T/C	A	0.000
Contig16544	1007	7610	2.28e-05	A/G	C	0.001
TRINITY_DN373_c0_g1_i6	1614	6621	2.281e-05	T/C	C	0.000
TRINITY_DN5110_c0_g2_i4	895	1888	2.281e-05	G/A	T	0.001
Contig3465	471	7521	2.285e-05	A/G	A	0.001
TRINITY_DN55_c1_g1_i5	1057	7054	2.286e-05	A/G	A	0.001
Contig18768	2562	4080	2.286e-05	A/T	C	0.000
Contig351	306	3755	2.286e-05	T/A	G	0.001
TRINITY_DN5736_c1_g1_i1	1236	6991	2.287e-05	G/A	G	0.001
TRINITY_DN3633_c0_g1_i10	1430	7074	2.29e-05	A/T	A	0.000
TRINITY_DN3633_c0_g1_i10	1449	7163	2.292e-05	A/G	G	0.000
Contig2680	186	7902	2.293e-05	A/G	G	0.000
TRINITY_DN1423_c0_g1_i2	680	5452	2.294e-05	A/G	T	0.001
TRINITY_DN1781_c0_g1_i14	599	4471	2.294e-05	G/C	C	0.000
Contig5689	796	6541	2.294e-05	A/G	T	0.001
TRINITY_DN15876_c0_g1_i4	237	5589	2.295e-05	A/C	A	0.000
TRINITY_DN2615_c2_g1_i11	1446	5653	2.298e-05	C/T	T	0.000
TRINITY_DN25219_c0_g1_i7	1178	7444	2.299e-05	A/G	A	0.001
TRINITY_DN3757_c0_g1_i6	1036	7354	2.299e-05	T/C	G	0.000
TRINITY_DN12403_c0_g2_i9	420	7735	2.3e-05	T/C	T	0.000
Contig11313	1011	3941	2.3e-05	A/G	G	0.001
TRINITY_DN1767_c1_g1_i3	295	7429	2.302e-05	T/C	T	0.000
TRINITY_DN13501_c0_g1_i10	1242	7456	2.303e-05	T/C	A	0.001
TRINITY_DN37051_c0_g1_i5	454	4764	2.305e-05	A/G	T	0.001
Contig6105	709	7754	2.305e-05	A/G	G	0.001
TRINITY_DN25219_c0_g1_i7	412	7727	2.307e-05	A/G	A	0.000
TRINITY_DN55_c1_g1_i5	1368	7152	2.307e-05	G/A	G	0.001
Contig3465	666	7136	2.308e-05	A/G	G	0.000
Contig5518	1497	7438	2.308e-05	G/A	A	0.001
TRINITY_DN3996_c0_g1_i14	798	2108	2.309e-05	C/T	C	0.001
TRINITY_DN4913_c0_g1_i4	1119	5476	2.309e-05	G/A	G	0.000
Contig5456	10330	5874	2.31e-05	A/G	A	0.000
TRINITY_DN1423_c0_g1_i2	382	6463	2.312e-05	A/G/C	G	0.001
TRINITY_DN53098_c0_g1_i2	506	6266	2.313e-05	A/G	T	0.000
TRINITY_DN7312_c0_g1_i5	268	7917	2.313e-05	A/C/G	T	0.001
Contig3479	599	6403	2.313e-05	A/G	T	0.001
TRINITY_DN18630_c0_g1_i4	2067	7531	2.317e-05	T/C	C	0.001
TRINITY_DN1767_c1_g1_i3	142	7509	2.317e-05	C/T	T	0.001
TRINITY_DN405_c0_g1_i3	3248	7665	2.318e-05	T/A/C	C	0.001
Contig4352	1532	3235	2.318e-05	T/C	T	0.001
TRINITY_DN91999_c0_g1_i1	538	7027	2.319e-05	T/C	C	0.001
TRINITY_DN1781_c0_g1_i14	1333	7137	2.319e-05	T/C	G	0.001
TRINITY_DN9349_c0_g2_i3	409	7809	2.32e-05	A/C/G/T	G	0.001
TRINITY_DN4259_c0_g1_i3	1006	7913	2.321e-05	C/T	C	0.001
Contig5689	1206	5902	2.322e-05	T/G	G	0.000
TRINITY_DN2373_c0_g1_i4	262	6770	2.324e-05	G/A	G	0.000
Contig8719	1049	5841	2.324e-05	A/G	A	0.001
TRINITY_DN24130_c0_g1_i3	352	7299	2.326e-05	A/C/G	A	0.001
Contig11830	385	1540	2.326e-05	C/T	A	0.002
[truncated: 98,049 more rows]

## Sheet: Number of loci for transcript
Supplemental File VIII. Transcriptome SNPs and genetic divergence between genomic lineages of R. quelen.
Popoolation SNP loci distribution in transcripts.
Number of SNP loci found	Transcript	Annotation UniProt Reference Clusters 90	Annotation based on nucleotide Genbank database	GO ID	GO name and category	KEGG Orthology	Gene ID (KOBAS)	Gene name	KEGG Pathway
1206	Contig3966	Uncharacterized protein n=6 Tax=Pangasianodon hypophthalmus TaxID=310915 RepID=A0A5N5K1P6_PANHP	hypothetical protein PHYPO_G00155670 [Pangasianodon hypophthalmus]	MF:GO:0004866; CC:GO:0005615; BP:GO:0006956; BP:GO:0010951	MF:endopeptidase inhibitor activity; CC:extracellular space; BP:complement activation; BP:negative regulation of endopeptidase activity	K03990	dre:321046	c3a.1	Phagosome , dre04145; Herpes simplex virus 1 infection , dre05168; Neuroactive ligand-receptor interaction , dre04080
1194	Contig5456*	NADH-ubiquinone oxidoreductase chain 5 n=7 Tax=Pimelodidae TaxID=30998 RepID=F7UJT1_PIMPI	NADH dehydrogenase subunit 5 [Pangasius pangasius]_x0001_AGI51615.1 NADH dehydrogenase subunit 5 [Pangasius pangasius]_x0001_AQT00870.1 NADH dehydrogenase subunit 5 [Pangasius pangasius]/ Steindachneridion melanodermatum voucher LGP11105 mitochondrion, complete genome(NC_065247.1)	CC:GO:0005743; MF:GO:0008137; CC:GO:0016021; BP:GO:0042773; CC:GO:0070469	CC:mitochondrial inner membrane; MF:NADH dehydrogenase (ubiquinone) activity; CC:integral component of membrane; BP:ATP synthesis coupled electron transport; CC:respirasome	K02256	dre:140539	COX1	Metabolic pathways , dre01100; Cardiac muscle contraction , dre04260; Oxidative phosphorylation , dre00190
844	Contig684	vitellogenin-like n=4 Tax=Pangasianodon hypophthalmus TaxID=310915 RepID=UPI00147ECBBA	vitellogenin-like [Pangasianodon hypophthalmus]				dre:559229	vtg6
773	Contig18768	prostaglandin G/H synthase 1-like n=1 Tax=Tachysurus fulvidraco TaxID=1234273 RepID=UPI000F4FA756	prostaglandin G/H synthase 1 isoform X1 [Pangasianodon hypophthalmus]_x0001_KAB5528433.1 hypothetical protein PHYPO_G00140130 [Pangasianodon hypophthalmus]	MF:GO:0004601; MF:GO:0004666; BP:GO:0006954; BP:GO:0006979; BP:GO:0008217; BP:GO:0019371; MF:GO:0020037; BP:GO:0055114; BP:GO:0098869	MF:peroxidase activity; MF:prostaglandin-endoperoxide synthase activity; BP:inflammatory response; BP:response to oxidative stress; BP:regulation of blood pressure; BP:cyclooxygenase pathway; MF:heme binding; BP:obsolete oxidation-reduction process; BP:cellular oxidant detoxification	K00509	dre:246226	ptgs1	Metabolic pathways , dre01100; Arachidonic acid metabolism , dre00590
681	Contig2040	Uncharacterized protein n=3 Tax=Euteleostomi TaxID=117571 RepID=A0A3Q3BHV5_KRYMA	transposase [Lithobates pipiens]_x0001_DAA01561.1 TPA_exBP: transposase [Lithobates pipiens]	MF:GO:0003677; BP:GO:0006313; BP:GO:0015074	MF:DNA binding; BP:transposition, DNA-mediated; BP:DNA integration		dre:326903	si:dkey-77f5.3
679	TRINITY_DN405_c0_g1_i3	LOW QUALITY PROTEIN: myosin heavy chain, fast skeletal muscle-like n=1 Tax=Astyanax mexicanus TaxID=7994 RepID=UPI000BBD8608	myosin heavy chain, fast skeletal muscle-like [Electrophorus electricus]			K24220	dre:100008376	wu:fd14a01	Tight junction , dre04530
536	Contig1164	Uncharacterized protein n=2 Tax=Pangasianodon hypophthalmus TaxID=310915 RepID=A0A5N5L2I5_PANHP	inter-alpha-trypsin inhibitor heavy chain H3 [Pangasianodon hypophthalmus]				dre:613141	itih3b
506	Contig4352	uncharacterized protein LOC108277513 isoform X1 n=2 Tax=Ictalurus punctatus TaxID=7998 RepID=A0A2D0SU37_ICTPU	PREDICTED: uncharacterized protein LOC108277513 isoform X1 [Ictalurus punctatus]	CC:GO:0016020; CC:GO:0016021	CC:membrane; CC:integral component of membrane		dre:101883016	ighd
417	TRINITY_DN718_c0_g1_i10	Vacuolar fusion protein MON1 homolog n=4 Tax=Siluroidei TaxID=1489793 RepID=A0A2D0PJM7_ICTPU	PREDICTED: vacuolar fusion protein MON1 homolog B-like [Ictalurus punctatus]_x0001_XP_017306164.1 PREDICTED: vacuolar fusion protein MON1 homolog B-like [Ictalurus punctatus]	BP:GO:0006623; BP:GO:0016192	BP:protein targeting to vacuole; BP:vesicle-mediated transport	K20195	dre:325065	mon1bb
384	Contig16544	Ig-like domain-containing protein n=3 Tax=Euteleostomi TaxID=117571 RepID=A0A5N5LN79_PANHP	hypothetical protein PHYPO_G00080540 [Pangasianodon hypophthalmus]	CC:GO:0016021	CC:integral component of membrane	K03283	dre:573376	hspa8	Protein processing in endoplasmic reticulum , dre04141; Endocytosis , dre04144; Spliceosome , dre03040; MAPK signaling pathway , dre04010
369	Contig2549	Reverse transcriptase domain-containing protein n=5 Tax=Astyanax mexicanus TaxID=7994 RepID=A0A3B1JZZ3_ASTMX	ORF2-encoded protein, partial [Danio rerio]				dre:110438040
363	TRINITY_DN6753_c1_g1_i4	RNA-directed DNA polymerase from mobile element jockey n=2 Tax=Collichthys lucidus TaxID=240159 RepID=A0A4U5TVQ8_COLLU	RNA-directed DNA polymerase from mobile element jockey [Collichthys lucidus]				dre:110438040
352	TRINITY_DN40_c0_g1_i4	Complement factor B/C2A n=1 Tax=Ictalurus punctatus TaxID=7998 RepID=G9K368_ICTPU	hypothetical protein PHYPO_G00059630 [Pangasianodon hypophthalmus]	MF:GO:0004252; CC:GO:0005576; BP:GO:0006508; BP:GO:0006956; BP:GO:0045087	MF:serine-type endopeptidase activity; CC:extracellular region; BP:proteolysis; BP:complement activation; BP:innate immune response	K01335	dre:30604	cfb
315	TRINITY_DN452_c0_g1_i2	Uncharacterized protein n=11 Tax=Bilateria TaxID=33213 RepID=A0A553PZW4_9TELE	elongation factor 1-alpha-like [Pangasianodon hypophthalmus]_x0001_KAB5530943.1 hypothetical protein PHYPO_G00135130 [Pangasianodon hypophthalmus]			K03231	dre:664756	eef1a1l2	RNA transport , dre03013
308	TRINITY_DN373_c0_g1_i6	fibrinogen-like protein 1 n=1 Tax=Ictalurus punctatus TaxID=7998 RepID=A0A2D0T5Q2_ICTPU	hypothetical protein AMELA_G00179130 [Ameiurus melas]				dre:566212	angptl5
307	Contig2547	Reverse transcriptase domain-containing protein n=2 Tax=Anabas testudineus TaxID=64144 RepID=A0A3Q1J9T0_ANATE	hypothetical protein AMELA_G00121650, partial [Ameiurus melas]				dre:101887189
301	Contig9736	apolipoprotein B-100-like n=1 Tax=Ictalurus punctatus TaxID=7998 RepID=A0A2D0Q2E5_ICTPU	LOW QUALITY PROTEIN: apolipoprotein Bb, tandem duplicate 1 [Pangasianodon hypophthalmus]				dre:321166	apobb.1
299	TRINITY_DN5736_c1_g1_i1	nucleolar RNA helicase 2 isoform X1 n=2 Tax=Tachysurus fulvidraco TaxID=1234273 RepID=UPI000F4FA99C	nucleolar RNA helicase 2 isoform X2 [Tachysurus fulvidraco]			K16911	dre:799650	ddx21
297	Contig16410	Fructose-bisphosphate aldolase C-B n=35 Tax=Otophysi TaxID=186626 RepID=ALDCB_DANRE	LOW QUALITY PROTEIN: fructose-bisphosphate aldolase C-like [Tachysurus fulvidraco]			K01623	dre:369193	aldocb	Metabolic pathways , dre01100; Carbon metabolism , dre01200; Biosynthesis of amino acids , dre01230; Glycolysis / Gluconeogenesis , dre00010; Fructose and mannose metabolism , dre00051; Pentose phosphate pathway , dre00030
292	TRINITY_DN6100_c0_g1_i6	complement factor H-like n=1 Tax=Pangasianodon hypophthalmus TaxID=310915 RepID=UPI000EFE1ADB	complement factor H-like [Pangasianodon hypophthalmus]				dre:553297	cfh
290	TRINITY_DN55_c1_g1_i5	peptidyl-prolyl cis-trans isomerase FKBP5 n=1 Tax=Tachysurus fulvidraco TaxID=1234273 RepID=UPI000F50EDA8	peptidyl-prolyl cis-trans isomerase FKBP5 [Tachysurus fulvidraco]			K09571	dre:368924	fkbp5
279	TRINITY_DN32220_c0_g1_i13	NACHT, LRR and PYD domains-containing protein 12-like isoform X1 n=5 Tax=Tachysurus fulvidraco TaxID=1234273 RepID=UPI000F4E62FC	hypothetical protein AMELA_G00178270, partial [Ameiurus melas]				dre:110438255
272	TRINITY_DN15691_c0_g1_i7	Phosphoenolpyruvate carboxykinase (GTP) n=4 Tax=Siluroidei TaxID=1489793 RepID=W5UJT6_ICTPU	hypothetical protein AMELA_G00071260 [Ameiurus melas]			K01596	dre:406473	pck2	Metabolic pathways , dre01100; Adipocytokine signaling pathway , dre04920; Glycolysis / Gluconeogenesis , dre00010; Pyruvate metabolism , dre00620; FoxO signaling pathway , dre04068; Insulin signaling pathway , dre04910; PPAR signaling pathway , dre03320; Citrate cycle (TCA cycle) , dre00020
259	TRINITY_DN661_c0_g1_i1	Uncharacterized protein n=2 Tax=Pangasianodon hypophthalmus TaxID=310915 RepID=A0A5N5L2B3_PANHP	inter-alpha-trypsin inhibitor heavy chain H3a isoform X1 [Pangasianodon hypophthalmus]_x0001_XP_026791251.2 inter-alpha-trypsin inhibitor heavy chain H3a isoform X2 [Pangasianodon hypophthalmus]_x0001_KAB5536863.1 hypothetical protein PHYPO_G00112210 [Pangasianodon hypophthalmus]	MF:GO:0004867; CC:GO:0005576; BP:GO:0010951; BP:GO:0030212	MF:serine-type endopeptidase inhibitor activity; CC:extracellular region; BP:negative regulation of endopeptidase activity; BP:hyaluronan metabolic process	K24513	dre:553614	itih3a
259	TRINITY_DN850_c0_g1_i9	Ceruloplasmin n=4 Tax=Siluroidei TaxID=1489793 RepID=J9PKC8_ICTPU	ceruloplasmin [Tachysurus fulvidraco]			K13624	dre:84702	cp	Ferroptosis , dre04216; Porphyrin and chlorophyll metabolism , dre00860
257	TRINITY_DN2726_c0_g1_i22	C-C motif chemokine 3-like n=2 Tax=Pangasianodon hypophthalmus TaxID=310915 RepID=UPI000F00C151	C-C motif chemokine 3-like [Pangasianodon hypophthalmus]_x0001_XP_034160008.1 C-C motif chemokine 3-like [Pangasianodon hypophthalmus]_x0001_XP_034160009.1 C-C motif chemokine 3-like [Pangasianodon hypophthalmus]			K05408	dre:100537088	ccl36.1
256	TRINITY_DN1621_c0_g1_i14	BOLA class I histocompatibility antigen, alpha chain BL3-7-like n=1 Tax=Ictalurus punctatus TaxID=7998 RepID=A0A2D0PQ35_ICTPU	PREDICTED: BOLA class I histocompatibility antigen, alpha chain BL3-7-like [Ictalurus punctatus]	CC:GO:0016020	CC:membrane	K06751	dre:393557	mhc1uxa2	Phagosome , dre04145; Cell adhesion molecules (CAMs) , dre04514; Herpes simplex virus 1 infection , dre05168; Endocytosis , dre04144; Cellular senescence , dre04218
255	Contig5689	Metalloendopeptidase n=4 Tax=Pangasianodon hypophthalmus TaxID=310915 RepID=A0A5N5K8F4_PANHP	high choriolytic enzyme 1-like [Pangasianodon hypophthalmus]_x0001_KAB5526050.1 hypothetical protein PHYPO_G00147240 [Pangasianodon hypophthalmus]	MF:GO:0004222; BP:GO:0006508; MF:GO:0008270	MF:metalloendopeptidase activity; BP:proteolysis; MF:zinc ion binding		dre:404039	npsn
252	TRINITY_DN8675_c0_g1_i6	Fibrinopeptide A n=1 Tax=Ictalurus punctatus TaxID=7998 RepID=A0A2D0Q534_ICTPU	PREDICTED: fibrinogen alpha chain [Ictalurus punctatus]	MF:GO:0005102; CC:GO:0005577; BP:GO:0030168; BP:GO:0051258	MF:signaling receptor binding; CC:fibrinogen complex; BP:platelet activation; BP:protein polymerization	K03903	dre:378986	fga
251	Contig1128	Tumor susceptibility 101a n=30 Tax=Clupeocephala TaxID=186625 RepID=F1QGE6_DANRE	tumor susceptibility gene 101 protein [Pangasianodon hypophthalmus]_x0001_KAB5565533.1 hypothetical protein PHYPO_G00242690 [Pangasianodon hypophthalmus]	BP:GO:0006464; BP:GO:0015031	BP:cellular protein modification process; BP:protein transport	K12183	dre:415179	tsg101a	Endocytosis , dre04144
245	TRINITY_DN82_c0_g1_i4	complement C1r-A subcomponent-like n=1 Tax=Pangasianodon hypophthalmus TaxID=310915 RepID=UPI000EFFDE53	LOW QUALITY PROTEIN: complement C1r subcomponent-like [Tachysurus fulvidraco]			K01330	dre:560277	masp2
241	Contig3479	insulin-like growth factor-binding protein 1 isoform X1 n=2 Tax=Tachysurus fulvidraco TaxID=1234273 RepID=UPI000F503BD2	insulin-like growth factor-binding protein 1b isoform X1 [Pangasianodon hypophthalmus]			K23578	dre:793907	igfbp1b
237	TRINITY_DN681_c0_g2_i1	Creatine kinase n=27 Tax=cellular organisms TaxID=131567 RepID=Q7T306_DANRE	hypothetical protein AMELA_G00101720 [Ameiurus melas]			K00933	dre:794752	ckmb	Metabolic pathways , dre01100; Arginine and proline metabolism , dre00330
236	Contig5001	Alpha-actinin-3 n=80 Tax=Euteleostomi TaxID=117571 RepID=W5ULX8_ICTPU	PREDICTED: alpha-actinin-3 [Ictalurus punctatus]			K21073	dre:323320	actn3b
236	TRINITY_DN25219_c0_g1_i7	Fibrinogen beta chain n=1 Tax=Ictalurus punctatus TaxID=7998 RepID=A0A2D0Q3X2_ICTPU	PREDICTED: fibrinogen beta chain [Ictalurus punctatus]	MF:GO:0005102; CC:GO:0005577; BP:GO:0030168; BP:GO:0051258; BP:GO:0072378	MF:signaling receptor binding; CC:fibrinogen complex; BP:platelet activation; BP:protein polymerization; BP:blood coagulation, fibrin clot formation	K03904	dre:337315	fgb
235	TRINITY_DN14219_c0_g1_i12	inter-alpha-trypsin inhibitor heavy chain H2 isoform X1 n=4 Tax=Siluroidei TaxID=1489793 RepID=A0A2D0T491_ICTPU	inter-alpha-trypsin inhibitor heavy chain H2 [Pangasianodon hypophthalmus]_x0001_KAB5542172.1 hypothetical protein PHYPO_G00088380 [Pangasianodon hypophthalmus]	MF:GO:0004867; CC:GO:0005576; BP:GO:0010951; BP:GO:0030212	MF:serine-type endopeptidase inhibitor activity; CC:extracellular region; BP:negative regulation of endopeptidase activity; BP:hyaluronan metabolic process	K19015	dre:406280	itih2
231	Contig2081	Uncharacterized protein n=3 Tax=Carangaria TaxID=1489904 RepID=A0A6A4SRE8_SCOMX	hypothetical protein F2P81_011279 [Scophthalmus maximus]	BP:GO:0000226; BP:GO:0000278; MF:GO:0003924; MF:GO:0005200; MF:GO:0005525; CC:GO:0005737; CC:GO:0005874	BP:microtubule cytoskeleton organization; BP:mitotic cell cycle; MF:GTPase activity; MF:structural constituent of cytoskeleton; MF:GTP binding; CC:cytoplasm; CC:microtubule	K07374	dre:373080	tuba1b	Phagosome , dre04145; Gap junction , dre04540; Apoptosis , dre04210; Tight junction , dre04530
230	Contig13627	Heat shock cognate 70-kd protein,-like n=75 Tax=Actinopterygii TaxID=7898 RepID=B0S610_DANRE	LOW QUALITY PROTEIN: heat shock 70 kDa protein 1-like [Pangasianodon hypophthalmus]			K03283	dre:30671	hsp70.3	Protein processing in endoplasmic reticulum , dre04141; Endocytosis , dre04144; Spliceosome , dre03040; MAPK signaling pathway , dre04010
229	Contig10448	uncharacterized protein LOC106579815 n=1 Tax=Salmo salar TaxID=8030 RepID=A0A1S3NJA0_SALSA	PREDICTED: uncharacterized protein LOC106579815 [Salmo salar]				dre:565641	si:ch211-113d22.2
224	Contig5518	CCAAT/enhancer-binding protein beta-like n=3 Tax=Siluroidei TaxID=1489793 RepID=A0A2D0QXR8_ICTPU	CCAAT/enhancer-binding protein beta [Pangasianodon hypophthalmus]			K10048	dre:140814	cebpb
224	TRINITY_DN15876_c0_g1_i4	Glucose-6-phosphate isomerase n=9 Tax=Characiphysae TaxID=186628 RepID=W5UM32_ICTPU	hypothetical protein AMELA_G00159870 [Ameiurus melas]			K01810	dre:246094	gpia	Metabolic pathways , dre01100; Carbon metabolism , dre01200; Amino sugar and nucleotide sugar metabolism , dre00520; Glycolysis / Gluconeogenesis , dre00010; Starch and sucrose metabolism , dre00500; Pentose phosphate pathway , dre00030
223	TRINITY_DN3008_c1_g1_i3	Activation peptide fragment 1 n=1 Tax=Ictalurus punctatus TaxID=7998 RepID=A0A2D0Q701_ICTPU	hypothetical protein AMELA_G00014930 [Ameiurus melas]			K01313	dre:325881	f2	Neuroactive ligand-receptor interaction , dre04080; Regulation of actin cytoskeleton , dre04810
219	Contig16532	NACHT, LRR and PYD domains-containing protein 3-like isoform X7 n=1 Tax=Clupea harengus TaxID=7950 RepID=UPI0012AB3707	NACHT, LRR and PYD domains-containing protein 3-like isoform X7 [Clupea harengus]				dre:100333695	si:zfos-364h11.1
218	TRINITY_DN12469_c0_g1_i5	Cyclin-i n=5 Tax=Siluroidei TaxID=1489793 RepID=E3TCL6_ICTFU	PREDICTED: cyclin-I isoform X1 [Ictalurus punctatus]	BP:GO:0051726	BP:regulation of cell cycle		dre:406239	ccni
218	TRINITY_DN205_c0_g1_i4	serine protease inhibitor 2.1-like n=3 Tax=Ictalurus punctatus TaxID=7998 RepID=A0A2D0PN66_ICTPU	PREDICTED: serine protease inhibitor 2.1-like [Ictalurus punctatus]	CC:GO:0005615	CC:extracellular space	K04525	dre:100137107	zgCC:174260
216	Contig13176	MHC class IIA antigen n=1 Tax=Leiocassis longirostris TaxID=175787 RepID=G3CLE9_LEILO	MHC class IIA antigen [Leiocassis longirostris]			K06752	dre:30783	mhc2a	Phagosome , dre04145; Cell adhesion molecules (CAMs) , dre04514; Intestinal immune network for IgA production , dre04672; Herpes simplex virus 1 infection , dre05168
216	Contig5028	Uncharacterized protein n=3 Tax=Pangasianodon hypophthalmus TaxID=310915 RepID=A0A5N5KYP0_PANHP	hypothetical protein PHYPO_G00119170 [Pangasianodon hypophthalmus]	CC:GO:0005576; BP:GO:0006869; MF:GO:0008289; BP:GO:0042157	CC:extracellular region; BP:lipid transport; MF:lipid binding; BP:lipoprotein metabolic process	K08757	dre:100101640	apoa1b
216	Contig688	Heat shock protein HSP 90-alpha n=5 Tax=Clupeocephala TaxID=186625 RepID=A0A147A203_FUNHE	heat shock protein 90-beta [Rhamdia quelen]	MF:GO:0000166; MF:GO:0005524; BP:GO:0006457; MF:GO:0051082	MF:nucleotide binding; MF:ATP binding; BP:protein folding; MF:unfolded protein binding	K04079	dre:30573	hsp90ab1	NOD-like receptor signaling pathway , dre04621; Protein processing in endoplasmic reticulum , dre04141; Progesterone-mediated oocyte maturation , dre04914; Necroptosis , dre04217
216	Contig849	MHC class I alpha chain n=1 Tax=Ictalurus punctatus TaxID=7998 RepID=O62896_ICTPU	MHC class I alpha chain [Ictalurus punctatus]	CC:GO:0016020	CC:membrane	K06751	dre:64884	mhc1uda
213	TRINITY_DN6307_c0_g1_i8	H-2 class II histocompatibility antigen, E-S beta chain-like n=2 Tax=Tachysurus fulvidraco TaxID=1234273 RepID=UPI000F4D3371	H-2 class II histocompatibility antigen, E-S beta chain-like [Tachysurus fulvidraco]			K06752	dre:100038779	zgCC:158870	Phagosome , dre04145; Cell adhesion molecules (CAMs) , dre04514; Intestinal immune network for IgA production , dre04672; Herpes simplex virus 1 infection , dre05168
211	TRINITY_DN9368_c0_g1_i3	LOW QUALITY PROTEIN: histidine-rich glycoprotein-like n=1 Tax=Tachysurus fulvidraco TaxID=1234273 RepID=UPI000F4F01F8	alpha-2-HS-glycoprotein 1 isoform X4 [Pangasianodon hypophthalmus]			K23409	dre:569558	ahsg1
208	Contig7154	Creatine kinase n=115 Tax=cellular organisms TaxID=131567 RepID=A2BHA3_DANRE	creatine kinase, muscle a [Pangasianodon hypophthalmus]				dre:30095	ckma	Metabolic pathways , dre01100; Arginine and proline metabolism , dre00330
207	Contig3465	Chemokine receptor CXCR4 n=3 Tax=Siluroidei TaxID=1489793 RepID=C6K8I6_ICTPU	C-X-C chemokine receptor type 4b [Pangasianodon hypophthalmus]_x0001_KAB5577430.1 hypothetical protein PHYPO_G00209870 [Pangasianodon hypophthalmus]	MF:GO:0004950; BP:GO:0006935; BP:GO:0007186; CC:GO:0016021; BP:GO:0070098	MF:chemokine receptor activity; BP:chemotaxis; BP:G protein-coupled receptor signaling pathway; CC:integral component of membrane; BP:chemokine-mediated signaling pathway	K04189	dre:114447	cxcr4b	Intestinal immune network for IgA production , dre04672; Cytokine-cytokine receptor interaction , dre04060; Calcium signaling pathway , dre04020; Endocytosis , dre04144; Regulation of actin cytoskeleton , dre04810
207	TRINITY_DN13501_c0_g1_i10	Uncharacterized protein n=1 Tax=Lupinus albus TaxID=3870 RepID=A0A6A5L8L3_LUPAL	hypothetical protein Lal_00045043 [Lupinus albus]				None
203	Contig9520	Activation peptide n=2 Tax=Ictalurus punctatus TaxID=7998 RepID=A0A2D0PYF3_ICTPU	hypothetical protein AMELA_G00280820 [Ameiurus melas]				dre:322691	plg	Neuroactive ligand-receptor interaction , dre04080
202	Contig1083	Reverse transcriptase domain-containing protein n=2 Tax=Astyanax mexicanus TaxID=7994 RepID=A0A3B1J6A4_ASTMX	reverse transcriptase [Anguilla japonica]	MF:GO:0003964; BP:GO:0006278	MF:RNA-directed DNA polymerase activity; BP:RNA-dependent DNA biosynthetic process		dre:325221	ell
202	TRINITY_DN3633_c0_g1_i10	Glucose-6-phosphatase n=4 Tax=Siluroidei TaxID=1489793 RepID=W5UF08_ICTPU	glucose-6-phosphatase [Pangasianodon hypophthalmus]_x0001_KAB5555340.1 hypothetical protein PHYPO_G00032640 [Pangasianodon hypophthalmus]	MF:GO:0004346; CC:GO:0005789; BP:GO:0006094; CC:GO:0016021; BP:GO:0016311	MF:glucose-6-phosphatase activity; CC:endoplasmic reticulum membrane; BP:gluconeogenesis; CC:integral component of membrane; BP:dephosphorylation	K01084	dre:563180	g6pca.2	Metabolic pathways , dre01100; Adipocytokine signaling pathway , dre04920; Glycolysis / Gluconeogenesis , dre00010; FoxO signaling pathway , dre04068; Insulin signaling pathway , dre04910; Galactose metabolism , dre00052; Starch and sucrose metabolism , dre00500
200	Contig6952	Uncharacterized protein n=2 Tax=Pangasianodon hypophthalmus TaxID=310915 RepID=A0A5N5LLV4_PANHP	hypothetical protein PHYPO_G00083400 [Pangasianodon hypophthalmus]	MF:GO:0004601; BP:GO:0006952; BP:GO:0006979; MF:GO:0020037; BP:GO:0055114; BP:GO:0098869	MF:peroxidase activity; BP:defense response; BP:response to oxidative stress; MF:heme binding; BP:obsolete oxidation-reduction process; BP:cellular oxidant detoxification	K10788	dre:337514	mpx
196	TRINITY_DN6949_c0_g1_i4	Gelsolin n=2 Tax=Siluroidei TaxID=1489793 RepID=W5UTS7_ICTPU	scinderin like b [Pangasianodon hypophthalmus]_x0001_XP_026801975.2 scinderin like b [Pangasianodon hypophthalmus]_x0001_KAB5535932.1 hypothetical protein PHYPO_G00123580 [Pangasianodon hypophthalmus]	MF:GO:0051015	MF:actin filament binding	K05768	dre:406363	scinlb	Regulation of actin cytoskeleton , dre04810
195	Contig10092	alcohol dehydrogenase class-3-like isoform X1 n=3 Tax=Siluroidei TaxID=1489793 RepID=A0A2D0RFL6_ICTPU	PREDICTED: alcohol dehydrogenase class-3-like [Ictalurus punctatus]	MF:GO:0008270; MF:GO:0016491; BP:GO:0055114	MF:zinc ion binding; MF:oxidoreductase activity; BP:obsolete oxidation-reduction process	K00121	dre:402939	zgCC:77938
195	Contig9712	Synaptosomal-associated protein n=7 Tax=Actinopteri TaxID=186623 RepID=A0A4W4EFV5_ELEEL	hypothetical protein PHYPO_G00091560 [Pangasianodon hypophthalmus]	MF:GO:0005249; MF:GO:0017075; BP:GO:0071805	MF:voltage-gated potassium channel activity; MF:syntaxin-1 binding; BP:potassium ion transmembrane transport	K18211	dre:30712	snap25a
195	TRINITY_DN4913_c0_g1_i4	keratin, type II cytoskeletal 8 isoform X1 n=2 Tax=Siluroidei TaxID=1489793 RepID=A0A2D0SJN8_ICTPU	keratin, type II cytoskeletal 8 [Pangasianodon hypophthalmus]_x0001_KAB5546441.1 hypothetical protein PHYPO_G00072060 [Pangasianodon hypophthalmus]	CC:GO:0045095	CC:keratin filament	K07605	dre:797433	krt8
194	Contig7272	Uncharacterized protein n=1 Tax=Pangasianodon hypophthalmus TaxID=310915 RepID=A0A5N5JXS6_PANHP	hypothetical protein PHYPO_G00152310 [Pangasianodon hypophthalmus]			K05764	dre:793949	tmsb4x	Regulation of actin cytoskeleton , dre04810
192	Contig53	pentraxin fusion protein-like n=2 Tax=Pangasianodon hypophthalmus TaxID=310915 RepID=UPI000F006680	pentraxin fusion protein-like [Pangasianodon hypophthalmus]			K16143	dre:100141336	zgCC:172225
190	TRINITY_DN961_c0_g1_i1	titin-like isoform X1 n=3 Tax=Pangasianodon hypophthalmus TaxID=310915 RepID=UPI000EFF0A27	titin isoform X1 [Pangasianodon hypophthalmus]			K12567	dre:100001684	ttn.1
189	TRINITY_DN1767_c1_g1_i3	HABP4_PAI-RBP1 domain-containing protein n=9 Tax=Siluroidei TaxID=1489793 RepID=A0A5N5PZ70_PANHP	plasminogen activator inhibitor 1 RNA-binding protein isoform X2 [Tachysurus fulvidraco]			K13199	dre:335449	serbp1a
187	TRINITY_DN33643_c0_g1_i1	Fructose-bisphosphate aldolase n=54 Tax=Osteoglossocephalai TaxID=1489341 RepID=W5UMJ7_ICTPU	hypothetical protein PHYPO_G00032060 [Pangasianodon hypophthalmus]	MF:GO:0004332; BP:GO:0006096	MF:fructose-bisphosphate aldolase activity; BP:glycolytic process	K01623	dre:406496	aldoab	Metabolic pathways , dre01100; Carbon metabolism , dre01200; Biosynthesis of amino acids , dre01230; Glycolysis / Gluconeogenesis , dre00010; Fructose and mannose metabolism , dre00051; Pentose phosphate pathway , dre00030
186	Contig16915	Excitatory amino acid transporter 2 n=1 Tax=Bagarius yarrelli TaxID=175774 RepID=A0A556TRD9_BAGYA	excitatory amino acid transporter 2b isoform X3 [Pangasianodon hypophthalmus]			K05613	dre:335836	slc1a2b
186	Contig2680	Rho-GAP domain-containing protein n=7 Tax=Percomorphaceae TaxID=1489872 RepID=A0A5J5CKB1_9PERO	ATP-binding cassette sub-family B member 10, mitochondrial, partial [Clarias magur]	MF:GO:0005524; CC:GO:0005737; CC:GO:0005856	MF:ATP binding; CC:cytoplasm; CC:cytoskeleton	K12314	dre:408256	actc1a	Adrenergic signaling in cardiomyocytes , dre04261; Cardiac muscle contraction , dre04260
186	TRINITY_DN18333_c0_g1_i2	plasma protease C1 inhibitor-like n=2 Tax=Ictalurus punctatus TaxID=7998 RepID=A0A2D0QZD6_ICTPU	hypothetical protein AMELA_G00266010 [Ameiurus melas]			K04001	dre:567801	serping1
186	TRINITY_DN20062_c0_g1_i2	induced myeloid leukemia cell differentiation protein Mcl-1-like n=1 Tax=Ictalurus punctatus TaxID=7998 RepID=A0A2D0RCW7_ICTPU	induced myeloid leukemia cell differentiation protein Mcl-1b [Pangasianodon hypophthalmus]			K02539	dre:373102	mcl1b
184	TRINITY_DN15849_c0_g1_i5	NLR family CARD domain-containing protein 3-like n=1 Tax=Tachysurus fulvidraco TaxID=1234273 RepID=UPI000F4FCD0E	hypothetical protein AMELA_G00174150, partial [Ameiurus melas]				dre:100536939
181	TRINITY_DN1781_c0_g1_i14	Thyroglobulin type-1 domain-containing protein n=3 Tax=Pangasianodon hypophthalmus TaxID=310915 RepID=A0A5N5NE95_PANHP	CD74 molecule, major histocompatibility complex, class II invariant chain a isoform X2 [Pangasianodon hypophthalmus]			K06505	dre:58113	cd74a	Herpes simplex virus 1 infection , dre05168
180	TRINITY_DN2603_c0_g1_i9	SH3 domain-containing protein n=22 Tax=Siluroidei TaxID=1489793 RepID=A0A5N5PE37_PANHP	nebulin isoform X20 [Pangasianodon hypophthalmus]			K18267	dre:566928	neb
179	TRINITY_DN18250_c0_g1_i7	Uncharacterized protein n=1 Tax=Pangasianodon hypophthalmus TaxID=310915 RepID=A0A5N5PJ25_PANHP	alpha-2-HS-glycoprotein 2 [Pangasianodon hypophthalmus]_x0001_KAB5579734.1 hypothetical protein PHYPO_G00198390 [Pangasianodon hypophthalmus]	MF:GO:0004869; CC:GO:0005576; BP:GO:0010951	MF:cysteine-type endopeptidase inhibitor activity; CC:extracellular region; BP:negative regulation of endopeptidase activity	K23409	dre:567406	ahsg2
178	TRINITY_DN2928_c0_g1_i1	Uncharacterized protein n=1 Tax=Pangasianodon hypophthalmus TaxID=310915 RepID=A0A5N5Q4V3_PANHP	complement C4-B [Pangasianodon hypophthalmus]_x0001_KAB5586975.1 hypothetical protein PHYPO_G00007650 [Pangasianodon hypophthalmus]	MF:GO:0004866; CC:GO:0005615; BP:GO:0010951	MF:endopeptidase inhibitor activity; CC:extracellular space; BP:negative regulation of endopeptidase activity	K03989	dre:794635	c4b
176	Contig19167	Fibrinogen gamma chain n=1 Tax=Ictalurus punctatus TaxID=7998 RepID=W5ULQ5_ICTPU	PREDICTED: fibrinogen gamma chain [Ictalurus punctatus]	MF:GO:0005102; CC:GO:0005577; BP:GO:0030168; BP:GO:0051258; BP:GO:0072378	MF:signaling receptor binding; CC:fibrinogen complex; BP:platelet activation; BP:protein polymerization; BP:blood coagulation, fibrin clot formation	K03905	dre:406327	fgg
176	TRINITY_DN14691_c0_g1_i6	Adenylyl cyclase-associated protein n=2 Tax=Astyanax mexicanus TaxID=7994 RepID=W5LN41_ASTMX	PREDICTED: adenylyl cyclase-associated protein 1 isoform X1 [Pygocentrus nattereri]			K17261	dre:334527	cap1
174	TRINITY_DN6006_c0_g4_i1	uncharacterized protein LOC113534962 isoform X1 n=3 Tax=Pangasianodon hypophthalmus TaxID=310915 RepID=UPI00147993B8	uncharacterized protein LOC113534962 isoform X2 [Pangasianodon hypophthalmus]				dre:556776
173	TRINITY_DN20507_c0_g1_i1	betaine--homocysteine S-methyltransferase 1 n=5 Tax=Siluroidei TaxID=1489793 RepID=A0A2D0T0V7_ICTPU	betaine--homocysteine S-methyltransferase 1 [Pangasianodon hypophthalmus]_x0001_KAB5549289.1 hypothetical protein PHYPO_G00065670 [Pangasianodon hypophthalmus]	MF:GO:0008168; BP:GO:0032259; MF:GO:0046872	MF:methyltransferase activity; BP:methylation; MF:metal ion binding	K00544	dre:322228	bhmt	Metabolic pathways , dre01100; Glycine;serine and threonine metabolism , dre00260; Cysteine and methionine metabolism , dre00270
172	TRINITY_DN1524_c2_g1_i2	Fructose-bisphosphate aldolase n=4 Tax=Osteoglossocephalai TaxID=1489341 RepID=W5UKP2_ICTPU	hypothetical protein AMELA_G00010660 [Ameiurus melas]			K01623	dre:321664	aldob	Metabolic pathways , dre01100; Carbon metabolism , dre01200; Biosynthesis of amino acids , dre01230; Glycolysis / Gluconeogenesis , dre00010; Fructose and mannose metabolism , dre00051; Pentose phosphate pathway , dre00030
171	TRINITY_DN1531_c0_g1_i2	Ig-like domain-containing protein n=3 Tax=Euteleostomi TaxID=117571 RepID=A0A5N5LN79_PANHP	hypothetical protein PHYPO_G00080540 [Pangasianodon hypophthalmus]	MF:GO:0005524; CC:GO:0016021	MF:ATP binding; CC:integral component of membrane	K03283	dre:573376	hspa8	Protein processing in endoplasmic reticulum , dre04141; Endocytosis , dre04144; Spliceosome , dre03040; MAPK signaling pathway , dre04010
171	TRINITY_DN1780_c0_g1_i1	beta-2-microglobulin, like n=1 Tax=Pangasianodon hypophthalmus TaxID=310915 RepID=UPI000F007D9E	beta-2-microglobulin, like [Pangasianodon hypophthalmus]			K08055	dre:791742	b2ml	Herpes simplex virus 1 infection , dre05168
170	Contig7411	Uncharacterized protein n=1 Tax=Anguilla anguilla TaxID=7936 RepID=A0A0E9XLC8_ANGAN	#N/A				None
168	Contig6127	LOW QUALITY PROTEIN: extracellular serine/threonine protein kinase FAM20C-like n=1 Tax=Tachysurus fulvidraco TaxID=1234273 RepID=UPI000F4E11B8	LOW QUALITY PROTEIN: extracellular serine/threonine protein kinase FAM20C-like [Tachysurus fulvidraco]			K21958	dre:100007251	fam20cl
165	Contig10839	Ig heavy chain Mem5-like n=1 Tax=Ictalurus punctatus TaxID=7998 RepID=A0A2D0SG71_ICTPU	hypothetical protein AMELA_G00020700, partial [Ameiurus melas]			K06856	dre:100535958	ighv4-5	Phagosome , dre04145; Intestinal immune network for IgA production , dre04672; Calcium signaling pathway , dre04020
163	Contig18585	Ig-like domain-containing protein n=3 Tax=Pangasianodon hypophthalmus TaxID=310915 RepID=A0A5N5K9R8_PANHP	hypothetical protein PHYPO_G00138250 [Pangasianodon hypophthalmus]			K06751	dre:393557	mhc1uxa2	Phagosome , dre04145; Cell adhesion molecules (CAMs) , dre04514; Herpes simplex virus 1 infection , dre05168; Endocytosis , dre04144; Cellular senescence , dre04218
163	TRINITY_DN2628_c0_g1_i13	basigin isoform X3 n=1 Tax=Tachysurus fulvidraco TaxID=1234273 RepID=UPI000F5065E8	basigin isoform X2 [Pangasianodon hypophthalmus]			K06535	dre:337692	bsg
163	TRINITY_DN4739_c0_g1_i5	Hexokinase n=6 Tax=Siluroidei TaxID=1489793 RepID=W5US68_ICTPU	LOW QUALITY PROTEIN: hexokinase-2 [Pangasianodon hypophthalmus]			K00844	dre:406339	hk2	Metabolic pathways , dre01100; Carbon metabolism , dre01200; Amino sugar and nucleotide sugar metabolism , dre00520; Glycolysis / Gluconeogenesis , dre00010; Insulin signaling pathway , dre04910; Galactose metabolism , dre00052; Starch and sucrose metabolism , dre00500; Fructose and mannose metabolism , dre00051; Neomycin;kanamycin and gentamicin biosynthesis , dre00524
162	Contig12220	nicotinamide riboside kinase 2-like n=6 Tax=Siluroidei TaxID=1489793 RepID=A0A2D0QVT0_ICTPU	nicotinamide riboside kinase 2-like isoform X1 [Tachysurus fulvidraco]			K10524	dre:386710	mibp2	Metabolic pathways , dre01100; Nicotinate and nicotinamide metabolism , dre00760
160	Contig21298	WD repeat-containing protein 1 n=3 Tax=Siluroidei TaxID=1489793 RepID=A0A2D0PVA0_ICTPU	PREDICTED: WD repeat-containing protein 1 [Ictalurus punctatus]			K24736	dre:394014	wdr1
160	TRINITY_DN1328_c0_g1_i1	CD45 n=1 Tax=Ictalurus punctatus TaxID=7998 RepID=Q5S4N3_ICTPU	CD45 precursor [Ictalurus punctatus]	BP:GO:0006470; CC:GO:0016020; MF:GO:0016791	BP:protein dephosphorylation; CC:membrane; MF:phosphatase activity	K06478	dre:559154	ptprc	Cell adhesion molecules (CAMs) , dre04514
160	TRINITY_DN565_c0_g1_i9	Uridine phosphorylase n=3 Tax=Siluroidei TaxID=1489793 RepID=A0A5N5Q4W1_PANHP	hypothetical protein PHYPO_G00007760 [Pangasianodon hypophthalmus]	MF:GO:0004850; CC:GO:0005737; BP:GO:0009116; BP:GO:0009166; BP:GO:0044206	MF:uridine phosphorylase activity; CC:cytoplasm; BP:nucleoside metabolic process; BP:nucleotide catabolic process; BP:UMP salvage	K00757	dre:393113	upp2	Metabolic pathways , dre01100; Drug metabolism - other enzymes , dre00983; Pyrimidine metabolism , dre00240
159	Contig351	Ig heavy chain Mem5-like n=1 Tax=Ictalurus punctatus TaxID=7998 RepID=A0A2D0SG71_ICTPU	immunoglobulin heavy chain variable region, partial [Ictalurus punctatus]			K06856	dre:100535958	ighv4-5	Phagosome , dre04145; Intestinal immune network for IgA production , dre04672; Calcium signaling pathway , dre04020
158	Contig4429	Fibrinogen C-terminal domain-containing protein n=3 Tax=Siluroidei TaxID=1489793 RepID=A0A5N5NKH1_PANHP	fibrinogen C domain-containing protein 1-like [Pangasianodon hypophthalmus]_x0001_KAB5567233.1 hypothetical protein PHYPO_G00230440 [Pangasianodon hypophthalmus]	CC:GO:0016021	CC:integral component of membrane		dre:100151577	si:dkeyp-51b7.3
158	TRINITY_DN433_c0_g1_i3	Uncharacterized protein n=3 Tax=Siluroidei TaxID=1489793 RepID=A0A5N5Q7B2_PANHP	myosin binding protein Cb isoform X1 [Pangasianodon hypophthalmus]_x0001_KAB5587258.1 hypothetical protein PHYPO_G00011130 [Pangasianodon hypophthalmus]			K12558	dre:541384	mybpc2b
157	Contig11313	Uncharacterized protein n=2 Tax=Pangasianodon hypophthalmus TaxID=310915 RepID=A0A5N5KL94_PANHP	hypothetical protein PHYPO_G00136160 [Pangasianodon hypophthalmus]	CC:GO:0005885; BP:GO:0034314	CC:Arp2/3 protein complex; BP:Arp2/3 complex-mediated actin nucleation	K05757	dre:335474	arpc1b	Endocytosis , dre04144; Salmonella infection , dre05132; Regulation of actin cytoskeleton , dre04810
157	TRINITY_DN3106_c0_g1_i14	Uncharacterized protein n=4 Tax=Pangasianodon hypophthalmus TaxID=310915 RepID=A0A5N5MYD1_PANHP	hypothetical protein PHYPO_G00029110 [Pangasianodon hypophthalmus]			K04004	dre:553297	cfh
156	Contig9848	HATPase_c domain-containing protein n=8 Tax=Osteoglossocephalai TaxID=1489341 RepID=A0A5N5LGS7_PANHP	endoplasmin [Pangasianodon hypophthalmus]_x0001_KAB5542007.1 hypothetical protein PHYPO_G00086470 [Pangasianodon hypophthalmus]	MF:GO:0005524; BP:GO:0006457; MF:GO:0051082	MF:ATP binding; BP:protein folding; MF:unfolded protein binding	K09487	dre:386590	hsp90b1	Protein processing in endoplasmic reticulum , dre04141
155	TRINITY_DN3495_c1_g1_i8	DNA damage-inducible transcript 4 protein n=5 Tax=Siluroidei TaxID=1489793 RepID=A0A2D0S9R4_ICTPU	hypothetical protein AMELA_G00111670 [Ameiurus melas]			K08270	dre:378866	ddit4	Autophagy - animal , dre04140; mTOR signaling pathway , dre04150
154	Contig8649	IF rod domain-containing protein n=1 Tax=Pangasianodon hypophthalmus TaxID=310915 RepID=A0A5N5PW54_PANHP	Intermediate filament protein ON3 [Oryzias melastigma]	CC:GO:0045095	CC:keratin filament	K07605	dre:794486	krt4
153	Contig16028	spectrin alpha chain, non-erythrocytic 1 isoform X5 n=4 Tax=Tachysurus fulvidraco TaxID=1234273 RepID=UPI000F4F108B	hypothetical protein PHYPO_G00061980 [Pangasianodon hypophthalmus]	MF:GO:0005509	MF:calcium ion binding	K06114	dre:553383	sptan1	Apoptosis , dre04210
153	Contig16772	Cyclin-G1 n=4 Tax=Siluroidei TaxID=1489793 RepID=W5UFJ4_ICTPU	hypothetical protein PHYPO_G00241040 [Pangasianodon hypophthalmus]			K10145	dre:171473	ccng1	p53 signaling pathway , dre04115
152	Contig590	transcobalamin-2-like n=1 Tax=Tachysurus fulvidraco TaxID=1234273 RepID=UPI000F50B4A9	transcobalamin-2-like [Tachysurus fulvidraco]			K14619	dre:407646	tcn2
152	Contig6772	coronin-1C isoform X1 n=2 Tax=Tachysurus fulvidraco TaxID=1234273 RepID=UPI000F516497	coronin-1C isoform X1 [Tachysurus fulvidraco]	CC:GO:0015629; BP:GO:0030036; MF:GO:0051015	CC:actin cytoskeleton; BP:actin cytoskeleton organization; MF:actin filament binding	K13886	dre:317741	coro1ca
152	Contig8719	carboxypeptidase E n=4 Tax=Siluroidei TaxID=1489793 RepID=A0A2D0QDX4_ICTPU	carboxypeptidase E [Tachysurus fulvidraco]			K01294	dre:407979	cpe
151	Contig260	Serotransferrin n=4 Tax=Ictalurus punctatus TaxID=7998 RepID=C9W3Q0_ICTPU	transferrin precursor [Ictalurus punctatus]_x0001_ACN42671.1 transferrin [Ictalurus punctatus]_x0001_ACN42672.1 transferrin [Ictalurus punctatus]				dre:30255	tfa	Ferroptosis , dre04216
150	Contig14691	Uncharacterized protein n=5 Tax=Pangasianodon hypophthalmus TaxID=310915 RepID=A0A5N5KJZ7_PANHP	adhesion G protein-coupled receptor E1 isoform X3 [Pangasianodon hypophthalmus]			K08446	dre:100538283
150	Contig6954	Dual specificity protein phosphatase 6 n=1 Tax=Bagarius yarrelli TaxID=175774 RepID=A0A556V2N1_BAGYA	Dual specificity protein phosphatase 6 [Bagarius yarrelli]	BP:GO:0000188; BP:GO:0006470; MF:GO:0017017	BP:inactivation of MAPK activity; BP:protein dephosphorylation; MF:MAP kinase tyrosine/serine/threonine phosphatase activity	K21946	dre:353314	dusp6	MAPK signaling pathway , dre04010
150	TRINITY_DN7557_c0_g1_i3	Phosphoglycerate kinase n=5 Tax=Clupeocephala TaxID=186625 RepID=A0A3B4CD83_PYGNA	PREDICTED: phosphoglycerate kinase 1 [Ictalurus punctatus]	BP:GO:0001666; MF:GO:0004618; MF:GO:0005524; BP:GO:0006096; BP:GO:1903862	BP:response to hypoxia; MF:phosphoglycerate kinase activity; MF:ATP binding; BP:glycolytic process; BP:positive regulation of oxidative phosphorylation	K00927	dre:406696	pgk1	Metabolic pathways , dre01100; Carbon metabolism , dre01200; Biosynthesis of amino acids , dre01230; Glycolysis / Gluconeogenesis , dre00010
149	Contig18113	Aamy domain-containing protein n=1 Tax=Pangasianodon hypophthalmus TaxID=310915 RepID=A0A5N5M344_PANHP	solute carrier family 3 member 2b [Pangasianodon hypophthalmus]_x0001_KAB5548771.1 hypothetical protein PHYPO_G00059430 [Pangasianodon hypophthalmus]	MF:GO:0003824; BP:GO:0005975; BP:GO:0006865; CC:GO:0016021	MF:catalytic activity; BP:carbohydrate metabolic process; BP:amino acid transport; CC:integral component of membrane	K06519	dre:399488	slc3a2b	mTOR signaling pathway , dre04150; Ferroptosis , dre04216
149	Contig2086	G_PROTEIN_RECEP_F3_4 domain-containing protein n=3 Tax=Siluroidei TaxID=1489793 RepID=A0A5N5K943_PANHP	G protein-coupled receptor, class C, group 5, member Bb [Pangasianodon hypophthalmus]_x0001_XP_026787681.1 G protein-coupled receptor, class C, group 5, member Bb [Pangasianodon hypophthalmus]_x0001_XP_034155965.1 G protein-coupled receptor, class C, group 5, member Bb [Pangasianodon hypophthalmus]_x0001_KAB5523667.1 hypothetical protein PHYPO_G00155190 [Pangasianodon hypophthalmus]	MF:GO:0004930; BP:GO:0007186; CC:GO:0016021	MF:G protein-coupled receptor activity; BP:G protein-coupled receptor signaling pathway; CC:integral component of membrane	K04619	dre:100002676	gprc5bb
149	Contig22856	Activating transcription factor 4 n=1 Tax=Pangasianodon hypophthalmus TaxID=310915 RepID=A0A5N5PZW9_PANHP	cyclic AMP-dependent transcription factor ATF-4 [Pangasianodon hypophthalmus]_x0001_KAB5584516.1 hypothetical protein PHYPO_G00108450 [Pangasianodon hypophthalmus]	MF:GO:0003700; CC:GO:0005634; CC:GO:0005737; BP:GO:0006357	MF:DNA-binding transcription factor activity; CC:nucleus; CC:cytoplasm; BP:regulation of transcription by RNA polymerase II	K04374	dre:556410	atf4b	Apoptosis , dre04210; Protein processing in endoplasmic reticulum , dre04141; Mitophagy - animal , dre04137; Adrenergic signaling in cardiomyocytes , dre04261; GnRH signaling pathway , dre04912; MAPK signaling pathway , dre04010
148	Contig18586	Uncharacterized protein n=2 Tax=Pangasianodon hypophthalmus TaxID=310915 RepID=A0A5N5M5W7_PANHP	hypothetical protein PHYPO_G00052230 [Pangasianodon hypophthalmus]	MF:GO:0004866; CC:GO:0005615; BP:GO:0010951	MF:endopeptidase inhibitor activity; CC:extracellular space; BP:negative regulation of endopeptidase activity		dre:108179231
147	TRINITY_DN1499_c0_g1_i9	trichohyalin-like isoform X1 n=5 Tax=Ictalurus punctatus TaxID=7998 RepID=A0A2D0QAV3_ICTPU	hypothetical protein AMELA_G00186140, partial [Ameiurus melas]				dre:571124
146	TRINITY_DN815_c0_g1_i13	Uridine phosphorylase n=2 Tax=Siluroidei TaxID=1489793 RepID=A0A2D0R659_ICTPU	uridine phosphorylase 2 [Pangasianodon hypophthalmus]_x0001_KAB5577326.1 hypothetical protein PHYPO_G00208570 [Pangasianodon hypophthalmus]	MF:GO:0004850; CC:GO:0005737; BP:GO:0009116; BP:GO:0009166; BP:GO:0044206	MF:uridine phosphorylase activity; CC:cytoplasm; BP:nucleoside metabolic process; BP:nucleotide catabolic process; BP:UMP salvage	K00757	dre:393113	upp2	Metabolic pathways , dre01100; Drug metabolism - other enzymes , dre00983; Pyrimidine metabolism , dre00240
145	TRINITY_DN9702_c0_g1_i1	Metalloendopeptidase n=1 Tax=Pangasianodon hypophthalmus TaxID=310915 RepID=A0A5N5K465_PANHP	high choriolytic enzyme 1-like [Pangasianodon hypophthalmus]_x0001_KAB5526052.1 hypothetical protein PHYPO_G00147260 [Pangasianodon hypophthalmus]	MF:GO:0004222; BP:GO:0006508; MF:GO:0008270	MF:metalloendopeptidase activity; BP:proteolysis; MF:zinc ion binding		dre:404039	npsn
144	TRINITY_DN3757_c0_g1_i6	nuclease-sensitive element-binding protein 1 n=2 Tax=Siluroidei TaxID=1489793 RepID=A0A2D0QYP5_ICTPU	LOW QUALITY PROTEIN: nuclease-sensitive element-binding protein 1-like [Tachysurus fulvidraco]			K09276	dre:795398	ybx1
143	Contig15324	Signal recognition particle subunit SRP72 n=6 Tax=Characiphysae TaxID=186628 RepID=A0A2D0Q532_ICTPU	signal recognition particle subunit SRP72 [Pangasianodon hypophthalmus]_x0001_KAB5554210.1 hypothetical protein PHYPO_G00047540 [Pangasianodon hypophthalmus]	CC:GO:0005786; BP:GO:0006614; MF:GO:0008312	CC:signal recognition particle, endoplasmic reticulum targeting; BP:SRP-dependent cotranslational protein targeting to membrane; MF:7S RNA binding	K03108	dre:327335	srp72	Protein export , dre03060
142	Contig7534	cbp/p300-interacting transactivator 3-like n=2 Tax=Siluroidei TaxID=1489793 RepID=A0A2D0S4M3_ICTPU	LOW QUALITY PROTEIN: cbp/p300-interacting transactivator 4a [Pangasianodon hypophthalmus]			K22528	dre:562291	cited4a
142	TRINITY_DN21868_c1_g1_i2	Uncharacterized protein n=4 Tax=Pangasianodon hypophthalmus TaxID=310915 RepID=A0A5N5MYD1_PANHP	complement factor H-like isoform X2 [Pangasianodon hypophthalmus]				dre:567357	svep1
142	TRINITY_DN765_c0_g1_i2	Tetraspanin n=1 Tax=Ictalurus punctatus TaxID=7998 RepID=A0A2D0Q732_ICTPU	tetraspanin-1-like, partial [Clarias magur]			K17348	dre:751731	tspan34
142	TRINITY_DN9103_c0_g1_i5	protein LYRIC-like isoform X1 n=2 Tax=Tachysurus fulvidraco TaxID=1234273 RepID=UPI000F4D7CB5	protein LYRIC-like isoform X2 [Tachysurus fulvidraco]				dre:553275	mtdhb
141	TRINITY_DN21195_c0_g1_i1	zinc finger protein 3-like n=1 Tax=Ictalurus punctatus TaxID=7998 RepID=A0A2D0Q1Z1_ICTPU	hypothetical protein AMELA_G00178490 [Ameiurus melas]				dre:101884305
140	Contig11817	Tetraspanin n=2 Tax=Tachysurus TaxID=641818 RepID=A0A2R4LGM1_TACVA	CD81 [Tachysurus vachellii]	CC:GO:0016021	CC:integral component of membrane	K06508	dre:58031	cd81a
140	Contig2258	uncharacterized protein LOC108263525 n=1 Tax=Ictalurus punctatus TaxID=7998 RepID=A0A2D0QND1_ICTPU	hypothetical protein AMELA_G00070850 [Ameiurus melas]				dre:101883708
140	TRINITY_DN9741_c0_g1_i6	Fibrinogen C-terminal domain-containing protein n=2 Tax=Pangasianodon hypophthalmus TaxID=310915 RepID=A0A5N5JLQ0_PANHP	PREDICTED: intelectin-like [Ictalurus punctatus]			K17527	dre:799640
138	TRINITY_DN906_c1_g1_i11	Ferritin n=14 Tax=Osteoglossocephalai TaxID=1489341 RepID=E2DQG9_ICTPU	hypothetical protein AMELA_G00143500 [Ameiurus melas]			K00522	dre:58108	fth1a	Necroptosis , dre04217; Ferroptosis , dre04216
137	TRINITY_DN2179_c0_g1_i5	5'-nucleotidase domain-containing protein 2 n=4 Tax=Siluroidei TaxID=1489793 RepID=A0A2D0QZC6_ICTPU	5'-nucleotidase domain-containing protein 2 [Pangasianodon hypophthalmus]_x0001_KAB5567453.1 hypothetical protein PHYPO_G00232950 [Pangasianodon hypophthalmus]	MF:GO:0016787	MF:hydrolase activity		dre:556186	nt5dc2
136	TRINITY_DN11451_c0_g1_i1	NSA2 ribosome biogenesis homolog (S. cerevisiae) n=24 Tax=Clupeocephala TaxID=186625 RepID=F1QDL2_DANRE	PREDICTED: ribosome biogenesis protein NSA2 homolog [Poecilia formosa]_x0001_XP_014829685.1 PREDICTED: ribosome biogenesis protein NSA2 homolog [Poecilia mexicana]_x0001_XP_014899042.1 PREDICTED: ribosome biogenesis protein NSA2 homolog [Poecilia latipinna]	CC:GO:0005730; BP:GO:0006364	CC:nucleolus; BP:rRNA processing	K14842	dre:321769	nsa2
136	TRINITY_DN1842_c0_g1_i6	Integrin beta n=1 Tax=Pangasianodon hypophthalmus TaxID=310915 RepID=A0A5N5PC18_PANHP	integrin beta-2 [Pangasianodon hypophthalmus]_x0001_XP_026768382.2 integrin beta-2 [Pangasianodon hypophthalmus]_x0001_KAB5577275.1 hypothetical protein PHYPO_G00208020 [Pangasianodon hypophthalmus]	BP:GO:0006909; BP:GO:0007160; BP:GO:0007229; CC:GO:0008305; MF:GO:0038023; MF:GO:0046872	BP:phagocytosis; BP:cell-matrix adhesion; BP:integrin-mediated signaling pathway; CC:integrin complex; MF:signaling receptor activity; MF:metal ion binding	K06464	dre:557797	itgb2	Phagosome , dre04145; Cell adhesion molecules (CAMs) , dre04514; Regulation of actin cytoskeleton , dre04810
136	TRINITY_DN97_c0_g2_i2	ATP-binding cassette sub-family A member 1-like isoform X1 n=4 Tax=Siluroidei TaxID=1489793 RepID=A0A2D0RUN8_ICTPU	LOW QUALITY PROTEIN: phospholipid-transporting ATPase ABCA1 [Pangasianodon hypophthalmus]			K05641	dre:561460	zgCC:172302
135	Contig15129	RING finger protein 10 n=2 Tax=Pangasianodon hypophthalmus TaxID=310915 RepID=A0A5N5NMV9_PANHP	RING finger protein 10 [Pangasianodon hypophthalmus]_x0001_KAB5567881.1 hypothetical protein PHYPO_G00237900 [Pangasianodon hypophthalmus]	CC:GO:0005737; MF:GO:0046872	CC:cytoplasm; MF:metal ion binding		dre:560444	rnf10
135	Contig9926	Ig-like domain-containing protein n=4 Tax=Pygocentrus nattereri TaxID=42514 RepID=A0A3B4DC29_PYGNA	immunoglobulin heavy chain variable region, partial [Ictalurus punctatus]			K06856	dre:100535958	ighv4-5	Phagosome , dre04145; Intestinal immune network for IgA production , dre04672; Calcium signaling pathway , dre04020
134	TRINITY_DN8820_c0_g1_i5	ATP synthase subunit alpha n=16 Tax=Otophysi TaxID=186626 RepID=A0A556TUC1_BAGYA	ATP synthase subunit alpha, mitochondrial [Bagarius yarrelli]	MF:GO:0005524; BP:GO:0015986; CC:GO:0045261; MF:GO:0046933	MF:ATP binding; BP:ATP synthesis coupled proton transport; CC:proton-transporting ATP synthase complex, catalytic core F(1); MF:proton-transporting ATP synthase activity, rotational mechanism	K02132	dre:553755	atp5fa1	Metabolic pathways , dre01100; Oxidative phosphorylation , dre00190
133	TRINITY_DN291_c0_g1_i1	glutathione peroxidase 3 n=1 Tax=Pangasianodon hypophthalmus TaxID=310915 RepID=UPI000F003202	glutathione peroxidase 3 [Pangasianodon hypophthalmus]			K00432	dre:798788	gpx3	Metabolic pathways , dre01100; Glutathione metabolism , dre00480; Arachidonic acid metabolism , dre00590
132	TRINITY_DN27824_c0_g1_i5	Uncharacterized protein n=1 Tax=Pangasianodon hypophthalmus TaxID=310915 RepID=A0A5N5PT35_PANHP	hyaluronan-binding protein 2-like [Pangasianodon hypophthalmus]_x0001_KAB5582116.1 hypothetical protein PHYPO_G00183460 [Pangasianodon hypophthalmus]	MF:GO:0004252; MF:GO:0005509; CC:GO:0005576; BP:GO:0006508	MF:serine-type endopeptidase activity; MF:calcium ion binding; CC:extracellular region; BP:proteolysis	K08648	dre:553472	habp2
132	TRINITY_DN4477_c0_g1_i1	Mitochondrial brown fat uncoupling protein 1 n=13 Tax=Otophysi TaxID=186626 RepID=W5KDS4_ASTMX	hypothetical protein AMELA_G00054970 [Ameiurus melas]			K15103	dre:83908	ucp1
131	Contig1803	cystatin-like protein n=1 Tax=Ictalurus punctatus TaxID=7998 RepID=A0A2D0R8I7_ICTPU	cystatin-like protein [Pangasianodon hypophthalmus]				dre:337084	myl12.2	Focal adhesion , dre04510; Tight junction , dre04530; Regulation of actin cytoskeleton , dre04810
131	TRINITY_DN8103_c0_g1_i4	microfibril-associated glycoprotein 4-like n=1 Tax=Pangasianodon hypophthalmus TaxID=310915 RepID=UPI000F00D3BF	microfibril-associated glycoprotein 4-like [Pangasianodon hypophthalmus]				dre:103909555	si:zfos-2330d3.6
130	Contig9618	Complement factor I n=3 Tax=Ictalurus punctatus TaxID=7998 RepID=C9D6Z5_ICTPU	LOW QUALITY PROTEIN: complement factor I [Pangasianodon hypophthalmus]			K01333	dre:557557	cfi
130	TRINITY_DN1387_c0_g1_i1	ATP-dependent 6-phosphofructokinase, platelet type isoform X4 n=1 Tax=Pangasianodon hypophthalmus TaxID=310915 RepID=UPI00147F9EED	ATP-dependent 6-phosphofructokinase, platelet type isoform X4 [Pangasianodon hypophthalmus]			K00850	dre:560944	pfkpa	Metabolic pathways , dre01100; RNA degradation , dre03018; Carbon metabolism , dre01200; Biosynthesis of amino acids , dre01230; Glycolysis / Gluconeogenesis , dre00010; Galactose metabolism , dre00052; Fructose and mannose metabolism , dre00051; Pentose phosphate pathway , dre00030
129	Contig17027	coiled-coil domain-containing glutamate-rich protein 1-like n=2 Tax=Siluroidei TaxID=1489793 RepID=A0A2D0PLW8_ICTPU	uncharacterized protein wu:fb55g09 [Pangasianodon hypophthalmus]				dre:792924	wu:fb55g09
129	Contig1797	Ribosomal protein L5a n=7 Tax=Otophysi TaxID=186626 RepID=Q7ZUI0_DANRE	60S ribosomal protein L5-A-like [Tachysurus fulvidraco]			K02932	dre:326961	rpl5a	Ribosome , dre03010
129	Contig457	Uncharacterized protein n=2 Tax=Pangasianodon hypophthalmus TaxID=310915 RepID=A0A5N5N3C9_PANHP	hypothetical protein PHYPO_G00011790 [Pangasianodon hypophthalmus]	CC:GO:0016021	CC:integral component of membrane		dre:497419	zgCC:165461
129	TRINITY_DN474_c3_g1_i6	Metalloproteinase inhibitor 3 n=3 Tax=Siluroidei TaxID=1489793 RepID=A0A2D0T3L3_ICTPU	hypothetical protein AMELA_G00178980 [Ameiurus melas]			K16866	dre:101885062
129	TRINITY_DN8342_c0_g1_i4	CCAAT/enhancer-binding protein delta n=1 Tax=Tachysurus fulvidraco TaxID=1234273 RepID=UPI000F4DD923	CCAAT/enhancer-binding protein delta [Tachysurus fulvidraco]			K10050	dre:140817	cebpd
128	Contig6105	60S ribosomal protein L7 n=4 Tax=Siluroidei TaxID=1489793 RepID=A0A2D0T8P1_ICTPU	60S ribosomal protein L7 [Pangasianodon hypophthalmus]_x0001_KAB5535416.1 hypothetical protein PHYPO_G00117430 [Pangasianodon hypophthalmus]	BP:GO:0000463; MF:GO:0003735; CC:GO:0022625	BP:maturation of LSU-rRNA from tricistronic rRNA transcript (SSU-rRNA, 5.8S rRNA, LSU-rRNA); MF:structural constituent of ribosome; CC:cytosolic large ribosomal subunit	K02937	dre:336710	rpl7	Ribosome , dre03010
128	TRINITY_DN5876_c0_g1_i7	Uncharacterized protein n=22 Tax=Characiphysae TaxID=186628 RepID=A0A4W4H7P5_ELEEL	double-stranded RNA-binding protein Staufen homolog 1 isoform X1 [Pangasianodon hypophthalmus]_x0001_XP_026784729.1 double-stranded RNA-binding protein Staufen homolog 1 isoform X1 [Pangasianodon hypophthalmus]_x0001_XP_026784739.1 double-stranded RNA-binding protein Staufen homolog 1 isoform X1 [Pangasianodon hypophthalmus]			K17597	dre:334440	stau1
127	Contig17521	T-complex protein 1 subunit zeta n=1 Tax=Bagarius yarrelli TaxID=175774 RepID=A0A556V9V8_BAGYA	T-complex protein 1 subunit zeta [Bagarius yarrelli]	MF:GO:0005524; CC:GO:0005737; BP:GO:0006457; MF:GO:0051082	MF:ATP binding; CC:cytoplasm; BP:protein folding; MF:unfolded protein binding	K09498	dre:116994	cct6a
127	Contig3984	cerebellin-1-like n=2 Tax=Ictalurus punctatus TaxID=7998 RepID=A0A2D0RC52_ICTPU	hypothetical protein AMELA_G00067360 [Ameiurus melas]			K23284	dre:100535543
127	TRINITY_DN787_c0_g1_i5	SH3 and cysteine-rich domain-containing protein 2 n=1 Tax=Ictalurus punctatus TaxID=7998 RepID=W5U8T2_ICTPU	PREDICTED: SH3 and cysteine-rich domain-containing protein 2-like isoform X1 [Ictalurus punctatus]_x0001_XP_017339968.1 PREDICTED: SH3 and cysteine-rich domain-containing protein 2-like isoform X1 [Ictalurus punctatus]	BP:GO:0035556; CC:GO:0042383	BP:intracellular signal transduction; CC:sarcolemma	K23712	dre:334724	anxa1a
126	Contig8148	myoneurin-like n=1 Tax=Pangasianodon hypophthalmus TaxID=310915 RepID=UPI0014811E47	myoneurin-like [Pangasianodon hypophthalmus]				dre:359828	hic2
126	TRINITY_DN1326_c0_g2_i3	PLAC8-like protein 1 n=10 Tax=Otophysi TaxID=186626 RepID=E3TEM6_ICTPU	cornifelin-like [Pangasianodon hypophthalmus]				dre:436758	mrps15	Ribosome , dre03010
125	TRINITY_DN3996_c0_g1_i14	influenza virus NS1A-binding protein n=1 Tax=Tachysurus fulvidraco TaxID=1234273 RepID=UPI000F4DCFC2	influenza virus NS1A-binding protein homolog A [Pangasianodon hypophthalmus]			K15046	dre:387591	ivns1abpa
125	TRINITY_DN7312_c0_g1_i5	myosin light chain 3, skeletal muscle isoform-like n=1 Tax=Tachysurus fulvidraco TaxID=1234273 RepID=UPI000F50ED02	hypothetical protein DNTS_030582, partial [Danionella translucida]	MF:GO:0005509	MF:calcium ion binding	K05738	dre:58143	mylz3
124	Contig10066	H-2 class I histocompatibility antigen, TLA(B) alpha chain-like n=1 Tax=Ictalurus punctatus TaxID=7998 RepID=A0A2D0QH51_ICTPU	PREDICTED: H-2 class I histocompatibility antigen, TLA(B) alpha chain-like [Ictalurus punctatus]	CC:GO:0016020; CC:GO:0016021	CC:membrane; CC:integral component of membrane		dre:393557	mhc1uxa2	Phagosome , dre04145; Cell adhesion molecules (CAMs) , dre04514; Herpes simplex virus 1 infection , dre05168; Endocytosis , dre04144; Cellular senescence , dre04218
124	TRINITY_DN3317_c1_g2_i2	Eukaryotic translation initiation factor 3 subunit E n=1 Tax=Bagarius yarrelli TaxID=175774 RepID=A0A556V0K0_BAGYA	PREDICTED: eukaryotic translation initiation factor 3 subunit E [Ictalurus punctatus]	BP:GO:0001732; MF:GO:0003743; CC:GO:0005634; CC:GO:0016282; CC:GO:0033290; CC:GO:0071540	BP:formation of cytoplasmic translation initiation complex; MF:translation initiation factor activity; CC:nucleus; CC:eukaryotic 43S preinitiation complex; CC:eukaryotic 48S preinitiation complex; CC:eukaryotic translation initiation factor 3 complex, eIF3e	K03250	dre:561049	eif3eb	RNA transport , dre03013
124	TRINITY_DN35882_c1_g1_i1	Myozenin-1 n=3 Tax=Siluroidei TaxID=1489793 RepID=W5ULV1_ICTPU	hypothetical protein AMELA_G00053350 [Ameiurus melas]				dre:572909	myoz1a
124	TRINITY_DN8721_c0_g1_i4	Serine incorporator 1 n=56 Tax=Osteoglossocephalai TaxID=1489341 RepID=Q7SZW7_DANRE	serine incorporator 1 [Pangasianodon hypophthalmus]_x0001_KAB5540034.1 hypothetical protein PHYPO_G00096480 [Pangasianodon hypophthalmus]	BP:GO:0006658; BP:GO:0006665; CC:GO:0016021	BP:phosphatidylserine metabolic process; BP:sphingolipid metabolic process; CC:integral component of membrane	K23544	dre:325690	serinc1
123	TRINITY_DN4142_c0_g1_i14	mannose-binding protein C-like isoform X1 n=7 Tax=Ictalurus punctatus TaxID=7998 RepID=A0A2D0R3Y0_ICTPU	PREDICTED: mannose-binding protein C-like isoform X3 [Ictalurus punctatus]	CC:GO:0005581	CC:collagen trimer	K03991	dre:100007982	hbl1
121	TRINITY_DN1097_c1_g2_i9	putative defense protein 3 n=1 Tax=Ictalurus punctatus TaxID=7998 RepID=A0A2D0QAQ9_ICTPU	PREDICTED: putative defense protein 3 [Ictalurus punctatus]				dre:562682	si:dkey-251i10.2
121	TRINITY_DN91999_c0_g1_i1	60S ribosomal protein L15 n=9 Tax=Clupeocephala TaxID=186625 RepID=RL15_TACFU	60S ribosomal protein L15 [Tachysurus fulvidraco]			K02877	dre:445053	rpl15	Ribosome , dre03010
120	Contig5854	Sulfhydryl oxidase n=1 Tax=Pangasianodon hypophthalmus TaxID=310915 RepID=A0A5N5NK47_PANHP	sulfhydryl oxidase 1 [Pangasianodon hypophthalmus]_x0001_KAB5567083.1 hypothetical protein PHYPO_G00228700 [Pangasianodon hypophthalmus]	CC:GO:0016021; MF:GO:0016971; BP:GO:0045454; BP:GO:0055114	CC:integral component of membrane; MF:flavin-linked sulfhydryl oxidase activity; BP:cell redox homeostasis; BP:obsolete oxidation-reduction process	K10758	dre:100004382	qsox1
120	TRINITY_DN1423_c0_g1_i2	myosin regulatory light chain 12B-like n=57 Tax=Gnathostomata TaxID=7776 RepID=A0A2D0R963_ICTPU	myosin regulatory light chain 2, smooth muscle minor isoform-like [Tachysurus fulvidraco]			K12757	dre:337084	myl12.2	Focal adhesion , dre04510; Tight junction , dre04530; Regulation of actin cytoskeleton , dre04810
119	Contig16257	Uncharacterized protein n=5 Tax=Pangasianodon hypophthalmus TaxID=310915 RepID=A0A5N5LUI8_PANHP	hypothetical protein PHYPO_G00073350 [Pangasianodon hypophthalmus]	CC:GO:0016020	CC:membrane	K04007	dre:541367	rca2.1
119	Contig23269	transaldolase n=1 Tax=Tachysurus fulvidraco TaxID=1234273 RepID=UPI000F4E2F65	hypothetical protein AMELA_G00042010 [Ameiurus melas]			K00616	dre:324556	taldo1	Metabolic pathways , dre01100; Carbon metabolism , dre01200; Biosynthesis of amino acids , dre01230; Pentose phosphate pathway , dre00030
119	Contig61	TCTP domain-containing protein (Fragment) n=4 Tax=Enterobacteriaceae TaxID=543 RepID=A0A328HLT7_9ENTR	hypothetical protein, partial [Klebsiella pneumoniae]_x0001_KAB1717585.1 hypothetical protein FNE72_29275, partial [Klebsiella pneumoniae]				dre:30723	tpt1
118	Contig11594	GRAM domain-containing protein n=4 Tax=Siluroidei TaxID=1489793 RepID=A0A5N5JI51_PANHP	PREDICTED: postacrosomal sheath WW domain-binding protein [Ictalurus punctatus]	BP:GO:0007343; CC:GO:0033011; BP:GO:0035038; BP:GO:0035039; MF:GO:0050699	BP:egg activation; CC:perinuclear theca; BP:female pronucleus assembly; BP:male pronucleus assembly; MF:WW domain binding	K22532	dre:325287	wbp2nl
118	Contig12461	ATPase H(+)-transporting lysosomal accessory protein 2 n=6 Tax=Siluroidei TaxID=1489793 RepID=A0A2D0Q8F8_ICTPU	PREDICTED: renin receptor [Ictalurus punctatus]	CC:GO:0016021; BP:GO:0035622; MF:GO:0038023	CC:integral component of membrane; BP:intrahepatic bile duct development; MF:signaling receptor activity	K19514	dre:406296	atp6ap2
118	Contig21547	Uncharacterized protein n=3 Tax=Sinocyclocheilus rhinocerous TaxID=307959 RepID=A0A673FVJ7_9TELE	PREDICTED: polyadenylate-binding protein 1-like [Ictalurus punctatus]	MF:GO:0003723; CC:GO:0005737	MF:RNA binding; CC:cytoplasm	K13126	dre:393856	pabpc1b	RNA degradation , dre03018; RNA transport , dre03013; mRNA surveillance pathway , dre03015
118	Contig9365	C4a anaphylatoxin n=1 Tax=Ictalurus punctatus TaxID=7998 RepID=A0A2D0SV09_ICTPU	LOW QUALITY PROTEIN: complement C4-B [Pangasianodon hypophthalmus]			K03989	dre:566261	c4
118	TRINITY_DN5864_c0_g1_i1	Uncharacterized protein n=1 Tax=Pangasianodon hypophthalmus TaxID=310915 RepID=A0A5N5MF11_PANHP	2',3'-cyclic-nucleotide 3'-phosphodiesterase [Pangasianodon hypophthalmus]_x0001_XP_034165974.1 2',3'-cyclic-nucleotide 3'-phosphodiesterase [Pangasianodon hypophthalmus]_x0001_XP_034165975.1 2',3'-cyclic-nucleotide 3'-phosphodiesterase [Pangasianodon hypophthalmus]_x0001_KAB5553740.1 hypothetical protein PHYPO_G00042110 [Pangasianodon hypophthalmus]	MF:GO:0004113; BP:GO:0009214; CC:GO:0016020	MF:2',3'-cyclic-nucleotide 3'-phosphodiesterase activity; BP:cyclic nucleotide catabolic process; CC:membrane	K01121	dre:325896	cnp
118	TRINITY_DN6549_c0_g1_i2	Actin-related protein 2/3 complex subunit 5 n=17 Tax=Osteoglossocephalai TaxID=1489341 RepID=Q7ZWH4_DANRE	actin-related protein 2/3 complex subunit 5 [Astyanax mexicanus]	CC:GO:0005737; CC:GO:0005885; BP:GO:0034314	CC:cytoplasm; CC:Arp2/3 protein complex; BP:Arp2/3 complex-mediated actin nucleation	K05754	dre:399482	arpc5b	Endocytosis , dre04144; Salmonella infection , dre05132; Regulation of actin cytoskeleton , dre04810
117	Contig13880	Myelin basic protein n=3 Tax=Pangasianodon hypophthalmus TaxID=310915 RepID=A0A5N5KZ21_PANHP	LOW QUALITY PROTEIN: myelin basic protein [Pangasianodon hypophthalmus]			K17269	dre:368319	mbpb
117	Contig1457	Uncharacterized protein n=3 Tax=Pangasianodon hypophthalmus TaxID=310915 RepID=A0A5N5JX40_PANHP	galectin-4-like [Pangasianodon hypophthalmus]	MF:GO:0030246	MF:carbohydrate binding		dre:567193	si:dkey-151j17.4
117	Contig18597	Purine nucleoside phosphorylase n=4 Tax=Siluroidei TaxID=1489793 RepID=W5US25_ICTPU	purine nucleoside phosphorylase-like [Pangasianodon hypophthalmus]_x0001_KAB5535831.1 hypothetical protein PHYPO_G00122450 [Pangasianodon hypophthalmus]	MF:GO:0004731; BP:GO:0009116	MF:purine-nucleoside phosphorylase activity; BP:nucleoside metabolic process	K03783	dre:791647	pnp5a	Metabolic pathways , dre01100; Purine metabolism , dre00230; Pyrimidine metabolism , dre00240; Nicotinate and nicotinamide metabolism , dre00760
117	TRINITY_DN4149_c0_g1_i16	uncharacterized protein LOC108262003 n=1 Tax=Ictalurus punctatus TaxID=7998 RepID=A0A2D0QJ15_ICTPU	uncharacterized protein DAT39_016530, partial [Clarias magur]				None
116	TRINITY_DN13222_c0_g1_i3	myomesin-2-like isoform X1 n=17 Tax=Siluroidei TaxID=1489793 RepID=A0A2D0RRF4_ICTPU	myomesin-2-like isoform X1 [Clarias magur]			K24495	dre:334269	myom2a
116	TRINITY_DN1902_c1_g1_i8	Ferritin n=4 Tax=Ostariophysi TaxID=32519 RepID=A0A3B1IW14_ASTMX	ferritin middle subunit [Ictalurus furcatus]	BP:GO:0006826; BP:GO:0006879; MF:GO:0008199	BP:iron ion transport; BP:cellular iron ion homeostasis; MF:ferric iron binding	K00522	dre:436651	fthl27	Necroptosis , dre04217; Ferroptosis , dre04216
116	TRINITY_DN4035_c1_g1_i5	Nuclear receptor subfamily 4 group A member 1 n=4 Tax=Siluroidei TaxID=1489793 RepID=W5UDS1_ICTPU	hypothetical protein PHYPO_G00116830 [Pangasianodon hypophthalmus]	MF:GO:0004879; CC:GO:0005634; BP:GO:0006355; MF:GO:0008270; BP:GO:0030522; MF:GO:0043565	MF:nuclear receptor activity; CC:nucleus; BP:regulation of transcription, DNA-templated; MF:zinc ion binding; BP:intracellular receptor signaling pathway; MF:sequence-specific DNA binding	K04465	dre:431720	nr4a1	MAPK signaling pathway , dre04010
115	Contig1357	Reticulon (Fragment) n=3 Tax=Pangasianodon hypophthalmus TaxID=310915 RepID=A0A5N5JU70_PANHP	hypothetical protein PHYPO_G00164210, partial [Pangasianodon hypophthalmus]	CC:GO:0005783; CC:GO:0005789; CC:GO:0016021	CC:endoplasmic reticulum; CC:endoplasmic reticulum membrane; CC:integral component of membrane	K20720	dre:447816	rtn4a
115	TRINITY_DN24399_c0_g1_i1	Protein disulfide-isomerase n=6 Tax=Siluroidei TaxID=1489793 RepID=W5UTY0_ICTPU	protein disulfide-isomerase [Pangasianodon hypophthalmus]			K09580	dre:406673	p4hb	Protein processing in endoplasmic reticulum , dre04141
115	TRINITY_DN27385_c0_g2_i3	40S ribosomal protein S6 n=6 Tax=Clupeocephala TaxID=186625 RepID=RS6_ICTPU	40S ribosomal protein S6 [Ictalurus punctatus]_x0001_Q90YR8.1 RecName: Full=40S ribosomal protein S6 [Ictalurus punctatus]_x0001_AAK95188.1 40S ribosomal protein S6 [Ictalurus punctatus]	MF:GO:0003735; CC:GO:0005634; BP:GO:0006412; CC:GO:0022627; BP:GO:0042593; CC:GO:0048471	MF:structural constituent of ribosome; CC:nucleus; BP:translation; CC:cytosolic small ribosomal subunit; BP:glucose homeostasis; CC:perinuclear region of cytoplasm	K02991	dre:445028	rps6	Ribosome , dre03010; Apelin signaling pathway , dre04371; Insulin signaling pathway , dre04910; mTOR signaling pathway , dre04150
115	TRINITY_DN53098_c0_g1_i2	Eukaryotic translation initiation factor 3 subunit I n=29 Tax=cellular organisms TaxID=131567 RepID=EIF3I_DANRE	eukaryotic translation initiation factor 3 subunit I [Pangasianodon hypophthalmus]_x0001_KAB5517800.1 hypothetical protein PHYPO_G00171340 [Pangasianodon hypophthalmus]	BP:GO:0001732; MF:GO:0003743; CC:GO:0005852; CC:GO:0016282; CC:GO:0033290	BP:formation of cytoplasmic translation initiation complex; MF:translation initiation factor activity; CC:eukaryotic translation initiation factor 3 complex; CC:eukaryotic 43S preinitiation complex; CC:eukaryotic 48S preinitiation complex	K03246	dre:406263	eif3i	RNA transport , dre03013
114	Contig23179	Ig-like domain-containing protein n=1 Tax=Electrophorus electricus TaxID=8005 RepID=A0A4W4DNS3_ELEEL	hypothetical protein AMELA_G00163230, partial [Ameiurus melas]				dre:793066	si:dkey-234i14.9
114	Contig6064	Putative histone H3.2-like n=2 Tax=Euteleostomi TaxID=117571 RepID=A0A2U9B316_SCOMX	histone H3.3A isoform X2 [Crassostrea gigas]			K11253	dre:100331798
113	TRINITY_DN94_c0_g1_i1	LOW QUALITY PROTEIN: X-box-binding protein 1 n=1 Tax=Tachysurus fulvidraco TaxID=1234273 RepID=UPI000F4D4BC7	LOW QUALITY PROTEIN: X-box-binding protein 1 [Tachysurus fulvidraco]			K09027	dre:140614	xbp1	Protein processing in endoplasmic reticulum , dre04141
112	Contig19097	Growth arrest and DNA damage-inducible protein GADD45 beta n=6 Tax=Siluroidei TaxID=1489793 RepID=E3TE99_ICTPU	growth arrest and DNA-damage-inducible, beta a [Pangasianodon hypophthalmus]_x0001_KAB5559309.1 hypothetical protein PHYPO_G00027580 [Pangasianodon hypophthalmus]	CC:GO:0005634; BP:GO:0051726	CC:nucleus; BP:regulation of cell cycle		dre:406304	gadd45ba	Apoptosis , dre04210; p53 signaling pathway , dre04115; Cellular senescence , dre04218; FoxO signaling pathway , dre04068; MAPK signaling pathway , dre04010; Cell cycle , dre04110
112	TRINITY_DN1732_c0_g1_i1	60S ribosomal protein L18 n=1 Tax=Bagarius yarrelli TaxID=175774 RepID=A0A556TQ36_BAGYA	60S ribosomal protein L18 [Tachysurus fulvidraco]	MF:GO:0003735; CC:GO:0005791; CC:GO:0005840; BP:GO:0006412	MF:structural constituent of ribosome; CC:rough endoplasmic reticulum; CC:ribosome; BP:translation	K02883	dre:445038	rpl18	Ribosome , dre03010
112	TRINITY_DN5920_c1_g1_i2	keratin, type I cytoskeletal 18-like n=1 Tax=Ictalurus punctatus TaxID=7998 RepID=A0A2D0RZT6_ICTPU	PREDICTED: keratin, type I cytoskeletal 18-like [Ictalurus punctatus]	MF:GO:0005198; CC:GO:0005882	MF:structural molecule activity; CC:intermediate filament	K07604	dre:393540	krt18b
111	Contig11830	arginine/serine-rich protein 1 n=2 Tax=Pangasianodon hypophthalmus TaxID=310915 RepID=UPI000EFE33AA	arginine/serine-rich protein 1, partial [Pangasianodon hypophthalmus]				None
111	TRINITY_DN4611_c1_g1_i13	Lysozyme n=1 Tax=Tachysurus fulvidraco TaxID=1234273 RepID=A0A0R9XL33_TACFU	lysozyme C [Tachysurus fulvidraco]_x0001_ALD84261.1 c-type lysozyme [Tachysurus fulvidraco]	MF:GO:0003796; BP:GO:0008152; BP:GO:0019835; BP:GO:0042742	MF:lysozyme activity; BP:metabolic process; BP:cytolysis; BP:defense response to bacterium	K13915	dre:677744	lyz
110	Contig13845	visinin-like protein 1 isoform X1 n=1 Tax=Paramormyrops kingsleyae TaxID=1676925 RepID=UPI000CD64408	hypothetical protein AMELA_G00125650 [Ameiurus melas]			K19936	dre:561162	vsnl1b
110	TRINITY_DN11772_c0_g1_i1	Histone-lysine N-methyltransferase SMYD1 n=3 Tax=Siluroidei TaxID=1489793 RepID=W5ULR1_ICTPU	hypothetical protein AMELA_G00253470 [Ameiurus melas]			K11426	dre:321245	smyd1a
110	TRINITY_DN23465_c0_g1_i4	Uncharacterized protein n=1 Tax=Astyanax mexicanus TaxID=7994 RepID=W5KX24_ASTMX	hypothetical protein AMELA_G00177650 [Ameiurus melas]				dre:108183619
109	Contig3062	Cytochrome P450 n=4 Tax=Siluroidei TaxID=1489793 RepID=Q7T1M7_SILME	brain aromatase [Pangasianodon hypophthalmus]_x0001_KAB5565876.1 hypothetical protein PHYPO_G00246520 [Pangasianodon hypophthalmus]	MF:GO:0004497; MF:GO:0005506; CC:GO:0016021; MF:GO:0016705; MF:GO:0020037; BP:GO:0055114	MF:monooxygenase activity; MF:iron ion binding; CC:integral component of membrane; MF:oxidoreductase activity, acting on paired donors, with incorporation or reduction of molecular oxygen; MF:heme binding; BP:obsolete oxidation-reduction process	K07434	dre:60640	cyp19a1b	Metabolic pathways , dre01100; Steroid hormone biosynthesis , dre00140
109	TRINITY_DN1003_c1_g1_i4	RNA helicase n=28 Tax=Otophysi TaxID=186626 RepID=E3TEX0_ICTPU	eukaryotic translation initiation factor 4A1A [Pangasianodon hypophthalmus]_x0001_KAB5579377.1 hypothetical protein PHYPO_G00194360 [Pangasianodon hypophthalmus]	MF:GO:0003676; MF:GO:0003724; MF:GO:0005524	MF:nucleic acid binding; MF:RNA helicase activity; MF:ATP binding	K03257	dre:386634	eif4a1a	RNA transport , dre03013
109	TRINITY_DN3820_c0_g1_i5	60S ribosomal protein L5-A n=1 Tax=Anabarilius grahami TaxID=495550 RepID=A0A3N0YXG8_ANAGA	60S ribosomal protein L5b [Pangasianodon hypophthalmus]_x0001_KAB5584284.1 hypothetical protein PHYPO_G00105680 [Pangasianodon hypophthalmus]	MF:GO:0003735; CC:GO:0005840; BP:GO:0006412; MF:GO:0008097	MF:structural constituent of ribosome; CC:ribosome; BP:translation; MF:5S rRNA binding	K02932	dre:415196	rpl5b	Ribosome , dre03010
109	TRINITY_DN4395_c0_g1_i2	G_PROTEIN_RECEP_F1_2 domain-containing protein n=2 Tax=Pangasianodon hypophthalmus TaxID=310915 RepID=A0A5N5JKC1_PANHP	leukotriene B4 receptor 1 isoform X2 [Pangasianodon hypophthalmus]			K04296	dre:100329657	ltb4r	Neuroactive ligand-receptor interaction , dre04080
109	TRINITY_DN6386_c0_g1_i6	Tetraspanin n=1 Tax=Pangasianodon hypophthalmus TaxID=310915 RepID=A0A5N5LHQ6_PANHP	tetraspanin-8 [Pangasianodon hypophthalmus]_x0001_KAB5542068.1 hypothetical protein PHYPO_G00087200 [Pangasianodon hypophthalmus]	CC:GO:0016020	CC:membrane	K17349	dre:393342	zgCC:64051
108	TRINITY_DN1491_c0_g1_i6	Uncharacterized protein n=1 Tax=Astyanax mexicanus TaxID=7994 RepID=A0A3B1IY47_ASTMX	hypothetical protein N333_01816, partial [Nestor notabilis]				dre:103910871
108	TRINITY_DN1632_c0_g1_i2	Uncharacterized protein n=1 Tax=Pangasianodon hypophthalmus TaxID=310915 RepID=A0A5N5MVN0_PANHP	kininogen-1 [Pangasianodon hypophthalmus]_x0001_KAB5559047.1 hypothetical protein PHYPO_G00024360 [Pangasianodon hypophthalmus]	MF:GO:0004869; BP:GO:0010951	MF:cysteine-type endopeptidase inhibitor activity; BP:negative regulation of endopeptidase activity	K03898	dre:449808	kng1	Neuroactive ligand-receptor interaction , dre04080; Regulation of actin cytoskeleton , dre04810
108	TRINITY_DN3007_c0_g1_i15	Uncharacterized protein n=6 Tax=Pangasianodon hypophthalmus TaxID=310915 RepID=A0A5N5KKF6_PANHP	progranulin-like isoform X3 [Pangasianodon hypophthalmus]	CC:GO:0005576	CC:extracellular region	K23879	dre:336575	grn2
108	TRINITY_DN6575_c0_g2_i10	tubulin beta-2b chain n=1 Tax=Danio rerio TaxID=7955 RepID=UPI0001E9202E	tubulin beta-1 chain-like [Gouania willdenowi]	MF:GO:0003924; MF:GO:0005200; MF:GO:0005525; CC:GO:0005737; CC:GO:0005874; BP:GO:0007010; BP:GO:0007017	MF:GTPase activity; MF:structural constituent of cytoskeleton; MF:GTP binding; CC:cytoplasm; CC:microtubule; BP:cytoskeleton organization; BP:microtubule-based process		dre:641421	tubb2b	Phagosome , dre04145; Gap junction , dre04540
107	Contig17318	Hemoglobin-beta n=3 Tax=Ictalurus punctatus TaxID=7998 RepID=Q6S9E2_ICTPU	PREDICTED: hemoglobin subunit beta [Ictalurus punctatus]	MF:GO:0005344; CC:GO:0005833; BP:GO:0015671; MF:GO:0019825; MF:GO:0020037; MF:GO:0046872	MF:oxygen carrier activity; CC:hemoglobin complex; BP:oxygen transport; MF:oxygen binding; MF:heme binding; MF:metal ion binding	K13825	dre:30216	hbba1
107	Contig536	Krueppel-like factor 9 n=1 Tax=Ictalurus punctatus TaxID=7998 RepID=A0A2D0PMH5_ICTPU	hypothetical protein AMELA_G00241490 [Ameiurus melas]			K09208	dre:565869	klf9
107	TRINITY_DN13033_c0_g2_i1	Alpha-1,4 glucan phosphorylase n=122 Tax=Clupeocephala TaxID=186625 RepID=E7EXT3_DANRE	Glycogen phosphorylase, muscle form [Bagarius yarrelli]	BP:GO:0005977; MF:GO:0008184; MF:GO:0030170; MF:GO:0102250; MF:GO:0102499	BP:glycogen metabolic process; MF:glycogen phosphorylase activity; MF:pyridoxal phosphate binding; MF:linear malto-oligosaccharide phosphorylase activity; MF:SHG alpha-glucan phosphorylase activity	K00688	dre:393444	pygmb
107	TRINITY_DN20026_c0_g1_i5	Carboxylic ester hydrolase n=1 Tax=Pangasianodon hypophthalmus TaxID=310915 RepID=A0A5N5P7N9_PANHP	carboxylesterase 3 [Pangasianodon hypophthalmus]_x0001_KAB5574856.1 hypothetical protein PHYPO_G00213950 [Pangasianodon hypophthalmus]	MF:GO:0016787	MF:hydrolase activity	K15743	dre:560651	ces3
106	Contig7193	Inosine-5'-monophosphate dehydrogenase n=18 Tax=Osteoglossocephalai TaxID=1489341 RepID=A0A2D0R0R3_ICTPU	inosine-5'-monophosphate dehydrogenase 2 isoform X2 [Pangasianodon hypophthalmus]_x0001_KAB5567294.1 hypothetical protein PHYPO_G00231120 [Pangasianodon hypophthalmus]	MF:GO:0000166; MF:GO:0003938; CC:GO:0005634; CC:GO:0005737; BP:GO:0006177; MF:GO:0046872; BP:GO:0055114	MF:nucleotide binding; MF:IMP dehydrogenase activity; CC:nucleus; CC:cytoplasm; BP:GMP biosynthetic process; MF:metal ion binding; BP:obsolete oxidation-reduction process	K00088	dre:317745	impdh2	Metabolic pathways , dre01100; Purine metabolism , dre00230; Drug metabolism - other enzymes , dre00983
106	Contig7974	E3 ubiquitin-protein ligase TRIM62-like n=1 Tax=Ictalurus punctatus TaxID=7998 RepID=A0A2D0Q314_ICTPU	PREDICTED: E3 ubiquitin-protein ligase TRIM62-like [Ictalurus punctatus]				dre:567822	si:ch211-14a17.10
105	Contig14795	C4b-binding protein alpha chain-like n=2 Tax=Pangasianodon hypophthalmus TaxID=310915 RepID=UPI0014801904	C4b-binding protein alpha chain-like [Pangasianodon hypophthalmus]_x0001_XP_034167547.1 C4b-binding protein alpha chain-like [Pangasianodon hypophthalmus]	CC:GO:0016020	CC:membrane	K04002	dre:541367	rca2.1
105	TRINITY_DN10678_c0_g1_i4	ADP/ATP translocase 1 n=1 Tax=Bagarius yarrelli TaxID=175774 RepID=A0A556U8E3_BAGYA	ADP/ATP translocase 1 [Bagarius yarrelli]	MF:GO:0005471; CC:GO:0005743; CC:GO:0016021; BP:GO:0140021; BP:GO:1990544	MF:ATBP:ADP antiporter activity; CC:mitochondrial inner membrane; CC:integral component of membrane; BP:mitochondrial ADP transmembrane transport; BP:mitochondrial ATP transmembrane transport	K05863	dre:327067	slc25a4	Calcium signaling pathway , dre04020; Necroptosis , dre04217; Cellular senescence , dre04218
105	TRINITY_DN2554_c0_g1_i1	Alpha-1,4 glucan phosphorylase n=217 Tax=cellular organisms TaxID=131567 RepID=Q503C7_DANRE	glycogen phosphorylase, muscle form [Pangasianodon hypophthalmus]_x0001_KAB5548799.1 hypothetical protein PHYPO_G00059770 [Pangasianodon hypophthalmus]	BP:GO:0005977; MF:GO:0008184; MF:GO:0030170; MF:GO:0102250; MF:GO:0102499	BP:glycogen metabolic process; MF:glycogen phosphorylase activity; MF:pyridoxal phosphate binding; MF:linear malto-oligosaccharide phosphorylase activity; MF:SHG alpha-glucan phosphorylase activity	K00688	dre:553655	pygma	Metabolic pathways , dre01100; Necroptosis , dre04217; Insulin signaling pathway , dre04910; Starch and sucrose metabolism , dre00500
105	TRINITY_DN3207_c0_g1_i4	Serotransferrin-2 n=1 Tax=Bagarius yarrelli TaxID=175774 RepID=A0A556V3K7_BAGYA	Serotransferrin-2 [Bagarius yarrelli]				dre:30255	tfa	Ferroptosis , dre04216
105	TRINITY_DN9075_c0_g1_i11	60S ribosomal protein L6 n=2 Tax=Pangasianodon hypophthalmus TaxID=310915 RepID=A0A5N5NJ78_PANHP	PREDICTED: 60S ribosomal protein L6 isoform X1 [Ictalurus punctatus]	MF:GO:0003735; CC:GO:0005840; BP:GO:0006412	MF:structural constituent of ribosome; CC:ribosome; BP:translation	K02934	dre:336727	rpl6	Ribosome , dre03010
104	Contig16535	stonustoxin subunit beta-like n=1 Tax=Clupea harengus TaxID=7950 RepID=UPI0012AB701A	stonustoxin subunit beta-like [Clupea harengus]				dre:100334847	si:ch211-236p5.3
104	Contig6622	HTH La-type RNA-binding domain-containing protein n=4 Tax=Siluroidei TaxID=1489793 RepID=A0A5N5P518_PANHP	La-related protein 6 [Bagarius yarrelli]	BP:GO:0001756; MF:GO:0003723; CC:GO:0005634; BP:GO:0006396; BP:GO:0006417; CC:GO:1990904	BP:somitogenesis; MF:RNA binding; CC:nucleus; BP:RNA processing; BP:regulation of translation; CC:ribonucleoprotein complex	K18733	dre:334471	larp6a
104	TRINITY_DN18630_c0_g1_i4	Peptidyl-prolyl cis-trans isomerase n=4 Tax=Ictalurus TaxID=7997 RepID=E3TF51_ICTPU	peptidyl-prolyl cis-trans isomerase A [Ictalurus punctatus]_x0001_ADO28937.1 peptidyl-prolyl cis-trans isomerase [Ictalurus punctatus]	BP:GO:0000413; BP:GO:0001666; MF:GO:0003755; BP:GO:0006457; MF:GO:0008009; BP:GO:0010759; MF:GO:0042056; BP:GO:0050918	BP:protein peptidyl-prolyl isomerization; BP:response to hypoxia; MF:peptidyl-prolyl cis-trans isomerase activity; BP:protein folding; MF:chemokine activity; BP:positive regulation of macrophage chemotaxis; MF:chemoattractant activity; BP:positive chemotaxis	K03767	dre:335519	ppiab	Necroptosis , dre04217
103	TRINITY_DN30792_c0_g2_i1	V-type proton ATPase proteolipid subunit n=1 Tax=Danionella translucida TaxID=623744 RepID=A0A553R2Z8_9TELE	hypothetical protein DNTS_007295 [Danionella translucida]	CC:GO:0005774; MF:GO:0015078; CC:GO:0016021; CC:GO:0033179; BP:GO:1902600	CC:vacuolar membrane; MF:proton transmembrane transporter activity; CC:integral component of membrane; CC:proton-transporting V-type ATPase, V0 domain; BP:proton transmembrane transport	K02155	dre:325402	atp6v0cb	Phagosome , dre04145; Metabolic pathways , dre01100; Lysosome , dre04142; Oxidative phosphorylation , dre00190
103	TRINITY_DN3974_c0_g2_i13	acyl-coenzyme A thioesterase 11 isoform X1 n=9 Tax=Siluroidei TaxID=1489793 RepID=A0A2D0T7T0_ICTPU	acyl-coenzyme A thioesterase 11 [Pangasianodon hypophthalmus]			K12417	dre:554842	acot11a
102	Contig19731	ADP ATP translocase 2 n=1 Tax=Labeo rohita TaxID=84645 RepID=A0A498LHT6_LABRO	ADP ATP translocase 2 [Labeo rohita]			K05863	dre:192321	slc25a5	Calcium signaling pathway , dre04020; Necroptosis , dre04217; Cellular senescence , dre04218
102	Contig6829	Uncharacterized protein n=1 Tax=Pygocentrus nattereri TaxID=42514 RepID=A0A3B4EFR7_PYGNA	PREDICTED: calreticulin-like [Pygocentrus nattereri]	MF:GO:0005509; CC:GO:0005783; BP:GO:0006457; CC:GO:0016021; MF:GO:0051082	MF:calcium ion binding; CC:endoplasmic reticulum; BP:protein folding; CC:integral component of membrane; MF:unfolded protein binding	K08057	dre:321315	calr3b	Phagosome , dre04145; Herpes simplex virus 1 infection , dre05168; Protein processing in endoplasmic reticulum , dre04141
102	Contig915	Glutamate dehydrogenase (NAD(P)(+)) n=1 Tax=Electrophorus electricus TaxID=8005 RepID=A0A4W4GHY5_ELEEL	glutamate dehydrogenase 1b [Pangasianodon hypophthalmus]_x0001_KAB5555731.1 hypothetical protein PHYPO_G00037500 [Pangasianodon hypophthalmus]	BP:GO:0006520; MF:GO:0016639; BP:GO:0055114	BP:cellular amino acid metabolic process; MF:oxidoreductase activity, acting on the CH-NH2 group of donors, NAD or NADP as acceptor; BP:obsolete oxidation-reduction process	K00261	dre:373092	glud1b	Metabolic pathways , dre01100; Carbon metabolism , dre01200; Necroptosis , dre04217; Arginine biosynthesis , dre00220; Nitrogen metabolism , dre00910; Alanine;aspartate and glutamate metabolism , dre00250; D-Glutamine and D-glutamate metabolism , dre00471
102	TRINITY_DN691_c0_g1_i12	Uncharacterized protein n=2 Tax=Scleropages formosus TaxID=113540 RepID=A0A0P7YL13_SCLFO	serine and arginine rich splicing factor 6b isoform X2 [Pangasianodon hypophthalmus]			K12893	dre:494133	srsf6b	Herpes simplex virus 1 infection , dre05168; Spliceosome , dre03040
101	TRINITY_DN10565_c0_g1_i3	Uncharacterized protein n=2 Tax=Pangasianodon hypophthalmus TaxID=310915 RepID=A0A5N5Q6V4_PANHP	hypothetical protein PHYPO_G00009590 [Pangasianodon hypophthalmus]	CC:GO:0005576; BP:GO:0006869; MF:GO:0008289; BP:GO:0042157	CC:extracellular region; BP:lipid transport; MF:lipid binding; BP:lipoprotein metabolic process	K04524	dre:30314	apoeb
101	TRINITY_DN788_c0_g1_i5	LOW QUALITY PROTEIN: ornithine decarboxylase antizyme 2-like n=4 Tax=Siluroidei TaxID=1489793 RepID=A0A2D0T2T2_ICTPU	hypothetical protein PHYPO_G00061870 [Pangasianodon hypophthalmus]	CC:GO:0005829; BP:GO:0006595; MF:GO:0008073; BP:GO:0043086	CC:cytosol; BP:polyamine metabolic process; MF:ornithine decarboxylase inhibitor activity; BP:negative regulation of catalytic activity	K16548	dre:259193	oaz1b
100	Contig14778	UTP--glucose-1-phosphate uridylyltransferase n=10 Tax=Characiphysae TaxID=186628 RepID=W5UAQ6_ICTPU	UTP--glucose-1-phosphate uridylyltransferase [Bagarius yarrelli]	MF:GO:0003983; BP:GO:0006011	MF:UTBP:glucose-1-phosphate uridylyltransferase activity; BP:UDP-glucose metabolic process	K00963	dre:555748	ugp2a	Metabolic pathways , dre01100; Amino sugar and nucleotide sugar metabolism , dre00520; Galactose metabolism , dre00052; Starch and sucrose metabolism , dre00500; Pentose and glucuronate interconversions , dre00040
100	TRINITY_DN9349_c0_g2_i3	uncharacterized protein LOC108265474 n=2 Tax=Ictalurus punctatus TaxID=7998 RepID=A0A2D0QY40_ICTPU	PREDICTED: uncharacterized protein LOC108265481 [Ictalurus punctatus]				dre:322327	apoa2
99	TRINITY_DN3056_c0_g1_i1	Cellular oncogene fos n=2 Tax=Siluroidei TaxID=1489793 RepID=A0A2D0QF34_ICTPU	v-fos FBJ murine osteosarcoma viral oncogene homolog Ab [Pangasianodon hypophthalmus]_x0001_KAB5517049.1 hypothetical protein PHYPO_G00184990 [Pangasianodon hypophthalmus]	MF:GO:0003677; MF:GO:0003700; CC:GO:0005667; BP:GO:0006357	MF:DNA binding; MF:DNA-binding transcription factor activity; CC:transcription regulator complex; BP:regulation of transcription by RNA polymerase II	K04379	dre:394198	fosab	Apoptosis , dre04210; Salmonella infection , dre05132; Toll-like receptor signaling pathway , dre04620; MAPK signaling pathway , dre04010
98	Contig1796	cystathionine gamma-lyase n=1 Tax=Tachysurus fulvidraco TaxID=1234273 RepID=UPI000F4E8D14	cystathionine gamma-lyase [Pangasianodon hypophthalmus]_x0001_KAB5583809.1 hypothetical protein PHYPO_G00099890 [Pangasianodon hypophthalmus]	MF:GO:0003824; BP:GO:0019346; MF:GO:0030170	MF:catalytic activity; BP:transsulfuration; MF:pyridoxal phosphate binding	K01758	dre:322055	cth	Metabolic pathways , dre01100; Glycine;serine and threonine metabolism , dre00260; Biosynthesis of amino acids , dre01230; Cysteine and methionine metabolism , dre00270; Selenocompound metabolism , dre00450
98	TRINITY_DN155_c3_g2_i5	Apolipoprotein H n=1 Tax=Pangasianodon hypophthalmus TaxID=310915 RepID=A0A5N5PXM1_PANHP	beta-2-glycoprotein 1 [Pangasianodon hypophthalmus]_x0001_KAB5584475.1 hypothetical protein PHYPO_G00107980 [Pangasianodon hypophthalmus]	CC:GO:0005576; MF:GO:0008201	CC:extracellular region; MF:heparin binding	K17305	dre:386628	ntd5
98	TRINITY_DN601_c0_g1_i3	Type-1 angiotensin II receptor-associated protein n=1 Tax=Ictalurus punctatus TaxID=7998 RepID=W5ULT1_ICTPU	PREDICTED: type-1 angiotensin II receptor-associated protein isoform X1 [Ictalurus punctatus]	CC:GO:0016021; BP:GO:0038166	CC:integral component of membrane; BP:angiotensin-activated signaling pathway		dre:793937	agtrap
98	TRINITY_DN937_c0_g1_i11	troponin T, fast skeletal muscle isoforms-like isoform X1 n=4 Tax=Tachysurus fulvidraco TaxID=1234273 RepID=UPI000F4D8B2C	troponin T, fast skeletal muscle isoforms-like isoform X5 [Tachysurus fulvidraco]			K12046	dre:100003572	tnnt3b
97	Contig10028	forkhead box protein O3 n=4 Tax=Siluroidei TaxID=1489793 RepID=A0A2D0T0N1_ICTPU	forkhead box protein O3B [Pangasianodon hypophthalmus]			K09408	dre:30296	foxo3b	Mitophagy - animal , dre04137; Cellular senescence , dre04218; FoxO signaling pathway , dre04068
97	Contig10331	Protein-arginine deiminase n=2 Tax=Pangasianodon hypophthalmus TaxID=310915 RepID=A0A5N5PYK1_PANHP	protein-arginine deiminase type-2 isoform X2 [Pangasianodon hypophthalmus]_x0001_KAB5584071.1 hypothetical protein PHYPO_G00103210 [Pangasianodon hypophthalmus]	MF:GO:0004668; MF:GO:0005509; CC:GO:0005737; BP:GO:0018101	MF:protein-arginine deiminase activity; MF:calcium ion binding; CC:cytoplasm; BP:protein citrullination	K01481	dre:386792	padi2
97	Contig7134	N-acetyltransferase domain-containing protein n=4 Tax=Pangasianodon hypophthalmus TaxID=310915 RepID=A0A5N5PSQ2_PANHP	glycine N-acyltransferase-like isoform X3 [Pangasianodon hypophthalmus]			K22750	dre:566817
96	Contig12269	BRO1 domain-containing protein n=7 Tax=Siluroidei TaxID=1489793 RepID=A0A5N5KKN2_PANHP	programmed cell death 6-interacting protein isoform X1 [Pangasianodon hypophthalmus]_x0001_KAB5530915.1 hypothetical protein PHYPO_G00134840 [Pangasianodon hypophthalmus]			K12200	dre:406669	pdcd6ip	Endocytosis , dre04144
96	Contig12459	Uncharacterized protein n=1 Tax=Pangasianodon hypophthalmus TaxID=310915 RepID=A0A5N5PP90_PANHP	tapasin [Pangasianodon hypophthalmus]_x0001_KAB5581350.1 hypothetical protein PHYPO_G00174600 [Pangasianodon hypophthalmus]	CC:GO:0016020; BP:GO:0019885	CC:membrane; BP:antigen processing and presentation of endogenous peptide antigen via MHC class I	K08058	dre:100034470	tapbp.2	Herpes simplex virus 1 infection , dre05168
96	Contig14134	C3 complement component (Fragment) n=1 Tax=Clarias macrocephalus TaxID=35657 RepID=F5HT30_CLAMA	complement C3-like, partial [Clarias magur]				dre:321046	c3a.1	Phagosome , dre04145; Herpes simplex virus 1 infection , dre05168; Neuroactive ligand-receptor interaction , dre04080
96	TRINITY_DN12056_c0_g1_i6	uncharacterized protein LOC113547214 n=1 Tax=Pangasianodon hypophthalmus TaxID=310915 RepID=UPI0014802A3A	uncharacterized protein LOC113547214 [Pangasianodon hypophthalmus]			K03998	dre:793127	c8b
95	Contig18552	Uncharacterized protein n=1 Tax=Pangasianodon hypophthalmus TaxID=310915 RepID=A0A5N5MY45_PANHP	plasmalemma vesicle associated protein b [Pangasianodon hypophthalmus]_x0001_KAB5559296.1 hypothetical protein PHYPO_G00027440 [Pangasianodon hypophthalmus]	CC:GO:0016021	CC:integral component of membrane	K17309	dre:570276	plvapb
95	TRINITY_DN2364_c0_g1_i6	Uncharacterized protein n=1 Tax=Pangasianodon hypophthalmus TaxID=310915 RepID=A0A5N5M6T6_PANHP	gamma-interferon-inducible lysosomal thiol reductase-like [Pangasianodon hypophthalmus]_x0001_KAB5550708.1 hypothetical protein PHYPO_G00057010 [Pangasianodon hypophthalmus]			K08059	dre:336503	ifi30
95	TRINITY_DN24644_c0_g1_i11	ribonuclease inhibitor-like n=1 Tax=Tachysurus fulvidraco TaxID=1234273 RepID=UPI000F50AB7F	ribonuclease inhibitor-like, partial [Clarias magur]				dre:570229	si:ch211-250k18.8
95	TRINITY_DN689_c0_g2_i1	Antithrombin-III n=1 Tax=Pangasianodon hypophthalmus TaxID=310915 RepID=A0A5N5MXM7_PANHP	antithrombin-III [Pangasianodon hypophthalmus]_x0001_KAB5559076.1 hypothetical protein PHYPO_G00024690 [Pangasianodon hypophthalmus]	MF:GO:0004867; CC:GO:0005615; MF:GO:0008201; BP:GO:0010951; BP:GO:2000266	MF:serine-type endopeptidase inhibitor activity; CC:extracellular space; MF:heparin binding; BP:negative regulation of endopeptidase activity; BP:regulation of blood coagulation, intrinsic pathway	K03911	dre:321545	serpinc1
94	Contig13013	Uncharacterized protein n=1 Tax=Pangasianodon hypophthalmus TaxID=310915 RepID=A0A5N5LNR0_PANHP	small serum protein 2-like [Pangasianodon hypophthalmus]_x0001_KAB5543741.1 hypothetical protein PHYPO_G00083080 [Pangasianodon hypophthalmus]	CC:GO:0005576	CC:extracellular region		dre:110437731
94	Contig13083	Endoplasmic reticulum transmembrane protein n=3 Tax=Siluroidei TaxID=1489793 RepID=A0A2D0QZX5_ICTPU	B-cell receptor-associated protein 31 [Pangasianodon hypophthalmus]_x0001_XP_026784318.1 B-cell receptor-associated protein 31 [Pangasianodon hypophthalmus]_x0001_XP_034162345.1 B-cell receptor-associated protein 31 [Pangasianodon hypophthalmus]_x0001_KAB5567203.1 hypothetical protein PHYPO_G00230090 [Pangasianodon hypophthalmus]	CC:GO:0005783; CC:GO:0005789; BP:GO:0006886; BP:GO:0006888; CC:GO:0016021; BP:GO:0070973	CC:endoplasmic reticulum; CC:endoplasmic reticulum membrane; BP:intracellular protein transport; BP:endoplasmic reticulum to Golgi vesicle-mediated transport; CC:integral component of membrane; BP:protein localization to endoplasmic reticulum exit site	K14009	dre:368488	bcap31	Protein processing in endoplasmic reticulum , dre04141
94	Contig17092	regulator of G-protein signaling 21-like n=1 Tax=Ictalurus punctatus TaxID=7998 RepID=A0A2D0RFR7_ICTPU	PREDICTED: regulator of G-protein signaling 21-like [Ictalurus punctatus]			K16449	dre:100037359	rgs13
94	TRINITY_DN1052_c1_g1_i2	Complement component C9 n=3 Tax=Pangasianodon hypophthalmus TaxID=310915 RepID=A0A5N5JTK4_PANHP	complement component C9 isoform X2 [Pangasianodon hypophthalmus]			K04000	dre:554141	c9
94	TRINITY_DN1794_c0_g1_i3	plasma kallikrein-like n=1 Tax=Pangasianodon hypophthalmus TaxID=310915 RepID=UPI000F00D58D	uncharacterized protein LOC113536074 [Pangasianodon hypophthalmus]				None
94	TRINITY_DN8878_c1_g1_i13	solute carrier family 25 member 36-A-like n=3 Tax=Siluroidei TaxID=1489793 RepID=A0A2D0SU08_ICTPU	solute carrier family 25 member 36-A-like [Pangasianodon hypophthalmus]_x0001_KAB5550586.1 hypothetical protein PHYPO_G00055400 [Pangasianodon hypophthalmus]	MF:GO:0005347; BP:GO:0015867; CC:GO:0016021; BP:GO:0055085	MF:ATP transmembrane transporter activity; BP:ATP transport; CC:integral component of membrane; BP:transmembrane transport	K15116	dre:436940	slc25a36a
93	Contig14734	uncharacterized protein LOC113533485 n=1 Tax=Pangasianodon hypophthalmus TaxID=310915 RepID=UPI000EFF02AD	hypothetical protein PHYPO_G00122510 [Pangasianodon hypophthalmus]			K13073	dre:566471	pigr	Intestinal immune network for IgA production , dre04672
93	TRINITY_DN497_c0_g1_i2	Rac family small GTPase 2 n=63 Tax=Actinopterygii TaxID=7898 RepID=Q6IQN5_DANRE	PREDICTED: ras-related C3 botulinum toxin substrate 2 [Ictalurus punctatus]_x0001_XP_034166114.1 ras-related C3 botulinum toxin substrate 2 [Pangasianodon hypophthalmus]_x0001_AOR81868.1 ras-related C3 botulinum toxin substrate 2 [Ictalurus punctatus]	BP:GO:0001780; BP:GO:0002446; MF:GO:0003924; MF:GO:0005525; CC:GO:0005737; BP:GO:0007264; BP:GO:0009611; BP:GO:0032878; BP:GO:0042742; BP:GO:0048246; BP:GO:0050832; BP:GO:0090022; BP:GO:2000391	BP:neutrophil homeostasis; BP:neutrophil mediated immunity; MF:GTPase activity; MF:GTP binding; CC:cytoplasm; BP:small GTPase mediated signal transduction; BP:response to wounding; BP:regulation of establishment or maintenance of cell polarity; BP:defense response to bacterium; BP:macrophage chemotaxis; BP:defense response to fungus; BP:regulation of neutrophil chemotaxis; BP:positive regulation …	K07860	dre:415151	rac2	Wnt signaling pathway , dre04310; Focal adhesion , dre04510; VEGF signaling pathway , dre04370; MAPK signaling pathway , dre04010; Adherens junction , dre04520; Regulation of actin cytoskeleton , dre04810
93	TRINITY_DN6321_c0_g1_i11	Hypoxia-inducible factor 1-alpha n=2 Tax=Pangasianodon hypophthalmus TaxID=310915 RepID=A0A5N5LCH9_PANHP	hypoxia inducible factor 1 subunit alpha b isoform X1 [Pangasianodon hypophthalmus]_x0001_KAB5539826.1 hypothetical protein PHYPO_G00093590 [Pangasianodon hypophthalmus]	MF:GO:0003700; CC:GO:0005634; CC:GO:0005737; BP:GO:0006355; MF:GO:0046983	MF:DNA-binding transcription factor activity; CC:nucleus; CC:cytoplasm; BP:regulation of transcription, DNA-templated; MF:protein dimerization activity	K08268	dre:393202	hif1ab	Autophagy - animal , dre04140; Mitophagy - animal , dre04137
92	Contig16895	acid ceramidase n=1 Tax=Ictalurus punctatus TaxID=7998 RepID=A0A2D0QDR6_ICTPU	hypothetical protein AMELA_G00276120 [Ameiurus melas]			K12348	dre:393549	asah1b	Metabolic pathways , dre01100; Sphingolipid metabolism , dre00600; Lysosome , dre04142
92	Contig7089	GRASP55_65 domain-containing protein n=6 Tax=Siluroidei TaxID=1489793 RepID=A0A5N5PYH2_PANHP	Golgi reassembly-stacking protein 2 [Pangasianodon hypophthalmus]				dre:393676	gorasp2
92	Contig9869	uncharacterized protein LOC111192044 n=1 Tax=Astyanax mexicanus TaxID=7994 RepID=UPI000BBD8208	uncharacterized protein LOC111192044 [Astyanax mexicanus]				None
92	TRINITY_DN14324_c0_g1_i2	serglycin n=1 Tax=Pygocentrus nattereri TaxID=42514 RepID=UPI0008141F7A	PREDICTED: serglycin [Pygocentrus nattereri]			K06849	dre:570867	srgn
92	TRINITY_DN16152_c0_g2_i1	Voltage-dependent anion-selective channel protein 2 n=134 Tax=Clupeocephala TaxID=186625 RepID=Q8AWD0_DANRE	voltage-dependent anion-selective channel protein 2 [Tachysurus fulvidraco]			K15040	dre:322126	vdac2	NOD-like receptor signaling pathway , dre04621; Calcium signaling pathway , dre04020; Necroptosis , dre04217; Cellular senescence , dre04218; Ferroptosis , dre04216
91	Contig12009	Complex I-51kD n=2 Tax=Pangasianodon hypophthalmus TaxID=310915 RepID=A0A5N5JF51_PANHP	hypothetical protein PHYPO_G00173120 [Pangasianodon hypophthalmus]	MF:GO:0005216; MF:GO:0008137; MF:GO:0010181; CC:GO:0016021; BP:GO:0034220; MF:GO:0051287; MF:GO:0051539; BP:GO:0055114	MF:ion channel activity; MF:NADH dehydrogenase (ubiquinone) activity; MF:FMN binding; CC:integral component of membrane; BP:ion transmembrane transport; MF:NAD binding; MF:4 iron, 4 sulfur cluster binding; BP:obsolete oxidation-reduction process	K03942	dre:445291	ndufv1	Metabolic pathways , dre01100; Oxidative phosphorylation , dre00190
91	Contig2347	class I histocompatibility antigen, F10 alpha chain-like isoform X4 n=1 Tax=Tachysurus fulvidraco TaxID=1234273 RepID=UPI000F507526	BOLA class I histocompatibility antigen, alpha chain BL3-7-like isoform X4 [Tachysurus fulvidraco]			K06751	dre:393557	mhc1uxa2	Phagosome , dre04145; Cell adhesion molecules (CAMs) , dre04514; Herpes simplex virus 1 infection , dre05168; Endocytosis , dre04144; Cellular senescence , dre04218
91	TRINITY_DN16394_c0_g1_i9	4-hydroxyphenylpyruvate dioxygenase n=4 Tax=Siluroidei TaxID=1489793 RepID=A0A2D0QCX8_ICTPU	4-hydroxyphenylpyruvate dioxygenase [Pangasianodon hypophthalmus]_x0001_KAB5522436.1 hypothetical protein PHYPO_G00159510 [Pangasianodon hypophthalmus]	MF:GO:0003868; BP:GO:0009072; MF:GO:0046872	MF:4-hydroxyphenylpyruvate dioxygenase activity; BP:aromatic amino acid family metabolic process; MF:metal ion binding	K00457	dre:394142	hpda	Metabolic pathways , dre01100; Ubiquinone and other terpenoid-quinone biosynthesis , dre00130; Tyrosine metabolism , dre00350; Phenylalanine metabolism , dre00360
90	Contig13091	alanine--glyoxylate aminotransferase 2, mitochondrial n=1 Tax=Ictalurus punctatus TaxID=7998 RepID=A0A2D0T270_ICTPU	LOW QUALITY PROTEIN: alanine--glyoxylate aminotransferase 2, mitochondrial [Pangasianodon hypophthalmus]			K00827	dre:619269	agxt2	Metabolic pathways , dre01100; Glycine;serine and threonine metabolism , dre00260; Valine;leucine and isoleucine degradation , dre00280; Cysteine and methionine metabolism , dre00270; Alanine;aspartate and glutamate metabolism , dre00250
90	Contig9840	uncharacterized protein LOC108411136 n=1 Tax=Pygocentrus nattereri TaxID=42514 RepID=UPI0008142D17	PREDICTED: uncharacterized protein LOC108411136 [Pygocentrus nattereri]				dre:110437941
90	TRINITY_DN43320_c0_g1_i5	Ig heavy chain Mem5-like n=1 Tax=Ictalurus punctatus TaxID=7998 RepID=A0A2D0SG71_ICTPU	hypothetical protein AMELA_G00020640 [Ameiurus melas]				dre:100535958	ighv4-5	Phagosome , dre04145; Intestinal immune network for IgA production , dre04672; Calcium signaling pathway , dre04020
90	TRINITY_DN49528_c0_g2_i1	Uncharacterized protein n=2 Tax=Pangasianodon hypophthalmus TaxID=310915 RepID=A0A5N5Q534_PANHP	hypothetical protein PHYPO_G00009600 [Pangasianodon hypophthalmus]	CC:GO:0005576; BP:GO:0006869; BP:GO:0042157	CC:extracellular region; BP:lipid transport; BP:lipoprotein metabolic process	K22286	dre:570638	apoc1
90	TRINITY_DN7328_c0_g1_i15	heterogeneous nuclear ribonucleoprotein A1-like isoform X1 n=2 Tax=Tachysurus fulvidraco TaxID=1234273 RepID=UPI000F4FAFA8	PREDICTED: heterogeneous nuclear ribonucleoprotein A1-like [Ictalurus punctatus]	MF:GO:0003723	MF:RNA binding	K12741	dre:378453	hnrnpa1b	Spliceosome , dre03040
89	Contig17320	GLOBIN domain-containing protein n=3 Tax=Pangasianodon hypophthalmus TaxID=310915 RepID=A0A5N5KLF2_PANHP	hemoglobin subunit alpha-like [Pangasianodon hypophthalmus]_x0001_KAB5531099.1 hypothetical protein PHYPO_G00137010 [Pangasianodon hypophthalmus]	MF:GO:0005344; MF:GO:0005506; CC:GO:0005833; BP:GO:0015671; MF:GO:0019825; MF:GO:0020037	MF:oxygen carrier activity; MF:iron ion binding; CC:hemoglobin complex; BP:oxygen transport; MF:oxygen binding; MF:heme binding	K13822	dre:497162	si:ch211-5k11.8
89	TRINITY_DN17296_c1_g1_i2	55 kDa erythrocyte membrane protein n=4 Tax=Siluroidei TaxID=1489793 RepID=W5UL03_ICTPU	55 kDa erythrocyte membrane protein isoform X1 [Pangasianodon hypophthalmus]_x0001_KAB5548634.1 hypothetical protein PHYPO_G00057860 [Pangasianodon hypophthalmus]			K21880	dre:325542	mpp1
89	TRINITY_DN33165_c0_g1_i8	LOW QUALITY PROTEIN: NLR family CARD domain-containing protein 3-like n=1 Tax=Tachysurus fulvidraco TaxID=1234273 RepID=UPI000F504B21	LOW QUALITY PROTEIN: NLR family CARD domain-containing protein 3-like [Tachysurus fulvidraco]				dre:559196		NOD-like receptor signaling pathway , dre04621
89	TRINITY_DN5054_c0_g1_i8	mannan-binding lectin serine protease 2 n=2 Tax=Siluroidei TaxID=1489793 RepID=A0A2D0SL42_ICTPU	mannan-binding lectin serine protease 2 [Pangasianodon hypophthalmus]_x0001_KAB5546127.1 hypothetical protein PHYPO_G00068560 [Pangasianodon hypophthalmus]	BP:GO:0001867; MF:GO:0004252; MF:GO:0005509; BP:GO:0006508	BP:complement activation, lectin pathway; MF:serine-type endopeptidase activity; MF:calcium ion binding; BP:proteolysis	K03993	dre:560277	masp2
88	Contig18779	60S ribosomal protein L9 n=44 Tax=Actinopterygii TaxID=7898 RepID=RL9_ICTPU	hypothetical protein PHYPO_G00166550 [Pangasianodon hypophthalmus]	MF:GO:0003735; CC:GO:0005840; BP:GO:0006412; MF:GO:0019843	MF:structural constituent of ribosome; CC:ribosome; BP:translation; MF:rRNA binding	K02940	dre:336702	rpl9	Ribosome , dre03010
88	Contig8003	SH3 domain-containing protein n=3 Tax=Astyanax mexicanus TaxID=7994 RepID=A0A3B1KJT1_ASTMX	PREDICTED: hematopoietic lineage cell-specific protein-like isoform X2 [Ictalurus punctatus]	MF:GO:0003779; BP:GO:0030041	MF:actin binding; BP:actin filament polymerization	K06106	dre:563056	hcls1	Tight junction , dre04530
88	Contig8825	Succinate--CoA ligase [ADP/GDP-forming] subunit alpha, mitochondrial n=99 Tax=Osteoglossocephalai TaxID=1489341 RepID=B8JI00_DANRE	PREDICTED: succinyl-CoA ligase [ADP/GDP-forming] subunit alpha, mitochondrial [Ictalurus punctatus]	MF:GO:0000166; MF:GO:0004775; MF:GO:0004776; CC:GO:0005739; BP:GO:0006099	MF:nucleotide binding; MF:succinate-CoA ligase (ADP-forming) activity; MF:succinate-CoA ligase (GDP-forming) activity; CC:mitochondrion; BP:tricarboxylic acid cycle	K01899	dre:436850	suclg1	Metabolic pathways , dre01100; Carbon metabolism , dre01200; Citrate cycle (TCA cycle) , dre00020; Propanoate metabolism , dre00640
87	Contig20954	Actin alpha cardiac muscle 1b n=1 Tax=Sinocyclocheilus rhinocerous TaxID=307959 RepID=A0A673H4S0_9TELE	hypothetical protein FQN60_018582 [Etheostoma spectabile]_x0001_TNN60659.1 Actin, alpha cardiac [Liparis tanakae]				dre:408256	actc1a	Adrenergic signaling in cardiomyocytes , dre04261; Cardiac muscle contraction , dre04260
87	Contig2486	uncharacterized protein LOC108273771 isoform X1 n=5 Tax=Ictalurus punctatus TaxID=7998 RepID=A0A2D0S969_ICTPU	PREDICTED: uncharacterized protein LOC108273771 isoform X4 [Ictalurus punctatus]	CC:GO:0016020; CC:GO:0016021	CC:membrane; CC:integral component of membrane		dre:101884142
87	Contig72	NACHT, LRR and PYD domains-containing protein 12-like n=1 Tax=Clupea harengus TaxID=7950 RepID=UPI0012AC4856	NACHT, LRR and PYD domains-containing protein 12-like [Clupea harengus]				dre:797610	si:dkey-71l4.4
87	TRINITY_DN18415_c0_g1_i5	LOW QUALITY PROTEIN: inter-alpha-trypsin inhibitor heavy chain H3-like n=1 Tax=Pangasianodon hypophthalmus TaxID=310915 RepID=UPI00147ADB4E	LOW QUALITY PROTEIN: inter-alpha-trypsin inhibitor heavy chain H3-like [Pangasianodon hypophthalmus]				dre:100003906	zgCC:112265
87	TRINITY_DN5110_c0_g2_i4	Ig-like domain-containing protein n=1 Tax=Pangasianodon hypophthalmus TaxID=310915 RepID=A0A5N5Q5G5_PANHP	basement membrane-specific heparan sulfate proteoglycan core protein [Pangasianodon hypophthalmus]_x0001_KAB5587159.1 hypothetical protein PHYPO_G00009680 [Pangasianodon hypophthalmus]	CC:GO:0016021	CC:integral component of membrane		dre:568891	si:ch211-79k12.1
86	Contig12423	lymphatic vessel endothelial hyaluronic acid receptor 1-like n=1 Tax=Tachysurus fulvidraco TaxID=1234273 RepID=UPI000F4F6A9A	lymphatic vessel endothelial hyaluronic acid receptor 1-like [Tachysurus fulvidraco]	MF:GO:0005540; BP:GO:0007155; CC:GO:0016020; CC:GO:0016021	MF:hyaluronic acid binding; BP:cell adhesion; CC:membrane; CC:integral component of membrane	K19012	dre:560618	lyve1a
86	Contig2733	Zinc finger protein 36, C3H1 type-like 1 n=3 Tax=Siluroidei TaxID=1489793 RepID=W5UK40_ICTPU	mRNA decay activator protein ZFP36L1a [Pangasianodon hypophthalmus]_x0001_KAB5562367.1 hypothetical protein PHYPO_G00017000 [Pangasianodon hypophthalmus]	MF:GO:0046872	MF:metal ion binding	K18753	dre:561280	zfp36l1a	Cellular senescence , dre04218
86	Contig7403	complement factor H-like isoform X2 n=1 Tax=Pangasianodon hypophthalmus TaxID=310915 RepID=UPI00147FB609	complement factor H-like isoform X2 [Pangasianodon hypophthalmus]				dre:553297	cfh
86	Contig9920	Adenosylhomocysteinase (Fragment) n=12 Tax=Clupeocephala TaxID=186625 RepID=A0A5N5PW94_PANHP	hypothetical protein PHYPO_G00101090, partial [Pangasianodon hypophthalmus]	MF:GO:0004013; BP:GO:0006730	MF:adenosylhomocysteinase activity; BP:one-carbon metabolic process	K01251	dre:387530	ahcy	Metabolic pathways , dre01100; Cysteine and methionine metabolism , dre00270
86	TRINITY_DN24560_c0_g1_i6	Cathepsin S n=5 Tax=Siluroidei TaxID=1489793 RepID=E3TBS9_ICTFU	cathepsin S [Ictalurus furcatus]	MF:GO:0004197; BP:GO:0006508	MF:cysteine-type endopeptidase activity; BP:proteolysis	K01368	dre:337572	ctss2.2	Phagosome , dre04145; Apoptosis , dre04210; Lysosome , dre04142
86	TRINITY_DN4487_c0_g1_i1	Uncharacterized protein n=4 Tax=Clupeocephala TaxID=186625 RepID=A0A4W4FSI0_ELEEL	gamma-aminobutyric acid receptor-associated protein-like [Chanos chanos]			K08341	dre:793200	gabarapb	NOD-like receptor signaling pathway , dre04621; Autophagy - animal , dre04140; Mitophagy - animal , dre04137; Apelin signaling pathway , dre04371; FoxO signaling pathway , dre04068; Autophagy - other , dre04136
86	TRINITY_DN6713_c0_g1_i5	PRKCA-binding protein n=12 Tax=Otophysi TaxID=186626 RepID=A0A4W4FW10_ELEEL	hypothetical protein AMELA_G00176940 [Ameiurus melas]			K24062	dre:768194	pick1
86	TRINITY_DN8453_c0_g1_i4	G_PROTEIN_RECEP_F1_2 domain-containing protein n=1 Tax=Latimeria chalumnae TaxID=7897 RepID=H3AGW1_LATCH	tubulin beta-3 chain [Chelonia mydas]			K07375	dre:336681	tubb4b	Phagosome , dre04145; Gap junction , dre04540
85	Contig1157	Calcium-transporting ATPase n=1 Tax=Pangasianodon hypophthalmus TaxID=310915 RepID=A0A5N5JSZ5_PANHP	sarcoplasmic/endoplasmic reticulum calcium ATPase 1 [Pangasianodon hypophthalmus]_x0001_KAB5522461.1 hypothetical protein PHYPO_G00159780 [Pangasianodon hypophthalmus]	MF:GO:0005388; MF:GO:0005524; CC:GO:0016021; CC:GO:0033017; BP:GO:0070588	MF:calcium transmembrane transporter activity, phosphorylative mechanism; MF:ATP binding; CC:integral component of membrane; CC:sarcoplasmic reticulum membrane; BP:calcium ion transmembrane transport	K05853	dre:568671	atp2a3	Calcium signaling pathway , dre04020; Adrenergic signaling in cardiomyocytes , dre04261; Cardiac muscle contraction , dre04260
85	Contig16249	BRO1 domain- and CAAX motif-containing protein n=10 Tax=Characiphysae TaxID=186628 RepID=A0A2D0Q5N1_ICTPU	LOW QUALITY PROTEIN: BRO1 domain-containing protein BROX [Pangasianodon hypophthalmus]				dre:492786	brox
85	Contig17319	hemoglobin subunit alpha-like n=3 Tax=Tachysurus fulvidraco TaxID=1234273 RepID=UPI000F4ECCDA	hemoglobin subunit alpha-like [Tachysurus fulvidraco]			K13822	dre:497162	si:ch211-5k11.8
85	Contig8692	Carbonic anhydrase n=2 Tax=Ictalurus TaxID=7997 RepID=E3TET4_ICTPU	carbonic anhydrase [Ictalurus furcatus]	MF:GO:0004089; MF:GO:0008270	MF:carbonate dehydratase activity; MF:zinc ion binding	K18245	dre:30331	cahz	Metabolic pathways , dre01100; Nitrogen metabolism , dre00910
85	TRINITY_DN15050_c0_g2_i3	Uncharacterized protein n=3 Tax=Pangasianodon hypophthalmus TaxID=310915 RepID=A0A5N5NVK8_PANHP	lysosome-associated membrane glycoprotein 2 isoform X2 [Pangasianodon hypophthalmus]_x0001_KAB5571219.1 hypothetical protein PHYPO_G00222530 [Pangasianodon hypophthalmus]	CC:GO:0005765; CC:GO:0016021	CC:lysosomal membrane; CC:integral component of membrane	K06528	dre:541406	lamp2
85	TRINITY_DN16519_c0_g1_i4	F-box only protein 50 n=4 Tax=Clupeocephala TaxID=186625 RepID=Q9PTD4_ICTPU	hypothetical protein AMELA_G00258100 [Ameiurus melas]				dre:30078	nccrp1
85	TRINITY_DN3050_c0_g1_i6	selenoprotein Pa n=1 Tax=Pangasianodon hypophthalmus TaxID=310915 RepID=UPI00148174BF	selenoprotein Pa [Pangasianodon hypophthalmus]				dre:352931	selenop
85	TRINITY_DN36008_c0_g1_i2	alcohol dehydrogenase 1-like n=6 Tax=Siluroidei TaxID=1489793 RepID=A0A2D0QN20_ICTPU	PREDICTED: alcohol dehydrogenase 1-like [Ictalurus punctatus]	MF:GO:0008270; MF:GO:0016491	MF:zinc ion binding; MF:oxidoreductase activity	K00121	dre:322482	adh8a
85	TRINITY_DN8136_c0_g1_i1	Sarcalumenin n=1 Tax=Bagarius yarrelli TaxID=175774 RepID=A0A556TTX1_BAGYA	Sarcalumenin [Bagarius yarrelli]	MF:GO:0005525	MF:GTP binding		dre:103909608	wu:fb80c09
84	Contig10193	Serine/threonine-protein kinase n=8 Tax=Otophysi TaxID=186626 RepID=W5UHN2_ICTPU	serine/threonine-protein kinase pim-1 isoform X1 [Pangasianodon hypophthalmus]_x0001_KAB5567213.1 hypothetical protein PHYPO_G00230210 [Pangasianodon hypophthalmus]	MF:GO:0000166; MF:GO:0004672; BP:GO:0016310	MF:nucleotide binding; MF:protein kinase activity; BP:phosphorylation		dre:572469	pim1	AGE-RAGE signaling pathway in diabetic complications , dre04933
84	Contig10548	uncharacterized protein LOC111190584 n=1 Tax=Astyanax mexicanus TaxID=7994 RepID=UPI000BBD686E	uncharacterized protein LOC111190584 [Astyanax mexicanus]				None
84	Contig5417	formin-like protein 1 n=5 Tax=Siluroidei TaxID=1489793 RepID=A0A2D0SZS4_ICTPU	LOW QUALITY PROTEIN: formin-like protein 1 [Pangasianodon hypophthalmus]			K23957	dre:557062	fmnl1a
84	Contig766	uncharacterized protein LOC114155473 n=1 Tax=Xiphophorus couchianus TaxID=32473 RepID=UPI0010170DAF	uncharacterized protein LOC114155473 [Xiphophorus couchianus]				dre:108191338
84	TRINITY_DN17114_c1_g1_i1	60S ribosomal protein L12 n=5 Tax=Euteleosteomorpha TaxID=1489388 RepID=A0A3B5AHW4_9TELE	60S ribosomal protein L12 [Tachysurus fulvidraco]			K02870	dre:327089	rpl12	Ribosome , dre03010
84	TRINITY_DN18254_c0_g1_i12	Reticulon n=1 Tax=Ictalurus punctatus TaxID=7998 RepID=A0A2D0RXV6_ICTPU	PREDICTED: reticulon-1-A-like [Ictalurus punctatus]	CC:GO:0005789; CC:GO:0016021	CC:endoplasmic reticulum membrane; CC:integral component of membrane	K20720	dre:447816	rtn4a
84	TRINITY_DN18730_c0_g3_i1	Glycogen [starch] synthase n=12 Tax=Ostariophysi TaxID=32519 RepID=W5UAT5_ICTPU	PREDICTED: glycogen [starch] synthase, liver [Ictalurus punctatus]	MF:GO:0004373; BP:GO:0005978	MF:glycogen (starch) synthase activity; BP:glycogen biosynthetic process	K00693	dre:373082	gys2	Metabolic pathways , dre01100; Insulin signaling pathway , dre04910; Starch and sucrose metabolism , dre00500
84	TRINITY_DN2615_c2_g1_i11	plasma serine protease inhibitor-like n=2 Tax=Pangasianodon hypophthalmus TaxID=310915 RepID=UPI00147E3CEC	plasma serine protease inhibitor-like [Pangasianodon hypophthalmus]				dre:564060	serpina7
84	TRINITY_DN3828_c0_g1_i5	Annexin n=1 Tax=Pygocentrus nattereri TaxID=42514 RepID=A0A3B4DHF4_PYGNA	annexin A13-like isoform X1 [Tachysurus fulvidraco]			K17099	dre:81880	anxa13
83	Contig19113	MHC class I alpha chain (Fragment) n=1 Tax=Ictalurus punctatus TaxID=7998 RepID=O62893_ICTPU	MHC class I alpha chain, partial [Ictalurus punctatus]				dre:64884	mhc1uda
82	Contig17025	Coatomer subunit alpha n=4 Tax=Siluroidei TaxID=1489793 RepID=A0A5N5PIX5_PANHP	coatomer subunit alpha [Pangasianodon hypophthalmus]_x0001_KAB5579674.1 hypothetical protein PHYPO_G00197680 [Pangasianodon hypophthalmus]	CC:GO:0000139; MF:GO:0005198; BP:GO:0006886; BP:GO:0016192; CC:GO:0030126	CC:Golgi membrane; MF:structural molecule activity; BP:intracellular protein transport; BP:vesicle-mediated transport; CC:COPI vesicle coat	K05236	dre:260439	copa
82	Contig17337	Sorting nexin n=4 Tax=Siluroidei TaxID=1489793 RepID=W5UIC8_ICTPU	hypothetical protein AMELA_G00238340 [Ameiurus melas]	BP:GO:0000278; BP:GO:0015031; CC:GO:0030659; MF:GO:0035091	BP:mitotic cell cycle; BP:protein transport; CC:cytoplasmic vesicle membrane; MF:phosphatidylinositol binding	K17923	dre:562372	snx18a
82	Contig2267	Uncharacterized protein n=8 Tax=Characiphysae TaxID=186628 RepID=A0A3B4C5V7_PYGNA	gamma-taxilin isoform X1 [Pangasianodon hypophthalmus]_x0001_KAB5559360.1 hypothetical protein PHYPO_G00028130 [Pangasianodon hypophthalmus]	MF:GO:0019905	MF:syntaxin binding		dre:324984	txlng
82	Contig22905	uncharacterized protein LOC109066305 isoform X1 n=1 Tax=Cyprinus carpio TaxID=7962 RepID=UPI0008F9ECDC	myelin basic protein [Pangasianodon hypophthalmus]			K17269	dre:326281	mbpa
82	Contig3003	Oxoglutarate (alpha-ketoglutarate) dehydrogenase a (lipoamide) n=18 Tax=Cyprinidae TaxID=7953 RepID=B8JI08_DANRE	oxoglutarate (alpha-ketoglutarate) dehydrogenase a (lipoamide) isoform X1 [Pangasianodon hypophthalmus]_x0001_KAB5567855.1 hypothetical protein PHYPO_G00237620 [Pangasianodon hypophthalmus]	MF:GO:0004591; BP:GO:0006099; MF:GO:0030976	MF:oxoglutarate dehydrogenase (succinyl-transferring) activity; BP:tricarboxylic acid cycle; MF:thiamine pyrophosphate binding	K00164	dre:564552	ogdha	Metabolic pathways , dre01100; Carbon metabolism , dre01200; Citrate cycle (TCA cycle) , dre00020
82	Contig5445	Malate dehydrogenase n=23 Tax=Otomorpha TaxID=186634 RepID=A0A2D0RL93_ICTPU	PREDICTED: malate dehydrogenase, cytoplasmic-like [Ictalurus punctatus]	BP:GO:0005975; BP:GO:0006099; BP:GO:0006108; MF:GO:0030060	BP:carbohydrate metabolic process; BP:tricarboxylic acid cycle; BP:malate metabolic process; MF:L-malate dehydrogenase activity	K00025	dre:335715	mdh1ab	Metabolic pathways , dre01100; Glyoxylate and dicarboxylate metabolism , dre00630; Carbon metabolism , dre01200; Cysteine and methionine metabolism , dre00270; Pyruvate metabolism , dre00620; Citrate cycle (TCA cycle) , dre00020
82	Contig6490	uncharacterized protein LOC108272213 n=1 Tax=Ictalurus punctatus TaxID=7998 RepID=A0A2D0RZS1_ICTPU	PREDICTED: uncharacterized protein LOC108272213 [Ictalurus punctatus]	MF:GO:0005044; BP:GO:0006897; CC:GO:0016020; CC:GO:0016021	MF:scavenger receptor activity; BP:endocytosis; CC:membrane; CC:integral component of membrane		dre:794066	si:dkey-195m11.11
82	Contig6822	vigilin isoform X2 n=7 Tax=Siluroidei TaxID=1489793 RepID=A0A2D0RXW2_ICTPU	high density lipoprotein binding protein a [Pangasianodon hypophthalmus]_x0001_KAB5584250.1 hypothetical protein PHYPO_G00105290 [Pangasianodon hypophthalmus]	MF:GO:0003723	MF:RNA binding		dre:794178	hdlbpa
82	Contig9953	Uncharacterized protein n=6 Tax=Clupeocephala TaxID=186625 RepID=A0A3B4DN19_PYGNA	PREDICTED: serine/threonine-protein phosphatase 4 regulatory subunit 4 isoform X1 [Ictalurus punctatus]			K15426	dre:567930	ppp4r4
82	TRINITY_DN128_c2_g1_i5	Uncharacterized protein n=1 Tax=Coregonus sp. 'balchen' TaxID=861768 RepID=A0A6F9BMM8_9TELE	unnamed protein product [Coregonus sp. 'balchen']				dre:559276	ahnak
82	TRINITY_DN27209_c0_g1_i5	Kinase n=5 Tax=Characiphysae TaxID=186628 RepID=A0A2D0RZK7_ICTPU	PREDICTED: inositol hexakisphosphate kinase 2-like [Ictalurus punctatus]	MF:GO:0016301; BP:GO:0016310; BP:GO:0032958	MF:kinase activity; BP:phosphorylation; BP:inositol phosphate biosynthetic process	K07756	dre:436662	ip6k2b	Phosphatidylinositol signaling system , dre04070
82	TRINITY_DN9593_c0_g2_i1	Tyrosine 3-monooxygenase/tryptophan 5-monooxygenase activation protein, theta polypeptide a n=22 Tax=Osteoglossocephalai TaxID=1489341 RepID=Q7ZUM0_DANRE	tyrosine 3-monooxygenase/tryptophan 5-monooxygenase activation protein, theta polypeptide a [Pangasianodon hypophthalmus]_x0001_KAB5539919.1 hypothetical protein PHYPO_G00094680 [Pangasianodon hypophthalmus]			K16197	dre:399487	ywhaqa	Oocyte meiosis , dre04114; Cell cycle , dre04110
82	TRINITY_DN9864_c0_g1_i5	adhesive plaque matrix protein-like n=1 Tax=Austrofundulus limnaeus TaxID=52670 RepID=A0A2I4AKK3_9TELE	PREDICTED: adhesive plaque matrix protein-like, partial [Austrofundulus limnaeus]				None
81	Contig13033	FAM107A n=3 Tax=Siluroidei TaxID=1489793 RepID=E3TG36_ICTPU	protein FAM107B-like isoform X3 [Tachysurus fulvidraco]				dre:794256	si:ch211-236d3.4
81	Contig13487	V-type proton ATPase subunit S1 n=2 Tax=Ictalurus punctatus TaxID=7998 RepID=W5U6P3_ICTPU	PREDICTED: V-type proton ATPase subunit S1 isoform X1 [Ictalurus punctatus]	CC:GO:0016021; CC:GO:0033180; MF:GO:0046933; MF:GO:0046961; BP:GO:1902600	CC:integral component of membrane; CC:proton-transporting V-type ATPase, V1 domain; MF:proton-transporting ATP synthase activity, rotational mechanism; MF:proton-transporting ATPase activity, rotational mechanism; BP:proton transmembrane transport	K03662	dre:100004566	atp6ap1a	Phagosome , dre04145; Metabolic pathways , dre01100; Lysosome , dre04142; Oxidative phosphorylation , dre00190
81	TRINITY_DN18713_c0_g1_i6	60S ribosomal protein L19 n=3 Tax=Characiphysae TaxID=186628 RepID=RL19_ICTPU	60S ribosomal protein L19 [Pangasianodon hypophthalmus]_x0001_KAB5555228.1 hypothetical protein PHYPO_G00031050 [Pangasianodon hypophthalmus]	MF:GO:0003723; MF:GO:0003735; BP:GO:0006412; CC:GO:0022625	MF:RNA binding; MF:structural constituent of ribosome; BP:translation; CC:cytosolic large ribosomal subunit	K02885	dre:406489	rpl19	Ribosome , dre03010
81	TRINITY_DN28373_c0_g1_i5	Serotransferrin n=4 Tax=Ictalurus punctatus TaxID=7998 RepID=C9W3Q0_ICTPU	PREDICTED: transferrin isoform X2 [Ictalurus punctatus]	CC:GO:0005615; BP:GO:0006811; MF:GO:0046872; BP:GO:0055072	CC:extracellular space; BP:ion transport; MF:metal ion binding; BP:iron ion homeostasis		dre:30255	tfa	Ferroptosis , dre04216
81	TRINITY_DN4529_c0_g1_i1	Superoxide dismutase [Cu-Zn] n=3 Tax=Characoidei TaxID=1489739 RepID=W5KMP5_ASTMX	superoxide dismutase [Cu-Zn] [Astyanax mexicanus]			K04565	dre:30553	sod1	Peroxisome , dre04146
81	TRINITY_DN49389_c0_g1_i3	Ig-like domain-containing protein n=2 Tax=Pangasianodon hypophthalmus TaxID=310915 RepID=A0A5N5NFR1_PANHP	immunoglobulin light chain [Ictalurus punctatus]				dre:751695	zgCC:153659
80	Contig15215	glutathione S-transferase P n=1 Tax=Tachysurus fulvidraco TaxID=1234273 RepID=UPI000F4FE3C0	glutathione S-transferase P [Tachysurus fulvidraco]			K23790	dre:79381	gstp1	Metabolic pathways , dre01100; Glutathione metabolism , dre00480; Drug metabolism - other enzymes , dre00983; Metabolism of xenobiotics by cytochrome P450 , dre00980; Drug metabolism - cytochrome P450 , dre00982
80	Contig9680	voltage-dependent anion-selective channel protein 3 n=1 Tax=Odocoileus virginianus texanus TaxID=9880 RepID=UPI000A1BA1AC	unnamed protein product, partial [Mus musculus]				dre:393186	zgCC:56235	NOD-like receptor signaling pathway , dre04621; Calcium signaling pathway , dre04020; Necroptosis , dre04217; Cellular senescence , dre04218
80	TRINITY_DN1242_c1_g1_i1	Malate dehydrogenase n=65 Tax=Clupeocephala TaxID=186625 RepID=Q7T334_DANRE	hypothetical protein AMELA_G00149210 [Ameiurus melas]			K00026	dre:406405	mdh2	Metabolic pathways , dre01100; Glyoxylate and dicarboxylate metabolism , dre00630; Carbon metabolism , dre01200; Cysteine and methionine metabolism , dre00270; Pyruvate metabolism , dre00620; Citrate cycle (TCA cycle) , dre00020
80	TRINITY_DN12729_c0_g1_i4	Eukaryotic translation initiation factor 3 subunit L n=1 Tax=Pangasianodon hypophthalmus TaxID=310915 RepID=A0A5N5PS89_PANHP	eukaryotic translation initiation factor 3 subunit L [Astyanax mexicanus]			K15029	dre:406402	eif3s6ip
80	TRINITY_DN5685_c0_g1_i4	dual specificity protein kinase CLK1-like n=5 Tax=Siluroidei TaxID=1489793 RepID=A0A2D0RF37_ICTPU	hypothetical protein PHYPO_G00219290 [Pangasianodon hypophthalmus]	MF:GO:0004672; MF:GO:0005524; BP:GO:0006468	MF:protein kinase activity; MF:ATP binding; BP:protein phosphorylation	K23561	dre:321857	clk4a
80	TRINITY_DN6721_c0_g1_i3	Uncharacterized protein n=2 Tax=Pangasianodon hypophthalmus TaxID=310915 RepID=A0A5N5JWW7_PANHP	ependymin isoform X2 [Pangasianodon hypophthalmus]				dre:30199	epd
80	TRINITY_DN9531_c0_g1_i5	myosin light polypeptide 6-like isoform X1 n=2 Tax=Astyanax mexicanus TaxID=7994 RepID=UPI0004409EB0	myosin light polypeptide 6 isoform X1 [Pangasianodon hypophthalmus]			K12751	dre:337226	zgCC:153867	Vascular smooth muscle contraction , dre04270; Tight junction , dre04530
79	Contig3474	AP complex subunit beta n=1 Tax=Ictalurus punctatus TaxID=7998 RepID=A0A2D0QBT2_ICTPU	PREDICTED: AP-2 complex subunit beta [Ictalurus punctatus]_x0001_XP_017315163.1 PREDICTED: AP-2 complex subunit beta [Ictalurus punctatus]_x0001_XP_017315165.1 PREDICTED: AP-2 complex subunit beta [Ictalurus punctatus]_x0001_XP_017315166.1 PREDICTED: AP-2 complex subunit beta [Ictalurus punctatus]_x0001_XP_017315167.1 PREDICTED: AP-2 complex subunit beta [Ictalurus punctatus]_x0001_XP_017315168.1…	BP:GO:0006886; BP:GO:0016192; CC:GO:0030131; MF:GO:0030276	BP:intracellular protein transport; BP:vesicle-mediated transport; CC:clathrin adaptor complex; MF:clathrin binding	K11825	dre:334632	ap2b1	Endocytosis , dre04144
79	TRINITY_DN15293_c0_g1_i4	V-type proton ATPase subunit G n=21 Tax=Teleostei TaxID=32443 RepID=Q6PBR5_DANRE	hypothetical protein AMELA_G00252730 [Ameiurus melas]			K02152	dre:335025	atp6v1g1	Phagosome , dre04145; Metabolic pathways , dre01100; Oxidative phosphorylation , dre00190; mTOR signaling pathway , dre04150
79	TRINITY_DN3109_c0_g1_i1	Fibrinogen C-terminal domain-containing protein n=1 Tax=Pangasianodon hypophthalmus TaxID=310915 RepID=A0A5N5ML54_PANHP	intelectin 3 [Pangasianodon hypophthalmus]_x0001_KAB5555742.1 hypothetical protein PHYPO_G00037610 [Pangasianodon hypophthalmus]				dre:555334	itln3
79	TRINITY_DN4682_c0_g1_i7	Ribosome biogenesis protein NOP53 n=1 Tax=Ictalurus punctatus TaxID=7998 RepID=A0A2D0TAA8_ICTPU	ribosome biogenesis protein NOP53 [Pangasianodon hypophthalmus]_x0001_KAB5535587.1 hypothetical protein PHYPO_G00119430 [Pangasianodon hypophthalmus]	BP:GO:0000027; CC:GO:0005654; CC:GO:0005730	BP:ribosomal large subunit assembly; CC:nucleoplasm; CC:nucleolus	K14840	dre:322404	nop53
79	TRINITY_DN6543_c1_g1_i4	Metalloproteinase inhibitor 2 n=2 Tax=Pangasianodon hypophthalmus TaxID=310915 RepID=A0A5N5MFU1_PANHP	hypothetical protein PHYPO_G00045580 [Pangasianodon hypophthalmus]	CC:GO:0005576; MF:GO:0008191; BP:GO:0010951	CC:extracellular region; MF:metalloendopeptidase inhibitor activity; BP:negative regulation of endopeptidase activity	K22583	dre:406650	timp2b
78	Contig19661	DDE superfamily endonuclease (Fragment) n=1 Tax=Nothobranchius korthausae TaxID=1143690 RepID=A0A1A8FHP2_9TELE	uncharacterized protein LOC111190584 [Astyanax mexicanus]				None
78	Contig3151	Transitional endoplasmic reticulum ATPase n=1 Tax=Bagarius yarrelli TaxID=175774 RepID=A0A556U815_BAGYA	transitional endoplasmic reticulum ATPase [Denticeps clupeoides]	MF:GO:0005524; MF:GO:0016787	MF:ATP binding; MF:hydrolase activity	K13525	dre:327197	vcp	Protein processing in endoplasmic reticulum , dre04141
78	Contig6842	Protein kinase domain-containing protein n=1 Tax=Pangasianodon hypophthalmus TaxID=310915 RepID=A0A5N5JS80_PANHP	probable serine/threonine-protein kinase 2 [Pangasianodon hypophthalmus]_x0001_KAB5522201.1 hypothetical protein PHYPO_G00156930 [Pangasianodon hypophthalmus]	MF:GO:0004672; MF:GO:0005524; BP:GO:0006468	MF:protein kinase activity; MF:ATP binding; BP:protein phosphorylation		dre:101886687
78	TRINITY_DN32550_c0_g2_i2	Uncharacterized protein n=4 Tax=Sinocyclocheilus TaxID=75365 RepID=A0A671MBN0_9TELE	PREDICTED: actin-related protein 2/3 complex subunit 4-like isoform X2 [Cyprinus carpio]			K05755	dre:114456	arpc4	Endocytosis , dre04144; Salmonella infection , dre05132; Regulation of actin cytoskeleton , dre04810
78	TRINITY_DN3656_c1_g1_i11	MGC163045 protein n=116 Tax=Clupeocephala TaxID=186625 RepID=A3QK31_DANRE	PREDICTED: vesicular glutamate transporter 1-like [Ictalurus punctatus]	CC:GO:0016021; MF:GO:0022857; BP:GO:0055085	CC:integral component of membrane; MF:transmembrane transporter activity; BP:transmembrane transport	K12302	dre:795293	slc17a7a
78	TRINITY_DN5475_c0_g1_i1	RRM domain-containing protein n=5 Tax=Siluroidei TaxID=1489793 RepID=A0A5N5PIN2_PANHP	serine/arginine-rich splicing factor 11-like isoform X2 [Pangasianodon hypophthalmus]_x0001_KAB5579068.1 hypothetical protein PHYPO_G00190470 [Pangasianodon hypophthalmus]	MF:GO:0003723; BP:GO:0008380	MF:RNA binding; BP:RNA splicing	K12899	dre:321886	srsf11
78	TRINITY_DN8770_c0_g2_i2	integral membrane protein 2B n=1 Tax=Tachysurus fulvidraco TaxID=1234273 RepID=UPI000F4DFF99	integral membrane protein 2Bb [Pangasianodon hypophthalmus]_x0001_KAB5576684.1 hypothetical protein PHYPO_G00200680 [Pangasianodon hypophthalmus]	CC:GO:0005886; CC:GO:0016021	CC:plasma membrane; CC:integral component of membrane	K18264	dre:406248	itm2bb
77	Contig17513	Brings lots of money 7 n=4 Tax=Siluroidei TaxID=1489793 RepID=A0A2D0QSZ8_ICTPU	hypothetical protein PHYPO_G00210890 [Pangasianodon hypophthalmus]	MF:GO:0003723; CC:GO:0005634	MF:RNA binding; CC:nucleus		dre:321686	khdc4
77	Contig4875	Glycerol-3-phosphate dehydrogenase [NAD(+)] n=25 Tax=Ostariophysi TaxID=32519 RepID=F1QGK0_DANRE	PREDICTED: glycerol-3-phosphate dehydrogenase [NAD(+)], cytoplasmic [Ictalurus punctatus]	MF:GO:0004367; BP:GO:0005975; CC:GO:0009331; MF:GO:0042803; BP:GO:0046168; MF:GO:0051287; BP:GO:0055114	MF:glycerol-3-phosphate dehydrogenase [NAD+] activity; BP:carbohydrate metabolic process; CC:glycerol-3-phosphate dehydrogenase complex; MF:protein homodimerization activity; BP:glycerol-3-phosphate catabolic process; MF:NAD binding; BP:obsolete oxidation-reduction process	K00006	dre:325181	gpd1b	Glycerophospholipid metabolism , dre00564
77	TRINITY_DN11750_c1_g1_i1	protein NLRC3-like n=2 Tax=Ictalurus punctatus TaxID=7998 RepID=A0A2D0QHZ3_ICTPU	hypothetical protein AMELA_G00178270, partial [Ameiurus melas]				dre:568118	si:ch211-149a19.3
77	TRINITY_DN140_c0_g1_i6	Pentaxin n=1 Tax=Pangasianodon hypophthalmus TaxID=310915 RepID=A0A5N5K291_PANHP	serum amyloid P-component-like [Pangasianodon hypophthalmus]_x0001_KAB5523595.1 hypothetical protein PHYPO_G00154430 [Pangasianodon hypophthalmus]	CC:GO:0005576; MF:GO:0046872	CC:extracellular region; MF:metal ion binding	K23267	dre:327615	crp2
77	TRINITY_DN1793_c0_g1_i1	T-complex protein 1 subunit delta n=1 Tax=Bagarius yarrelli TaxID=175774 RepID=A0A556TL18_BAGYA	T-complex protein 1 subunit delta isoform X1 [Pangasianodon hypophthalmus]_x0001_KAB5523623.1 hypothetical protein PHYPO_G00154710 [Pangasianodon hypophthalmus]	MF:GO:0005524; CC:GO:0005737; BP:GO:0006457; MF:GO:0051082	MF:ATP binding; CC:cytoplasm; BP:protein folding; MF:unfolded protein binding	K09496	dre:393555	cct4
77	TRINITY_DN2991_c0_g1_i5	Chloride intracellular channel protein n=3 Tax=Otophysi TaxID=186626 RepID=A0A2D0SEV6_ICTPU	hypothetical protein AMELA_G00164130 [Ameiurus melas]			K05021	dre:324481	clic1
77	TRINITY_DN45916_c0_g1_i6	Peptidase S1 domain-containing protein n=1 Tax=Pangasianodon hypophthalmus TaxID=310915 RepID=A0A5N5MUX3_PANHP	haptoglobin [Pangasianodon hypophthalmus]_x0001_KAB5558875.1 hypothetical protein PHYPO_G00022270 [Pangasianodon hypophthalmus]	MF:GO:0004252; BP:GO:0006508	MF:serine-type endopeptidase activity; BP:proteolysis	K16142	dre:566096	hp
76	Contig15441	C5a anaphylatoxin chemotactic receptor n=2 Tax=Pangasianodon hypophthalmus TaxID=310915 RepID=A0A5N5P7D8_PANHP	hypothetical protein PHYPO_G00212090 [Pangasianodon hypophthalmus]	MF:GO:0004878; MF:GO:0004930; BP:GO:0006935; CC:GO:0016021; BP:GO:0038178	MF:complement component C5a receptor activity; MF:G protein-coupled receptor activity; BP:chemotaxis; CC:integral component of membrane; BP:complement component C5a signaling pathway	K04010	dre:100000959	c5ar1	Neuroactive ligand-receptor interaction , dre04080
76	Contig4394	Uncharacterized protein n=10 Tax=Otomorpha TaxID=186634 RepID=A0A4W4G018_ELEEL	hypothetical protein AMELA_G00248860 [Ameiurus melas]			K12479	dre:561653	vps45	Endocytosis , dre04144
76	Contig7833	calpain-1 catalytic subunit-like n=4 Tax=Siluroidei TaxID=1489793 RepID=A0A2D0Q7W2_ICTPU	PREDICTED: calpain-1 catalytic subunit-like [Ictalurus punctatus]_x0001_XP_017314389.1 PREDICTED: calpain-1 catalytic subunit-like [Ictalurus punctatus]	MF:GO:0004198; MF:GO:0005509; BP:GO:0006508	MF:calcium-dependent cysteine-type endopeptidase activity; MF:calcium ion binding; BP:proteolysis	K01367	dre:565106	capn1b	Apoptosis , dre04210; Protein processing in endoplasmic reticulum , dre04141; Necroptosis , dre04217; Cellular senescence , dre04218
76	TRINITY_DN12630_c0_g1_i1	Calmodulin n=2 Tax=Oreochromis TaxID=8139 RepID=A0A669CEX5_ORENI	unnamed protein product [Oncorhynchus mykiss]				dre:406660	calm1a	Calcium signaling pathway , dre04020; Oocyte meiosis , dre04114; Vascular smooth muscle contraction , dre04270; C-type lectin receptor signaling pathway , dre04625; Cellular senescence , dre04218; Phosphatidylinositol signaling system , dre04070; Apelin signaling pathway , dre04371; Adrenergic signaling in cardiomyocytes , dre04261; GnRH signaling pathway , dre04912; Melanogenesis , dre04916; Ins…
76	TRINITY_DN17151_c0_g1_i1	ABPP n=5 Tax=Siluroidei TaxID=1489793 RepID=W5U9W6_ICTPU	amyloid beta (A4) precursor protein a isoform X1 [Pangasianodon hypophthalmus]_x0001_KAB5523317.1 hypothetical protein PHYPO_G00151180 [Pangasianodon hypophthalmus]	MF:GO:0004867; BP:GO:0007399; MF:GO:0008201; BP:GO:0010951; CC:GO:0016021; MF:GO:0046914	MF:serine-type endopeptidase inhibitor activity; BP:nervous system development; MF:heparin binding; BP:negative regulation of endopeptidase activity; CC:integral component of membrane; MF:transition metal ion binding	K04520	dre:58083	appa
76	TRINITY_DN2664_c0_g1_i13	MHC_I-like_Ag-recog domain-containing protein n=1 Tax=Pygocentrus nattereri TaxID=42514 RepID=A0A3B4DQL9_PYGNA	hypothetical protein AMELA_G00242600, partial [Ameiurus melas]				dre:64884	mhc1uda
76	TRINITY_DN2787_c0_g1_i23	ras-GEF domain-containing family member 1B-B isoform X1 n=4 Tax=Siluroidei TaxID=1489793 RepID=A0A2D0SQ51_ICTPU	ras-GEF domain-containing family member 1B-B isoform X1 [Pangasianodon hypophthalmus]_x0001_KAB5543826.1 hypothetical protein PHYPO_G00084140 [Pangasianodon hypophthalmus]	MF:GO:0005085; BP:GO:0007264	MF:guanyl-nucleotide exchange factor activity; BP:small GTPase mediated signal transduction		dre:445085	rasgef1bb
76	TRINITY_DN4550_c0_g1_i9	Ubiquitin carboxyl-terminal hydrolase n=2 Tax=Siluroidei TaxID=1489793 RepID=W5U939_ICTPU	ubiquitin carboxyl-terminal hydrolase isozyme L1 [Pangasianodon hypophthalmus]_x0001_KAB5518497.1 hypothetical protein PHYPO_G00166690 [Pangasianodon hypophthalmus]	MF:GO:0004843; CC:GO:0005789; BP:GO:0006511; MF:GO:0008234; BP:GO:0016579; MF:GO:0016874	MF:thiol-dependent ubiquitin-specific protease activity; CC:endoplasmic reticulum membrane; BP:ubiquitin-dependent protein catabolic process; MF:cysteine-type peptidase activity; BP:protein deubiquitination; MF:ligase activity	K05611	dre:325119	uchl1
76	TRINITY_DN699_c0_g2_i1	Rab GDP dissociation inhibitor n=39 Tax=Clupeocephala TaxID=186625 RepID=Q6TNT9_DANRE	rab GDP dissociation inhibitor beta [Pangasianodon hypophthalmus]_x0001_KAB5542025.1 hypothetical protein PHYPO_G00086680 [Pangasianodon hypophthalmus]	MF:GO:0005093; MF:GO:0005096; CC:GO:0005737; BP:GO:0007264; BP:GO:0015031; BP:GO:0043547	MF:Rab GDP-dissociation inhibitor activity; MF:GTPase activator activity; CC:cytoplasm; BP:small GTPase mediated signal transduction; BP:protein transport; BP:positive regulation of GTPase activity	K17255	dre:323765	gdi2
75	Contig19643	Trafficking protein particle complex subunit n=6 Tax=Ostariophysi TaxID=32519 RepID=W5UCY8_ICTPU	hypothetical protein AMELA_G00198300 [Ameiurus melas]			K20300	dre:437015	trappc1
75	Contig21675	myomesin-2 n=1 Tax=Tachysurus fulvidraco TaxID=1234273 RepID=UPI000F4E3B98	myomesin-2 [Tachysurus fulvidraco]_x0001_XP_027021500.1 myomesin-2 [Tachysurus fulvidraco]			K24495	dre:100538326	myom2b
75	Contig4742	ribonuclease inhibitor-like n=1 Tax=Tachysurus fulvidraco TaxID=1234273 RepID=UPI000F50AB7F	ribonuclease inhibitor-like [Tachysurus fulvidraco]			K12798	dre:100329836
75	Contig5114	Peptidyl-prolyl cis-trans isomerase n=1 Tax=Bagarius yarrelli TaxID=175774 RepID=A0A556TI18_BAGYA	peptidyl-prolyl cis-trans isomerase B [Pangasianodon hypophthalmus]_x0001_KAB5565908.1 hypothetical protein PHYPO_G00246940 [Pangasianodon hypophthalmus]			K03768	dre:406292	ppib
75	Contig962	Uncharacterized protein n=2 Tax=Seriola dumerili TaxID=41447 RepID=A0A3B4TI62_SERDU	TPA: putative transposase [Xenopus tropicalis]	BP:GO:0006259	BP:DNA metabolic process		None
75	TRINITY_DN208_c1_g1_i4	5'-nucleotidase domain-containing protein 4 isoform X1 n=3 Tax=Siluroidei TaxID=1489793 RepID=A0A2D0SQV2_ICTPU	5'-nucleotidase, cytosolic II, like 1 [Pangasianodon hypophthalmus]_x0001_KAB5543782.1 hypothetical protein PHYPO_G00083570 [Pangasianodon hypophthalmus]	MF:GO:0016787; MF:GO:0046872	MF:hydrolase activity; MF:metal ion binding	K01081	dre:447810	nt5c2l1
74	Contig10476	N-chimaerin n=10 Tax=Actinopteri TaxID=186623 RepID=A0A2D0R276_ICTPU	N-chimaerin [Pangasianodon hypophthalmus]_x0001_XP_034160584.1 N-chimaerin [Pangasianodon hypophthalmus]_x0001_KAB5577144.1 hypothetical protein PHYPO_G00206560 [Pangasianodon hypophthalmus]	MF:GO:0005096; BP:GO:0043547; MF:GO:0046872; BP:GO:0051056	MF:GTPase activator activity; BP:positive regulation of GTPase activity; MF:metal ion binding; BP:regulation of small GTPase mediated signal transduction	K20630	dre:406273	chn1
74	Contig11554	MACPF domain-containing protein n=1 Tax=Pangasianodon hypophthalmus TaxID=310915 RepID=A0A5N5PJX3_PANHP	complement component C8 alpha chain [Pangasianodon hypophthalmus]_x0001_KAB5578996.1 hypothetical protein PHYPO_G00189480 [Pangasianodon hypophthalmus]	CC:GO:0005579; BP:GO:0006956	CC:membrane attack complex; BP:complement activation	K03997	dre:445102	c8a
74	Contig7646	Serotransferrin n=2 Tax=Pangasianodon hypophthalmus TaxID=310915 RepID=A0A5N5KZN5_PANHP	hypothetical protein PHYPO_G00123850 [Pangasianodon hypophthalmus]	CC:GO:0005576	CC:extracellular region		dre:30255	tfa	Ferroptosis , dre04216
74	Contig9163	Uncharacterized protein n=1 Tax=Pangasianodon hypophthalmus TaxID=310915 RepID=A0A5N5LLW6_PANHP	cell wall protein RBR3-like [Pangasianodon hypophthalmus]_x0001_KAB5543804.1 hypothetical protein PHYPO_G00083840 [Pangasianodon hypophthalmus]				None
74	TRINITY_DN10188_c0_g2_i1	Carboxypeptidase n=2 Tax=Pangasianodon hypophthalmus TaxID=310915 RepID=A0A5N5PWM6_PANHP	hypothetical protein PHYPO_G00102380 [Pangasianodon hypophthalmus]	MF:GO:0004185; BP:GO:0006508	MF:serine-type carboxypeptidase activity; BP:proteolysis	K13289	dre:321818	ctsa	Lysosome , dre04142
74	TRINITY_DN1189_c1_g2_i1	Protein phosphatase 2, regulatory subunit A, beta b n=61 Tax=Neopterygii TaxID=41665 RepID=W5LZH3_LEPOC	PREDICTED: serine/threonine-protein phosphatase 2A 65 kDa regulatory subunit A beta isoform [Ictalurus punctatus]_x0001_XP_026777930.1 protein phosphatase 2, regulatory subunit A, beta a [Pangasianodon hypophthalmus]_x0001_KAB5522644.1 hypothetical protein PHYPO_G00161860 [Pangasianodon hypophthalmus]			K03456	dre:406685	ppp2r1ba	TGF-beta signaling pathway , dre04350; Oocyte meiosis , dre04114; mRNA surveillance pathway , dre03015; Tight junction , dre04530; Adrenergic signaling in cardiomyocytes , dre04261
74	TRINITY_DN57341_c0_g1_i1	tyrosine-protein phosphatase non-receptor type substrate 1-like n=1 Tax=Ictalurus punctatus TaxID=7998 RepID=A0A2D0T3G8_ICTPU	PREDICTED: tyrosine-protein phosphatase non-receptor type substrate 1-like [Ictalurus punctatus]				dre:751695	zgCC:153659
73	Contig7856	neuropeptide-like protein C4orf48 homolog n=2 Tax=Siluroidei TaxID=1489793 RepID=A0A2D0RD60_ICTPU	hypothetical protein AMELA_G00061420 [Ameiurus melas]				dre:566718	si:dkeyp-75h12.5
73	Contig8210	40S ribosomal protein S3 n=61 Tax=cellular organisms TaxID=131567 RepID=RS3_ICTPU	40S ribosomal protein S3 [Oreochromis niloticus]			K02985	dre:336550	rps3	Ribosome , dre03010
73	Contig9470	Non-specific serine/threonine protein kinase n=1 Tax=Bagarius yarrelli TaxID=175774 RepID=A0A556TZ24_BAGYA	serine/threonine-protein kinase RIO3 [Pangasianodon hypophthalmus]_x0001_KAB5586568.1 hypothetical protein PHYPO_G00003190 [Pangasianodon hypophthalmus]	MF:GO:0004674; MF:GO:0005524; BP:GO:0006468; MF:GO:0046872	MF:protein serine/threonine kinase activity; MF:ATP binding; BP:protein phosphorylation; MF:metal ion binding	K08872	dre:445220	riok3
73	TRINITY_DN12592_c0_g1_i3	RNA helicase n=2 Tax=Oncorhynchus mykiss TaxID=8022 RepID=A0A060XUI5_ONCMY	DEAD (Asp-Glu-Ala-Asp) box polypeptide 39Ab [Pangasianodon hypophthalmus]_x0001_KAB5517678.1 hypothetical protein PHYPO_G00170000 [Pangasianodon hypophthalmus]	MF:GO:0003676; MF:GO:0003724; MF:GO:0005524	MF:nucleic acid binding; MF:RNA helicase activity; MF:ATP binding	K13182	dre:406249	ddx39ab
73	TRINITY_DN13332_c0_g1_i1	Pancreatic progenitor Cell differentiation and proliferation factor B n=7 Tax=Ostariophysi TaxID=32519 RepID=E3TEW3_ICTPU	hypothetical protein AMELA_G00197060 [Ameiurus melas]	BP:GO:0007275; BP:GO:0030154	BP:multicellular organism development; BP:cell differentiation		dre:336303	ppdpfb
73	TRINITY_DN2900_c1_g1_i11	Ig-like domain-containing protein n=1 Tax=Pangasianodon hypophthalmus TaxID=310915 RepID=A0A5N5Q4W9_PANHP	hemicentin-1-like [Pangasianodon hypophthalmus]_x0001_KAB5587070.1 hypothetical protein PHYPO_G00008670 [Pangasianodon hypophthalmus]				dre:114465	ceacam1
72	Contig13280	F-box/WD repeat-containing protein 5 n=4 Tax=Siluroidei TaxID=1489793 RepID=W5UA03_ICTPU	hypothetical protein PHYPO_G00158680 [Pangasianodon hypophthalmus]	BP:GO:0016567; CC:GO:0019005; CC:GO:0080008	BP:protein ubiquitination; CC:SCF ubiquitin ligase complex; CC:Cul4-RING E3 ubiquitin ligase complex	K10263	dre:406611	fbxw5
72	Contig13763	Protein transport protein SEC61 subunit alpha n=1 Tax=Scophthalmus maximus TaxID=52904 RepID=A0A6A4STN9_SCOMX	PREDICTED: protein transport protein Sec61 subunit alpha-like 1 [Nothobranchius furzeri]_x0001_XP_015813941.1 PREDICTED: protein transport protein Sec61 subunit alpha-like 1 [Nothobranchius furzeri]_x0001_XP_019736113.1 PREDICTED: protein transport protein Sec61 subunit alpha-like 1 isoform X1 [Hippocampus comes]_x0001_XP_019736115.1 PREDICTED: protein transport protein Sec61 subunit alpha-like 1…	BP:GO:0015031; CC:GO:0016021	BP:protein transport; CC:integral component of membrane	K10956	dre:192298	sec61a1	Phagosome , dre04145; Protein processing in endoplasmic reticulum , dre04141; Protein export , dre03060
72	Contig16489	Tropomyosin 1 (Alpha) (Fragment) n=5 Tax=Nothobranchius TaxID=28779 RepID=A0A1A8MLN2_9TELE	Tropomyosin alpha-3 chain [Eschrichtius robustus]				dre:30324	tpma	Adrenergic signaling in cardiomyocytes , dre04261; Cardiac muscle contraction , dre04260
72	Contig1705	drebrin-like protein isoform X1 n=5 Tax=Siluroidei TaxID=1489793 RepID=A0A2D0R0K9_ICTPU	PREDICTED: drebrin-like protein isoform X1 [Ictalurus punctatus]	BP:GO:0006898; BP:GO:0007416; BP:GO:0048812; MF:GO:0051015; BP:GO:0097178	BP:receptor-mediated endocytosis; BP:synapse assembly; BP:neuron projection morphogenesis; MF:actin filament binding; BP:ruffle assembly	K20520	dre:553729	dbnlb
72	TRINITY_DN2635_c0_g1_i7	Antizyme inhibitor 1 n=9 Tax=Siluroidei TaxID=1489793 RepID=W5UMV5_ICTPU	PREDICTED: antizyme inhibitor 1-like isoform X1 [Ictalurus punctatus]_x0001_XP_017309732.1 PREDICTED: antizyme inhibitor 1-like isoform X1 [Ictalurus punctatus]	MF:GO:0003824; BP:GO:0006596; MF:GO:0042978; BP:GO:0043085	MF:catalytic activity; BP:polyamine biosynthetic process; MF:ornithine decarboxylase activator activity; BP:positive regulation of catalytic activity		dre:317764	azin1b
71	Contig12757	cytochrome c oxidase subunit NDUFA4-like n=3 Tax=Ostariophysi TaxID=32519 RepID=A0A2D0QFL9_ICTPU	PREDICTED: cytochrome c oxidase subunit NDUFA4-like [Sinocyclocheilus anshuiensis]_x0001_XP_016426970.1 PREDICTED: cytochrome c oxidase subunit NDUFA4-like [Sinocyclocheilus rhinocerous]			K03948	dre:406726	ndufa4l	Metabolic pathways , dre01100; Oxidative phosphorylation , dre00190
71	Contig1799	Signal sequence receptor subunit gamma n=10 Tax=Clupeocephala TaxID=186625 RepID=A0A484DK21_PERFV	PREDICTED: translocon-associated protein subunit gamma [Pygocentrus nattereri]	BP:GO:0006614; CC:GO:0016021	BP:SRP-dependent cotranslational protein targeting to membrane; CC:integral component of membrane	K13251	dre:337190	ssr3	Protein processing in endoplasmic reticulum , dre04141
71	Contig1965	Uncharacterized protein n=2 Tax=Pangasianodon hypophthalmus TaxID=310915 RepID=A0A5N5MGR6_PANHP	immunoglobulin delta heavy chain [Ictalurus punctatus]				dre:101883016	ighd
71	Contig5224	peptidyl-glycine alpha-amidating monooxygenase isoform X1 n=7 Tax=Siluroidei TaxID=1489793 RepID=A0A2D0SR77_ICTPU	peptidyl-glycine alpha-amidating monooxygenase B isoform X1 [Pangasianodon hypophthalmus]_x0001_XP_026797549.1 peptidyl-glycine alpha-amidating monooxygenase B isoform X1 [Pangasianodon hypophthalmus]_x0001_XP_034168414.1 peptidyl-glycine alpha-amidating monooxygenase B isoform X1 [Pangasianodon hypophthalmus]_x0001_KAB5543643.1 hypothetical protein PHYPO_G00081710 [Pangasianodon hypophthalmus]	MF:GO:0005507; BP:GO:0006518; CC:GO:0016021; MF:GO:0016715; BP:GO:0055114	MF:copper ion binding; BP:peptide metabolic process; CC:integral component of membrane; MF:oxidoreductase activity, acting on paired donors, with incorporation or reduction of molecular oxygen, reduced ascorbate as one donor, and incorporation of one atom of oxygen; BP:obsolete oxidation-reduction process	K24006	dre:570822	pam
71	Contig7742	protein phosphatase 1 regulatory subunit 3G n=1 Tax=Tachysurus fulvidraco TaxID=1234273 RepID=UPI000F4FD2E4	protein phosphatase 1 regulatory subunit 3G [Tachysurus fulvidraco]				dre:100330524	si:ch211-152c8.5
71	TRINITY_DN1638_c0_g1_i3	RNA-binding protein 5-like isoform X2 n=10 Tax=Siluroidei TaxID=1489793 RepID=A0A2D0RYC5_ICTPU	RNA-binding protein 5-like isoform X3 [Tachysurus fulvidraco]			K13094	dre:324302	rbm5
71	TRINITY_DN179_c0_g1_i16	hepatitis A virus cellular receptor 1-like n=1 Tax=Tachysurus fulvidraco TaxID=1234273 RepID=UPI000F4D4214	hepatitis A virus cellular receptor 1-like [Tachysurus fulvidraco]				dre:101885142	si:ch73-248e21.7
71	TRINITY_DN8676_c0_g1_i3	BZIP domain-containing protein n=6 Tax=Siluroidei TaxID=1489793 RepID=A0A5N5N3W3_PANHP	Fos-related antigen 2 [Bagarius yarrelli]	MF:GO:0003677; MF:GO:0003700; BP:GO:0006357	MF:DNA binding; MF:DNA-binding transcription factor activity; BP:regulation of transcription by RNA polymerase II	K09030	dre:558921	fosl2
70	Contig11810	Proteasome activator complex subunit 1 n=4 Tax=Siluroidei TaxID=1489793 RepID=E3TG63_ICTPU	proteasome activator complex subunit 1 isoform X1 [Pangasianodon hypophthalmus]_x0001_KAB5586696.1 hypothetical protein PHYPO_G00004570 [Pangasianodon hypophthalmus]	CC:GO:0008537	CC:proteasome activator complex	K06696	dre:30648	psme1	Proteasome , dre03050
70	Contig11948	Desmin n=9 Tax=Otophysi TaxID=186626 RepID=W5ULZ3_ICTPU	desmin a isoform X2 [Pangasianodon hypophthalmus]			K07610	dre:30148	desma
70	Contig19987	ras-related protein Rab-3A-like n=1 Tax=Sinocyclocheilus grahami TaxID=75366 RepID=UPI0007AD465A	hypothetical protein DNTS_031429 [Danionella translucida]	MF:GO:0003924; MF:GO:0005525	MF:GTPase activity; MF:GTP binding		dre:550457	rab3ab
70	Contig3324	Aspartate aminotransferase n=4 Tax=Siluroidei TaxID=1489793 RepID=E3TEK5_ICTPU	aspartate aminotransferase, mitochondrial-like, partial [Clarias magur]	MF:GO:0004069; BP:GO:0006520; BP:GO:0009058; MF:GO:0030170	MF:L-aspartate:2-oxoglutarate aminotransferase activity; BP:cellular amino acid metabolic process; BP:biosynthetic process; MF:pyridoxal phosphate binding	K14455	dre:406688	got2a	Metabolic pathways , dre01100; Carbon metabolism , dre01200; Arginine biosynthesis , dre00220; 2-Oxocarboxylic acid metabolism , dre01210; Biosynthesis of amino acids , dre01230; Arginine and proline metabolism , dre00330; Cysteine and methionine metabolism , dre00270; Alanine;aspartate and glutamate metabolism , dre00250; Tyrosine metabolism , dre00350; Phenylalanine metabolism , dre00360; Pheny…
70	TRINITY_DN191_c0_g1_i3	sarcoplasmic/endoplasmic reticulum calcium ATPase 2 n=1 Tax=Tachysurus fulvidraco TaxID=1234273 RepID=UPI000F4D366C	sarcoplasmic/endoplasmic reticulum calcium ATPase 2b isoform X1 [Pangasianodon hypophthalmus]			K05853	dre:568265	atp2a2b	Calcium signaling pathway , dre04020; Adrenergic signaling in cardiomyocytes , dre04261; Cardiac muscle contraction , dre04260
70	TRINITY_DN4025_c0_g1_i1	KH domain-containing protein n=5 Tax=Siluroidei TaxID=1489793 RepID=A0A5N5PT22_PANHP	KH domain-containing, RNA-binding, signal transduction-associated protein 1a [Pangasianodon hypophthalmus]_x0001_KAB5582096.1 hypothetical protein PHYPO_G00183260 [Pangasianodon hypophthalmus]	MF:GO:0003723; CC:GO:0005634	MF:RNA binding; CC:nucleus	K13198	dre:30082	khdrbs1a
70	TRINITY_DN4936_c0_g1_i1	Nuclear protein 1 n=1 Tax=Anabarilius grahami TaxID=495550 RepID=A0A3N0Y3H0_ANAGA	Nuclear protein 1 [Anabarilius grahami]			K15626	dre:799637	nupr1b
70	TRINITY_DN6228_c1_g1_i2	eotaxin-like n=1 Tax=Ictalurus punctatus TaxID=7998 RepID=A0A2D0RKD7_ICTPU	C-C motif chemokine 3-like 1 isoform X1 [Pangasianodon hypophthalmus]				None
70	TRINITY_DN945_c0_g2_i1	Uncharacterized protein n=1 Tax=Pangasianodon hypophthalmus TaxID=310915 RepID=A0A5N5MFK6_PANHP	hypothetical protein PHYPO_G00042960 [Pangasianodon hypophthalmus]			K07401	dre:378438	selenow2b
69	Contig5443	Malate dehydrogenase n=1 Tax=Bagarius yarrelli TaxID=175774 RepID=A0A556TL32_BAGYA	malate dehydrogenase 1Aa, NAD (soluble) [Pangasianodon hypophthalmus]			K00025	dre:399662	mdh1aa	Metabolic pathways , dre01100; Glyoxylate and dicarboxylate metabolism , dre00630; Carbon metabolism , dre01200; Cysteine and methionine metabolism , dre00270; Pyruvate metabolism , dre00620; Citrate cycle (TCA cycle) , dre00020
69	Contig8004	MHC class I alpha chain (Fragment) n=1 Tax=Ictalurus punctatus TaxID=7998 RepID=O62893_ICTPU	hypothetical protein AMELA_G00242150 [Ameiurus melas]				dre:751750	mhc1uka
69	TRINITY_DN13191_c0_g3_i1	Stress-associated endoplasmic reticulum protein n=2 Tax=Ostariophysi TaxID=32519 RepID=A0A4W4FI34_ELEEL	stress-associated endoplasmic reticulum protein 1-like [Pangasianodon hypophthalmus]				dre:436846	zgCC:92744
68	Contig1006	Uncharacterized protein n=2 Tax=Electrophorus electricus TaxID=8005 RepID=A0A4W4GHL9_ELEEL	cytochrome c oxidase subunit 4 isoform 2, mitochondrial-like isoform X1 [Tachysurus fulvidraco]				dre:393776	cox4i2	Metabolic pathways , dre01100; Cardiac muscle contraction , dre04260; Oxidative phosphorylation , dre00190
68	Contig12136	Uncharacterized protein n=2 Tax=Pygocentrus nattereri TaxID=42514 RepID=A0A3B4DHR5_PYGNA	hypothetical protein PHYPO_G00246370 [Pangasianodon hypophthalmus]	BP:GO:0007165; MF:GO:0008083; CC:GO:0016021	BP:signal transduction; MF:growth factor activity; CC:integral component of membrane	K06828	dre:65231	mdkb
68	Contig13902	calpain small subunit 1 n=3 Tax=Siluroidei TaxID=1489793 RepID=A0A2D0Q9N0_ICTPU	PREDICTED: calpain small subunit 1 [Ictalurus punctatus]	MF:GO:0005509	MF:calcium ion binding	K08583	dre:550598	capns1a
68	Contig3198	60S ribosomal protein l24 n=16 Tax=cellular organisms TaxID=131567 RepID=E3TG93_ICTPU	hypothetical protein AMELA_G00230850 [Ameiurus melas]			K02896	dre:192301	rpl24	Ribosome , dre03010
68	Contig6368	Uncharacterized protein n=1 Tax=Astyanax mexicanus TaxID=7994 RepID=A0A3B1KC00_ASTMX	#N/A				None
68	Contig8930	ANK_REP_REGION domain-containing protein n=3 Tax=Siluroidei TaxID=1489793 RepID=A0A5N5N543_PANHP	PREDICTED: NF-kappa-B inhibitor alpha [Ictalurus punctatus]			K04734	dre:323099	nfkbiab	Herpes simplex virus 1 infection , dre05168; NOD-like receptor signaling pathway , dre04621; Apoptosis , dre04210; Adipocytokine signaling pathway , dre04920; C-type lectin receptor signaling pathway , dre04625; Toll-like receptor signaling pathway , dre04620; RIG-I-like receptor signaling pathway , dre04622; Cytosolic DNA-sensing pathway , dre04623
68	Contig9153	LOW QUALITY PROTEIN: annexin A4-like n=1 Tax=Tachysurus fulvidraco TaxID=1234273 RepID=UPI000F4E13FA	annexin A4-like [Pangasianodon hypophthalmus]			K17095	dre:353365	anxa11b
68	TRINITY_DN1380_c0_g1_i7	RNA-binding protein EWS-like isoform X4 n=1 Tax=Tachysurus fulvidraco TaxID=1234273 RepID=UPI000F4DABD5	hypothetical protein PHYPO_G00143950 [Pangasianodon hypophthalmus]	MF:GO:0003723; CC:GO:0005634; BP:GO:0006355; MF:GO:0046872	MF:RNA binding; CC:nucleus; BP:regulation of transcription, DNA-templated; MF:metal ion binding	K13209	dre:322880	ewsr1b
68	TRINITY_DN1823_c0_g2_i2	Calmodulin n=1 Tax=Cynoglossus semilaevis TaxID=244447 RepID=A0A3P8WSQ1_CYNSE	hypothetical protein AMELA_G00111460 [Ameiurus melas]			K02183	dre:406660	calm1a	Calcium signaling pathway , dre04020; Oocyte meiosis , dre04114; Vascular smooth muscle contraction , dre04270; C-type lectin receptor signaling pathway , dre04625; Cellular senescence , dre04218; Phosphatidylinositol signaling system , dre04070; Apelin signaling pathway , dre04371; Adrenergic signaling in cardiomyocytes , dre04261; GnRH signaling pathway , dre04912; Melanogenesis , dre04916; Ins…
68	TRINITY_DN1974_c0_g1_i11	Tyrosine-protein kinase n=18 Tax=Otophysi TaxID=186626 RepID=A0A2D0PXV7_ICTPU	tyrosine-protein kinase Fgr isoform X1 [Pangasianodon hypophthalmus]_x0001_XP_026785946.1 tyrosine-protein kinase Fgr isoform X1 [Pangasianodon hypophthalmus]_x0001_XP_026785947.1 tyrosine-protein kinase Fgr isoform X1 [Pangasianodon hypophthalmus]			K17511	dre:337571	yrk
68	TRINITY_DN9235_c4_g1_i15	Uncharacterized protein n=6 Tax=Euteleosteomorpha TaxID=1489388 RepID=A0A484CEQ1_PERFV	growth factor receptor-bound protein 2b [Pangasianodon hypophthalmus]_x0001_KAB5553982.1 hypothetical protein PHYPO_G00044860 [Pangasianodon hypophthalmus]_x0001_TSK87515.1 Growth factor receptor-bound protein 2 [Bagarius yarrelli]	CC:GO:0005634; CC:GO:0005768; CC:GO:0005794	CC:nucleus; CC:endosome; CC:Golgi apparatus	K04364	dre:406308	grb2b	Gap junction , dre04540; Focal adhesion , dre04510; GnRH signaling pathway , dre04912; FoxO signaling pathway , dre04068; Insulin signaling pathway , dre04910; MAPK signaling pathway , dre04010; ErbB signaling pathway , dre04012; mTOR signaling pathway , dre04150
68	TRINITY_DN9361_c0_g1_i1	ENTH domain-containing protein n=14 Tax=Siluroidei TaxID=1489793 RepID=A0A5N5LIV1_PANHP	PREDICTED: clathrin coat assembly protein AP180-like isoform X1 [Ictalurus punctatus]			K20043	dre:559029	si:ch211-214j24.9
67	Contig12431	Dolichyl-diphosphooligosaccharide--protein glycotransferase n=2 Tax=Perca flavescens TaxID=8167 RepID=A0A484CR75_PERFV	LOW QUALITY PROTEIN: dolichyl-diphosphooligosaccharide--protein glycosyltransferase subunit STT3A [Pangasianodon hypophthalmus]			K07151	dre:266797	stt3a	Metabolic pathways , dre01100; Protein processing in endoplasmic reticulum , dre04141; N-Glycan biosynthesis , dre00510
67	Contig17861	78 kDa glucose-regulated protein n=5 Tax=Clupeocephala TaxID=186625 RepID=A0A672LV71_SINGR	PREDICTED: 78 kDa glucose-regulated protein [Ictalurus punctatus]	BP:GO:0001666; BP:GO:0001878; MF:GO:0005524; CC:GO:0005576	BP:response to hypoxia; BP:response to yeast; MF:ATP binding; CC:extracellular region	K09490	dre:378848	hspa5	Protein processing in endoplasmic reticulum , dre04141; Protein export , dre03060
67	Contig17920	forkhead box protein K1 n=3 Tax=Siluroidei TaxID=1489793 RepID=A0A2D0PT67_ICTPU	forkhead box protein K1 [Pangasianodon hypophthalmus]_x0001_KAB5531032.1 hypothetical protein PHYPO_G00136210 [Pangasianodon hypophthalmus]	MF:GO:0003700; CC:GO:0005634; BP:GO:0006355; MF:GO:0043565	MF:DNA-binding transcription factor activity; CC:nucleus; BP:regulation of transcription, DNA-templated; MF:sequence-specific DNA binding	K09404	dre:334470	foxk1
67	Contig3315	Protein disulfide-isomerase A6 n=4 Tax=Siluroidei TaxID=1489793 RepID=I3Y231_ICTPU	protein disulfide-isomerase A6 precursor [Ictalurus punctatus]_x0001_AFL70280.1 protein disulfide-isomerase A6 [Ictalurus punctatus]_x0001_AFL70281.1 protein disulfide-isomerase A6 [Ictalurus punctatus]	MF:GO:0003756; BP:GO:0045454	MF:protein disulfide isomerase activity; BP:cell redox homeostasis	K09584	dre:322160	pdia6	Protein processing in endoplasmic reticulum , dre04141
67	Contig6850	LOW QUALITY PROTEIN: cytochrome P450 2J2-like n=2 Tax=Pangasianodon hypophthalmus TaxID=310915 RepID=UPI0014800960	hypothetical protein AMELA_G00279260 [Ameiurus melas]				dre:259306	cyp2ad2
66	Contig16716	Na(+)/H(+) exchange regulatory cofactor NHE-RF n=2 Tax=Pangasianodon hypophthalmus TaxID=310915 RepID=A0A5N5MKZ6_PANHP	Na(+)/H(+) exchange regulatory cofactor NHE-RF1a isoform X1 [Pangasianodon hypophthalmus]_x0001_KAB5555704.1 hypothetical protein PHYPO_G00037180 [Pangasianodon hypophthalmus]	CC:GO:0012505; CC:GO:0016020; MF:GO:0060090	CC:endomembrane system; CC:membrane; MF:molecular adaptor activity	K13365	dre:327272	slc9a3r1a	Tight junction , dre04530
66	Contig9996	RNA-binding protein 25 n=8 Tax=Characiphysae TaxID=186628 RepID=A0A2D0PZP2_ICTPU	RNA-binding protein 25 isoform X2 [Tachysurus fulvidraco]			K12822	dre:568088	rbm25a	Spliceosome , dre03040
66	TRINITY_DN11744_c0_g2_i2	40S ribosomal protein S4 n=9 Tax=Digenea TaxID=6179 RepID=A0A3R7CAP9_CLOSI	40S ribosomal protein S4-like [Salmo salar]_x0001_ACI69349.1 40S ribosomal protein S4 [Salmo salar]	MF:GO:0003735; CC:GO:0005840; BP:GO:0006412; MF:GO:0019843	MF:structural constituent of ribosome; CC:ribosome; BP:translation; MF:rRNA binding		dre:449547	rps4x	Ribosome , dre03010
66	TRINITY_DN19282_c0_g1_i2	high mobility group protein B1 n=4 Tax=Otomorpha TaxID=186634 RepID=A0A2D0SXX1_ICTPU	PREDICTED: high mobility group protein B1 [Ictalurus punctatus]_x0001_XP_017347170.1 PREDICTED: high mobility group protein B1 [Ictalurus punctatus]_x0001_XP_017347171.1 PREDICTED: high mobility group protein B1 [Ictalurus punctatus]	MF:GO:0003677; CC:GO:0005634; CC:GO:0005694	MF:DNA binding; CC:nucleus; CC:chromosome	K10802	dre:795095	hmgb1b	Autophagy - animal , dre04140; Necroptosis , dre04217; Base excision repair , dre03410
66	TRINITY_DN19520_c0_g2_i1	Glucose-6-phosphate isomerase n=23 Tax=Ostariophysi TaxID=32519 RepID=Q8QFU1_DANRE	LOW QUALITY PROTEIN: glucose-6-phosphate isomerase b [Pangasianodon hypophthalmus]			K01810	dre:246095	gpib	Metabolic pathways , dre01100; Carbon metabolism , dre01200; Amino sugar and nucleotide sugar metabolism , dre00520; Glycolysis / Gluconeogenesis , dre00010; Starch and sucrose metabolism , dre00500; Pentose phosphate pathway , dre00030
66	TRINITY_DN2068_c2_g1_i3	protein NDRG1-like n=9 Tax=Characiphysae TaxID=186628 RepID=A0A2D0PW52_ICTPU	hypothetical protein PHYPO_G00134080 [Pangasianodon hypophthalmus]	BP:GO:0032287; BP:GO:0042127; BP:GO:0045576	BP:peripheral nervous system myelin maintenance; BP:regulation of cell population proliferation; BP:mast cell activation	K18266	dre:792085	ndrg1a
66	TRINITY_DN8839_c0_g1_i7	40S ribosomal protein S24 n=1 Tax=Triplophysa tibetana TaxID=1572043 RepID=A0A5A9P6F0_9TELE	40S ribosomal protein S24 isoform X2 [Pangasianodon hypophthalmus]			K02974	dre:394194	rps24	Ribosome , dre03010
65	Contig1869	Rho-related GTP-binding protein RhoB n=3 Tax=Siluroidei TaxID=1489793 RepID=A0A556U528_BAGYA	Rho-related GTP-binding protein RhoB [Bagarius yarrelli]	MF:GO:0003924; MF:GO:0005525; BP:GO:0007264	MF:GTPase activity; MF:GTP binding; BP:small GTPase mediated signal transduction	K07856	dre:406659	rhoac	NOD-like receptor signaling pathway , dre04621; Wnt signaling pathway , dre04310; TGF-beta signaling pathway , dre04350; Endocytosis , dre04144; Vascular smooth muscle contraction , dre04270; C-type lectin receptor signaling pathway , dre04625; Focal adhesion , dre04510; Tight junction , dre04530; Adherens junction , dre04520; mTOR signaling pathway , dre04150; Regulation of actin cytoskeleton , …
65	Contig4734	Ubiquilin-4 n=2 Tax=Siluroidei TaxID=1489793 RepID=W5UJN7_ICTPU	hypothetical protein AMELA_G00226530 [Ameiurus melas]			K04523	dre:334337	ubqln4	Protein processing in endoplasmic reticulum , dre04141
65	Contig7401	clathrin heavy chain 1-like isoform X2 n=2 Tax=Chanos chanos TaxID=29144 RepID=UPI0011F3E455	clathrin, heavy chain b (Hc) isoform X1 [Pangasianodon hypophthalmus]			K04646	dre:503600	cltcb	Endocytosis , dre04144; Lysosome , dre04142
65	TRINITY_DN19717_c0_g1_i4	NACHT, LRR and PYD domains-containing protein 3-like n=1 Tax=Ictalurus punctatus TaxID=7998 RepID=A0A2D0QGS7_ICTPU	hypothetical protein AMELA_G00178300 [Ameiurus melas]				dre:565381	si:dkey-23k10.2
65	TRINITY_DN25526_c1_g1_i1	Protein SDA1 n=6 Tax=Characiphysae TaxID=186628 RepID=A0A2D0SYP8_ICTPU	hypothetical protein AMELA_G00205070 [Ameiurus melas]			K14856	dre:286746	sdad1
65	TRINITY_DN3154_c0_g1_i3	Integral membrane protein 2 n=4 Tax=Siluroidei TaxID=1489793 RepID=A0A2D0S2Y3_ICTPU	integral membrane protein 2Ba isoform X1 [Pangasianodon hypophthalmus]			K18264	dre:323632	itm2ba
65	TRINITY_DN35251_c0_g1_i1	Dolichyl-diphosphooligosaccharide--protein glycosyltransferase subunit 2 n=6 Tax=Siluroidei TaxID=1489793 RepID=A0A556V968_BAGYA	dolichyl-diphosphooligosaccharide--protein glycosyltransferase subunit 2 isoform X1 [Pangasianodon hypophthalmus]			K12667	dre:335985	rpn2	Metabolic pathways , dre01100; Protein processing in endoplasmic reticulum , dre04141; N-Glycan biosynthesis , dre00510
65	TRINITY_DN4259_c0_g1_i3	40S ribosomal protein S11 n=20 Tax=cellular organisms TaxID=131567 RepID=Q7ZV05_DANRE	hypothetical protein PFLUV_G00179070, partial [Perca fluviatilis]_x0001_TDH03150.1 hypothetical protein EPR50_G00159790, partial [Perca flavescens]			K02949	dre:406686	rps11	Ribosome , dre03010
65	TRINITY_DN5599_c0_g1_i1	Diadenosine tetraphosphate synthetase n=1 Tax=Pangasianodon hypophthalmus TaxID=310915 RepID=A0A5N5KS21_PANHP	hypothetical protein AMELA_G00222050 [Ameiurus melas]	MF:GO:0004820; MF:GO:0005524; CC:GO:0005737; BP:GO:0006426; MF:GO:0016740	MF:glycine-tRNA ligase activity; MF:ATP binding; CC:cytoplasm; BP:glycyl-tRNA aminoacylation; MF:transferase activity	K01880	dre:431757	spag6
65	TRINITY_DN5832_c0_g1_i8	clathrin light chain A isoform X1 n=3 Tax=Tachysurus fulvidraco TaxID=1234273 RepID=UPI000F4F2D7C	PREDICTED: clathrin light chain A isoform X2 [Ictalurus punctatus]	MF:GO:0005198; BP:GO:0006886; BP:GO:0016192; CC:GO:0030130; CC:GO:0030132	MF:structural molecule activity; BP:intracellular protein transport; BP:vesicle-mediated transport; CC:clathrin coat of trans-Golgi network vesicle; CC:clathrin coat of coated pit	K04644	dre:406318	clta	Endocytosis , dre04144; Lysosome , dre04142
65	TRINITY_DN6116_c0_g1_i3	Ig-like domain-containing protein n=1 Tax=Pangasianodon hypophthalmus TaxID=310915 RepID=A0A5N5MGR7_PANHP	immunoglobulin delta heavy chain membrane bound form, partial [Ictalurus punctatus]			K06856	dre:100535958	ighv4-5	Phagosome , dre04145; Intestinal immune network for IgA production , dre04672; Calcium signaling pathway , dre04020
65	TRINITY_DN8513_c1_g2_i1	B30.2/SPRY domain-containing protein n=2 Tax=Pangasianodon hypophthalmus TaxID=310915 RepID=A0A5N5PB27_PANHP	SPRY_PRY_C-I_1 domain-containing protein [Pangasianodon hypophthalmus]_x0001_XP_034160614.1 SPRY_PRY_C-I_1 domain-containing protein [Pangasianodon hypophthalmus]				dre:794946	si:dkey-18p12.4
65	TRINITY_DN9964_c0_g1_i3	RNA-binding protein 8A n=6 Tax=Percomorphaceae TaxID=1489872 RepID=A0A3B3DX93_ORYME	PREDICTED: RNA-binding protein 8A [Ictalurus punctatus]	BP:GO:0000184; MF:GO:0003729; CC:GO:0005681; CC:GO:0005737; BP:GO:0006397; BP:GO:0008380; CC:GO:0016607; BP:GO:0051028	BP:nuclear-transcribed mRNA catabolic process, nonsense-mediated decay; MF:mRNA binding; CC:spliceosomal complex; CC:cytoplasm; BP:mRNA processing; BP:RNA splicing; CC:nuclear speck; BP:mRNA transport	K12876	dre:503767	rbm8a	RNA transport , dre03013; Spliceosome , dre03040; mRNA surveillance pathway , dre03015
64	Contig10544	Coiled-coil domain-containing protein 86 n=2 Tax=Siluroidei TaxID=1489793 RepID=A0A2D0QGK5_ICTPU	hypothetical protein AMELA_G00271340 [Ameiurus melas]			K14822	dre:559409	si:ch211-217k17.7
64	Contig2811	GrpE protein homolog n=2 Tax=Siluroidei TaxID=1489793 RepID=A0A5N5PH61_PANHP	hypothetical protein AMELA_G00057880 [Ameiurus melas]			K03687	dre:559037	grpel1
64	Contig4577	Ig-like domain-containing protein n=1 Tax=Sinocyclocheilus rhinocerous TaxID=307959 RepID=A0A673LRX8_9TELE	PREDICTED: Ig heavy chain Mem5-like [Sinocyclocheilus grahami]				dre:101884895
64	Contig7066	lanC-like protein 1 n=7 Tax=Siluroidei TaxID=1489793 RepID=A0A2D0Q3Q0_ICTPU	LOW QUALITY PROTEIN: glutathione S-transferase LANCL1 [Pangasianodon hypophthalmus]				dre:494154	lancl1
64	TRINITY_DN1074_c0_g1_i5	1,25-dihydroxyvitamin D(3) 24-hydroxylase, mitochondrial n=6 Tax=Siluroidei TaxID=1489793 RepID=A0A2D0RVS2_ICTPU	hypothetical protein PHYPO_G00102430, partial [Pangasianodon hypophthalmus]	MF:GO:0004497; MF:GO:0005506; MF:GO:0016705; MF:GO:0020037	MF:monooxygenase activity; MF:iron ion binding; MF:oxidoreductase activity, acting on paired donors, with incorporation or reduction of molecular oxygen; MF:heme binding	K07436	dre:100004700	cyp24a1	Metabolic pathways , dre01100; Steroid biosynthesis , dre00100
64	TRINITY_DN11417_c0_g1_i8	regulator of G-protein signaling rgs-7-like isoform X1 n=2 Tax=Tachysurus fulvidraco TaxID=1234273 RepID=UPI000F5163D6	regulator of G-protein signaling rgs-7-like isoform X1 [Tachysurus fulvidraco]			K16449	dre:555531	si:ch211-152p11.4
64	TRINITY_DN13274_c0_g1_i8	60S ribosomal protein L32 n=1 Tax=Mus caroli TaxID=10089 RepID=UPI0011117D6B	60S ribosomal protein L32 [Pangasianodon hypophthalmus]			K02912	dre:556556	rpl32	Ribosome , dre03010
64	TRINITY_DN13528_c2_g1_i2	Uncharacterized protein n=1 Tax=Electrophorus electricus TaxID=8005 RepID=A0A4W4FEJ6_ELEEL	#N/A				None
64	TRINITY_DN16969_c0_g1_i1	Aldedh domain-containing protein n=6 Tax=Siluroidei TaxID=1489793 RepID=A0A5N5LTH1_PANHP	hypothetical protein AMELA_G00193940 [Ameiurus melas]			K23234	dre:447801	aldh8a1	Metabolic pathways , dre01100; Tryptophan metabolism , dre00380
64	TRINITY_DN4288_c0_g1_i6	NF-kappa-B inhibitor alpha n=2 Tax=Siluroidei TaxID=1489793 RepID=W5UMP8_ICTPU	PREDICTED: NF-kappa-B inhibitor alpha-like [Ictalurus punctatus]	BP:GO:0009615; BP:GO:1901533	BP:response to virus; BP:negative regulation of hematopoietic progenitor cell differentiation	K04734	dre:406463	nfkbiaa	Herpes simplex virus 1 infection , dre05168; NOD-like receptor signaling pathway , dre04621; Apoptosis , dre04210; Adipocytokine signaling pathway , dre04920; C-type lectin receptor signaling pathway , dre04625; Toll-like receptor signaling pathway , dre04620; RIG-I-like receptor signaling pathway , dre04622; Cytosolic DNA-sensing pathway , dre04623
64	TRINITY_DN8284_c0_g1_i6	40S ribosomal protein S7 n=1 Tax=Astatotilapia calliptera TaxID=8154 RepID=A0A3P8NYR9_ASTCA	hypothetical protein [Clostridiaceae bacterium]			K02993	dre:393725	rps7	Ribosome , dre03010
64	TRINITY_DN900_c3_g1_i14	Uncharacterized protein n=1 Tax=Astyanax mexicanus TaxID=7994 RepID=A0A3B1KAG5_ASTMX	hypothetical protein AMELA_G00178490 [Ameiurus melas]				dre:110439901
64	TRINITY_DN9502_c0_g1_i11	N-terminal EF-hand calcium-binding protein 1-like isoform X1 n=5 Tax=Characiphysae TaxID=186628 RepID=A0A2D0RW24_ICTPU	N-terminal EF-hand calcium-binding protein 1 isoform X1 [Pangasianodon hypophthalmus]_x0001_KAB5584019.1 hypothetical protein PHYPO_G00102570 [Pangasianodon hypophthalmus]	MF:GO:0005509	MF:calcium ion binding	K23854	dre:101887165	necab3
63	Contig14677	TATA-binding protein-associated factor 2N isoform X2 n=1 Tax=Pangasianodon hypophthalmus TaxID=310915 RepID=UPI00147FE8B6	TATA-binding protein-associated factor 2N isoform X2 [Pangasianodon hypophthalmus]			K13098	dre:558760	taf15
63	Contig6616	Adenylate kinase 4, mitochondrial n=3 Tax=Siluroidei TaxID=1489793 RepID=W5UBL9_ICTPU	adenylate kinase 4, mitochondrial [Pangasianodon hypophthalmus]_x0001_XP_026786294.1 adenylate kinase 4, mitochondrial [Pangasianodon hypophthalmus]_x0001_KAB5584322.1 hypothetical protein PHYPO_G00106100 [Pangasianodon hypophthalmus]	MF:GO:0004017; MF:GO:0004550; MF:GO:0005524; MF:GO:0005525; CC:GO:0005759; BP:GO:0006165; BP:GO:0006172; BP:GO:0046033; BP:GO:0046034; BP:GO:0046039; MF:GO:0046899; BP:GO:0046940	MF:adenylate kinase activity; MF:nucleoside diphosphate kinase activity; MF:ATP binding; MF:GTP binding; CC:mitochondrial matrix; BP:nucleoside diphosphate phosphorylation; BP:ADP biosynthetic process; BP:AMP metabolic process; BP:ATP metabolic process; BP:GTP metabolic process; MF:nucleoside triphosphate adenylate kinase activity; BP:nucleoside monophosphate phosphorylation	K00939	dre:406590	ak4	Metabolic pathways , dre01100; Thiamine metabolism , dre00730; Purine metabolism , dre00230
63	TRINITY_DN11312_c0_g1_i5	Neuronal membrane glycoprotein M6-b n=18 Tax=Otophysi TaxID=186626 RepID=W5UM18_ICTPU	glycoprotein M6Ba isoform X1 [Pangasianodon hypophthalmus]_x0001_KAB5523413.1 hypothetical protein PHYPO_G00152280 [Pangasianodon hypophthalmus]	CC:GO:0016021	CC:integral component of membrane		dre:368225	gpm6ba
63	TRINITY_DN1323_c0_g1_i3	Sodium/potassium-transporting ATPase subunit alpha n=2 Tax=Pangasianodon hypophthalmus TaxID=310915 RepID=A0A5N5K894_PANHP	sodium/potassium-transporting ATPase subunit alpha-1 isoform X1 [Pangasianodon hypophthalmus]_x0001_KAB5523297.1 hypothetical protein PHYPO_G00150970 [Pangasianodon hypophthalmus]	MF:GO:0005524; MF:GO:0008556; CC:GO:0016021; MF:GO:0046872; BP:GO:0071805	MF:ATP binding; MF:potassium transmembrane transporter activity, phosphorylative mechanism; CC:integral component of membrane; MF:metal ion binding; BP:potassium ion transmembrane transport	K01539	dre:64612	atp1a1a.1	Adrenergic signaling in cardiomyocytes , dre04261; Cardiac muscle contraction , dre04260
63	TRINITY_DN1964_c0_g1_i5	Glutamate receptor ionotropic, NMDA 1 n=21 Tax=Siluroidei TaxID=1489793 RepID=A0A2D0SYK1_ICTPU	glutamate receptor ionotropic, NMDA 1a isoform X4 [Pangasianodon hypophthalmus]			K05208	dre:100005675	grin1b	Calcium signaling pathway , dre04020; Neuroactive ligand-receptor interaction , dre04080
63	TRINITY_DN23330_c0_g1_i2	ATP synthase F(0) complex subunit B1, mitochondrial n=4 Tax=Siluroidei TaxID=1489793 RepID=E3TG11_ICTPU	hypothetical protein PHYPO_G00232440 [Pangasianodon hypophthalmus]	CC:GO:0000276; MF:GO:0015078; BP:GO:0015986	CC:mitochondrial proton-transporting ATP synthase complex, coupling factor F(o); MF:proton transmembrane transporter activity; BP:ATP synthesis coupled proton transport	K02127	dre:449787	atp5pb	Metabolic pathways , dre01100; Oxidative phosphorylation , dre00190
63	TRINITY_DN3967_c0_g1_i4	Ribosomal_L18A domain-containing protein n=1 Tax=Mola mola TaxID=94237 RepID=A0A3Q3WFU2_MOLML	60S ribosomal protein L18a [Pangasianodon hypophthalmus]_x0001_KAB5565946.1 hypothetical protein PHYPO_G00247380 [Pangasianodon hypophthalmus]	MF:GO:0003735; CC:GO:0005840; BP:GO:0006412	MF:structural constituent of ribosome; CC:ribosome; BP:translation	K02882	dre:394035	rpl18a	Ribosome , dre03010
63	TRINITY_DN4670_c1_g1_i1	Coronin n=9 Tax=Clupeocephala TaxID=186625 RepID=A0A3B4E8L6_PYGNA	coronin-1A-like [Clarias magur]				dre:100002113	coro1a	Phagosome , dre04145
63	TRINITY_DN4954_c0_g1_i2	Uncharacterized protein n=1 Tax=Pangasianodon hypophthalmus TaxID=310915 RepID=A0A5N5L3B9_PANHP	epithelial membrane protein 3 [Pangasianodon hypophthalmus]_x0001_KAB5537235.1 hypothetical protein PHYPO_G00116500 [Pangasianodon hypophthalmus]	CC:GO:0016021	CC:integral component of membrane		dre:796607	si:dkey-264d12.4
62	Contig11885	myozenin-2-like isoform X1 n=3 Tax=Ictalurus punctatus TaxID=7998 RepID=A0A2D0SCV1_ICTPU	myozenin-2 [Pangasianodon hypophthalmus]				dre:100148802	myoz3a
62	Contig1354	microtubule-associated protein 1A isoform X1 n=4 Tax=Siluroidei TaxID=1489793 RepID=A0A2D0Q770_ICTPU	microtubule-associated protein 1A isoform X1 [Pangasianodon hypophthalmus]_x0001_XP_034155553.1 microtubule-associated protein 1A isoform X1 [Pangasianodon hypophthalmus]_x0001_KAB5525986.1 hypothetical protein PHYPO_G00146510 [Pangasianodon hypophthalmus]	BP:GO:0000226; CC:GO:0005874; MF:GO:0008017	BP:microtubule cytoskeleton organization; CC:microtubule; MF:microtubule binding	K10429	dre:100151220	map1aa
62	Contig1384	Ribosomal_S7 domain-containing protein n=20 Tax=Clupeocephala TaxID=186625 RepID=A0A087X807_POEFO	hypothetical protein PHYPO_G00239990 [Pangasianodon hypophthalmus]	MF:GO:0003723; MF:GO:0003735; BP:GO:0006412; CC:GO:0015935	MF:RNA binding; MF:structural constituent of ribosome; BP:translation; CC:small ribosomal subunit	K02989	dre:192297	rps5	Ribosome , dre03010
62	Contig16566	Uncharacterized protein n=2 Tax=Lophotrochozoa TaxID=1206795 RepID=A0A074ZW93_9TREM	hypothetical protein T265_02070 [Opisthorchis viverrini]_x0001_KER31698.1 hypothetical protein T265_02070 [Opisthorchis viverrini]				None
62	Contig4171	Aconitate hydratase, mitochondrial n=7 Tax=Characiphysae TaxID=186628 RepID=A0A4W4FFS6_ELEEL	aconitate hydratase, mitochondrial [Pangasianodon hypophthalmus]_x0001_KAB5555513.1 hypothetical protein PHYPO_G00035070 [Pangasianodon hypophthalmus]	MF:GO:0003994; CC:GO:0005739; BP:GO:0006099; MF:GO:0046872; MF:GO:0051539	MF:aconitate hydratase activity; CC:mitochondrion; BP:tricarboxylic acid cycle; MF:metal ion binding; MF:4 iron, 4 sulfur cluster binding	K01681	dre:322670	aco2	Metabolic pathways , dre01100; Glyoxylate and dicarboxylate metabolism , dre00630; Carbon metabolism , dre01200; 2-Oxocarboxylic acid metabolism , dre01210; Biosynthesis of amino acids , dre01230; Citrate cycle (TCA cycle) , dre00020
62	Contig7151	RNA 3'-terminal phosphate cyclase-like protein n=6 Tax=Siluroidei TaxID=1489793 RepID=E3TBP3_ICTFU	hypothetical protein AMELA_G00252720 [Ameiurus melas]			K11108	dre:445388	rcl1	Ribosome biogenesis in eukaryotes , dre03008
62	Contig8184	polymeric immunoglobulin receptor-like n=1 Tax=Pangasianodon hypophthalmus TaxID=310915 RepID=UPI00147A66CB	polymeric immunoglobulin receptor-like [Pangasianodon hypophthalmus]			K13073	dre:110439992
62	TRINITY_DN2859_c0_g1_i10	tax1-binding protein 1 isoform X1 n=11 Tax=Characiphysae TaxID=186628 RepID=A0A2D0RA68_ICTPU	tax1-binding protein 1 homolog B isoform X1 [Pangasianodon hypophthalmus]_x0001_XP_034155497.1 tax1-binding protein 1 homolog B isoform X1 [Pangasianodon hypophthalmus]_x0001_XP_034156163.1 tax1-binding protein 1 homolog B isoform X1 [Pangasianodon hypophthalmus]_x0001_KAB5586949.1 hypothetical protein PHYPO_G00007380 [Pangasianodon hypophthalmus]	MF:GO:0046872	MF:metal ion binding	K21347	dre:324152	tax1bp1b	Mitophagy - animal , dre04137
62	TRINITY_DN4489_c0_g1_i11	nascent polypeptide-associated complex subunit alpha isoform X1 n=2 Tax=Ictalurus punctatus TaxID=7998 RepID=A0A2D0SJA3_ICTPU	PREDICTED: nascent polypeptide-associated complex subunit alpha isoform X1 [Ictalurus punctatus]_x0001_XP_017342783.1 PREDICTED: nascent polypeptide-associated complex subunit alpha isoform X1 [Ictalurus punctatus]	CC:GO:0005854	CC:nascent polypeptide-associated complex	K03626	dre:195823	naca
62	TRINITY_DN5554_c0_g1_i2	Hemoglobin subunit alpha n=4 Tax=Ictalurus punctatus TaxID=7998 RepID=E3TFT0_ICTPU	hemoglobin subunit alpha-like [Pangasianodon hypophthalmus]_x0001_KAB5531099.1 hypothetical protein PHYPO_G00137010 [Pangasianodon hypophthalmus]	MF:GO:0005344; MF:GO:0005506; CC:GO:0005833; BP:GO:0015671; MF:GO:0019825; MF:GO:0020037	MF:oxygen carrier activity; MF:iron ion binding; CC:hemoglobin complex; BP:oxygen transport; MF:oxygen binding; MF:heme binding	K13826	dre:497162	si:ch211-5k11.8
62	TRINITY_DN6192_c0_g2_i3	V-type proton ATPase 21 kDa proteolipid subunit n=38 Tax=Gnathostomata TaxID=7776 RepID=A0A2D0R8J3_ICTPU	V-type proton ATPase 21 kDa proteolipid subunit [Fundulus heteroclitus]_x0001_XP_030016377.1 V-type proton ATPase 21 kDa proteolipid subunit [Sphaeramia orbicularis]	MF:GO:0015078; CC:GO:0016021; CC:GO:0033179; BP:GO:0048066; BP:GO:0060041; BP:GO:1902600	MF:proton transmembrane transporter activity; CC:integral component of membrane; CC:proton-transporting V-type ATPase, V0 domain; BP:developmental pigmentation; BP:retina development in camera-type eye; BP:proton transmembrane transport	K03661	dre:321724	atp6v0b	Phagosome , dre04145; Metabolic pathways , dre01100; Lysosome , dre04142; Oxidative phosphorylation , dre00190
62	TRINITY_DN77963_c0_g1_i4	Nucleoside diphosphate kinase n=2 Tax=Pangasianodon hypophthalmus TaxID=310915 RepID=A0A5N5KK24_PANHP	hypothetical protein PHYPO_G00130930 [Pangasianodon hypophthalmus]	MF:GO:0004550; MF:GO:0005524; BP:GO:0006165; BP:GO:0006183; BP:GO:0006228; BP:GO:0006241	MF:nucleoside diphosphate kinase activity; MF:ATP binding; BP:nucleoside diphosphate phosphorylation; BP:GTP biosynthetic process; BP:UTP biosynthetic process; BP:CTP biosynthetic process	K00940	dre:30083	nme2b.1	Metabolic pathways , dre01100; Purine metabolism , dre00230; Drug metabolism - other enzymes , dre00983; Pyrimidine metabolism , dre00240
61	Contig10585	Trimeric intracellular cation channel type A n=1 Tax=Ictalurus punctatus TaxID=7998 RepID=E3TG94_ICTPU	trimeric intracellular cation channel type A [Pangasianodon hypophthalmus]_x0001_KAB5559276.1 hypothetical protein PHYPO_G00027240 [Pangasianodon hypophthalmus]	MF:GO:0005261; CC:GO:0016021; BP:GO:0098655; BP:GO:0098662	MF:cation channel activity; CC:integral component of membrane; BP:cation transmembrane transport; BP:inorganic cation transmembrane transport	K24013	dre:393874	tmem38a
61	Contig13138	60S ribosomal protein L27 n=2 Tax=Siluroidei TaxID=1489793 RepID=A0A5N5MF14_PANHP	hypothetical protein EPR50_G00161550 [Perca flavescens]	MF:GO:0003735; CC:GO:0005840; BP:GO:0006412; BP:GO:0030218	MF:structural constituent of ribosome; CC:ribosome; BP:translation; BP:erythrocyte differentiation	K02901	dre:325618	rpl27	Ribosome , dre03010
61	Contig5998	insulin receptor substrate 2-like n=4 Tax=Siluroidei TaxID=1489793 RepID=A0A2D0Q5D4_ICTPU	insulin receptor substrate 2a [Pangasianodon hypophthalmus]_x0001_KAB5523401.1 hypothetical protein PHYPO_G00152160 [Pangasianodon hypophthalmus]	MF:GO:0005158; BP:GO:0008286	MF:insulin receptor binding; BP:insulin receptor signaling pathway	K07187	dre:393285	irs2a	Autophagy - animal , dre04140; Adipocytokine signaling pathway , dre04920; FoxO signaling pathway , dre04068; Insulin signaling pathway , dre04910
61	Contig9684	Dual-specificity kinase n=6 Tax=Otophysi TaxID=186626 RepID=A0A5N5LHX3_PANHP	dual specificity tyrosine-phosphorylation-regulated kinase 2 isoform X1 [Pangasianodon hypophthalmus]_x0001_KAB5542300.1 hypothetical protein PHYPO_G00090050 [Pangasianodon hypophthalmus]	MF:GO:0004672; MF:GO:0005524; BP:GO:0006468	MF:protein kinase activity; MF:ATP binding; BP:protein phosphorylation	K18669	dre:557602	dyrk2
61	Contig9727	40S ribosomal protein S17 n=2 Tax=Ictalurus punctatus TaxID=7998 RepID=A0A2D0RT55_ICTPU	40S ribosomal protein S17 [Pangasianodon hypophthalmus]_x0001_KAB5558852.1 hypothetical protein PHYPO_G00021950 [Pangasianodon hypophthalmus]	MF:GO:0003735; CC:GO:0005840; BP:GO:0006412	MF:structural constituent of ribosome; CC:ribosome; BP:translation	K02962	dre:393818	rps17	Ribosome , dre03010
61	TRINITY_DN2445_c1_g1_i1	Purine nucleoside phosphorylase n=11 Tax=Clupeocephala TaxID=186625 RepID=A0A2D0R870_ICTPU	purine nucleoside phosphorylase 5a [Pangasianodon hypophthalmus]_x0001_KAB5579085.1 hypothetical protein PHYPO_G00190670 [Pangasianodon hypophthalmus]	MF:GO:0004731; BP:GO:0009116	MF:purine-nucleoside phosphorylase activity; BP:nucleoside metabolic process	K03783	dre:791647	pnp5a	Metabolic pathways , dre01100; Purine metabolism , dre00230; Pyrimidine metabolism , dre00240; Nicotinate and nicotinamide metabolism , dre00760
61	TRINITY_DN32225_c0_g2_i5	NHS-like protein 2 n=2 Tax=Siluroidei TaxID=1489793 RepID=A0A2D0SYM9_ICTPU	NHS-like protein 2 [Pangasianodon hypophthalmus]_x0001_XP_034167420.1 NHS-like protein 2 [Pangasianodon hypophthalmus]_x0001_KAB5548602.1 hypothetical protein PHYPO_G00057490 [Pangasianodon hypophthalmus]			K24144	dre:101884007	si:ch73-362m14.2
61	TRINITY_DN39602_c1_g1_i5	Uncharacterized protein n=3 Tax=Percomorphaceae TaxID=1489872 RepID=A0A3Q3LHS9_9TELE	hypothetical protein AMELA_G00281090 [Ameiurus melas]			K12387	dre:100003844	laptm4a	Lysosome , dre04142
61	TRINITY_DN4209_c0_g1_i6	Uncharacterized protein n=1 Tax=Pangasianodon hypophthalmus TaxID=310915 RepID=A0A5N5KL20_PANHP	mtp family protein [Pangasianodon hypophthalmus]_x0001_KAB5530926.1 hypothetical protein PHYPO_G00134960 [Pangasianodon hypophthalmus]	CC:GO:0005764; CC:GO:0016021	CC:lysosome; CC:integral component of membrane	K12387	dre:100151049
61	TRINITY_DN83033_c0_g1_i5	Uncharacterized protein n=1 Tax=Bagarius yarrelli TaxID=175774 RepID=A0A556TSQ6_BAGYA	hypothetical protein Baya_3716 [Bagarius yarrelli]				None
61	TRINITY_DN8520_c0_g1_i16	Tyrosine-protein kinase n=1 Tax=Bagarius yarrelli TaxID=175774 RepID=A0A556V7W4_BAGYA	MAP kinase-interacting serine/threonine-protein kinase 2b [Pangasianodon hypophthalmus]_x0001_KAB5567149.1 hypothetical protein PHYPO_G00229460 [Pangasianodon hypophthalmus]	MF:GO:0004674; MF:GO:0005524; BP:GO:0006468	MF:protein serine/threonine kinase activity; MF:ATP binding; BP:protein phosphorylation	K04372	dre:373121	mknk2b	Insulin signaling pathway , dre04910; MAPK signaling pathway , dre04010
60	Contig15973	NTR domain-containing protein n=1 Tax=Pangasianodon hypophthalmus TaxID=310915 RepID=A0A5N5JXD5_PANHP	LOW QUALITY PROTEIN: complement C3-like [Pangasianodon hypophthalmus]				dre:321046	c3a.1	Phagosome , dre04145; Herpes simplex virus 1 infection , dre05168; Neuroactive ligand-receptor interaction , dre04080
60	Contig4921	Nucleolar protein 56 n=1 Tax=Bagarius yarrelli TaxID=175774 RepID=A0A556TUI4_BAGYA	Nucleolar protein 56 [Bagarius yarrelli]	CC:GO:0005634; CC:GO:0005730; BP:GO:0042254	CC:nucleus; CC:nucleolus; BP:ribosome biogenesis	K14564	dre:394196	nop56	Ribosome biogenesis in eukaryotes , dre03008
60	Contig5294	Ig-like domain-containing protein n=1 Tax=Pangasianodon hypophthalmus TaxID=310915 RepID=A0A5N5KRJ1_PANHP	B-cell antigen receptor complex-associated protein alpha chain [Pangasianodon hypophthalmus]_x0001_KAB5533025.1 hypothetical protein PHYPO_G00126870 [Pangasianodon hypophthalmus]	CC:GO:0016020	CC:membrane	K06506	dre:798792	cd79a
60	TRINITY_DN12851_c1_g2_i4	Cathepsin D n=2 Tax=Ictalurus punctatus TaxID=7998 RepID=E3TE66_ICTPU	PREDICTED: cathepsin D isoform X1 [Ictalurus punctatus]	MF:GO:0004190; BP:GO:0006508	MF:aspartic-type endopeptidase activity; BP:proteolysis	K01379	dre:336746	napsa	Apoptosis , dre04210; Autophagy - animal , dre04140; Lysosome , dre04142
60	TRINITY_DN40539_c0_g1_i4	Osteoclast-stimulating factor 1 n=1 Tax=Ictalurus punctatus TaxID=7998 RepID=E3TG82_ICTPU	hypothetical protein AMELA_G00243730 [Ameiurus melas]				dre:405783	ostf1
60	TRINITY_DN6217_c0_g1_i1	BSD domain-containing protein n=6 Tax=Siluroidei TaxID=1489793 RepID=A0A5N5LV91_PANHP	hypothetical protein AMELA_G00200050 [Ameiurus melas]				dre:393916	syap1
60	TRINITY_DN8586_c0_g1_i6	S-(hydroxymethyl)glutathione dehydrogenase n=4 Tax=Siluroidei TaxID=1489793 RepID=A0A2D0RJM7_ICTPU	hypothetical protein AMELA_G00009510 [Ameiurus melas]			K00121	dre:116517	adh5	Metabolic pathways , dre01100; Carbon metabolism , dre01200; Glycolysis / Gluconeogenesis , dre00010; Fatty acid degradation , dre00071; Retinol metabolism , dre00830; Tyrosine metabolism , dre00350; Metabolism of xenobiotics by cytochrome P450 , dre00980; Drug metabolism - cytochrome P450 , dre00982
59	Contig11558	Proliferating cell nuclear antigen n=171 Tax=cellular organisms TaxID=131567 RepID=PCNA_DANRE	PREDICTED: proliferating cell nuclear antigen [Ictalurus punctatus]_x0001_XP_017574386.1 PREDICTED: proliferating cell nuclear antigen [Pygocentrus nattereri]_x0001_XP_018978900.1 PREDICTED: proliferating cell nuclear antigen [Cyprinus carpio]_x0001_XP_026798258.1 proliferating cell nuclear antigen [Pangasianodon hypophthalmus]_x0001_XP_027030506.1 proliferating cell nuclear antigen [Tachysurus f…	MF:GO:0003677; CC:GO:0005634; BP:GO:0006259; BP:GO:0006275; BP:GO:0009617; BP:GO:0014823; MF:GO:0030337	MF:DNA binding; CC:nucleus; BP:DNA metabolic process; BP:regulation of DNA replication; BP:response to bacterium; BP:response to activity; MF:DNA polymerase processivity factor activity	K04802	dre:30678	pcna	Nucleotide excision repair , dre03420; Tight junction , dre04530; Base excision repair , dre03410; Mismatch repair , dre03430; Cell cycle , dre04110; DNA replication , dre03030
59	Contig13756	Uncharacterized protein n=4 Tax=Pangasianodon hypophthalmus TaxID=310915 RepID=A0A5N5LBT0_PANHP	LOW QUALITY PROTEIN: A-kinase anchor protein 12b [Pangasianodon hypophthalmus]			K16528	dre:567365	akap12b
59	Contig16724	Uncharacterized protein n=3 Tax=Pangasianodon hypophthalmus TaxID=310915 RepID=A0A5N5M3K8_PANHP	FYN-binding protein 1 isoform X3 [Pangasianodon hypophthalmus]			K17698	dre:796938	fybb
59	Contig6813	Calponin-homology (CH) domain-containing protein n=2 Tax=Pangasianodon hypophthalmus TaxID=310915 RepID=A0A5N5K5D7_PANHP	flocculation protein FLO11-like isoform X2 [Pangasianodon hypophthalmus]				dre:399690	smtnl
59	Contig6938	Hsp90 chaperone protein kinase-targeting subunit n=6 Tax=Siluroidei TaxID=1489793 RepID=W5U9K4_ICTPU	hsp90 co-chaperone Cdc37 [Pangasianodon hypophthalmus]_x0001_KAB5523801.1 hypothetical protein PHYPO_G00156580 [Pangasianodon hypophthalmus]	MF:GO:0019901	MF:protein kinase binding	K09554	dre:394013	cdc37
59	TRINITY_DN12031_c0_g1_i1	actin-related protein 3 isoform X1 n=13 Tax=Euteleosteomorpha TaxID=1489388 RepID=A0A1S3MVD5_SALSA	actin-related protein 3 [Astyanax mexicanus]_x0001_XP_017325444.1 PREDICTED: actin-related protein 3 [Ictalurus punctatus]_x0001_XP_026768421.1 actin-related protein 3 [Pangasianodon hypophthalmus]_x0001_XP_026867686.1 actin-related protein 3 [Electrophorus electricus]_x0001_TSK92870.1 Actin-related protein 3 [Bagarius yarrelli]_x0001_KAB5577210.1 hypothetical protein PHYPO_G00207300 [Pangasianod…	MF:GO:0005524; CC:GO:0005885; BP:GO:0034314; CC:GO:0042995	MF:ATP binding; CC:Arp2/3 protein complex; BP:Arp2/3 complex-mediated actin nucleation; CC:cell projection	K18584	dre:406250	actr3	Tight junction , dre04530
59	TRINITY_DN19391_c0_g1_i1	C1q domain-containing protein n=1 Tax=Pangasianodon hypophthalmus TaxID=310915 RepID=A0A5N5PLF6_PANHP	cerebellin-1-like [Pangasianodon hypophthalmus]_x0001_XP_034159178.1 cerebellin-1-like [Pangasianodon hypophthalmus]_x0001_XP_034159179.1 cerebellin-1-like [Pangasianodon hypophthalmus]_x0001_KAB5579746.1 hypothetical protein PHYPO_G00198560 [Pangasianodon hypophthalmus]				dre:100007371	c1ql4l
59	TRINITY_DN2522_c1_g1_i1	Phosducin domain-containing protein n=4 Tax=Siluroidei TaxID=1489793 RepID=A0A5N5PBV2_PANHP	phosducin-like protein 3 [Pangasianodon hypophthalmus]_x0001_KAB5576648.1 hypothetical protein PHYPO_G00200080 [Pangasianodon hypophthalmus]				dre:403034	pdcl3
59	TRINITY_DN33216_c0_g1_i1	40S ribosomal protein S23 n=5 Tax=Osteoglossocephalai TaxID=1489341 RepID=RS23_ICTPU	40S ribosomal protein S23 [Pangasianodon hypophthalmus]			K02973	dre:100000341	rps23	Ribosome , dre03010
59	TRINITY_DN36352_c0_g1_i2	Matrin-3 n=1 Tax=Takifugu flavidus TaxID=433684 RepID=A0A5C6MKW4_9TELE	Matrin-3 [Takifugu flavidus]	MF:GO:0003676; MF:GO:0003723; CC:GO:0005634; MF:GO:0008270	MF:nucleic acid binding; MF:RNA binding; CC:nucleus; MF:zinc ion binding		None
59	TRINITY_DN4255_c0_g1_i10	uncharacterized protein LOC113655243 isoform X1 n=2 Tax=Tachysurus fulvidraco TaxID=1234273 RepID=UPI000F4D6869	uncharacterized protein LOC113655245 isoform X4 [Tachysurus fulvidraco]				dre:569227	slc25a25b
59	TRINITY_DN6737_c0_g1_i1	Asparagine--tRNA ligase n=5 Tax=Ostariophysi TaxID=32519 RepID=A0A2D0T1B5_ICTPU	PREDICTED: asparagine--tRNA ligase, cytoplasmic isoform X1 [Ictalurus punctatus]	MF:GO:0003676; MF:GO:0004816; MF:GO:0005524; BP:GO:0006421	MF:nucleic acid binding; MF:asparagine-tRNA ligase activity; MF:ATP binding; BP:asparaginyl-tRNA aminoacylation	K01893	dre:568332	nars	Aminoacyl-tRNA biosynthesis , dre00970
59	TRINITY_DN9382_c0_g1_i2	arf-GAP domain and FG repeat-containing protein 1 isoform X1 n=11 Tax=Siluroidei TaxID=1489793 RepID=A0A2D0SW84_ICTPU	LOW QUALITY PROTEIN: arf-GAP domain and FG repeat-containing protein 1a [Pangasianodon hypophthalmus]			K15044	dre:327597	agfg1a
58	Contig1112	Ig-like domain-containing protein n=1 Tax=Pangasianodon hypophthalmus TaxID=310915 RepID=A0A5N5KAA6_PANHP	hypothetical protein PHYPO_G00138060 [Pangasianodon hypophthalmus]	CC:GO:0016021	CC:integral component of membrane		dre:30757	mhc1uba
58	Contig14574	heterogeneous nuclear ribonucleoprotein U n=7 Tax=Siluroidei TaxID=1489793 RepID=A0A2D0PYT1_ICTPU	heterogeneous nuclear ribonucleoprotein Ub isoform X1 [Pangasianodon hypophthalmus]_x0001_KAB5539657.1 hypothetical protein PHYPO_G00091530 [Pangasianodon hypophthalmus]			K12888	dre:334490	hnrnpub	Spliceosome , dre03040
58	Contig22819	NHS-like protein 1 isoform X1 n=4 Tax=Ictalurus punctatus TaxID=7998 RepID=A0A2D0PZ10_ICTPU	NHS-like protein 1 isoform X4 [Pangasianodon hypophthalmus]			K24144	dre:447799	nhsl1b
58	Contig6931	Mitochondrial dynamic protein MID51 n=6 Tax=Siluroidei TaxID=1489793 RepID=W5UEF7_ICTPU	hypothetical protein AMELA_G00175750 [Ameiurus melas]			K23507	dre:564985	mief1
58	Contig8369	60S ribosomal protein L11 n=51 Tax=Gnathostomata TaxID=7776 RepID=RL11_ICTPU	60S ribosomal protein L11 [Seriola lalandi dorsalis]			K02868	dre:415229	rpl11	Ribosome , dre03010
[truncated: 1,903 more rows]

## Sheet: N° of loci with FST = 1.0 for t
Supplemental File VIII. Transcriptome SNPs and genetic divergence between genomic lineages of R. quelen.
Distribution in transcripts of Popoolation SNP loci with FST= 1.000.
[truncated: 77 more rows]

## Sheet: RNASeq SNP loci with FST> 0.80 
Supplemental File VIII. Transcriptome SNPs and genetic divergence between genomic lineages of R. quelen.
[truncated: 2,527 more rows]

[truncated: 2 more sheets: N° of loci with FST > 0,8 for t, Enrichment loci with FST > 0,8]
