# Supplementary material for: Transcriptomic Divergence and Associated Markers Between Genomic Lineages of Silver Catfish ( Rhamdia quelen )
Source: Ecol Evol. 2025 Mar 13;15(3):e71021. doi: 10.1002/ece3.71021 (PMC11904098; doi:10.1002/ece3.71021)
Supplement: Supplementary file 9 — Data S9. [file ECE3-15-e71021-s001.xlsx]

## Sheet: Hoja2
Supplemental File IX. Comparison of polymorphism found with RNAseq vs. 2bRADseq
	2bRADseq					RNASeq						Comparison		Mutation	Annotation
Transcript	FST RADSeq	FST RADseq corrected	Position	Alleles		Locus position	Locus depth	FST	Allele_states	most_variable_allele	difMF:1-2	FST differences	Alleles	Ts/Tv	Transcript	Annotation UniProt Reference Clusters 90	Annotation based on nucleotide Genbank database	GO ID	GO name and category	KEGG Orthology	Gene ID (KOBAS)	Gene name	KEGG Pathway
Contig10331Position2231	0.00000*	0	6717_20	C	T	2231	592	0.0457532	C/T	T	0.087	0.0457532	Yes	Ts	Contig10331	Protein-arginine deiminase n=2 Tax=Pangasianodon hypophthalmus TaxID=310915 RepID=A0A5N5PYK1_PANHP	protein-arginine deiminase type-2 isoform X2 [Pangasianodon hypophthalmus]_x0001_KAB5584071.1 hypothetical protein PHYPO_G00103210 [Pangasianodon hypophthalmus]	MF:GO:0004668; MF:GO:0005509; CC:GO:0005737; BP:GO:0018101	MF:protein-arginine deiminase activity; MF:calcium ion binding; CC:cytoplasm; BP:protein citrullination	K01481	dre:386792	padi2
Contig1128Position5166	0.109293	0.109293	6948_5	T	C	5166	6934	0.00881196	T/C	T	0.019	0.100481	Yes	Ts	Contig1128	Tumor susceptibility 101a n=30 Tax=Clupeocephala TaxID=186625 RepID=F1QGE6_DANRE	tumor susceptibility gene 101 protein [Pangasianodon hypophthalmus]_x0001_KAB5565533.1 hypothetical protein PHYPO_G00242690 [Pangasianodon hypophthalmus]	BP:GO:0006464; BP:GO:0015031	BP:cellular protein modification process; BP:protein transport	K12183	dre:415179	tsg101a	Endocytosis , dre04144
Contig1128Position5186	0.322963	0.322963	6948_25	C	T	5186	5037	0.183797	C/T	C	0.311	0.139166	Yes	Ts	Contig1128	Tumor susceptibility 101a n=30 Tax=Clupeocephala TaxID=186625 RepID=F1QGE6_DANRE	tumor susceptibility gene 101 protein [Pangasianodon hypophthalmus]_x0001_KAB5565533.1 hypothetical protein PHYPO_G00242690 [Pangasianodon hypophthalmus]	BP:GO:0006464; BP:GO:0015031	BP:cellular protein modification process; BP:protein transport	K12183	dre:415179	tsg101a	Endocytosis , dre04144
Contig1165Position4336	0.109293	0.109293	7066_26	C	T	4336	444	0.0391038	C/T	T	0.084	0.0701892	Yes	Ts	Contig1165	C-Jun-amino-terminal kinase-interacting protein 3 isoform X1 n=25 Tax=Characiphysae TaxID=186628 RepID=A0A2D0PN73_ICTPU	C-Jun-amino-terminal kinase-interacting protein 3 isoform X5 [Pangasianodon hypophthalmus]			K04436	dre:100318355	mapk8ip3	MAPK signaling pathway , dre04010
Contig11830Position459	0.00000*	0	7123_35	T	A	459	2291	0.0168664	T/A	T	0.033	0.0168664	Yes	Tv	Contig11830	arginine/serine-rich protein 1 n=2 Tax=Pangasianodon hypophthalmus TaxID=310915 RepID=UPI000EFE33AA	arginine/serine-rich protein 1, partial [Pangasianodon hypophthalmus]				None
Contig11830Position467	0.368737	0.368737	7123_27	A	G	467	2307	0.378084	A/G	A	0.551	0.00934679	Yes	Ts	Contig11830	arginine/serine-rich protein 1 n=2 Tax=Pangasianodon hypophthalmus TaxID=310915 RepID=UPI000EFE33AA	arginine/serine-rich protein 1, partial [Pangasianodon hypophthalmus]				None
Contig12269Position1148	0.109293	0.109293	7183_2	G	C	1148	467	0.336433	G/C	C	0.503	0.22714	Yes	Tv	Contig12269	BRO1 domain-containing protein n=7 Tax=Siluroidei TaxID=1489793 RepID=A0A5N5KKN2_PANHP	programmed cell death 6-interacting protein isoform X1 [Pangasianodon hypophthalmus]_x0001_KAB5530915.1 hypothetical protein PHYPO_G00134840 [Pangasianodon hypophthalmus]			K12200	dre:406669	pdcd6ip	Endocytosis , dre04144
Contig12269Position2303	0.019259	0.019259	7184_25	G	A	2303	599	0.0436803	G/A	A	0.083	0.0244213	Yes	Ts	Contig12269	BRO1 domain-containing protein n=7 Tax=Siluroidei TaxID=1489793 RepID=A0A5N5KKN2_PANHP	programmed cell death 6-interacting protein isoform X1 [Pangasianodon hypophthalmus]_x0001_KAB5530915.1 hypothetical protein PHYPO_G00134840 [Pangasianodon hypophthalmus]			K12200	dre:406669	pdcd6ip	Endocytosis , dre04144
Contig12887Position1498	0.454728	0.454728	7294_8	G	A	1498	557	0.70296	A/G	A	0.838	0.248232	Yes	Ts	Contig12887	G patch domain-containing protein 8 isoform X1 n=10 Tax=Siluroidei TaxID=1489793 RepID=A0A2D0Q6J7_ICTPU	PREDICTED: G patch domain-containing protein 8 isoform X5 [Ictalurus punctatus]	MF:GO:0003676; MF:GO:0046872	MF:nucleic acid binding; MF:metal ion binding		dre:565404	gpatch8
Contig14276Position343	0.368737	0.368737	7613_25	C	T	343	680	0.610937	C/T	T	0.759	0.2422	Yes	Ts	Contig14276	ankyrin repeat domain-containing protein 9 n=3 Tax=Siluroidei TaxID=1489793 RepID=A0A2D0RK91_ICTPU	PREDICTED: ankyrin repeat domain-containing protein 9 [Ictalurus punctatus]_x0001_XP_017330928.1 PREDICTED: ankyrin repeat domain-containing protein 9-like [Ictalurus punctatus]				dre:492328	ankrd9
Contig15324Position722	0.019259	0.019259	7812_9	G	C	722	936	0.0291188	G/C	G	0.056	0.00985983	Yes	Tv	Contig15324	Signal recognition particle subunit SRP72 n=6 Tax=Characiphysae TaxID=186628 RepID=A0A2D0Q532_ICTPU	signal recognition particle subunit SRP72 [Pangasianodon hypophthalmus]_x0001_KAB5554210.1 hypothetical protein PHYPO_G00047540 [Pangasianodon hypophthalmus]	CC:GO:0005786; BP:GO:0006614; MF:GO:0008312	CC:signal recognition particle, endoplasmic reticulum targeting; BP:SRP-dependent cotranslational protein targeting to membrane; MF:7S RNA binding	K03108	dre:327335	srp72	Protein export , dre03060
Contig15324Position714	0.109293	0.109293	7812_1	G	A	714	983	0.032831	G/A	A	0.063	0.076462	Yes	Ts	Contig15324	Signal recognition particle subunit SRP72 n=6 Tax=Characiphysae TaxID=186628 RepID=A0A2D0Q532_ICTPU	signal recognition particle subunit SRP72 [Pangasianodon hypophthalmus]_x0001_KAB5554210.1 hypothetical protein PHYPO_G00047540 [Pangasianodon hypophthalmus]	CC:GO:0005786; BP:GO:0006614; MF:GO:0008312	CC:signal recognition particle, endoplasmic reticulum targeting; BP:SRP-dependent cotranslational protein targeting to membrane; MF:7S RNA binding	K03108	dre:327335	srp72	Protein export , dre03060
Contig15916Position302	0.232613	0.232613	7914_31	C	T	302	1928	0.260755	C/T	T	0.414	0.0281421	Yes	Ts	Contig15916	gamma-aminobutyric acid receptor-associated protein-like 2 n=1 Tax=Paralichthys olivaceus TaxID=8255 RepID=UPI00097D34D5	PREDICTED: gamma-aminobutyric acid receptor-associated protein-like 2 [Paralichthys olivaceus]			K08341	dre:403036	gabarapl2	NOD-like receptor signaling pathway , dre04621; Autophagy - animal , dre04140; Mitophagy - animal , dre04137; Apelin signaling pathway , dre04371; FoxO signaling pathway , dre04068; Autophagy - other , dre04136
Contig16300Position311	0.109293	0.109293	11743_16	A	G	311	472	0.0234256	A/G	A	0.054	0.0858674	Yes	Ts	Contig16300	Ig-like domain-containing protein n=1 Tax=Pangasianodon hypophthalmus TaxID=310915 RepID=A0A5N5MGN2_PANHP	hypothetical protein PHYPO_G00047780 [Pangasianodon hypophthalmus]				dre:100535575	ighv2-1
Contig16373Position1275	0.580031	0.580031	8015_16	C	A	1275	423	0.479021	C/A	A	0.648	0.10101	Yes	Tv	Contig16373	selenoprotein W-like n=1 Tax=Scleropages formosus TaxID=113540 RepID=UPI000878A2BB	selenoprotein W [Astyanax mexicanus]				dre:352915	selenow1
Contig1796Position1237	0.37931	0.37931	8386_8	T	C	1237	1178	0.390406	T/C	T	0.579	0.0110956	Yes	Ts	Contig1796	cystathionine gamma-lyase n=1 Tax=Tachysurus fulvidraco TaxID=1234273 RepID=UPI000F4E8D14	cystathionine gamma-lyase [Pangasianodon hypophthalmus]_x0001_KAB5583809.1 hypothetical protein PHYPO_G00099890 [Pangasianodon hypophthalmus]	MF:GO:0003824; BP:GO:0019346; MF:GO:0030170	MF:catalytic activity; BP:transsulfuration; MF:pyridoxal phosphate binding	K01758	dre:322055	cth	Metabolic pathways , dre01100; Glycine;serine and threonine metabolism , dre00260; Biosynthesis of amino acids , dre01230; Cysteine and methionine metabolism , dre00270; Selenocompound metabolism , dre00450
Contig1796Position1240	0.37931	0.37931	8386_5	G	A	1240	1199	0.443638	G/A	A	0.635	0.0643281	Yes	Ts	Contig1796	cystathionine gamma-lyase n=1 Tax=Tachysurus fulvidraco TaxID=1234273 RepID=UPI000F4E8D14	cystathionine gamma-lyase [Pangasianodon hypophthalmus]_x0001_KAB5583809.1 hypothetical protein PHYPO_G00099890 [Pangasianodon hypophthalmus]	MF:GO:0003824; BP:GO:0019346; MF:GO:0030170	MF:catalytic activity; BP:transsulfuration; MF:pyridoxal phosphate binding	K01758	dre:322055	cth	Metabolic pathways , dre01100; Glycine;serine and threonine metabolism , dre00260; Biosynthesis of amino acids , dre01230; Cysteine and methionine metabolism , dre00270; Selenocompound metabolism , dre00450
Contig1797Position895	0.021418	0.021418	8388_34	C	A	895	7353	0.0700707	C/A	A	0.259	0.0486527	Yes	Tv	Contig1797	Ribosomal protein L5a n=7 Tax=Otophysi TaxID=186626 RepID=Q7ZUI0_DANRE	60S ribosomal protein L5-A-like [Tachysurus fulvidraco]			K02932	dre:326961	rpl5a	Ribosome , dre03010
Contig1803Position1838	0.051383	0.051383	11787_32	G	C	1838	1159	0.169918	G/C	G	0.291	0.118535	Yes	Tv	Contig1803	cystatin-like protein n=1 Tax=Ictalurus punctatus TaxID=7998 RepID=A0A2D0R8I7_ICTPU	cystatin-like protein [Pangasianodon hypophthalmus]				dre:337084	myl12.2	Focal adhesion , dre04510; Tight junction , dre04530; Regulation of actin cytoskeleton , dre04810
Contig18597Position1320	0.00000*	0	8493_5	C	T	1320	4461	0.0373362	C/T	C	0.072	0.0373362	Yes	Ts	Contig18597	Purine nucleoside phosphorylase n=4 Tax=Siluroidei TaxID=1489793 RepID=W5US25_ICTPU	purine nucleoside phosphorylase-like [Pangasianodon hypophthalmus]_x0001_KAB5535831.1 hypothetical protein PHYPO_G00122450 [Pangasianodon hypophthalmus]	MF:GO:0004731; BP:GO:0009116	MF:purine-nucleoside phosphorylase activity; BP:nucleoside metabolic process	K03783	dre:791647	pnp5a	Metabolic pathways , dre01100; Purine metabolism , dre00230; Pyrimidine metabolism , dre00240; Nicotinate and nicotinamide metabolism , dre00760
Contig19406Position1825	0.019259	0.019259	8625_3	A	T	1825	859	0.142287	A/T	A	0.249	0.123028	Yes	Tv	Contig19406	Transcription factor jun-D n=4 Tax=Siluroidei TaxID=1489793 RepID=A0A2D0T8F0_ICTPU	PREDICTED: transcription factor jun-D-like [Ictalurus punctatus]	MF:GO:0003677; MF:GO:0003700; CC:GO:0005634; BP:GO:0006357	MF:DNA binding; MF:DNA-binding transcription factor activity; CC:nucleus; BP:regulation of transcription by RNA polymerase II	K04449	dre:564873	jund	MAPK signaling pathway , dre04010
Contig19406Position1171	0.514139	0.514139	8624_16	G	A	1171	704	0.333333	G/A	A	0.500	0.180806	Yes	Ts	Contig19406	Transcription factor jun-D n=4 Tax=Siluroidei TaxID=1489793 RepID=A0A2D0T8F0_ICTPU	PREDICTED: transcription factor jun-D-like [Ictalurus punctatus]	MF:GO:0003677; MF:GO:0003700; CC:GO:0005634; BP:GO:0006357	MF:DNA binding; MF:DNA-binding transcription factor activity; CC:nucleus; BP:regulation of transcription by RNA polymerase II	K04449	dre:564873	jund	MAPK signaling pathway , dre04010
Contig2167Position2643	0.381435	0.381435	8934_26	G	A	2643	416	0.142857	G/A	A	0.250	0.238578	Yes	Ts	Contig2167	uncharacterized protein C6orf62 homolog n=6 Tax=Clupeocephala TaxID=186625 RepID=A0A1S3Q302_SALSA	uncharacterized protein C6orf62 homolog [Pangasianodon hypophthalmus]_x0001_KAB5530808.1 hypothetical protein PHYPO_G00133600 [Pangasianodon hypophthalmus]				dre:553664	zgCC:111986
Contig21870Position1558	0.042895	0.042895	8947_28	G	A	1558	640	0.102808	G/A	A	0.189	0.0599128	Yes	Ts	Contig21870	kunitz-type protease inhibitor 2-like n=1 Tax=Ictalurus punctatus TaxID=7998 RepID=A0A2D0SSX2_ICTPU	hypothetical protein AMELA_G00101660 [Ameiurus melas]			K23421	dre:562009	spint2
Contig2355Position2357	0.781687	0.781687	9156_24	A	G	2357	408	0.732484	A/G	A	0.846	0.0492029	Yes	Ts	Contig2355	Uncharacterized protein n=1 Tax=Anguilla anguilla TaxID=7936 RepID=A0A0E9WP06_ANGAN	#N/A				None
Contig2402Position1910	-0.074604	0	9177_19	A	G	1910	426	0.144272	A/G	A	0.360	0.144272	Yes	Ts	Contig2402	Protein kinase domain-containing protein n=3 Tax=Siluroidei TaxID=1489793 RepID=A0A5N5N6Z5_PANHP	serine/threonine-protein kinase VRK1 [Pangasianodon hypophthalmus]_x0001_XP_034163658.1 serine/threonine-protein kinase VRK1 [Pangasianodon hypophthalmus]_x0001_KAB5562613.1 hypothetical protein PHYPO_G00019910 [Pangasianodon hypophthalmus]	MF:GO:0004674; MF:GO:0005524; BP:GO:0006468	MF:protein serine/threonine kinase activity; MF:ATP binding; BP:protein phosphorylation	K08816	dre:406694	vrk1
Contig263Position857	0.633638	0.633638	9251_7	A	G	857	1235	0.41186	A/G	G	0.586	0.221778	Yes	Ts	Contig263	NADH-ubiquinone oxidoreductase 75 kDa subunit, mitochondrial n=8 Tax=Characiphysae TaxID=186628 RepID=A0A2D0S3R1_ICTPU	hypothetical protein PHYPO_G00107650 [Pangasianodon hypophthalmus]	MF:GO:0008137; MF:GO:0009055; CC:GO:0016020; BP:GO:0042773; MF:GO:0051536	MF:NADH dehydrogenase (ubiquinone) activity; MF:electron transfer activity; CC:membrane; BP:ATP synthesis coupled electron transport; MF:iron-sulfur cluster binding	K03934	dre:493605	ndufs1	Metabolic pathways , dre01100; Oxidative phosphorylation , dre00190
Contig271Position888	0.633638	0.633638	9270_11	C	T	888	658	0.0147417	C/T	T	0.028	0.618896	Yes	Ts	Contig271	BSD domain-containing protein n=5 Tax=Siluroidei TaxID=1489793 RepID=A0A5N5PQX4_PANHP	BSD domain-containing protein 1 isoform X1 [Pangasianodon hypophthalmus]				dre:794882	bsdc1
Contig3133Position972	0.109293	0.109293	9396_20	T	A	972	691	0.041502	T/A	T	0.082	0.067791	Yes	Tv	Contig3133	latexin-like n=1 Tax=Ictalurus punctatus TaxID=7998 RepID=A0A2D0T9V0_ICTPU	latexin [Pangasianodon hypophthalmus]			K23594	dre:494053	lxn
Contig3324Position1521	-0.015226	0	9464_32	C	T	1521	1945	0.0212654	C/T	T	0.042	0.0212654	Yes	Ts	Contig3324	Aspartate aminotransferase n=4 Tax=Siluroidei TaxID=1489793 RepID=E3TEK5_ICTPU	aspartate aminotransferase, mitochondrial-like, partial [Clarias magur]	MF:GO:0004069; BP:GO:0006520; BP:GO:0009058; MF:GO:0030170	MF:L-aspartate:2-oxoglutarate aminotransferase activity; BP:cellular amino acid metabolic process; BP:biosynthetic process; MF:pyridoxal phosphate binding	K14455	dre:406688	got2a	Metabolic pathways , dre01100; Carbon metabolism , dre01200; Arginine biosynthesis , dre00220; 2-Oxocarboxylic acid metabolism , dre01210; Biosynthesis of amino acids , dre01230; Arginine and proline metabolism , dre00330; Cysteine and methionine metabolism , dre00270; Alanine;aspartate and glutamate metabolism , dre00250; Tyrosine metabolism , dre00350; Phenylalanine metabolism , dre00360; Pheny…
Contig3369Position1811	0.19174	0.19174	9481_16	C	G	1811	400	0.191547	C/G	G	0.383	0.00019281	Yes	Tv	Contig3369	PID domain-containing protein n=4 Tax=Siluroidei TaxID=1489793 RepID=A0A5N5MWP5_PANHP	PREDICTED: protein FAM43A [Ictalurus punctatus]				dre:334166	fam43a
Contig3474Position922	-0.118421	0	9519_35	A	G	922	483	0.119072	A/G	A	0.240	0.119072	Yes	Ts	Contig3474	AP complex subunit beta n=1 Tax=Ictalurus punctatus TaxID=7998 RepID=A0A2D0QBT2_ICTPU	PREDICTED: AP-2 complex subunit beta [Ictalurus punctatus]_x0001_XP_017315163.1 PREDICTED: AP-2 complex subunit beta [Ictalurus punctatus]_x0001_XP_017315165.1 PREDICTED: AP-2 complex subunit beta [Ictalurus punctatus]_x0001_XP_017315166.1 PREDICTED: AP-2 complex subunit beta [Ictalurus punctatus]_x0001_XP_017315167.1 PREDICTED: AP-2 complex subunit beta [Ictalurus punctatus]_x0001_XP_017315168.1…	BP:GO:0006886; BP:GO:0016192; CC:GO:0030131; MF:GO:0030276	BP:intracellular protein transport; BP:vesicle-mediated transport; CC:clathrin adaptor complex; MF:clathrin binding	K11825	dre:334632	ap2b1	Endocytosis , dre04144
Contig3474Position946	-0.171125	0	9519_11	G	A	946	407	0.181701	A/G	A	0.379	0.181701	Yes	Ts	Contig3474	AP complex subunit beta n=1 Tax=Ictalurus punctatus TaxID=7998 RepID=A0A2D0QBT2_ICTPU	PREDICTED: AP-2 complex subunit beta [Ictalurus punctatus]_x0001_XP_017315163.1 PREDICTED: AP-2 complex subunit beta [Ictalurus punctatus]_x0001_XP_017315165.1 PREDICTED: AP-2 complex subunit beta [Ictalurus punctatus]_x0001_XP_017315166.1 PREDICTED: AP-2 complex subunit beta [Ictalurus punctatus]_x0001_XP_017315167.1 PREDICTED: AP-2 complex subunit beta [Ictalurus punctatus]_x0001_XP_017315168.1…	BP:GO:0006886; BP:GO:0016192; CC:GO:0030131; MF:GO:0030276	BP:intracellular protein transport; BP:vesicle-mediated transport; CC:clathrin adaptor complex; MF:clathrin binding	K11825	dre:334632	ap2b1	Endocytosis , dre04144
Contig3474Position954	0.00000*	0	9519_3	A	G	954	407	0.0193349	A/G	G	0.037	0.0193349	Yes	Ts	Contig3474	AP complex subunit beta n=1 Tax=Ictalurus punctatus TaxID=7998 RepID=A0A2D0QBT2_ICTPU	PREDICTED: AP-2 complex subunit beta [Ictalurus punctatus]_x0001_XP_017315163.1 PREDICTED: AP-2 complex subunit beta [Ictalurus punctatus]_x0001_XP_017315165.1 PREDICTED: AP-2 complex subunit beta [Ictalurus punctatus]_x0001_XP_017315166.1 PREDICTED: AP-2 complex subunit beta [Ictalurus punctatus]_x0001_XP_017315167.1 PREDICTED: AP-2 complex subunit beta [Ictalurus punctatus]_x0001_XP_017315168.1…	BP:GO:0006886; BP:GO:0016192; CC:GO:0030131; MF:GO:0030276	BP:intracellular protein transport; BP:vesicle-mediated transport; CC:clathrin adaptor complex; MF:clathrin binding	K11825	dre:334632	ap2b1	Endocytosis , dre04144
Contig3479Position1797	0.010335	0.010335	9524_9	C	T	1797	2647	0.127373	C/T	C	0.235	0.117038	Yes	Ts	Contig3479	insulin-like growth factor-binding protein 1 isoform X1 n=2 Tax=Tachysurus fulvidraco TaxID=1234273 RepID=UPI000F503BD2	insulin-like growth factor-binding protein 1b isoform X1 [Pangasianodon hypophthalmus]			K23578	dre:793907	igfbp1b
Contig4429Position2273	0.797299	0.797299	11981_4	T	C	2273	1718	0.902617	C/T	C	0.949	0.105318	Yes	Ts	Contig4429	Fibrinogen C-terminal domain-containing protein n=3 Tax=Siluroidei TaxID=1489793 RepID=A0A5N5NKH1_PANHP	fibrinogen C domain-containing protein 1-like [Pangasianodon hypophthalmus]_x0001_KAB5567233.1 hypothetical protein PHYPO_G00230440 [Pangasianodon hypophthalmus]	CC:GO:0016021	CC:integral component of membrane		dre:100151577	si:dkeyp-51b7.3
Contig457Position668	-0.015226	0	9901_35	G	A	668	1663	0.0345323	G/A	A	0.069	0.0345323	Yes	Ts	Contig457	Uncharacterized protein n=2 Tax=Pangasianodon hypophthalmus TaxID=310915 RepID=A0A5N5N3C9_PANHP	hypothetical protein PHYPO_G00011790 [Pangasianodon hypophthalmus]	CC:GO:0016021	CC:integral component of membrane		dre:497419	zgCC:165461
Contig457Position674	-0.057182	0	9901_29	G	A	674	1710	0.0191656	G/A	G	0.096	0.0191656	Yes	Ts	Contig457	Uncharacterized protein n=2 Tax=Pangasianodon hypophthalmus TaxID=310915 RepID=A0A5N5N3C9_PANHP	hypothetical protein PHYPO_G00011790 [Pangasianodon hypophthalmus]	CC:GO:0016021	CC:integral component of membrane		dre:497419	zgCC:165461
Contig457Position676	-0.015226	0	9901_27	G	A	676	1695	0.0311403	G/A	G	0.063	0.0311403	Yes	Ts	Contig457	Uncharacterized protein n=2 Tax=Pangasianodon hypophthalmus TaxID=310915 RepID=A0A5N5N3C9_PANHP	hypothetical protein PHYPO_G00011790 [Pangasianodon hypophthalmus]	CC:GO:0016021	CC:integral component of membrane		dre:497419	zgCC:165461
Contig457Position701	0.019259	0.019259	9901_2	C	T	701	1624	0.00189583	C/T	C	0.029	0.0173632	Yes	Ts	Contig457	Uncharacterized protein n=2 Tax=Pangasianodon hypophthalmus TaxID=310915 RepID=A0A5N5N3C9_PANHP	hypothetical protein PHYPO_G00011790 [Pangasianodon hypophthalmus]	CC:GO:0016021	CC:integral component of membrane		dre:497419	zgCC:165461
Contig457Position702	-0.057182	0	9901_1	G	A	702	1604	0.0165974	G/A	G	0.113	0.0165974	Yes	Ts	Contig457	Uncharacterized protein n=2 Tax=Pangasianodon hypophthalmus TaxID=310915 RepID=A0A5N5N3C9_PANHP	hypothetical protein PHYPO_G00011790 [Pangasianodon hypophthalmus]	CC:GO:0016021	CC:integral component of membrane		dre:497419	zgCC:165461
Contig4875Position884	0.101734	0.101734	10004_6	T	G	884	1396	0.01926	T/G	G	0.105	0.082474	Yes	Tv	Contig4875	Glycerol-3-phosphate dehydrogenase [NAD(+)] n=25 Tax=Ostariophysi TaxID=32519 RepID=F1QGK0_DANRE	PREDICTED: glycerol-3-phosphate dehydrogenase [NAD(+)], cytoplasmic [Ictalurus punctatus]	MF:GO:0004367; BP:GO:0005975; CC:GO:0009331; MF:GO:0042803; BP:GO:0046168; MF:GO:0051287; BP:GO:0055114	MF:glycerol-3-phosphate dehydrogenase [NAD+] activity; BP:carbohydrate metabolic process; CC:glycerol-3-phosphate dehydrogenase complex; MF:protein homodimerization activity; BP:glycerol-3-phosphate catabolic process; MF:NAD binding; BP:obsolete oxidation-reduction process	K00006	dre:325181	gpd1b	Glycerophospholipid metabolism , dre00564
Contig4875Position905	0.00000*	0	10004_27	G	A	905	1288	0.0664318	G/A	G	0.127	0.0664318	Yes	Ts	Contig4875	Glycerol-3-phosphate dehydrogenase [NAD(+)] n=25 Tax=Ostariophysi TaxID=32519 RepID=F1QGK0_DANRE	PREDICTED: glycerol-3-phosphate dehydrogenase [NAD(+)], cytoplasmic [Ictalurus punctatus]	MF:GO:0004367; BP:GO:0005975; CC:GO:0009331; MF:GO:0042803; BP:GO:0046168; MF:GO:0051287; BP:GO:0055114	MF:glycerol-3-phosphate dehydrogenase [NAD+] activity; BP:carbohydrate metabolic process; CC:glycerol-3-phosphate dehydrogenase complex; MF:protein homodimerization activity; BP:glycerol-3-phosphate catabolic process; MF:NAD binding; BP:obsolete oxidation-reduction process	K00006	dre:325181	gpd1b	Glycerophospholipid metabolism , dre00564
Contig5001Position4653	0.00000*	0	10036_33	G	A	4653	5386	0.0420355	G/A	G	0.081	0.0420355	Yes	Ts	Contig5001	Alpha-actinin-3 n=80 Tax=Euteleostomi TaxID=117571 RepID=W5ULX8_ICTPU	PREDICTED: alpha-actinin-3 [Ictalurus punctatus]			K21073	dre:323320	actn3b
Contig5114Position521	0.00000*	0	10078_24	T	C	521	4851	0.0265095	T/C	C	0.053	0.0265095	Yes	Ts	Contig5114	Peptidyl-prolyl cis-trans isomerase n=1 Tax=Bagarius yarrelli TaxID=175774 RepID=A0A556TI18_BAGYA	peptidyl-prolyl cis-trans isomerase B [Pangasianodon hypophthalmus]_x0001_KAB5565908.1 hypothetical protein PHYPO_G00246940 [Pangasianodon hypophthalmus]			K03768	dre:406292	ppib
Contig5391Position74	-0.015226	0	10166_5	A	G	74	451	0.0427746	A/G	G	0.082	0.0427746	Yes	Ts	Contig5391	Mitochondrial NADH dehydrogenase (Ubiquinone) 1 alpha subcomplex subunit 9 n=7 Tax=Characiphysae TaxID=186628 RepID=E3TDV6_ICTPU	hypothetical protein AMELA_G00011720 [Ameiurus melas]	MF:GO:0016491; BP:GO:0055114	MF:oxidoreductase activity; BP:obsolete oxidation-reduction process	K03953	dre:541331	ndufa9a	Metabolic pathways , dre01100; Oxidative phosphorylation , dre00190
Contig5456Position11331	0.932774	0.932774	10192_9	G	A	11331	6639	0.997946	G/A	G	0.999	0.0651717	Yes	Ts	Contig5456*	NADH-ubiquinone oxidoreductase chain 5 n=7 Tax=Pimelodidae TaxID=30998 RepID=F7UJT1_PIMPI	NADH dehydrogenase subunit 5 [Pangasius pangasius]_x0001_AGI51615.1 NADH dehydrogenase subunit 5 [Pangasius pangasius]_x0001_AQT00870.1 NADH dehydrogenase subunit 5 [Pangasius pangasius]/ Steindachneridion melanodermatum voucher LGP11105 mitochondrion, complete genome(NC_065247.1)	CC:GO:0005743; MF:GO:0008137; CC:GO:0016021; BP:GO:0042773; CC:GO:0070469	CC:mitochondrial inner membrane; MF:NADH dehydrogenase (ubiquinone) activity; CC:integral component of membrane; BP:ATP synthesis coupled electron transport; CC:respirasome	K02256	dre:140539	COX1	Metabolic pathways , dre01100; Cardiac muscle contraction , dre04260; Oxidative phosphorylation , dre00190
Contig5725Position527	0.00000*	0	10285_4	G	C	527	481	0.130979	G/C	C	0.239	0.130979	Yes	Tv	Contig5725	Dynamin-type G domain-containing protein n=36 Tax=Actinopteri TaxID=186623 RepID=A0A3B4EKD3_PYGNA	LOW QUALITY PROTEIN: mitofusin-2 [Pangasianodon hypophthalmus]			K06030	dre:567448	mfn2	NOD-like receptor signaling pathway , dre04621; Mitophagy - animal , dre04137
Contig6481Position335	0.583333	0.583333	12044_27	G	A	335	551	0.0120068	G/A	G	0.022	0.571326	Yes	Ts	Contig6481	DNA helicase n=2 Tax=Ictalurus punctatus TaxID=7998 RepID=A0A2D0S5T1_ICTPU	chromodomain-helicase-DNA-binding protein 4-like isoform X1, partial [Clarias magur]				dre:558344	chd4a
Contig6622Position3485	0.00000*	0	10563_4	C	T	3485	903	0.00820316	C/T	T	0.015	0.00820316	Yes	Ts	Contig6622	HTH La-type RNA-binding domain-containing protein n=4 Tax=Siluroidei TaxID=1489793 RepID=A0A5N5P518_PANHP	La-related protein 6 [Bagarius yarrelli]	BP:GO:0001756; MF:GO:0003723; CC:GO:0005634; BP:GO:0006396; BP:GO:0006417; CC:GO:1990904	BP:somitogenesis; MF:RNA binding; CC:nucleus; BP:RNA processing; BP:regulation of translation; CC:ribonucleoprotein complex	K18733	dre:334471	larp6a
Contig6624Position271	0.462071	0.462071	10566_33	C	T	271	666	0.327526	C/T	T	0.547	0.134545	Yes	Ts	Contig6624	Prohibitin (Fragment) n=2 Tax=Otophysi TaxID=186626 RepID=A0A553R082_9TELE	Prohibitin [Bagarius yarrelli]	CC:GO:0005743	CC:mitochondrial inner membrane	K17080	dre:321346	phb
Contig6723Position244	-0.04307	0	10577_34	T	C	244	493	0.00122899	T/C	C	0.025	0.00122899	Yes	Ts	Contig6723	growth hormone-inducible Transmembrane protein n=4 Tax=Siluroidei TaxID=1489793 RepID=W5U8U4_ICTPU	hypothetical protein PHYPO_G00039190 [Pangasianodon hypophthalmus]	CC:GO:0016021	CC:integral component of membrane	K21890	dre:393563	ghitm
Contig6723Position259	-0.067709	0	10577_19	A	G	259	433	0.138227	A/G	A	0.363	0.138227	Yes	Ts	Contig6723	growth hormone-inducible Transmembrane protein n=4 Tax=Siluroidei TaxID=1489793 RepID=W5U8U4_ICTPU	hypothetical protein PHYPO_G00039190 [Pangasianodon hypophthalmus]	CC:GO:0016021	CC:integral component of membrane	K21890	dre:393563	ghitm
Contig6952Position2593	0.019259	0.019259	12422_29	G	A	2593	2036	0.0626582	G/A	A	0.118	0.0433992	Yes	Ts	Contig6952	Uncharacterized protein n=2 Tax=Pangasianodon hypophthalmus TaxID=310915 RepID=A0A5N5LLV4_PANHP	hypothetical protein PHYPO_G00083400 [Pangasianodon hypophthalmus]	MF:GO:0004601; BP:GO:0006952; BP:GO:0006979; MF:GO:0020037; BP:GO:0055114; BP:GO:0098869	MF:peroxidase activity; BP:defense response; BP:response to oxidative stress; MF:heme binding; BP:obsolete oxidation-reduction process; BP:cellular oxidant detoxification	K10788	dre:337514	mpx
Contig7929Position1021	0.368737	0.368737	10971_24	C	A	1021	1866	0.391282	C/A	C	0.591	0.0225449	Yes	Tv	Contig7929	ANK_REP_REGION domain-containing protein n=6 Tax=Osteoglossocephalai TaxID=1489341 RepID=A0A5N5NFS9_PANHP	myotrophin [Carassius auratus]				dre:406240	mtpn
Contig8101Position1271	0.716558	0.716558	11021_27	A	G	1271	511	0.468942	A/G	G	0.674	0.247616	Yes	Ts	Contig8101	Uncharacterized protein n=1 Tax=Bagarius yarrelli TaxID=175774 RepID=A0A556TUN3_BAGYA	hypothetical protein Baya_3174 [Bagarius yarrelli]				None
Contig8267Position1013	0.150658	0.150658	11089_3	G	A	1013	464	0.169366	G/A	A	0.290	0.0187075	Yes	Ts	Contig8267	Dihydrolipoamide acetyltransferase component of pyruvate dehydrogenase complex n=5 Tax=Siluroidei TaxID=1489793 RepID=A0A5N5PJ82_PANHP	lipoamide acyltransferase component of branched-chain alpha-keto acid dehydrogenase complex, mitochondrial-like [Pangasianodon hypophthalmus]_x0001_KAB5579804.1 hypothetical protein PHYPO_G00199160 [Pangasianodon hypophthalmus]	MF:GO:0016746	MF:transferase activity, transferring acyl groups	K09699	dre:541388	dbt	Metabolic pathways , dre01100; Valine;leucine and isoleucine degradation , dre00280; Propanoate metabolism , dre00640
Contig8351Position1116	0.515525	0.515525	11110_9	C	T	1116	1037	0.314966	C/T	T	0.515	0.200559	Yes	Ts	Contig8351	60S ribosomal protein L26-like 1 n=2 Tax=Neognathae TaxID=8825 RepID=A0A1V4KU81_PATFA	60S ribosomal protein L26 isoform X1 [Rhincodon typus]			K02898	dre:406387	rpl26	Ribosome , dre03010
Contig8649Position1440	0.514139	0.514139	11185_2	T	A	1440	2237	0.138436	T/A	T	0.244	0.375703	Yes	Tv	Contig8649	IF rod domain-containing protein n=1 Tax=Pangasianodon hypophthalmus TaxID=310915 RepID=A0A5N5PW54_PANHP	Intermediate filament protein ON3 [Oryzias melastigma]	CC:GO:0045095	CC:keratin filament	K07605	dre:794486	krt4
Contig8893Position914	0.797299	0.797299	11249_30	C	T	914	423	0.888393	C/T	T	0.941	0.0910939	Yes	Ts	Contig8893	stress-induced-phosphoprotein 1 n=4 Tax=Characiphysae TaxID=186628 RepID=A0A2D0Q955_ICTPU	hypothetical protein AMELA_G00253600 [Ameiurus melas]			K09553	dre:493606	stip1
Contig8893Position916	0.797299	0.797299	11249_28	T	C	916	402	0.882788	T/C	C	0.940	0.0854892	Yes	Ts	Contig8893	stress-induced-phosphoprotein 1 n=4 Tax=Characiphysae TaxID=186628 RepID=A0A2D0Q955_ICTPU	hypothetical protein AMELA_G00253600 [Ameiurus melas]			K09553	dre:493606	stip1
Contig915Position2990	0.557838	0.557838	11312_15	C	G	2990	1105	0.54267	C/G	G	0.707	0.0151684	Yes	Tv	Contig915	Glutamate dehydrogenase (NAD(P)(+)) n=1 Tax=Electrophorus electricus TaxID=8005 RepID=A0A4W4GHY5_ELEEL	glutamate dehydrogenase 1b [Pangasianodon hypophthalmus]_x0001_KAB5555731.1 hypothetical protein PHYPO_G00037500 [Pangasianodon hypophthalmus]	BP:GO:0006520; MF:GO:0016639; BP:GO:0055114	BP:cellular amino acid metabolic process; MF:oxidoreductase activity, acting on the CH-NH2 group of donors, NAD or NADP as acceptor; BP:obsolete oxidation-reduction process	K00261	dre:373092	glud1b	Metabolic pathways , dre01100; Carbon metabolism , dre01200; Necroptosis , dre04217; Arginine biosynthesis , dre00220; Nitrogen metabolism , dre00910; Alanine;aspartate and glutamate metabolism , dre00250; D-Glutamine and D-glutamate metabolism , dre00471
Contig9365Position1098	0.429197	0.429197	11409_9	C	T	1098	609	0.0499821	C/T	C	0.094	0.379215	Yes	Ts	Contig9365	C4a anaphylatoxin n=1 Tax=Ictalurus punctatus TaxID=7998 RepID=A0A2D0SV09_ICTPU	LOW QUALITY PROTEIN: complement C4-B [Pangasianodon hypophthalmus]			K03989	dre:566261	c4
Contig9520Position2671	-0.034986	0	11459_35	C	G	2671	3109	0.0181911	C/G	C	0.064	0.0181911	Yes	Tv	Contig9520	Activation peptide n=2 Tax=Ictalurus punctatus TaxID=7998 RepID=A0A2D0PYF3_ICTPU	hypothetical protein AMELA_G00280820 [Ameiurus melas]				dre:322691	plg	Neuroactive ligand-receptor interaction , dre04080
Contig9736Position620	0.249241	0.249241	11518_32	C	A	620	1248	0.177555	C/A	C	0.303	0.0716864	Yes	Tv	Contig9736	apolipoprotein B-100-like n=1 Tax=Ictalurus punctatus TaxID=7998 RepID=A0A2D0Q2E5_ICTPU	LOW QUALITY PROTEIN: apolipoprotein Bb, tandem duplicate 1 [Pangasianodon hypophthalmus]				dre:321166	apobb.1
Contig9848Position1852	0.038168	0.038168	11546_0	G	A	1852	1853	0.00409781	G/A	G	0.011	0.0340702	Yes	Ts	Contig9848	HATPase_c domain-containing protein n=8 Tax=Osteoglossocephalai TaxID=1489341 RepID=A0A5N5LGS7_PANHP	endoplasmin [Pangasianodon hypophthalmus]_x0001_KAB5542007.1 hypothetical protein PHYPO_G00086470 [Pangasianodon hypophthalmus]	MF:GO:0005524; BP:GO:0006457; MF:GO:0051082	MF:ATP binding; BP:protein folding; MF:unfolded protein binding	K09487	dre:386590	hsp90b1	Protein processing in endoplasmic reticulum , dre04141
Contig9953Position1553	0.101734	0.101734	12131_0	C	T	1553	1254	0.121717	C/T	T	0.218	0.0199831	Yes	Ts	Contig9953	Uncharacterized protein n=6 Tax=Clupeocephala TaxID=186625 RepID=A0A3B4DN19_PYGNA	PREDICTED: serine/threonine-protein phosphatase 4 regulatory subunit 4 isoform X1 [Ictalurus punctatus]			K15426	dre:567930	ppp4r4
TRINITY_DN10214_c0_g1_i11Position500	0.716558	0.716558	127_5	A	G	500	638	0.489439	A/G	A	0.660	0.227119	Yes	Ts	TRINITY_DN10214_c0_g1_i11	Glyoxylate reductase/hydroxypyruvate reductase n=4 Tax=Siluroidei TaxID=1489793 RepID=E3TE37_ICTPU	hypothetical protein AMELA_G00009450 [Ameiurus melas]			K00049	dre:497183	grhpra	Metabolic pathways , dre01100; Glycine;serine and threonine metabolism , dre00260; Glyoxylate and dicarboxylate metabolism , dre00630; Pyruvate metabolism , dre00620
TRINITY_DN1052_c1_g1_i2Position4106	-0.357143	0	5785_9	A	G	4106	2290	0.234163	A/G	A	0.484	0.234163	Yes	Ts	TRINITY_DN1052_c1_g1_i2	Complement component C9 n=3 Tax=Pangasianodon hypophthalmus TaxID=310915 RepID=A0A5N5JTK4_PANHP	complement component C9 isoform X2 [Pangasianodon hypophthalmus]			K04000	dre:554141	c9
TRINITY_DN10764_c0_g1_i2Position578	0.932774	0.932774	262_29	G	C	578	616	0.888242	C/G	C	0.941	0.0445323	Yes	Tv	TRINITY_DN10764_c0_g1_i2	Mitochondrial carrier-like protein 2 n=4 Tax=Siluroidei TaxID=1489793 RepID=E3TE41_ICTPU	hypothetical protein AMELA_G00014980 [Ameiurus melas]			K17885	dre:30655	mtch2
TRINITY_DN1136_c0_g1_i13Position951	0.019259	0.019259	345_1	C	T	951	489	0.0577988	C/T	C	0.109	0.0385398	Yes	Ts	TRINITY_DN1136_c0_g1_i13	E3 ubiquitin-protein ligase MYCBP2 isoform X17 n=1 Tax=Pangasianodon hypophthalmus TaxID=310915 RepID=UPI00147AA00F	E3 ubiquitin-protein ligase MYCBP2 isoform X17 [Pangasianodon hypophthalmus]			K10693	dre:368439	mycbp2
TRINITY_DN11406_c0_g1_i1Position1048	0.647836	0.647836	353_31	G	A	1048	803	0.963395	A/G	A	0.984	0.315559	Yes	Ts	TRINITY_DN11406_c0_g1_i1	Creatine kinase n=1 Tax=Scleropages formosus TaxID=113540 RepID=A0A0P7TLV2_SCLFO	creatine kinase, brain a isoform X2 [Pangasianodon hypophthalmus]				dre:564694	ckba	Metabolic pathways , dre01100; Arginine and proline metabolism , dre00330
TRINITY_DN12729_c0_g1_i4Position509	0.019259	0.019259	627_10	G	T	509	2311	0.0226384	G/A	A	0.045	0.00337943	No	Ts	TRINITY_DN12729_c0_g1_i4	Eukaryotic translation initiation factor 3 subunit L n=1 Tax=Pangasianodon hypophthalmus TaxID=310915 RepID=A0A5N5PS89_PANHP	eukaryotic translation initiation factor 3 subunit L [Astyanax mexicanus]			K15029	dre:406402	eif3s6ip
TRINITY_DN13003_c0_g1_i2Position1031	0.010253	0.010253	688_28	A	G	1031	436	0.0808913	A/G	G	0.147	0.0706383	Yes	Ts	TRINITY_DN13003_c0_g1_i2	Sulfurtransferase n=2 Tax=Pangasianodon hypophthalmus TaxID=310915 RepID=A0A5N5JRX4_PANHP	3-mercaptopyruvate sulfurtransferase [Pangasianodon hypophthalmus]_x0001_KAB5517617.1 hypothetical protein PHYPO_G00169230 [Pangasianodon hypophthalmus]	MF:GO:0004792	MF:thiosulfate sulfurtransferase activity	K01011	dre:796025	zgCC:162544	Metabolic pathways , dre01100; Cysteine and methionine metabolism , dre00270; Sulfur relay system , dre04122; Sulfur metabolism , dre00920
TRINITY_DN13003_c0_g1_i2Position1043	0.329877	0.329877	688_16	G	A	1043	502	0.0327942	G/A	A	0.174	0.297083	Yes	Ts	TRINITY_DN13003_c0_g1_i2	Sulfurtransferase n=2 Tax=Pangasianodon hypophthalmus TaxID=310915 RepID=A0A5N5JRX4_PANHP	3-mercaptopyruvate sulfurtransferase [Pangasianodon hypophthalmus]_x0001_KAB5517617.1 hypothetical protein PHYPO_G00169230 [Pangasianodon hypophthalmus]	MF:GO:0004792	MF:thiosulfate sulfurtransferase activity	K01011	dre:796025	zgCC:162544	Metabolic pathways , dre01100; Cysteine and methionine metabolism , dre00270; Sulfur relay system , dre04122; Sulfur metabolism , dre00920
TRINITY_DN13174_c0_g1_i1Position1067	0.019259	0.019259	712_35	G	A	1067	1601	0.0290168	G/A	G	0.056	0.00975783	Yes	Ts	TRINITY_DN13174_c0_g1_i1	cytochrome b-c1 complex subunit 2, mitochondrial n=3 Tax=Siluroidei TaxID=1489793 RepID=A0A2D0SBL2_ICTPU	cytochrome b-c1 complex subunit 2, mitochondrial [Pangasianodon hypophthalmus]_x0001_KAB5555378.1 hypothetical protein PHYPO_G00033340 [Pangasianodon hypophthalmus]	MF:GO:0046872	MF:metal ion binding	K00415	dre:322549	uqcrc2b	Metabolic pathways , dre01100; Cardiac muscle contraction , dre04260; Oxidative phosphorylation , dre00190
TRINITY_DN1326_c0_g2_i3Position3036	0.729582	0.729582	735_10	A	G	3036	6213	0.988809	G/A	A	0.994	0.259227	Yes	Ts	TRINITY_DN1326_c0_g2_i3	PLAC8-like protein 1 n=10 Tax=Otophysi TaxID=186626 RepID=E3TEM6_ICTPU	cornifelin-like [Pangasianodon hypophthalmus]				dre:436758	mrps15	Ribosome , dre03010
TRINITY_DN1328_c0_g1_i1Position2115	0.019259	0.019259	5455_33	G	A	2115	1970	0.00206568	G/A	G	0.007	0.0171933	Yes	Ts	TRINITY_DN1328_c0_g1_i1	CD45 n=1 Tax=Ictalurus punctatus TaxID=7998 RepID=Q5S4N3_ICTPU	CD45 precursor [Ictalurus punctatus]	BP:GO:0006470; CC:GO:0016020; MF:GO:0016791	BP:protein dephosphorylation; CC:membrane; MF:phosphatase activity	K06478	dre:559154	ptprc	Cell adhesion molecules (CAMs) , dre04514
TRINITY_DN14250_c2_g1_i6Position766	0.00000*	0	52_34	G	T	766	566	0.0286182	G/A/T	T	0.106	0.0286182	Yes	More than two alleles	TRINITY_DN14250_c2_g1_i6	reticulon-1a isoform X1 n=1 Tax=Pangasianodon hypophthalmus TaxID=310915 RepID=UPI00147AAA04	reticulon-1a isoform X1 [Pangasianodon hypophthalmus]			K20721	dre:323706	rtn1a
TRINITY_DN14691_c0_g1_i6Position2034	0.00000*	0	981_11	G	A	2034	1957	0.0607107	G/A	G	0.116	0.0607107	Yes	Ts	TRINITY_DN14691_c0_g1_i6	Adenylyl cyclase-associated protein n=2 Tax=Astyanax mexicanus TaxID=7994 RepID=W5LN41_ASTMX	PREDICTED: adenylyl cyclase-associated protein 1 isoform X1 [Pygocentrus nattereri]			K17261	dre:334527	cap1
TRINITY_DN16060_c0_g1_i1Position113	0.277324	0.277324	1201_34	C	G	113	536	0.0673243	C/G	G	0.232	0.21	Yes	Tv	TRINITY_DN16060_c0_g1_i1	Vacuolar protein sorting-associated protein 35 n=3 Tax=Sciaenidae TaxID=30870 RepID=A0A0F8AYK0_LARCR	hypothetical protein AMELA_G00030860 [Ameiurus melas]			K18468	dre:561697	vps35	Endocytosis , dre04144
TRINITY_DN16060_c0_g1_i1Position144	0.836287	0.836287	1201_3	A	T	144	638	0.107901	T/A	A	0.328	0.728386	Yes	Tv	TRINITY_DN16060_c0_g1_i1	Vacuolar protein sorting-associated protein 35 n=3 Tax=Sciaenidae TaxID=30870 RepID=A0A0F8AYK0_LARCR	hypothetical protein AMELA_G00030860 [Ameiurus melas]			K18468	dre:561697	vps35	Endocytosis , dre04144
TRINITY_DN1616_c0_g2_i7Position1195	0.150658	0.150658	1214_6	C	T	1195	698	0.0390724	C/T	T	0.077	0.111586	Yes	Ts	TRINITY_DN1616_c0_g2_i7	ethanolamine-phosphate phospho-lyase isoform X1 n=6 Tax=Siluroidei TaxID=1489793 RepID=A0A2D0RB48_ICTPU	ethanolamine-phosphate phospho-lyase [Pangasianodon hypophthalmus]_x0001_KAB5579423.1 hypothetical protein PHYPO_G00194910 [Pangasianodon hypophthalmus]	MF:GO:0008483; MF:GO:0030170	MF:transaminase activity; MF:pyridoxal phosphate binding	K14286	dre:393421	etnppl	Glycerophospholipid metabolism , dre00564; Metabolic pathways , dre01100
TRINITY_DN16394_c0_g1_i9Position376	0.161303	0.161303	1245_1	G	A	376	3158	0.040594	G/A	G	0.080	0.120709	Yes	Ts	TRINITY_DN16394_c0_g1_i9	4-hydroxyphenylpyruvate dioxygenase n=4 Tax=Siluroidei TaxID=1489793 RepID=A0A2D0QCX8_ICTPU	4-hydroxyphenylpyruvate dioxygenase [Pangasianodon hypophthalmus]_x0001_KAB5522436.1 hypothetical protein PHYPO_G00159510 [Pangasianodon hypophthalmus]	MF:GO:0003868; BP:GO:0009072; MF:GO:0046872	MF:4-hydroxyphenylpyruvate dioxygenase activity; BP:aromatic amino acid family metabolic process; MF:metal ion binding	K00457	dre:394142	hpda	Metabolic pathways , dre01100; Ubiquinone and other terpenoid-quinone biosynthesis , dre00130; Tyrosine metabolism , dre00350; Phenylalanine metabolism , dre00360
TRINITY_DN1698_c0_g1_i2Position454	0.109293	0.109293	1351_1	T	C	454	712	0.0770924	T/C	C	0.142	0.0322006	Yes	Ts	TRINITY_DN1698_c0_g1_i2	grancalcin-like isoform X1 n=4 Tax=Siluroidei TaxID=1489793 RepID=A0A2D0S3G3_ICTPU	grancalcin [Pangasianodon hypophthalmus]_x0001_KAB5584431.1 hypothetical protein PHYPO_G00107450 [Pangasianodon hypophthalmus]	MF:GO:0005509	MF:calcium ion binding		dre:449543	zgCC:92027
TRINITY_DN17296_c1_g1_i2Position1366	0.282686	0.282686	5940_26	G	A	1366	1332	0.468403	G/A	A	0.638	0.185717	Yes	Ts	TRINITY_DN17296_c1_g1_i2	55 kDa erythrocyte membrane protein n=4 Tax=Siluroidei TaxID=1489793 RepID=W5UL03_ICTPU	55 kDa erythrocyte membrane protein isoform X1 [Pangasianodon hypophthalmus]_x0001_KAB5548634.1 hypothetical protein PHYPO_G00057860 [Pangasianodon hypophthalmus]			K21880	dre:325542	mpp1
TRINITY_DN17416_c1_g1_i8Position812	0.00000*	0	5945_28	G	A	812	444	0.0185258	G/A	G	0.034	0.0185258	Yes	Ts	TRINITY_DN17416_c1_g1_i8	Protein-serine/threonine kinase n=8 Tax=Otophysi TaxID=186626 RepID=A0A2D0QCE4_ICTPU	PREDICTED: 3-methyl-2-oxobutanoate dehydrogenase [lipoamide] kinase, mitochondrial [Ictalurus punctatus]	MF:GO:0004672; MF:GO:0005524; CC:GO:0005759; BP:GO:0006468	MF:protein kinase activity; MF:ATP binding; CC:mitochondrial matrix; BP:protein phosphorylation	K00905	dre:282677	bckdk
TRINITY_DN1767_c1_g1_i3Position444	0.365611	0.365611	5954_0	G	A	444	7451	0.137906	G/A	A	0.296	0.227705	Yes	Ts	TRINITY_DN1767_c1_g1_i3	HABP4_PAI-RBP1 domain-containing protein n=9 Tax=Siluroidei TaxID=1489793 RepID=A0A5N5PZ70_PANHP	plasminogen activator inhibitor 1 RNA-binding protein isoform X2 [Tachysurus fulvidraco]			K13199	dre:335449	serbp1a
TRINITY_DN1902_c1_g1_i8Position480	0	0	5968_10	A	T	480	7499	0.036199	A/T/G	T	0.175	0.036199	Yes	More than two alleles	TRINITY_DN1902_c1_g1_i8	Ferritin n=4 Tax=Ostariophysi TaxID=32519 RepID=A0A3B1IW14_ASTMX	ferritin middle subunit [Ictalurus furcatus]	BP:GO:0006826; BP:GO:0006879; MF:GO:0008199	BP:iron ion transport; BP:cellular iron ion homeostasis; MF:ferric iron binding	K00522	dre:436651	fthl27	Necroptosis , dre04217; Ferroptosis , dre04216
TRINITY_DN1964_c0_g1_i5Position753	0.729582	0.729582	1661_33	A	G	753	836	0.580712	A/G	A	0.735	0.14887	Yes	Ts	TRINITY_DN1964_c0_g1_i5	Glutamate receptor ionotropic, NMDA 1 n=21 Tax=Siluroidei TaxID=1489793 RepID=A0A2D0SYK1_ICTPU	glutamate receptor ionotropic, NMDA 1a isoform X4 [Pangasianodon hypophthalmus]			K05208	dre:100005675	grin1b	Calcium signaling pathway , dre04020; Neuroactive ligand-receptor interaction , dre04080
TRINITY_DN1983_c0_g1_i5Position982	0.429197	0.429197	1672_5	G	A	982	434	0.229514	G/A	A	0.373	0.199683	Yes	Ts	TRINITY_DN1983_c0_g1_i5	SWI/SNF complex subunit SMARCC1-like isoform X1 n=6 Tax=Siluroidei TaxID=1489793 RepID=A0A2D0PVZ7_ICTPU	SWI/SNF complex subunit SMARCC1b isoform X3 [Pangasianodon hypophthalmus]_x0001_KAB5531135.1 hypothetical protein PHYPO_G00137410 [Pangasianodon hypophthalmus]	CC:GO:0016514; BP:GO:0043044	CC:SWI/SNF complex; BP:ATP-dependent chromatin remodeling	K11649	dre:553471	smarcc1b
TRINITY_DN20507_c0_g1_i1Position358	0.109293	0.109293	1739_25	A	G	358	7316	0.0816807	A/G	G	0.152	0.0276123	Yes	Ts	TRINITY_DN20507_c0_g1_i1	betaine--homocysteine S-methyltransferase 1 n=5 Tax=Siluroidei TaxID=1489793 RepID=A0A2D0T0V7_ICTPU	betaine--homocysteine S-methyltransferase 1 [Pangasianodon hypophthalmus]_x0001_KAB5549289.1 hypothetical protein PHYPO_G00065670 [Pangasianodon hypophthalmus]	MF:GO:0008168; BP:GO:0032259; MF:GO:0046872	MF:methyltransferase activity; BP:methylation; MF:metal ion binding	K00544	dre:322228	bhmt	Metabolic pathways , dre01100; Glycine;serine and threonine metabolism , dre00260; Cysteine and methionine metabolism , dre00270
TRINITY_DN208_c1_g1_i4Position1833	0.019259	0.019259	5992_8	C	T	1833	864	0.0398452	C/T	T	0.080	0.0205862	Yes	Ts	TRINITY_DN208_c1_g1_i4	5'-nucleotidase domain-containing protein 4 isoform X1 n=3 Tax=Siluroidei TaxID=1489793 RepID=A0A2D0SQV2_ICTPU	5'-nucleotidase, cytosolic II, like 1 [Pangasianodon hypophthalmus]_x0001_KAB5543782.1 hypothetical protein PHYPO_G00083570 [Pangasianodon hypophthalmus]	MF:GO:0016787; MF:GO:0046872	MF:hydrolase activity; MF:metal ion binding	K01081	dre:447810	nt5c2l1
TRINITY_DN23160_c0_g1_i2Position475	0.019259	0.019259	2001_10	A	G	475	571	0.0135218	A/G	G	0.031	0.00573723	Yes	Ts	TRINITY_DN23160_c0_g1_i2	Anaphase-promoting complex subunit CDC26 n=2 Tax=Siluroidei TaxID=1489793 RepID=A0A556TYC1_BAGYA	anaphase-promoting complex subunit CDC26 [Ictalurus punctatus]_x0001_XP_017314854.1 PREDICTED: anaphase-promoting complex subunit CDC26 isoform X1[Ictalurus punctatus]_x0001_XP_017314856.1 PREDICTED: anaphase-promoting complex subunit CDC26 isoform X1[Ictalurus punctatus]_x0001_ADO29193.1 anaphase-promoting complex subunit cdc26 [Ictalurus punctatus]_x0001_KAF4072914.1 hypothetical protein AMELA_…			K03359	dre:445501	cdc26	Ubiquitin mediated proteolysis , dre04120; Oocyte meiosis , dre04114; Progesterone-mediated oocyte maturation , dre04914; Cell cycle , dre04110
TRINITY_DN23330_c0_g1_i2Position689	0.322963	0.322963	2018_25	A	G	689	3337	0.281154	A/G	A	0.440	0.0418088	Yes	Ts	TRINITY_DN23330_c0_g1_i2	ATP synthase F(0) complex subunit B1, mitochondrial n=4 Tax=Siluroidei TaxID=1489793 RepID=E3TG11_ICTPU	hypothetical protein PHYPO_G00232440 [Pangasianodon hypophthalmus]	CC:GO:0000276; MF:GO:0015078; BP:GO:0015986	CC:mitochondrial proton-transporting ATP synthase complex, coupling factor F(o); MF:proton transmembrane transporter activity; BP:ATP synthesis coupled proton transport	K02127	dre:449787	atp5pb	Metabolic pathways , dre01100; Oxidative phosphorylation , dre00190
TRINITY_DN2603_c0_g1_i9Position4041	0.00000*	0	2179_1	G	A	4041	1019	0.0805938	G/A	A	0.149	0.0805938	Yes	Ts	TRINITY_DN2603_c0_g1_i9	SH3 domain-containing protein n=22 Tax=Siluroidei TaxID=1489793 RepID=A0A5N5PE37_PANHP	nebulin isoform X20 [Pangasianodon hypophthalmus]			K18267	dre:566928	neb
TRINITY_DN2619_c0_g1_i17Position1350	0.019259	0.019259	2192_26	T	A	1350	459	0.00047433	T/A	A	0.011	0.0187847	Yes	Tv	TRINITY_DN2619_c0_g1_i17	ADF-H domain-containing protein n=15 Tax=Siluroidei TaxID=1489793 RepID=A0A5N5M0D4_PANHP	drebrin isoform X1 [Pangasianodon hypophthalmus]				dre:561153	dbn1
TRINITY_DN2619_c0_g1_i17Position1344	0.326569	0.326569	2192_32	T	C	1344	441	0.322173	T/C	C	0.494	0.00439574	Yes	Ts	TRINITY_DN2619_c0_g1_i17	ADF-H domain-containing protein n=15 Tax=Siluroidei TaxID=1489793 RepID=A0A5N5M0D4_PANHP	drebrin isoform X1 [Pangasianodon hypophthalmus]				dre:561153	dbn1
TRINITY_DN2726_c0_g1_i22Position377	-0.073027	0	5034_19	G	T	377	1289	0.110466	G/T	G	0.333	0.110466	Yes	Tv	TRINITY_DN2726_c0_g1_i22	C-C motif chemokine 3-like n=2 Tax=Pangasianodon hypophthalmus TaxID=310915 RepID=UPI000F00C151	C-C motif chemokine 3-like [Pangasianodon hypophthalmus]_x0001_XP_034160008.1 C-C motif chemokine 3-like [Pangasianodon hypophthalmus]_x0001_XP_034160009.1 C-C motif chemokine 3-like [Pangasianodon hypophthalmus]			K05408	dre:100537088	ccl36.1
TRINITY_DN2726_c0_g1_i22Position364	0.126214	0.126214	5034_6	G	A	364	1877	0.00641895	G/A	A	0.057	0.119795	Yes	Ts	TRINITY_DN2726_c0_g1_i22	C-C motif chemokine 3-like n=2 Tax=Pangasianodon hypophthalmus TaxID=310915 RepID=UPI000F00C151	C-C motif chemokine 3-like [Pangasianodon hypophthalmus]_x0001_XP_034160008.1 C-C motif chemokine 3-like [Pangasianodon hypophthalmus]_x0001_XP_034160009.1 C-C motif chemokine 3-like [Pangasianodon hypophthalmus]			K05408	dre:100537088	ccl36.1
TRINITY_DN2726_c0_g1_i22Position592	0.019798	0.019798	5035_6	G	A	592	1740	0.0262594	G/A	A	0.157	0.0064614	Yes	Ts	TRINITY_DN2726_c0_g1_i22	C-C motif chemokine 3-like n=2 Tax=Pangasianodon hypophthalmus TaxID=310915 RepID=UPI000F00C151	C-C motif chemokine 3-like [Pangasianodon hypophthalmus]_x0001_XP_034160008.1 C-C motif chemokine 3-like [Pangasianodon hypophthalmus]_x0001_XP_034160009.1 C-C motif chemokine 3-like [Pangasianodon hypophthalmus]			K05408	dre:100537088	ccl36.1
TRINITY_DN2859_c0_g1_i10Position2075	-0.015226	0	2332_35	T	A	2075	832	0.0285076	T/A	T	0.059	0.0285076	Yes	Tv	TRINITY_DN2859_c0_g1_i10	tax1-binding protein 1 isoform X1 n=11 Tax=Characiphysae TaxID=186628 RepID=A0A2D0RA68_ICTPU	tax1-binding protein 1 homolog B isoform X1 [Pangasianodon hypophthalmus]_x0001_XP_034155497.1 tax1-binding protein 1 homolog B isoform X1 [Pangasianodon hypophthalmus]_x0001_XP_034156163.1 tax1-binding protein 1 homolog B isoform X1 [Pangasianodon hypophthalmus]_x0001_KAB5586949.1 hypothetical protein PHYPO_G00007380 [Pangasianodon hypophthalmus]	MF:GO:0046872	MF:metal ion binding	K21347	dre:324152	tax1bp1b	Mitophagy - animal , dre04137
TRINITY_DN2922_c1_g1_i1Position730	0.932774	0.932774	6063_33	A	C	730	576	0.755795	C/A	A	0.865	0.176979	Yes	Tv	TRINITY_DN2922_c1_g1_i1	CCAAT/enhancer-binding protein n=4 Tax=Siluroidei TaxID=1489793 RepID=A0A2D0Q7Y1_ICTPU	CCAAT/enhancer-binding protein alpha [Pangasianodon hypophthalmus]			K09055	dre:140815	cebpa
TRINITY_DN2922_c1_g1_i1Position716	0.109293	0.109293	6063_19	A	G	716	619	0.085669	A/G	G	0.163	0.023624	Yes	Ts	TRINITY_DN2922_c1_g1_i1	CCAAT/enhancer-binding protein n=4 Tax=Siluroidei TaxID=1489793 RepID=A0A2D0Q7Y1_ICTPU	CCAAT/enhancer-binding protein alpha [Pangasianodon hypophthalmus]			K09055	dre:140815	cebpa
TRINITY_DN30762_c0_g1_i1Position1068	0.019259	0.019259	2507_1	G	A	1068	1662	0.19446	G/A	A	0.326	0.175201	Yes	Ts	TRINITY_DN30762_c0_g1_i1	Small nuclear ribonucleoprotein-associated protein n=4 Tax=Sinocyclocheilus TaxID=75365 RepID=A0A673JCL8_9TELE	small nuclear ribonucleoprotein-associated proteins B and B' isoform X2 [Acanthochromis polyacanthus]			K11086	dre:402966	snrpb	Spliceosome , dre03040
TRINITY_DN3106_c0_g1_i14Position1040	0.00000*	0	5207_16	C	T	1040	1033	0.266287	C/T	T	0.421	0.266287	Yes	Ts	TRINITY_DN3106_c0_g1_i14	Uncharacterized protein n=4 Tax=Pangasianodon hypophthalmus TaxID=310915 RepID=A0A5N5MYD1_PANHP	hypothetical protein PHYPO_G00029110 [Pangasianodon hypophthalmus]			K04004	dre:553297	cfh
TRINITY_DN3177_c0_g1_i15Position586	0.109293	0.109293	2557_16	A	C	586	703	0.0109448	A/C	A	0.031	0.0983482	Yes	Tv	TRINITY_DN3177_c0_g1_i15	LOW QUALITY PROTEIN: filamin-A-like n=1 Tax=Tachysurus fulvidraco TaxID=1234273 RepID=UPI000F4F8C3D	filamin-A isoform X2 [Pangasianodon hypophthalmus]			K04437	dre:562529	flna	Focal adhesion , dre04510; Salmonella infection , dre05132; MAPK signaling pathway , dre04010
TRINITY_DN3226_c0_g1_i1Position644	0.283979	0.283979	2586_8	C	T	644	508	0.0667321	C/T	T	0.131	0.217247	Yes	Ts	TRINITY_DN3226_c0_g1_i1	Aminopeptidase n=2 Tax=Myripristis murdjan TaxID=586833 RepID=A0A668AGB4_9TELE	puromycin-sensitive aminopeptidase [Pangasianodon hypophthalmus]_x0001_KAB5559364.1 hypothetical protein PHYPO_G00028170 [Pangasianodon hypophthalmus]	MF:GO:0004177; BP:GO:0006508; MF:GO:0008237; MF:GO:0008270	MF:aminopeptidase activity; BP:proteolysis; MF:metallopeptidase activity; MF:zinc ion binding	K08776	dre:407726	npepps
TRINITY_DN3235_c0_g2_i1Position1249	0.514139	0.514139	2592_31	C	T	1249	423	0.413277	C/T	T	0.584	0.100862	Yes	Ts	TRINITY_DN3235_c0_g2_i1	coiled-coil domain-containing protein 6-like n=6 Tax=Characiphysae TaxID=186628 RepID=A0A2D0RQ00_ICTPU	hypothetical protein AMELA_G00128310 [Ameiurus melas]			K09288	dre:335905	ccdc6a
TRINITY_DN3394_c2_g1_i1Position772	0.124151	0.124151	6446_3	C	T	772	1290	0.116361	C/T	T	0.209	0.00779038	Yes	Ts	TRINITY_DN3394_c2_g1_i1	coatomer subunit epsilon isoform X1 n=1 Tax=Tachysurus fulvidraco TaxID=1234273 RepID=UPI000F515559	coatomer subunit epsilon [Pangasianodon hypophthalmus]_x0001_KAB5579773.1 hypothetical protein PHYPO_G00198830 [Pangasianodon hypophthalmus]	CC:GO:0000139; MF:GO:0005198; BP:GO:0006890; BP:GO:0015031; CC:GO:0031410	CC:Golgi membrane; MF:structural molecule activity; BP:retrograde vesicle-mediated transport, Golgi to endoplasmic reticulum; BP:protein transport; CC:cytoplasmic vesicle	K17268	dre:492492	cope
TRINITY_DN3429_c1_g1_i2Position145	-0.021027	0	6100_30	A	C	145	1100	0.149864	A/C	C	0.387	0.149864	Yes	Tv	TRINITY_DN3429_c1_g1_i2	Complex I-AGGG n=2 Tax=Siluroidei TaxID=1489793 RepID=A0A5N5LGG8_PANHP	NADH dehydrogenase [ubiquinone] 1 beta subcomplex subunit 2, mitochondrial [Tachysurus fulvidraco]_x0001_XP_027016599.1 NADH dehydrogenase [ubiquinone] 1 beta subcomplex subunit 2,mitochondrial [Tachysurus fulvidraco]_x0001_XP_027016600.1 NADH dehydrogenase [ubiquinone] 1 beta subcomplex subunit 2,mitochondrial [Tachysurus fulvidraco]			K03958	dre:393764	ndufb2	Metabolic pathways , dre01100; Oxidative phosphorylation , dre00190
TRINITY_DN3429_c1_g1_i2Position142	-0.021027	0	6100_33	A	G	142	1095	0.0849268	G/A	A	0.261	0.0849268	Yes	Ts	TRINITY_DN3429_c1_g1_i2	Complex I-AGGG n=2 Tax=Siluroidei TaxID=1489793 RepID=A0A5N5LGG8_PANHP	NADH dehydrogenase [ubiquinone] 1 beta subcomplex subunit 2, mitochondrial [Tachysurus fulvidraco]_x0001_XP_027016599.1 NADH dehydrogenase [ubiquinone] 1 beta subcomplex subunit 2,mitochondrial [Tachysurus fulvidraco]_x0001_XP_027016600.1 NADH dehydrogenase [ubiquinone] 1 beta subcomplex subunit 2,mitochondrial [Tachysurus fulvidraco]			K03958	dre:393764	ndufb2	Metabolic pathways , dre01100; Oxidative phosphorylation , dre00190
TRINITY_DN3493_c1_g1_i2Position199	0.123752	0.123752	6101_24	G	T	199	432	0.0922839	G/T	T	0.239	0.0314681	Yes	Tv	TRINITY_DN3493_c1_g1_i2	SCY domain-containing protein n=1 Tax=Pangasianodon hypophthalmus TaxID=310915 RepID=A0A5N5KSL9_PANHP	chemokine (C-C motif) ligand 34b, duplicate 4 [Pangasianodon hypophthalmus]_x0001_KAB5533116.1 hypothetical protein PHYPO_G00128070 [Pangasianodon hypophthalmus]	CC:GO:0005615; BP:GO:0006955; BP:GO:0007165; MF:GO:0008009; BP:GO:0060326	CC:extracellular space; BP:immune response; BP:signal transduction; MF:chemokine activity; BP:cell chemotaxis		dre:556621	ccl34b.4
TRINITY_DN3820_c0_g1_i5Position676	0.123752	0.123752	2862_8	G	A	676	7736	0.0762852	G/A	G	0.142	0.0474668	Yes	Ts	TRINITY_DN3820_c0_g1_i5	60S ribosomal protein L5-A n=1 Tax=Anabarilius grahami TaxID=495550 RepID=A0A3N0YXG8_ANAGA	60S ribosomal protein L5b [Pangasianodon hypophthalmus]_x0001_KAB5584284.1 hypothetical protein PHYPO_G00105680 [Pangasianodon hypophthalmus]	MF:GO:0003735; CC:GO:0005840; BP:GO:0006412; MF:GO:0008097	MF:structural constituent of ribosome; CC:ribosome; BP:translation; MF:5S rRNA binding	K02932	dre:415196	rpl5b	Ribosome , dre03010
TRINITY_DN3828_c0_g1_i5Position1400	-0.048951	0	2868_27	A	G	1400	634	0.209883	A/G	G	0.441	0.209883	Yes	Ts	TRINITY_DN3828_c0_g1_i5	Annexin n=1 Tax=Pygocentrus nattereri TaxID=42514 RepID=A0A3B4DHF4_PYGNA	annexin A13-like isoform X1 [Tachysurus fulvidraco]			K17099	dre:81880	anxa13
TRINITY_DN3967_c0_g1_i4Position950	0.019259	0.019259	2940_28	G	A	950	7063	0.0193221	G/A	G	0.039	6.307e-05	Yes	Ts	TRINITY_DN3967_c0_g1_i4	Ribosomal_L18A domain-containing protein n=1 Tax=Mola mola TaxID=94237 RepID=A0A3Q3WFU2_MOLML	60S ribosomal protein L18a [Pangasianodon hypophthalmus]_x0001_KAB5565946.1 hypothetical protein PHYPO_G00247380 [Pangasianodon hypophthalmus]	MF:GO:0003735; CC:GO:0005840; BP:GO:0006412	MF:structural constituent of ribosome; CC:ribosome; BP:translation	K02882	dre:394035	rpl18a	Ribosome , dre03010
TRINITY_DN3996_c0_g1_i14Position505	-0.034098	0	2953_27	G	A	505	3202	0.0240079	G/A	A	0.086	0.0240079	Yes	Ts	TRINITY_DN3996_c0_g1_i14	influenza virus NS1A-binding protein n=1 Tax=Tachysurus fulvidraco TaxID=1234273 RepID=UPI000F4DCFC2	influenza virus NS1A-binding protein homolog A [Pangasianodon hypophthalmus]			K15046	dre:387591	ivns1abpa
TRINITY_DN4005_c0_g1_i3Position273	-0.052085	0	2958_16	T	A	273	3774	0.186914	T/A	A	0.365	0.186914	Yes	Tv	TRINITY_DN4005_c0_g1_i3	Gamma-glutamylcyclotransferase n=3 Tax=Siluroidei TaxID=1489793 RepID=A0A2D0PY72_ICTPU	LOW QUALITY PROTEIN: glutathione-specific gamma-glutamylcyclotransferase 1 [Pangasianodon hypophthalmus]			K07232	dre:563855	chac1	Metabolic pathways , dre01100; Glutathione metabolism , dre00480
TRINITY_DN42747_c0_g2_i1Position310	0.00000*	0	3081_32	A	G	310	457	0.0133469	A/G	G	0.028	0.0133469	Yes	Ts	TRINITY_DN42747_c0_g2_i1	LOW QUALITY PROTEIN: suppressor of tumorigenicity 7 protein-like n=5 Tax=Characiphysae TaxID=186628 RepID=A0A2D0RYM3_ICTPU	suppressor of tumorigenicity 7 protein-like [Pangasianodon hypophthalmus]_x0001_XP_027002573.1 suppressor of tumorigenicity 7 protein-like isoform X1 [Tachysurus fulvidraco]_x0001_KAB5584078.1 hypothetical protein PHYPO_G00103290 [Pangasianodon hypophthalmus]				dre:558013	st7l
TRINITY_DN4288_c0_g1_i6Position840	0.161685	0.161685	3091_2	G	A	840	1305	0.142564	G/A	A	0.353	0.0191215	Yes	Ts	TRINITY_DN4288_c0_g1_i6	NF-kappa-B inhibitor alpha n=2 Tax=Siluroidei TaxID=1489793 RepID=W5UMP8_ICTPU	PREDICTED: NF-kappa-B inhibitor alpha-like [Ictalurus punctatus]	BP:GO:0009615; BP:GO:1901533	BP:response to virus; BP:negative regulation of hematopoietic progenitor cell differentiation	K04734	dre:406463	nfkbiaa	Herpes simplex virus 1 infection , dre05168; NOD-like receptor signaling pathway , dre04621; Apoptosis , dre04210; Adipocytokine signaling pathway , dre04920; C-type lectin receptor signaling pathway , dre04625; Toll-like receptor signaling pathway , dre04620; RIG-I-like receptor signaling pathway , dre04622; Cytosolic DNA-sensing pathway , dre04623
TRINITY_DN4361_c0_g1_i1Position266	0.101907	0.101907	3141_10	G	A	266	1235	0.0431866	G/A	G	0.201	0.0587204	Yes	Ts	TRINITY_DN4361_c0_g1_i1	AAA domain-containing protein n=12 Tax=Gnathostomata TaxID=7776 RepID=W5N296_LEPOC	26S proteasome regulatory subunit 8 isoform X1 [Pangasianodon hypophthalmus]_x0001_XP_027032669.1 26S proteasome regulatory subunit 8 isoform X3 [Tachysurus fulvidraco]_x0001_KAB5555192.1 hypothetical protein PHYPO_G00030660 [Pangasianodon hypophthalmus]			K03066	dre:445285	psmc5	Proteasome , dre03050
TRINITY_DN4477_c0_g1_i1Position1793	0.00000*	0	3195_28	C	T	1793	3648	0.0199732	C/T	C	0.041	0.0199732	Yes	Ts	TRINITY_DN4477_c0_g1_i1	Mitochondrial brown fat uncoupling protein 1 n=13 Tax=Otophysi TaxID=186626 RepID=W5KDS4_ASTMX	hypothetical protein AMELA_G00054970 [Ameiurus melas]			K15103	dre:83908	ucp1
TRINITY_DN452_c0_g1_i2Position358	0.00000*	0	3202_30	G	A	358	6220	0.0460671	G/A/C	A	0.099	0.0460671	Yes	More than two alleles	TRINITY_DN452_c0_g1_i2	Uncharacterized protein n=11 Tax=Bilateria TaxID=33213 RepID=A0A553PZW4_9TELE	elongation factor 1-alpha-like [Pangasianodon hypophthalmus]_x0001_KAB5530943.1 hypothetical protein PHYPO_G00135130 [Pangasianodon hypophthalmus]			K03231	dre:664756	eef1a1l2	RNA transport , dre03013
TRINITY_DN4682_c0_g1_i7Position1473	0.00000*	0	3262_2	C	A	1473	621	0.00413097	C/A	A	0.035	0.00413097	Yes	Tv	TRINITY_DN4682_c0_g1_i7	Ribosome biogenesis protein NOP53 n=1 Tax=Ictalurus punctatus TaxID=7998 RepID=A0A2D0TAA8_ICTPU	ribosome biogenesis protein NOP53 [Pangasianodon hypophthalmus]_x0001_KAB5535587.1 hypothetical protein PHYPO_G00119430 [Pangasianodon hypophthalmus]	BP:GO:0000027; CC:GO:0005654; CC:GO:0005730	BP:ribosomal large subunit assembly; CC:nucleoplasm; CC:nucleolus	K14840	dre:322404	nop53
TRINITY_DN4682_c0_g1_i7Position1503	0.509039	0.509039	3262_32	T	C	1503	622	0.153778	T/C	C	0.345	0.355261	Yes	Ts	TRINITY_DN4682_c0_g1_i7	Ribosome biogenesis protein NOP53 n=1 Tax=Ictalurus punctatus TaxID=7998 RepID=A0A2D0TAA8_ICTPU	ribosome biogenesis protein NOP53 [Pangasianodon hypophthalmus]_x0001_KAB5535587.1 hypothetical protein PHYPO_G00119430 [Pangasianodon hypophthalmus]	BP:GO:0000027; CC:GO:0005654; CC:GO:0005730	BP:ribosomal large subunit assembly; CC:nucleoplasm; CC:nucleolus	K14840	dre:322404	nop53
TRINITY_DN4739_c0_g1_i5Position2460	0.019259	0.019259	3278_32	G	T	2460	807	0.0161308	G/T	T	0.033	0.00312817	Yes	Tv	TRINITY_DN4739_c0_g1_i5	Hexokinase n=6 Tax=Siluroidei TaxID=1489793 RepID=W5US68_ICTPU	LOW QUALITY PROTEIN: hexokinase-2 [Pangasianodon hypophthalmus]			K00844	dre:406339	hk2	Metabolic pathways , dre01100; Carbon metabolism , dre01200; Amino sugar and nucleotide sugar metabolism , dre00520; Glycolysis / Gluconeogenesis , dre00010; Insulin signaling pathway , dre04910; Galactose metabolism , dre00052; Starch and sucrose metabolism , dre00500; Fructose and mannose metabolism , dre00051; Neomycin;kanamycin and gentamicin biosynthesis , dre00524
TRINITY_DN485_c0_g1_i2Position2083	0.019259	0.019259	3327_10	C	T	2083	566	0.162039	C/T	T	0.280	0.14278	Yes	Ts	TRINITY_DN485_c0_g1_i2	syntaxin-binding protein 1 isoform X1 n=42 Tax=Clupeocephala TaxID=186625 RepID=A0A2D0T081_ICTPU	PREDICTED: syntaxin-binding protein 1 isoform X1 [Ictalurus punctatus]	BP:GO:0006904; BP:GO:0015031	BP:vesicle docking involved in exocytosis; BP:protein transport	K15292	dre:574003	stxbp1a
TRINITY_DN49528_c0_g2_i1Position884	0.617224	0.617224	3375_34	T	G	884	7809	0.344262	T/G	T	0.585	0.272962	Yes	Tv	TRINITY_DN49528_c0_g2_i1	Uncharacterized protein n=2 Tax=Pangasianodon hypophthalmus TaxID=310915 RepID=A0A5N5Q534_PANHP	hypothetical protein PHYPO_G00009600 [Pangasianodon hypophthalmus]	CC:GO:0005576; BP:GO:0006869; BP:GO:0042157	CC:extracellular region; BP:lipid transport; BP:lipoprotein metabolic process	K22286	dre:570638	apoc1
TRINITY_DN5422_c0_g1_i1Position607	0.019259	0.019259	3568_10	C	T	607	1788	0.0252294	C/T	T	0.049	0.00597036	Yes	Ts	TRINITY_DN5422_c0_g1_i1	40S ribosomal protein S20 n=1 Tax=Cuculus canorus TaxID=55661 RepID=UPI00051C01B3	PREDICTED: 40S ribosomal protein S20 [Cuculus canorus]	MF:GO:0003723; MF:GO:0003735; BP:GO:0006412; CC:GO:0015935	MF:RNA binding; MF:structural constituent of ribosome; BP:translation; CC:small ribosomal subunit	K02969	dre:406485	rps20	Ribosome , dre03010
TRINITY_DN5876_c0_g1_i7Position1315	0.019259	0.019259	3754_20	C	T	1315	747	0.0198184	C/T	C	0.040	0.00055943	Yes	Ts	TRINITY_DN5876_c0_g1_i7	Uncharacterized protein n=22 Tax=Characiphysae TaxID=186628 RepID=A0A4W4H7P5_ELEEL	double-stranded RNA-binding protein Staufen homolog 1 isoform X1 [Pangasianodon hypophthalmus]_x0001_XP_026784729.1 double-stranded RNA-binding protein Staufen homolog 1 isoform X1 [Pangasianodon hypophthalmus]_x0001_XP_026784739.1 double-stranded RNA-binding protein Staufen homolog 1 isoform X1 [Pangasianodon hypophthalmus]			K17597	dre:334440	stau1
TRINITY_DN601_c0_g1_i3Position2346	0.00000*	0	3809_24	G	T	2346	813	0.0414506	G/T	G	0.081	0.0414506	Yes	Tv	TRINITY_DN601_c0_g1_i3	Type-1 angiotensin II receptor-associated protein n=1 Tax=Ictalurus punctatus TaxID=7998 RepID=W5ULT1_ICTPU	PREDICTED: type-1 angiotensin II receptor-associated protein isoform X1 [Ictalurus punctatus]	CC:GO:0016021; BP:GO:0038166	CC:integral component of membrane; BP:angiotensin-activated signaling pathway		dre:793937	agtrap
TRINITY_DN60158_c0_g3_i1Position1191	0.391892	0.391892	3810_4	A	G	1191	1265	0.559307	A/G	A	0.741	0.167415	Yes	Ts	TRINITY_DN60158_c0_g3_i1	NADH dehydrogenase [ubiquinone] 1 alpha subcomplex subunit 12 n=3 Tax=Siluroidei TaxID=1489793 RepID=A0A2D0T3Y4_ICTPU	NADH dehydrogenase [ubiquinone] 1 alpha subcomplex subunit 12 [Tachysurus fulvidraco]			K11352	dre:556538	ndufa12	Metabolic pathways , dre01100; Oxidative phosphorylation , dre00190
TRINITY_DN60158_c0_g3_i1Position1194	0.00000*	0	3810_7	A	G	1194	1192	0.649957	A/G	G	0.808	0.649957	Yes	Ts	TRINITY_DN60158_c0_g3_i1	NADH dehydrogenase [ubiquinone] 1 alpha subcomplex subunit 12 n=3 Tax=Siluroidei TaxID=1489793 RepID=A0A2D0T3Y4_ICTPU	NADH dehydrogenase [ubiquinone] 1 alpha subcomplex subunit 12 [Tachysurus fulvidraco]			K11352	dre:556538	ndufa12	Metabolic pathways , dre01100; Oxidative phosphorylation , dre00190
TRINITY_DN61640_c0_g1_i1Position1295	0.148671	0.148671	3866_28	G	A	1295	571	0.0853314	G/A	A	0.285	0.0633396	Yes	Ts	TRINITY_DN61640_c0_g1_i1	COP9 signalosome complex subunit 5 n=106 Tax=Euteleostomi TaxID=117571 RepID=CSN5_DANRE	PREDICTED: COP9 signalosome complex subunit 5 [Pygocentrus nattereri]_x0001_XP_017572147.1 PREDICTED: COP9 signalosome complex subunit 5 [Pygocentrus nattereri]_x0001_XP_026793641.1 COP9 signalosome complex subunit 5 [Pangasianodon hypophthalmus]_x0001_XP_026793642.1 COP9 signalosome complex subunit 5 [Pangasianodon hypophthalmus]_x0001_XP_026860189.1 COP9 signalosome complex subunit 5 [Electroph…	MF:GO:0004222; BP:GO:0006508; CC:GO:0008021; CC:GO:0008180; MF:GO:0046872; BP:GO:0060118; MF:GO:0070122	MF:metalloendopeptidase activity; BP:proteolysis; CC:synaptic vesicle; CC:COP9 signalosome; MF:metal ion binding; BP:vestibular receptor cell development; MF:isopeptidase activity	K09613	dre:393698	cops5
TRINITY_DN6217_c0_g1_i1Position1600	0.019259	0.019259	3885_30	C	T	1600	817	0.0158407	C/T	C	0.031	0.00341831	Yes	Ts	TRINITY_DN6217_c0_g1_i1	BSD domain-containing protein n=6 Tax=Siluroidei TaxID=1489793 RepID=A0A5N5LV91_PANHP	hypothetical protein AMELA_G00200050 [Ameiurus melas]				dre:393916	syap1
TRINITY_DN6737_c0_g1_i1Position181	-0.060781	0	4041_32	G	A	181	790	0.00800051	G/A	G	0.062	0.00800051	Yes	Ts	TRINITY_DN6737_c0_g1_i1	Asparagine--tRNA ligase n=5 Tax=Ostariophysi TaxID=32519 RepID=A0A2D0T1B5_ICTPU	PREDICTED: asparagine--tRNA ligase, cytoplasmic isoform X1 [Ictalurus punctatus]	MF:GO:0003676; MF:GO:0004816; MF:GO:0005524; BP:GO:0006421	MF:nucleic acid binding; MF:asparagine-tRNA ligase activity; MF:ATP binding; BP:asparaginyl-tRNA aminoacylation	K01893	dre:568332	nars	Aminoacyl-tRNA biosynthesis , dre00970
TRINITY_DN6971_c0_g1_i2Position1413	-0.102987	0	4089_26	T	G	1413	443	0.0255477	T/G	T	0.095	0.0255477	Yes	Tv	TRINITY_DN6971_c0_g1_i2	ETS-related transcription factor Elf-2 isoform X1 n=3 Tax=Siluroidei TaxID=1489793 RepID=A0A2D0RG76_ICTPU	PREDICTED: ETS-related transcription factor Elf-2 isoform X1 [Ictalurus punctatus]	MF:GO:0003700; CC:GO:0005634; BP:GO:0006355; MF:GO:0043565	MF:DNA-binding transcription factor activity; CC:nucleus; BP:regulation of transcription, DNA-templated; MF:sequence-specific DNA binding	K09428	dre:445489	elf2a
TRINITY_DN6971_c0_g1_i2Position1420	0.042895	0.042895	4089_33	T	G	1420	429	0.126626	T/G	G	0.228	0.0837306	Yes	Tv	TRINITY_DN6971_c0_g1_i2	ETS-related transcription factor Elf-2 isoform X1 n=3 Tax=Siluroidei TaxID=1489793 RepID=A0A2D0RG76_ICTPU	PREDICTED: ETS-related transcription factor Elf-2 isoform X1 [Ictalurus punctatus]	MF:GO:0003700; CC:GO:0005634; BP:GO:0006355; MF:GO:0043565	MF:DNA-binding transcription factor activity; CC:nucleus; BP:regulation of transcription, DNA-templated; MF:sequence-specific DNA binding	K09428	dre:445489	elf2a
TRINITY_DN6971_c0_g1_i2Position1440	0.109293	0.109293	4089_6	G	A	1440	448	0.0279468	G/A	G	0.091	0.0813462	Yes	Ts	TRINITY_DN6971_c0_g1_i2	ETS-related transcription factor Elf-2 isoform X1 n=3 Tax=Siluroidei TaxID=1489793 RepID=A0A2D0RG76_ICTPU	PREDICTED: ETS-related transcription factor Elf-2 isoform X1 [Ictalurus punctatus]	MF:GO:0003700; CC:GO:0005634; BP:GO:0006355; MF:GO:0043565	MF:DNA-binding transcription factor activity; CC:nucleus; BP:regulation of transcription, DNA-templated; MF:sequence-specific DNA binding	K09428	dre:445489	elf2a
TRINITY_DN6971_c0_g1_i2Position1414	0.149024	0.149024	4089_32	T	G	1414	440	0.313949	T/G/A	T	0.549	0.164925	Yes	More than two alleles	TRINITY_DN6971_c0_g1_i2	ETS-related transcription factor Elf-2 isoform X1 n=3 Tax=Siluroidei TaxID=1489793 RepID=A0A2D0RG76_ICTPU	PREDICTED: ETS-related transcription factor Elf-2 isoform X1 [Ictalurus punctatus]	MF:GO:0003700; CC:GO:0005634; BP:GO:0006355; MF:GO:0043565	MF:DNA-binding transcription factor activity; CC:nucleus; BP:regulation of transcription, DNA-templated; MF:sequence-specific DNA binding	K09428	dre:445489	elf2a
TRINITY_DN7176_c0_g1_i3Position758	-0.065419	0	4151_0	T	C	758	432	0.229219	C/T	T	0.478	0.229219	Yes	Ts	TRINITY_DN7176_c0_g1_i3	protein ERGIC-53 isoform X1 n=5 Tax=Siluroidei TaxID=1489793 RepID=A0A2D0T1I9_ICTPU	hypothetical protein AMELA_G00205160 [Ameiurus melas]			K10080	dre:559775	lman1	Protein processing in endoplasmic reticulum , dre04141
TRINITY_DN7857_c0_g1_i3Position735	0.580031	0.580031	4347_35	A	G	735	880	0.40543	A/G	G	0.578	0.174601	Yes	Ts	TRINITY_DN7857_c0_g1_i3	Uncharacterized protein n=1 Tax=Coregonus sp. 'balchen' TaxID=861768 RepID=A0A6F9AP64_9TELE	unnamed protein product [Coregonus sp. 'balchen']	MF:GO:0003924; MF:GO:0005525; CC:GO:0016021	MF:GTPase activity; MF:GTP binding; CC:integral component of membrane		dre:406674	rab41
TRINITY_DN8394_c0_g1_i2Position1699	0.74882	0.74882	4497_25	T	G	1699	438	0.638361	T/G	G	0.782	0.110459	Yes	Tv	TRINITY_DN8394_c0_g1_i2	Rib_recp_KP_reg domain-containing protein n=4 Tax=Pangasianodon hypophthalmus TaxID=310915 RepID=A0A5N5KA00_PANHP	ribosome-binding protein 1b isoform X1 [Pangasianodon hypophthalmus]_x0001_KAB5526123.1 hypothetical protein PHYPO_G00148140 [Pangasianodon hypophthalmus]	BP:GO:0015031; CC:GO:0030176	BP:protein transport; CC:integral component of endoplasmic reticulum membrane	K14000	dre:567029	rrbp1b	Protein processing in endoplasmic reticulum , dre04141
TRINITY_DN8394_c0_g1_i2Position1709	0.669725	0.669725	4497_35	G	A	1709	465	0.497989	G/A	A	0.667	0.171736	Yes	Ts	TRINITY_DN8394_c0_g1_i2	Rib_recp_KP_reg domain-containing protein n=4 Tax=Pangasianodon hypophthalmus TaxID=310915 RepID=A0A5N5KA00_PANHP	ribosome-binding protein 1b isoform X1 [Pangasianodon hypophthalmus]_x0001_KAB5526123.1 hypothetical protein PHYPO_G00148140 [Pangasianodon hypophthalmus]	BP:GO:0015031; CC:GO:0030176	BP:protein transport; CC:integral component of endoplasmic reticulum membrane	K14000	dre:567029	rrbp1b	Protein processing in endoplasmic reticulum , dre04141
TRINITY_DN8820_c0_g1_i5Position1382	0.00000*	0	4573_3	A	G	1382	5949	0.100875	A/G	A	0.184	0.100875	Yes	Ts	TRINITY_DN8820_c0_g1_i5	ATP synthase subunit alpha n=16 Tax=Otophysi TaxID=186626 RepID=A0A556TUC1_BAGYA	ATP synthase subunit alpha, mitochondrial [Bagarius yarrelli]	MF:GO:0005524; BP:GO:0015986; CC:GO:0045261; MF:GO:0046933	MF:ATP binding; BP:ATP synthesis coupled proton transport; CC:proton-transporting ATP synthase complex, catalytic core F(1); MF:proton-transporting ATP synthase activity, rotational mechanism	K02132	dre:553755	atp5fa1	Metabolic pathways , dre01100; Oxidative phosphorylation , dre00190
TRINITY_DN9117_c0_g1_i2Position960	0.238294	0.238294	4645_24	G	T	960	1364	0.252159	G/T	G	0.404	0.0138647	Yes	Tv	TRINITY_DN9117_c0_g1_i2	Eukaryotic translation initiation factor 5A n=2 Tax=Pangasianodon hypophthalmus TaxID=310915 RepID=A0A5N5PII8_PANHP	hypothetical protein PHYPO_G00195030 [Pangasianodon hypophthalmus]	MF:GO:0003746; CC:GO:0005643; CC:GO:0005789; BP:GO:0015031; MF:GO:0043022; BP:GO:0045901; BP:GO:0045905; BP:GO:0051028	MF:translation elongation factor activity; CC:nuclear pore; CC:endoplasmic reticulum membrane; BP:protein transport; MF:ribosome binding; BP:positive regulation of translational elongation; BP:positive regulation of translational termination; BP:mRNA transport	K03263	dre:406464	eif5a
TRINITY_DN9330_c0_g2_i2Position848	0.019259	0.019259	4712_35	T	C	848	439	0.0269669	T/C	C	0.051	0.00770793	Yes	Ts	TRINITY_DN9330_c0_g2_i2	Putative monooxygenase p33MONOX n=5 Tax=Siluroidei TaxID=1489793 RepID=A0A5N5M0M6_PANHP	putative monooxygenase p33MONOX isoform X2 [Pangasianodon hypophthalmus]				dre:664766	zgCC:123105
*FST was considered 0.0000 when the Genepop analysis yielded a negative result.														2.84211
